# Supplementary material for: Influence of postruminal casein infusion and exogenous glucagon-like peptide 2 administration on the jejunal mucosal transcriptome in cattle
Source: PLoS One. 2024 Aug 15;19(8):e0308983. doi: 10.1371/journal.pone.0308983 (PMC11326568; doi:10.1371/journal.pone.0308983)
Supplement: S1 File — (XLSX) [file pone.0308983.s001.xlsx]

## Sheet: GLP2_InjvsBSA_Inj_deg_up
gene_id	J_521	J_526	J_529	J_535	J_536	J_537	J_538	J_544	J_547	J_549	J_551	J_540	J_517	J_519	J_520	J_539	J_546	J_548	J_516	J_523	J_524	J_541	J_550	GLP2_Inj	BSA_Inj	log2FoldChange	pvalue	padj	gene_name	gene_chr	gene_start	gene_end	gene_strand	gene_length	gene_biotype	gene_description	tf_family	J_521_count	J_526_count	J_529_count	J_535_count	J_536_count	J_537_count	J_538_count	J_544_count	J_547_count	J_549_count	J_551_count	J_540_count
ENSBTAG00000052047	3.12735	3.40066	4.47067	1.99098	4.84682	1.27304	5.90925	19.2203	3.46578	1.04981	16.4154	4.38951	0	0.7493	0	0	0	0	0	0	0	0	0	5.79664	0.0681182	4.73908	1.29255e-07	1	-	16	40718161	40720666	+	2506	protein_coding	-	RVT_1	3	6	3	2	9	1	5	20	3	1	16	4
ENSBTAG00000012090	509.759	537.871	678.052	1970.07	1010.83	655.618	2028.06	1862.45	1312.38	1217.78	1575.88	781.334	196.027	584.454	468.513	797.221	411.331	814.92	425.169	268.292	494.233	429.124	387.522	1178.34	479.71	1.29722	1.20391e-06	0.000360787	GGTA1	11	92317777	92395185	-	2068	protein_coding	Bos taurus alpha-galactosyltransferase 1 (glycoprotein) (GGTA1), mRNA. [Source:RefSeq mRNA;Acc:NM_177511]	-	489	949	455	1979	1877	515	1716	1938	1136	1160	1536	712
ENSBTAG00000049386	52.1226	126.958	56.6285	153.305	36.6205	70.0174	100.457	129.737	75.092	71.3874	116.96	43.8951	17.9414	45.7073	43.9623	41.5838	31.1839	60.1056	17.5492	13.5273	10.6516	22.6992	47.3638	86.0984	32.0251	1.43175	2.38355e-06	0.000593745	-	5	55853206	55853442	-	237	protein_coding	-	-	50	224	38	154	68	55	85	135	65	68	114	40
ENSBTAG00000017024	150.113	239.18	129.65	205.071	150.79	249.517	151.277	293.109	249.536	164.821	227.764	109.738	61.1337	122.136	114.302	92.6725	138.1	132.791	67.8036	136.401	113.972	109.173	73.1986	193.38	105.608	0.881257	3.47006e-06	0.000809516	PPARGC1A	6	43380463	43501184	-	6584	protein_coding	Bos taurus PPARG coactivator 1 alpha (PPARGC1A), mRNA. [Source:RefSeq mRNA;Acc:NM_177945]	RRM_1	144	422	87	206	280	196	128	305	216	157	222	100
ENSBTAG00000018260	914.23	934.615	815.153	1174.68	911.742	1005.7	879.297	1032.13	963.488	776.862	944.914	605.753	471.793	626.415	683.301	599.995	778.114	807.931	506.533	661.712	447.366	346.974	603.889	913.214	594.002	0.622302	4.57169e-06	0.000988091	MFSD11	19	55014709	55043048	-	4530	protein_coding	Bos taurus major facilitator superfamily domain containing 11 (MFSD11), mRNA. [Source:RefSeq mRNA;Acc:NM_001075777]	-	877	1649	547	1180	1693	790	744	1074	834	740	921	552
ENSBTAG00000012687	223.085	281.121	302.516	322.539	260.651	243.151	256.462	511.26	243.76	394.73	346.776	176.678	60.4692	115.392	194.69	192.474	78.7023	299.13	121.249	111.6	101.19	76.745	188.917	296.894	140.051	1.08672	4.84921e-06	0.00101813	INSR	7	16058828	16183062	-	4804	protein_coding	insulin receptor [Source:VGNC Symbol;Acc:VGNC:30221]	Pkinase_Tyr	214	496	203	324	484	191	217	532	211	376	338	161
ENSBTAG00000020126	640.065	1117.68	1312.89	1659.48	700.635	611.061	1082.58	2107.5	1136.78	879.744	1067	865.832	378.099	534.251	753.64	796.033	623.679	732.45	447.504	538.838	459.083	228.073	620.574	1098.44	555.657	0.983858	6.34935e-06	0.00127831	MYO10	20	56233771	56495596	+	8107	protein_coding	Bos taurus myosin X (MYO10), mRNA. [Source:RefSeq mRNA;Acc:NM_174394]	Myosin_head	614	1972	881	1667	1301	480	916	2193	984	838	1040	789
ENSBTAG00000001950	451.381	632.523	496.245	710.78	264.96	323.353	607.471	693.852	501.383	472.416	525.294	252.397	239.883	313.208	303.968	371.878	170.769	423.535	244.891	197.274	183.207	203.212	289.027	494.338	267.35	0.887104	7.0671e-06	0.00136246	RDH11	10	79556432	79566949	-	1106	protein_coding	retinol dehydrogenase 11 [Source:VGNC Symbol;Acc:VGNC:55139]	adh_short	433	1116	333	714	492	254	514	722	434	450	512	230
ENSBTAG00000010178	309.608	488.561	529.03	890.963	211.106	294.073	529.469	1286.8	779.801	485.014	731.513	260.079	83.7266	218.796	199.715	496.63	47.5184	376.01	98.9135	66.5094	87.343	35.6702	195.914	566.335	173.34	1.70886	7.20691e-06	0.00136246	PTPRD	8	36145265	36600302	+	6280	protein_coding	protein tyrosine phosphatase, receptor type D [Source:VGNC Symbol;Acc:VGNC:33548]	Y_phosphatase	297	862	355	895	392	231	448	1339	675	462	713	237
ENSBTAG00000016231	674.466	571.311	692.955	1380.74	488.452	476.118	901.752	1287.76	1193.38	913.338	746.903	598.071	318.959	602.438	547.645	468.115	337.084	680.731	326.255	282.947	239.661	221.588	510.776	827.105	412.382	1.00407	8.39601e-06	0.00150483	POFUT1	13	61694343	61745905	+	4716	protein_coding	Bos taurus protein O-fucosyltransferase 1 (POFUT1), transcript variant c, mRNA. [Source:RefSeq mRNA;Acc:NM_001043343]	-	647	1008	465	1387	907	374	763	1340	1033	870	728	545
ENSBTAG00000054238	7.29716	6.80132	2.98045	3.98196	10.7707	3.81913	14.1822	2.88304	5.77631	16.797	6.15579	7.68165	0	2.9972	0	2.37622	0	4.19342	0	0	0	0	0	7.42723	0.869712	3.20437	9.14297e-06	1	-	3	4476765	4481112	-	897	protein_coding	-	PBC	7	12	2	4	20	3	12	3	5	16	6	7
ENSBTAG00000010444	3913.36	8325.95	7565.87	12644.7	3834.92	4374.18	4972.05	10589.4	6135.59	4429.17	7529.56	3508.32	3510.54	3216	2596.29	5022.14	2341.77	5174.68	1859.41	2405.61	1711.71	2502.32	4131.42	6485.26	3133.81	1.04926	1.2193e-05	0.00203519	ERBB3	5	57215784	57236737	-	5423	protein_coding	Bos taurus erb-b2 receptor tyrosine kinase 3 (ERBB3), mRNA. [Source:RefSeq mRNA;Acc:NM_001103105]	Pkinase_Tyr	3754	14690	5077	12702	7121	3436	4207	11019	5311	4219	7339	3197
ENSBTAG00000021019	204.32	345.167	186.278	234.936	164.253	95.4783	236.37	330.589	270.331	345.389	390.893	132.783	57.1467	125.133	123.095	181.781	155.92	199.886	71.7921	71.0185	56.4534	63.774	121.639	244.732	111.603	1.13802	1.26603e-05	0.00206743	SLC30A4	10	64947924	64973980	+	1404	protein_coding	solute carrier family 30 member 4 [Source:VGNC Symbol;Acc:VGNC:49968]	-	196	609	125	236	305	75	200	344	234	329	381	121
ENSBTAG00000006974	680.721	951.618	870.291	1435.5	759.336	686.171	1075.48	1778.84	1198.01	965.829	1137.8	661.719	278.424	502.031	601.656	883.953	495.973	935.132	336.625	409.202	367.48	372.916	660.402	1016.78	531.254	0.937511	1.47432e-05	0.00227208	PLEKHA7	15	35447942	35675946	+	7506	protein_coding	pleckstrin homology domain containing A7 [Source:VGNC Symbol;Acc:VGNC:33008]	PH	653	1679	584	1442	1410	539	910	1851	1037	920	1109	603
ENSBTAG00000024888	330.457	265.251	251.848	287.697	206.259	221.51	433.739	399.782	255.313	594.195	350.88	290.805	141.538	184.328	164.545	217.424	139.585	190.102	129.226	191.637	108.646	126.467	343.388	323.978	176.08	0.876584	1.49957e-05	0.00227208	PDE5A	6	5745779	5894011	+	6472	protein_coding	phosphodiesterase 5A [Source:VGNC Symbol;Acc:VGNC:32678]	GAF	317	468	169	289	383	174	367	416	221	566	342	265
ENSBTAG00000004990	340.882	601.917	438.126	582.362	405.518	338.63	583.834	712.112	464.415	881.844	723.306	423.588	246.528	332.689	273.823	203.167	270.261	443.104	180.278	413.711	378.131	143.762	372.452	541.378	296.173	0.870814	1.7929e-05	0.00255827	NEO1	10	19888399	20126828	+	5830	protein_coding	neogenin 1 [Source:VGNC Symbol;Acc:VGNC:32007]	fn3	327	1062	294	585	753	266	494	741	402	840	705	386
ENSBTAG00000009348	128.221	181.935	165.415	146.337	120.632	120.939	82.7295	128.776	149.029	155.372	144.661	131.685	47.1793	88.4175	97.9732	86.732	103.946	132.791	35.896	41.7093	61.7792	55.1267	93.113	137.978	76.7876	0.854417	1.93972e-05	0.00266431	OIT3	28	28915123	28942806	+	2475	protein_coding	Bos taurus oncoprotein induced transcript 3 (OIT3), mRNA. [Source:RefSeq mRNA;Acc:NM_001046064]	Zona_pellucida	123	321	111	147	224	95	70	134	129	148	141	120
ENSBTAG00000047600	160.537	99.1859	169.886	587.339	320.967	290.254	940.753	1567.41	732.436	201.564	202.115	147.049	106.32	174.587	146.96	289.899	109.886	190.102	144.382	86.8003	27.6941	42.1557	135.633	451.625	132.22	1.77242	2.07691e-05	0.00277224	ROS1	9	33364608	33480511	+	7461	protein_coding	ROS proto-oncogene 1, receptor tyrosine kinase [Source:VGNC Symbol;Acc:VGNC:34091]	Pkinase_Tyr	154	175	114	590	596	228	796	1631	634	192	197	134
ENSBTAG00000015106	2172.47	4306.94	3043.04	5579.72	2323.78	2230.37	3019.63	4875.23	2997.9	3263.87	3871.99	1876.52	1412.72	2076.31	1944.39	3039.18	1508.71	2604.11	1155.85	1539.86	1332.51	1620.29	2067.86	3296.79	1845.62	0.837184	2.23841e-05	0.00287929	DSP	23	47824435	47868337	-	9482	protein_coding	Bos taurus desmoplakin (DSP), mRNA. [Source:RefSeq mRNA;Acc:NM_001192368]	-	2084	7599	2042	5605	4315	1752	2555	5073	2595	3109	3774	1710
ENSBTAG00000011885	2365.32	3976.5	1910.47	3019.32	1904.26	1527.65	2691.07	3159.82	2271.24	3081.2	3148.69	1258.69	1199.42	1685.93	1777.34	1895.03	1100.35	2169.39	957.227	1432.77	1076.87	743.67	1498.96	2526.19	1412.45	0.839133	2.33404e-05	0.00293623	NNT	20	31154175	31245748	-	4274	protein_coding	Bos taurus nicotinamide nucleotide transhydrogenase (NNT), mRNA. [Source:RefSeq mRNA;Acc:NM_173943]	-	2269	7016	1282	3033	3536	1200	2277	3288	1966	2935	3069	1147
ENSBTAG00000052836	2.0849	2.83388	10.4316	0	2.15414	0	2.3637	12.4932	2.31052	2.09963	3.0779	12.0712	0	0	1.25607	0	0	0	0	0	0	0	0	4.32672	0.114188	4.30364	2.58237e-05	1	-	26	16122288	16148387	+	1322	protein_coding	-	p450	2	5	7	0	4	0	2	13	2	2	3	11
ENSBTAG00000030297	706.782	1412.97	369.576	1303.1	353.818	343.722	600.38	1022.52	710.486	299.197	541.71	224.963	287.063	346.177	292.664	312.473	299.96	366.225	154.752	222.074	126.754	112.415	487.094	657.435	273.423	1.26581	2.84685e-05	0.0032945	-	7	68202026	68301805	+	3534	protein_coding	-	V-set	678	2493	248	1309	657	270	508	1064	615	285	528	205
ENSBTAG00000038375	3459.9	3195.49	2908.92	5121.8	2353.4	2577.91	2101.33	3280.9	3591.71	2494.36	3022.49	2412.04	1932.36	2915.53	2043.62	2101.77	1459.71	2639.06	1344.9	1369.64	1306.95	1483.02	2064.63	3043.35	1878.29	0.696163	3.1548e-05	0.00355512	STOM	8	110740235	110772767	-	1802	protein_coding	Bos taurus stomatin (STOM), mRNA. [Source:RefSeq mRNA;Acc:NM_001105473]	-	3319	5638	1952	5145	4370	2025	1778	3414	3109	2376	2946	2198
ENSBTAG00000019225	2272.54	4845.37	3399.2	7019.2	1568.22	2654.3	2917.99	6115.9	3986.81	2033.49	3899.69	2138.79	1491.13	2402.26	1988.35	1862.96	1658.69	3315.59	758.603	1192.66	1010.84	860.409	1866.03	3570.96	1673.41	1.09368	3.42228e-05	0.00369832	SLC39A14	8	69680185	69731751	+	4825	protein_coding	Bos taurus solute carrier family 39 member 14 (SLC39A14), mRNA. [Source:RefSeq mRNA;Acc:NM_001098036]	-	2180	8549	2281	7051	2912	2085	2469	6364	3451	1937	3801	1949
ENSBTAG00000015607	582.73	719.239	496.245	891.959	464.218	389.551	871.024	971.585	716.262	797.859	832.058	407.127	311.649	400.126	365.516	641.579	311.839	480.845	352.579	282.947	315.287	226.992	576.977	678.322	387.849	0.806277	3.6688e-05	0.00379721	ERMP1	8	38886868	38948728	+	2933	protein_coding	endoplasmic reticulum metallopeptidase 1 [Source:VGNC Symbol;Acc:VGNC:28592]	-	559	1269	333	896	862	306	737	1011	620	760	811	371
ENSBTAG00000011647	494.122	923.846	536.481	978.566	469.603	492.668	624.017	967.741	631.928	708.625	1062.9	535.521	207.988	361.163	504.939	468.115	454.395	624.819	111.677	297.601	323.808	211.86	417.125	702.168	362.135	0.957315	3.86824e-05	0.00388355	SLC25A15	12	21783841	21814435	-	1515	protein_coding	solute carrier family 25 member 15 [Source:VGNC Symbol;Acc:VGNC:54486]	Mito_carr	474	1630	360	983	872	387	528	1007	547	675	1036	488
ENSBTAG00000001406	13.5519	75.3813	28.3143	10.9504	13.4634	6.36522	27.1826	26.9084	1.15526	10.4981	13.3375	23.045	0	1.4986	7.5364	2.37622	7.42475	5.59122	0	0	11.7167	0	2.69113	20.8461	3.53046	2.62285	3.91077e-05	0.00388355	MAB21L3	3	27164794	27208154	-	2779	protein_coding	mab-21 like 3 [Source:VGNC Symbol;Acc:VGNC:31129]	-	13	133	19	11	25	5	23	28	1	10	13	21
ENSBTAG00000053570	16.6792	19.2704	7.45112	12.9414	10.2322	5.09218	10.6367	18.2593	4.62104	16.797	11.2856	3.29214	5.98047	5.2451	5.02427	2.37622	1.48495	4.19342	0.79769	3.38183	4.26063	4.32366	1.61468	11.3799	3.51663	1.71292	4.04836e-05	1	-	25	38382	38885	+	504	processed_pseudogene	-	-	16	34	5	13	19	4	9	19	4	16	11	3
ENSBTAG00000022114	215.787	319.095	205.651	446.975	203.028	248.244	352.191	360.38	400.876	346.439	418.594	204.112	142.867	262.255	233.628	212.672	123.251	244.616	144.382	166.837	120.363	56.2076	121.639	310.114	166.247	0.900763	4.16463e-05	0.00410789	TMEM65	14	15675525	15719449	+	711	protein_coding	transmembrane protein 65 [Source:VGNC Symbol;Acc:VGNC:36106]	-	207	563	138	449	377	195	298	375	347	330	408	186
ENSBTAG00000019052	800.602	975.422	757.034	1090.06	537.997	616.153	998.664	1199.35	1072.08	1071.86	1092.65	746.217	508.34	795.008	538.853	613.064	616.254	842.877	465.851	553.493	378.131	392.373	658.249	913.174	578.408	0.659012	4.26055e-05	0.00415121	ANK3	28	15696546	15814967	-	5201	protein_coding	Bos taurus ankyrin 3 (ANK3), mRNA. [Source:RefSeq mRNA;Acc:NM_001105620]	Death	768	1721	508	1095	999	484	845	1248	928	1021	1065	680
ENSBTAG00000021798	1508.43	3459.6	2707.74	4945.59	1984.51	2262.2	2122.6	4447.57	2806.13	1889.67	3006.08	1838.11	1600.77	1536.07	1438.2	2094.64	1502.77	2275.63	845.551	1503.79	1196.17	1424.65	1906.93	2748.19	1575.01	0.803307	5.13854e-05	0.00454946	ERBB2	19	40071906	40097898	+	6146	protein_coding	erb-b2 receptor tyrosine kinase 2 [Source:VGNC Symbol;Acc:VGNC:28563]	Pkinase_Tyr	1447	6104	1817	4968	3685	1777	1796	4628	2429	1800	2930	1675
ENSBTAG00000011628	105.288	131.492	110.277	208.057	108.246	68.7444	257.643	345.965	172.134	190.016	179.544	79.0113	24.5864	74.93	85.4126	116.435	50.4883	125.802	21.5376	23.6728	46.867	68.0977	101.725	163.035	67.2322	1.28096	5.40305e-05	0.0047267	EGFR	22	905960	1121554	-	4347	protein_coding	epidermal growth factor receptor [Source:VGNC Symbol;Acc:VGNC:28366]	Pkinase_Tyr	101	232	74	209	201	54	218	360	149	181	175	72
ENSBTAG00000008592	444.084	345.167	414.283	353.399	282.193	327.172	200.915	172.022	231.052	261.404	203.141	282.026	174.763	228.537	193.434	141.385	115.826	211.069	42.2775	133.019	78.8217	102.687	239.51	293.071	151.03	0.954596	5.90196e-05	0.00507258	FCGR1A	3	20802181	20811180	-	1508	protein_coding	Bos taurus Fc fragment of IgG receptor Ia (FCGR1A), mRNA. [Source:RefSeq mRNA;Acc:NM_174538]	-	426	609	278	355	524	257	170	179	200	249	198	257
ENSBTAG00000006040	1462.56	2714.29	1816.58	2472.8	1114.23	1071.9	1756.23	2219.94	2198.46	1844.52	3238.97	821.937	705.696	981.584	969.684	1544.54	1430.01	1438.34	1110.38	729.348	841.475	674.492	1115.2	1894.37	1049.16	0.852971	6.23871e-05	0.00510614	UHRF1BP1L	5	64074489	64165062	-	5186	protein_coding	Bos taurus UHRF1 binding protein 1 like (UHRF1BP1L), mRNA. [Source:RefSeq mRNA;Acc:NM_001192527]	-	1403	4789	1219	2484	2069	842	1486	2310	1903	1757	3157	749
ENSBTAG00000008849	755.777	1504.23	619.934	2024.83	682.325	603.423	1099.12	1350.23	945.004	1172.64	1276.3	640.869	391.389	464.566	823.98	703.361	642.983	629.012	248.879	567.02	496.364	295.09	824.561	1056.22	553.382	0.933327	6.39812e-05	0.00512151	SORT1	3	34036271	34100367	+	3787	protein_coding	sortilin 1 [Source:VGNC Symbol;Acc:VGNC:35133]	-	725	2654	416	2034	1267	474	930	1405	818	1117	1244	584
ENSBTAG00000025021	12.5094	98.6191	38.7458	178.193	32.3122	62.3792	108.73	105.712	151.339	52.4907	74.8955	23.045	0	12.7381	13.8167	45.1482	0	32.1495	32.7053	0	0	7.56641	4.84403	78.2475	13.5426	2.53619	6.48565e-05	0.00512151	FMN2	28	2953439	3309533	-	4092	protein_coding	formin 2 [Source:HGNC Symbol;Acc:HGNC:14074]	FH2	12	174	26	179	60	49	92	110	131	50	73	21
ENSBTAG00000013555	148.028	291.323	171.376	569.42	138.942	166.769	219.824	534.324	370.839	216.262	285.218	203.015	52.4953	151.359	100.485	253.067	44.5485	233.433	68.6013	73.273	70.3004	119.982	134.018	276.278	118.324	1.22505	6.51644e-05	0.00512151	ACVR1B	5	27884739	27915481	-	1585	protein_coding	activin A receptor type 1B [Source:VGNC Symbol;Acc:VGNC:25593]	Pkinase	142	514	115	572	258	131	186	556	321	206	278	185
ENSBTAG00000014432	448.254	702.236	330.83	356.385	280.039	306.804	304.917	409.392	271.486	420.975	627.891	195.333	169.447	214.3	188.41	203.167	276.201	290.743	40.6822	154.437	50.0624	108.092	269.113	387.879	178.605	1.12063	6.74464e-05	0.00524476	HNMT	2	59138783	59180569	-	2603	protein_coding	histamine N-methyltransferase [Source:VGNC Symbol;Acc:VGNC:29893]	-	430	1239	222	358	520	241	258	426	235	401	612	178
ENSBTAG00000011187	2284.01	3942.5	3969.96	5449.31	2495.58	2721.77	3317.45	6624.27	4849.79	2376.78	3487.26	2016.98	1859.26	2250.9	2111.45	2239.59	2257.12	3523.87	1015.46	1426.01	935.209	1182.52	2327.82	3627.97	1920.84	0.917583	7.41733e-05	0.00543538	FAM13A	6	35721146	36031040	+	7965	protein_coding	Bos taurus family with sequence similarity 13 member A (FAM13A), mRNA. [Source:RefSeq mRNA;Acc:NM_174692]	RhoGAP	2191	6956	2664	5474	4634	2138	2807	6893	4198	2264	3399	1838
ENSBTAG00000016229	298.141	468.157	286.123	379.282	183.102	229.148	294.281	643.88	366.218	455.619	489.385	209.599	63.7917	129.629	168.313	317.225	158.89	251.605	39.8845	161.201	141.666	62.6931	276.11	358.578	161.001	1.15695	7.60696e-05	0.005485	KLF9	8	46586710	46611498	-	1717	protein_coding	Kruppel like factor 9 [Source:VGNC Symbol;Acc:VGNC:30632]	-	286	826	192	381	340	180	249	670	317	434	477	191
ENSBTAG00000018469	1243.64	1754.17	1163.87	2987.46	734.563	916.592	1744.41	2692.76	2334.78	1105.45	1930.87	506.989	579.441	966.598	885.527	1224.94	690.502	1313.94	517.7	384.402	289.723	349.136	708.843	1592.96	719.159	1.14767	7.65071e-05	0.005485	ALDH6A1	10	85428884	85447592	-	2749	protein_coding	aldehyde dehydrogenase 6 family member A1 [Source:VGNC Symbol;Acc:VGNC:25817]	Aldedh	1193	3095	781	3001	1364	720	1476	2802	2021	1053	1882	462
ENSBTAG00000006724	940.291	1469.65	1049.12	1684.37	711.945	835.117	1136.94	1494.38	1308.91	1163.19	1664.12	707.809	532.262	815.239	631.802	1107.32	795.933	984.055	702.764	405.82	446.301	468.037	753.515	1180.49	694.822	0.765151	7.76199e-05	0.00553777	-	1	72100094	72118577	+	1584	protein_coding	-	-	902	2593	704	1692	1322	656	962	1555	1133	1108	1622	645
ENSBTAG00000022847	910.06	1201.57	831.546	1833.69	763.644	682.352	1381.58	1756.73	1456.78	1296.52	1644.62	539.91	246.528	664.63	591.608	1214.25	411.331	1084.7	397.249	404.692	335.525	279.957	661.479	1191.58	571.995	1.05941	7.99345e-05	0.00560066	HEATR5A	21	41836061	41936150	-	6607	protein_coding	HEAT repeat containing 5A [Source:VGNC Symbol;Acc:VGNC:29794]	-	873	2120	558	1842	1418	536	1169	1828	1261	1235	1603	492
ENSBTAG00000049547	203.278	187.603	166.905	184.166	241.803	196.049	343.919	392.094	241.45	191.066	204.167	106.446	18.6059	123.635	154.496	175.84	51.9732	205.477	89.3412	65.3821	66.0398	64.855	101.725	221.579	101.579	1.12879	8.29385e-05	0.00564976	-	20	71262838	71281273	+	1715	protein_coding	-	AA_permease	195	331	112	185	449	154	291	408	209	182	199	97
ENSBTAG00000006161	324.202	499.897	359.144	1097.03	270.345	328.445	660.654	996.572	754.386	445.121	551.969	277.637	273.108	388.887	261.262	316.037	203.438	424.933	147.573	174.728	44.7366	108.092	284.721	547.117	238.865	1.19561	8.5105e-05	0.00573756	MET	4	51622340	51735652	-	4891	protein_coding	Bos taurus MET proto-oncogene, receptor tyrosine kinase (MET), mRNA. [Source:RefSeq mRNA;Acc:NM_001012999]	Pkinase_Tyr	311	882	241	1102	502	258	559	1037	653	424	538	253
ENSBTAG00000049944	15.6368	16.4365	22.3534	11.9459	23.6956	6.36522	16.5459	19.2203	11.5526	10.4981	12.3116	19.7528	3.32248	5.9944	3.7682	3.56433	0	15.3759	0	0	0	8.64733	6.4587	15.5262	4.28466	1.87194	8.82983e-05	0.00582097	-	9	94010601	94011603	+	1003	lncRNA	-	-	15	29	15	12	44	5	14	20	10	10	12	18
ENSBTAG00000050618	1416.69	2570.9	2008.82	17174.2	1941.96	2529.54	7858.12	12534.5	4912.17	2059.74	3765.29	1610.95	348.196	2141.5	2488.27	3926.7	357.873	2299.39	205.804	796.985	525.123	974.986	1507.57	5031.91	1415.67	1.8297	8.92171e-05	0.00582097	-	26	42405805	42438497	+	1568	protein_coding	-	SRCR	1359	4536	1348	17252	3606	1987	6649	13043	4252	1962	3670	1468
ENSBTAG00000047103	121.967	645.559	391.929	1229.43	464.757	137.489	190.278	690.008	452.862	347.488	575.567	458.704	303.011	108.649	317.785	292.275	262.836	107.631	185.862	146.546	168.295	224.831	145.859	475.503	205.78	1.20951	9.28196e-05	0.00600956	IDNK	8	76834195	76849974	+	874	protein_coding	IDNK, gluconokinase [Source:VGNC Symbol;Acc:VGNC:30034]	SKI	117	1139	263	1235	863	108	161	718	392	331	561	418
ENSBTAG00000005909	1898.3	2725.63	2043.1	3391.63	1782.02	2164.17	2628.44	2235.32	2096.8	1427.75	2208.9	1706.42	1683.84	2116.02	1642.94	1506.52	1312.7	1748.65	1091.24	1148.7	885.146	941.478	1551.7	2192.37	1420.81	0.625639	9.66108e-05	0.00614036	LEPROT	3	79914162	79925489	-	2369	protein_coding	Bos taurus leptin receptor overlapping transcript (LEPROT), mRNA. [Source:RefSeq mRNA;Acc:NM_001034741]	-	1821	4809	1371	3407	3309	1700	2224	2326	1815	1360	2153	1555
ENSBTAG00000005903	1706.49	2610.57	2020.75	3095.97	1836.95	1956.67	1643.95	2689.88	1784.88	1881.27	2177.1	1838.11	900.393	1581.02	1511.05	1118.01	1186.47	2061.76	1035.4	1446.3	1587.09	1331.69	1821.35	2103.55	1416.41	0.57092	9.6826e-05	0.00614036	-	29	45807108	45927821	+	6048	protein_coding	-	Ldl_recept_a	1637	4606	1356	3110	3411	1537	1391	2799	1545	1792	2122	1675
ENSBTAG00000031569	792.263	924.979	484.323	1179.66	691.48	653.072	1027.03	996.572	566.078	988.925	889.512	469.678	315.636	526.009	556.438	558.411	212.348	718.472	184.266	552.366	283.332	225.911	593.124	805.297	429.665	0.906797	9.79895e-05	0.00614036	GOLM1	8	79263894	79310527	-	1232	protein_coding	Bos taurus golgi membrane protein 1 (GOLM1), mRNA. [Source:RefSeq mRNA;Acc:NM_001192463]	-	760	1632	325	1185	1284	513	869	1037	490	942	867	428
ENSBTAG00000002402	1322.87	2140.72	1982	3577.79	1342.03	1567.12	1692.41	3183.84	1972.03	1534.83	1923.68	1109.45	969.501	1351.74	1209.59	1747.71	926.609	1754.25	804.869	623.384	806.325	926.345	1094.75	1945.73	1110.46	0.809426	9.85781e-05	0.00614036	IGF2R	9	96197493	96300017	+	9058	protein_coding	Bos taurus insulin like growth factor 2 receptor (IGF2R), mRNA. [Source:RefSeq mRNA;Acc:NM_174352]	-	1269	3777	1330	3594	2492	1231	1432	3313	1707	1462	1875	1011
ENSBTAG00000000928	104.245	116.189	120.708	157.287	78.0877	173.134	119.367	125.893	113.216	128.077	104.648	84.4982	41.1988	101.905	96.7172	52.2768	43.0635	89.4595	85.3528	63.1275	77.7565	44.3176	90.9601	118.779	71.4668	0.725929	0.000102886	0.00627432	SPECC1	19	33522158	33592103	-	1501	protein_coding	sperm antigen with calponin homology and coiled-coil domains 1 [Source:VGNC Symbol;Acc:VGNC:35200]	CH	100	205	81	158	145	136	101	131	98	122	102	77
ENSBTAG00000014692	71.9291	58.9448	102.826	94.5715	116.862	122.212	122.912	160.489	67.0051	103.932	88.233	40.603	65.7852	34.4678	59.0352	35.6433	49.0033	88.0617	77.3759	14.6546	23.4335	24.8611	33.9082	95.8767	46.0209	1.06044	0.000103622	0.00629314	CREB3L4	3	16464193	16472933	-	2054	protein_coding	cAMP responsive element binding protein 3 like 4 [Source:VGNC Symbol;Acc:VGNC:27697]	bZIP_1	69	104	69	95	217	96	104	167	58	99	86	37
ENSBTAG00000018169	1101.87	2142.42	1761.45	3312.99	1268.79	1483.1	1558.86	2860.94	1831.09	1244.03	1637.44	1099.57	959.534	1238.59	871.711	1594.44	813.752	1404.79	584.706	887.167	961.838	945.801	1185.71	1775.21	1040.73	0.770541	0.000107535	0.00647723	ITGB4	19	55840138	55872606	-	6304	protein_coding	Bos taurus integrin, beta 4 (ITGB4), mRNA. [Source:RefSeq mRNA;Acc:NM_001193257]	fn3	1057	3780	1182	3328	2356	1165	1319	2977	1585	1185	1596	1002
ENSBTAG00000021795	329.415	795.754	467.931	779.469	430.829	450.658	511.741	785.149	538.352	512.309	702.786	436.757	178.75	355.918	359.235	567.916	178.194	406.761	94.9251	342.692	208.771	168.623	384.293	561.762	295.098	0.929797	0.000110267	0.00654335	HNF1A	17	63165815	63182551	+	2475	protein_coding	Bos taurus HNF1 homeobox A (HNF1A), mRNA. [Source:RefSeq mRNA;Acc:NM_001192524]	HNF-1B_C	316	1404	314	783	800	354	433	817	466	488	685	398
ENSBTAG00000004135	1037.24	1826.15	1196.65	1926.27	932.744	893.677	1261.03	2030.62	1419.82	1205.19	1647.7	768.165	590.073	944.868	884.271	1372.27	651.893	1048.35	814.441	480.22	519.797	586.937	834.787	1345.44	793.446	0.762255	0.00011282	0.00663243	LMTK2	25	37799299	37874887	-	10458	protein_coding	lemur tyrosine kinase 2 [Source:VGNC Symbol;Acc:VGNC:30941]	Pkinase_Tyr	995	3222	803	1935	1732	702	1067	2113	1229	1148	1606	700
ENSBTAG00000012272	1083.11	1249.18	976.097	1431.51	949.978	678.532	1323.67	1397.31	1169.12	1549.53	1624.1	740.731	691.741	893.915	835.285	718.806	766.234	1142.01	458.671	781.203	645.486	363.188	773.43	1181.07	733.633	0.687632	0.000114262	0.00669047	TMEM19	5	1319437	1337429	+	3075	protein_coding	Bos taurus transmembrane protein 19 (TMEM19), mRNA. [Source:RefSeq mRNA;Acc:NM_001101184]	-	1039	2204	655	1438	1764	533	1120	1454	1012	1476	1583	675
ENSBTAG00000012937	940.291	1634.02	1119.16	1158.75	945.669	861.851	1101.48	1454.98	1189.92	810.456	1246.55	1024.95	912.354	742.557	1082.73	748.509	791.478	971.475	493.77	700.039	599.684	517.759	797.112	1124.01	759.77	0.565916	0.000115957	0.00675476	ACAD8	15	83525512	83539320	+	1702	protein_coding	Bos taurus acyl-CoA dehydrogenase family member 8 (ACAD8), mRNA. [Source:RefSeq mRNA;Acc:NM_001075551]	-	902	2883	751	1164	1756	677	932	1514	1030	772	1215	934
ENSBTAG00000008101	1581.4	2847.49	1347.16	3368.74	1695.85	1251.4	3732.28	4695.52	2930.9	2341.09	3116.88	1004.1	306.333	1179.4	1459.55	2012.66	464.789	2250.47	238.509	554.62	458.018	233.478	1259.45	2492.73	947.024	1.39654	0.000117825	0.00681759	PCSK5	8	51911490	52419336	+	6366	protein_coding	proprotein convertase subtilisin/kexin type 5 [Source:VGNC Symbol;Acc:VGNC:56979]	Peptidase_S8	1517	5024	904	3384	3149	983	3158	4886	2537	2230	3038	915
ENSBTAG00000018157	33.3584	66.3129	22.3534	58.7339	29.6195	29.28	75.6384	52.8558	50.8315	49.3413	70.7916	34.0187	7.97396	12.7381	35.1699	48.7125	28.214	20.9671	16.7515	11.2728	6.39095	23.7802	23.6819	47.7613	21.423	1.17675	0.000120924	0.00686184	IFT172	11	72210703	72219493	+	2259	protein_coding	intraflagellar transport 172 [Source:VGNC Symbol;Acc:VGNC:30066]	-	32	117	15	59	55	23	64	55	44	47	69	31
ENSBTAG00000025035	94.863	194.404	65.5699	61.7204	65.1629	56.0139	44.9103	79.7642	70.4709	104.981	143.635	59.2584	45.8503	42.7101	80.3883	47.5244	20.7893	69.8903	20.7399	34.9456	11.7167	21.6183	37.1375	86.7296	39.3919	1.14734	0.000123276	0.00694169	PRLR	20	38971752	39100563	+	3523	protein_coding	Bos taurus prolactin receptor (PRLR), transcript variant 1, mRNA. [Source:RefSeq mRNA;Acc:NM_174155]	fn3	91	343	44	62	121	44	38	83	61	100	140	54
ENSBTAG00000001523	1407.31	2232.53	1850.86	2215.96	1295.72	1576.03	1656.95	2221.87	1991.67	1744.79	2721.89	1278.45	1190.11	1335.25	1097.8	1321.18	1483.46	1578.12	815.239	1095.71	650.812	442.095	1358.48	1849.5	1124.39	0.718206	0.000126662	0.00702474	YES1	24	35592011	35656660	-	5047	protein_coding	Bos taurus YES proto-oncogene 1, Src family tyrosine kinase (YES1), mRNA. [Source:RefSeq mRNA;Acc:NM_001101060]	Pkinase_Tyr	1350	3939	1242	2226	2406	1238	1402	2312	1724	1662	2653	1165
ENSBTAG00000046577	1.04245	1.13355	1.49022	0.99549	6.46243	1.27304	5.90925	9.61014	8.08683	3.14944	2.05193	0	0	0	0	1.18811	0	1.39781	0	0	0	0	0	3.43373	0.235083	3.72632	0.00012797	1	RF00026	1	114737058	114737164	-	107	snRNA	-	-	1	2	1	1	12	1	5	10	7	3	2	0
ENSBTAG00000018334	221	440.952	287.613	915.851	279.5	277.524	438.467	992.728	708.175	636.187	526.32	317.142	62.4627	267.5	241.165	415.838	172.254	389.988	186.659	236.728	218.357	199.969	245.969	503.455	239.717	1.07188	0.000128305	0.00708907	PLAGL2	13	61683029	61694301	-	2578	protein_coding	PLAG1 like zinc finger 2 [Source:VGNC Symbol;Acc:VGNC:32973]	-	212	778	193	920	519	218	371	1033	613	606	513	289
ENSBTAG00000016442	552.499	611.552	573.737	571.411	421.674	468.48	560.197	644.841	539.507	559.551	610.449	558.566	409.33	454.076	440.88	425.343	485.579	518.586	481.007	484.729	374.936	343.731	427.889	556.039	440.553	0.336948	0.000129473	0.00712684	MAP4K3	11	21552945	21736237	-	4459	protein_coding	mitogen-activated protein kinase kinase kinase kinase 3 [Source:VGNC Symbol;Acc:VGNC:31206]	CNH	530	1079	385	574	783	368	474	671	467	533	595	509
ENSBTAG00000012342	3227.43	3507.78	2892.53	5955.02	2886.55	3124.05	5255.69	4585.96	3909.4	2797.75	3750.93	2641.39	2262.61	3261.71	2500.83	2527.11	1655.72	3310	1672.75	2303.03	1404.94	1263.59	2919.33	3711.21	2280.15	0.702668	0.000130357	0.0071307	LIMA1	5	29637176	29729199	+	4584	protein_coding	Bos taurus LIM domain and actin binding 1 (LIMA1), mRNA. [Source:RefSeq mRNA;Acc:NM_001192754]	LIM	3096	6189	1941	5982	5360	2454	4447	4772	3384	2665	3656	2407
ENSBTAG00000018303	1.04245	5.10099	8.94135	2.98647	5.9239	1.27304	7.0911	1.92203	11.5526	49.3413	6.15579	20.8502	0	1.4986	3.7682	2.37622	0	5.59122	0	0	0	0	0	10.1818	1.20311	3.20401	0.000130708	1	PAPPA2	16	57724441	58036056	+	5376	protein_coding	pappalysin 2 [Source:VGNC Symbol;Acc:VGNC:32573]	Sushi	1	9	6	3	11	1	6	2	10	47	6	19
ENSBTAG00000002271	399.259	516.9	451.538	954.675	314.505	324.626	511.741	878.367	753.23	481.865	685.345	262.273	214.633	322.199	342.906	502.57	406.876	373.214	295.145	227.71	189.598	181.594	208.831	544.527	296.843	0.877072	0.000132371	0.00715241	CDADC1	12	18867334	18895163	+	1548	protein_coding	cytidine and dCMP deaminase domain containing 1 [Source:VGNC Symbol;Acc:VGNC:27056]	-	383	912	303	959	584	255	433	914	652	459	668	239
ENSBTAG00000051785	2.0849	2.83388	5.9609	4.97745	6.46243	3.81913	4.7274	11.5322	2.31052	4.19926	4.10386	14.2659	1.32899	0	1.25607	5.94055	0	0	0	0	0	0	0.538225	5.60649	0.823985	2.82253	0.000143519	1	bta-mir-29b-2	16	75577042	75577131	+	90	miRNA	bta-mir-29b-2 [Source:miRBase;Acc:MI0005043]	-	2	5	4	5	12	3	4	12	2	4	4	13
ENSBTAG00000013072	360.688	420.548	466.44	372.313	448.062	468.48	459.74	585.258	301.523	466.117	475.022	446.633	309.656	294.475	360.491	336.235	414.301	349.451	279.989	253.637	235.4	323.194	393.443	439.235	322.752	0.445768	0.00014758	0.00756418	FUBP3	11	100882266	100931850	+	3193	protein_coding	Bos taurus far upstream element binding protein 3 (FUBP3), mRNA. [Source:RefSeq mRNA;Acc:NM_001101217]	KH_1	346	742	313	374	832	368	389	609	261	444	463	407
ENSBTAG00000020489	481.612	995.26	715.308	1550.97	382.899	486.303	759.93	1645.26	1134.47	551.152	1016.73	353.356	261.147	534.251	415.758	809.103	277.686	620.626	182.671	140.91	104.386	184.837	399.363	839.437	357.34	1.23257	0.000147887	0.00756418	SEMA6A	7	37316829	37446102	+	4821	protein_coding	semaphorin 6A [Source:VGNC Symbol;Acc:VGNC:34441]	Sema	462	1756	480	1558	711	382	643	1712	982	525	991	322
ENSBTAG00000000555	2847.98	3938.53	3147.36	4548.39	2820.31	3087.13	2800.99	3401.03	2911.26	2550	3548.81	2261.7	1519.04	2818.87	2454.36	2906.12	2153.18	2717.33	1035.4	1853.24	1430.51	1697.04	2012.96	3155.29	2054.37	0.619444	0.000149272	0.00758316	ACO1	8	11611595	11674522	-	3709	protein_coding	Bos taurus aconitase 1 (ACO1), mRNA. [Source:RefSeq mRNA;Acc:NM_001075591]	Aconitase	2732	6949	2112	4569	5237	2425	2370	3539	2520	2429	3459	2061
ENSBTAG00000012503	511.843	801.989	388.949	965.625	408.21	406.101	573.198	805.33	462.104	530.156	596.086	374.206	151.505	511.023	331.602	394.452	121.766	471.06	118.856	262.656	164.034	209.698	444.036	568.65	289.153	0.975763	0.000152891	0.00765269	MGAT3	5	110880567	110910262	+	1755	protein_coding	mannosyl (beta-1,4-)-glycoprotein beta-1,4-N-acetylglucosaminyltransferase [Source:HGNC Symbol;Acc:HGNC:7046]	-	491	1415	261	970	758	319	485	838	400	505	581	341
ENSBTAG00000021858	999.711	2101.61	1329.28	2456.87	915.511	1360.88	1171.21	2667.78	1900.4	873.445	1754.4	566.247	463.819	932.13	741.08	980.19	749.9	1315.33	151.561	386.656	150.187	325.356	925.747	1508.11	647.451	1.22025	0.000153599	0.00765269	SLC5A12	15	57364699	57415989	-	2924	protein_coding	Bos taurus solute carrier family 5 member 12 (SLC5A12), mRNA. [Source:RefSeq mRNA;Acc:NM_001101059]	-	959	3708	892	2468	1700	1069	991	2776	1645	832	1710	516
ENSBTAG00000019338	2115.13	2849.19	2423.11	4298.52	1424.97	1987.22	2713.53	2858.06	2898.55	1870.77	2348.43	1609.85	1285.8	2660.77	1543.71	1550.48	1196.87	2110.69	878.256	1007.79	674.245	844.195	1539.32	2449.78	1390.19	0.817279	0.000153606	0.00765269	IL13RA1	X	3168607	3246931	+	3921	protein_coding	Bos taurus interleukin 13 receptor subunit alpha 1 (IL13RA1), mRNA. [Source:RefSeq mRNA;Acc:NM_001206677]	-	2029	5027	1626	4318	2646	1561	2296	2974	2509	1782	2289	1467
ENSBTAG00000010293	32.316	40.2411	68.5503	34.8421	56.0077	35.6452	69.7292	106.673	86.6446	116.529	77.9734	52.6742	5.31598	29.972	26.3774	15.4454	37.1237	54.5144	0	16.9092	28.7593	6.4855	29.0642	64.8188	22.7243	1.52402	0.000155358	0.00771383	-	2	93255171	93626123	+	3353	protein_coding	-	PDZ	31	71	46	35	104	28	59	111	75	111	76	48
ENSBTAG00000018604	1614.76	2427.5	2221.93	2853.07	1995.28	1960.49	2217.15	2846.52	1849.57	1522.23	2268.41	1620.83	1228.65	1505.34	1964.49	1186.92	1271.12	2061.76	824.811	1465.46	749.871	865.814	1678.19	2116.48	1345.68	0.653637	0.00016381	0.00799841	SEMA4G	26	21809188	21822827	+	4326	protein_coding	Bos taurus semaphorin 4G (SEMA4G), mRNA. [Source:RefSeq mRNA;Acc:NM_001101117]	Sema	1549	4283	1491	2866	3705	1540	1876	2962	1601	1450	2211	1477
ENSBTAG00000022920	1925.41	2777.21	2266.63	4165.13	1324.26	2040.69	1924.05	2230.51	2345.18	1404.65	2412.04	1163.22	1441.96	1701.66	1464.57	1437.61	1051.34	1906.61	816.834	713.566	528.318	797.716	1446.75	2164.92	1209.72	0.839598	0.000170779	0.00821168	RNF128	X	55260953	55325969	+	2801	protein_coding	Bos taurus ring finger protein 128, E3 ubiquitin protein ligase (RNF128), mRNA. [Source:RefSeq mRNA;Acc:NM_001076071]	-	1847	4900	1521	4184	2459	1603	1628	2321	2030	1338	2351	1060
ENSBTAG00000015232	278.334	613.252	563.305	520.641	336.585	408.647	307.281	817.823	385.857	353.787	479.126	289.708	159.479	189.573	273.823	320.79	311.839	478.049	92.532	196.146	80.952	144.843	264.807	446.196	228.439	0.968643	0.000170972	0.00821168	RAPGEFL1	19	40458896	40472295	+	3248	protein_coding	Bos taurus Rap guanine nucleotide exchange factor like 1 (RAPGEFL1), mRNA. [Source:RefSeq mRNA;Acc:NM_001205407]	-	267	1082	378	523	625	321	260	851	334	337	467	264
ENSBTAG00000016776	77.1414	167.766	111.767	134.391	125.479	112.028	148.913	174.905	107.439	173.219	164.154	108.64	33.2248	62.1919	87.9247	67.7222	69.7926	129.996	48.6591	104.837	61.7792	37.8321	125.406	133.82	75.3969	0.832603	0.000171796	0.00822439	BAHCC1	19	51302716	51357264	-	7981	protein_coding	BAH domain and coiled-coil containing 1 [Source:VGNC Symbol;Acc:VGNC:55774]	BAH	74	296	75	135	233	88	126	182	93	165	160	99
ENSBTAG00000055207	5035.04	8816.21	14125.8	6175.02	4254.97	4603.33	13358.5	5226.96	6154.08	4304.24	4942.07	5278.39	2487.88	5544.07	5632.21	3154.43	3345.59	4566.63	1818.73	3970.27	1187.65	1403.03	3958.65	6856.22	3369.92	1.02468	0.000173992	0.00827559	SCD	26	21263727	21279185	+	5346	protein_coding	Bos taurus stearoyl-CoA desaturase (SCD), mRNA. [Source:RefSeq mRNA;Acc:NM_173959]	-	4830	15555	9479	6203	7901	3616	11303	5439	5327	4100	4817	4810
ENSBTAG00000048432	489.952	639.891	423.224	536.569	355.434	344.995	393.556	656.373	515.246	428.324	548.891	311.656	186.724	304.965	349.187	361.185	216.803	429.126	152.359	251.383	234.335	158.895	465.565	470.343	282.775	0.734732	0.000183582	0.00850565	BTBD3	13	5455770	5474367	+	3905	protein_coding	BTB domain containing 3 [Source:NCBI gene;Acc:513420]	BTB	470	1129	284	539	660	271	333	683	446	408	535	284
ENSBTAG00000015220	303.353	400.711	304.006	388.241	251.496	231.694	308.463	424.768	370.839	407.328	501.697	173.386	108.978	190.322	209.763	374.254	167.799	317.302	137.203	135.273	150.187	113.496	229.284	338.832	193.987	0.807192	0.000183843	0.00850565	AGO4	3	109947115	109977492	-	2580	protein_coding	argonaute 4, RISC catalytic component [Source:VGNC Symbol;Acc:VGNC:25733]	Piwi	291	707	204	390	467	182	261	442	321	388	489	158
ENSBTAG00000020999	1654.37	1648.19	1482.77	1858.58	1461.59	1493.28	1600.23	1587.6	1363.21	1273.42	1281.43	1415.62	888.432	1019.05	1146.79	1228.51	1045.4	1273.4	678.036	1234.37	651.877	1252.78	1485.5	1510.02	1082.2	0.480913	0.000184037	0.00850565	DDB2	15	77097152	77118221	+	2519	protein_coding	damage specific DNA binding protein 2 [Source:VGNC Symbol;Acc:VGNC:27942]	WD40	1587	2908	995	1867	2714	1173	1354	1652	1180	1213	1249	1290
ENSBTAG00000050091	1258.24	1304.72	1053.59	2336.41	1156.24	1372.34	1815.32	2543.8	1767.55	1585.22	1965.75	1406.84	972.159	1189.89	1190.75	965.933	880.575	1586.51	673.25	1173.5	779.696	429.124	1139.42	1630.5	998.255	0.708028	0.000185674	0.00855441	GCNT4	10	6500608	6531769	-	4394	protein_coding	glucosaminyl (N-acetyl) transferase 4, core 2 [Source:HGNC Symbol;Acc:HGNC:17973]	-	1207	2302	707	2347	2147	1078	1536	2647	1530	1510	1916	1282
ENSBTAG00000004944	10.4245	22.6711	0	10.9504	142.712	22.9148	4.7274	0.961014	0	5.24907	5.12983	10.9738	3.32248	0	6.28034	3.56433	0	4.19342	0	0	0	0	0	19.7262	1.57823	3.69529	0.000190447	0.00869446	ANXA10	8	495871	571472	+	1410	protein_coding	Bos taurus annexin A10 (ANXA10), mRNA. [Source:RefSeq mRNA;Acc:NM_001192058]	-	10	40	0	11	265	18	4	1	0	5	5	10
ENSBTAG00000019455	1897.26	3976.5	2558.72	4741.52	1832.1	1951.58	2917.99	3865.2	3521.24	2031.39	3273.86	1349.78	1079.81	2309.34	1965.75	2685.13	1487.92	2141.44	735.47	807.13	881.951	966.339	1389.16	2826.43	1495.4	0.918692	0.000191546	0.00869446	MYO5B	24	49490278	49824858	-	5685	protein_coding	myosin VB [Source:VGNC Symbol;Acc:VGNC:31827]	Myosin_head	1820	7016	1717	4763	3402	1533	2469	4022	3048	1935	3191	1230
ENSBTAG00000030749	45.8678	53.277	44.7067	100.544	51.1609	57.287	132.367	55.7388	57.7631	46.1918	53.3502	68.0375	21.9284	56.9468	32.6577	48.7125	37.1237	25.1605	30.3122	15.7819	42.6063	22.6992	42.5198	63.8577	34.2226	0.892843	0.000191672	0.00869446	DNAJC6	3	79928534	80107385	-	5276	protein_coding	Bos taurus DnaJ heat shock protein family (Hsp40) member C6 (DNAJC6), mRNA. [Source:RefSeq mRNA;Acc:NM_174836]	DnaJ	44	94	30	101	95	45	112	58	50	44	52	62
ENSBTAG00000030431	2.0849	4.53421	4.47067	1.99098	10.7707	6.36522	18.9096	12.4932	13.8631	6.29888	9.23369	6.58427	0	2.9972	1.25607	2.37622	0	8.38683	0	0	0	0	0	8.13329	1.36512	2.70014	0.000195715	1	-	17	62195464	62196015	-	516	pseudogene	-	-	2	8	3	2	20	5	16	13	12	6	9	6
ENSBTAG00000011525	7.29716	1.70033	0	16.9233	10.7707	6.36522	44.9103	0	0	1.04981	0	0	0	0	1.25607	0	0	0	0	0	0	0	0	7.41807	0.114188	5.09039	0.000197663	1	SLC5A8	5	65045132	65111413	-	2493	protein_coding	Bos taurus solute carrier family 5 member 8 (SLC5A8), mRNA. [Source:RefSeq mRNA;Acc:NM_001164861]	-	7	3	0	17	20	5	38	0	0	1	0	0
ENSBTAG00000010943	513.928	696.002	338.281	954.675	615.547	427.743	750.475	1066.73	623.841	536.455	563.255	389.569	182.737	470.561	342.906	551.283	178.194	578.691	94.9251	201.783	237.53	245.368	406.36	623.041	317.303	0.974365	0.000201857	0.00904478	SLC22A23	23	50326768	50458184	+	3585	protein_coding	solute carrier family 22 member 23 [Source:VGNC Symbol;Acc:VGNC:54236]	Sugar_tr	493	1228	227	959	1143	336	635	1110	540	511	549	355
ENSBTAG00000026283	372.155	386.542	314.437	933.769	258.497	235.513	469.195	684.242	465.57	470.317	511.957	245.813	329.591	270.497	214.787	323.166	141.07	389.988	270.417	184.873	158.709	172.947	254.042	445.667	246.372	0.854533	0.000204652	0.00914214	ASPH	14	27016060	27203495	-	4142	protein_coding	Bos taurus aspartate beta-hydroxylase (ASPH), mRNA. [Source:RefSeq mRNA;Acc:NM_174757]	-	357	682	211	938	480	185	397	712	403	448	499	224
ENSBTAG00000020657	3967.57	6513.4	5542.15	7428.34	2988.34	3111.32	6074.71	9146.93	6097.47	4206.61	4713.28	2529.46	1756.93	4488.31	2944.22	3670.07	1735.91	5008.34	1376.81	1778.84	1112.03	1277.64	3519.99	5193.3	2606.28	0.994677	0.000205481	0.00915139	FAT1	27	16420193	16546078	-	15761	protein_coding	Bos taurus FAT atypical cadherin 1 (FAT1), mRNA. [Source:RefSeq mRNA;Acc:NM_001192992]	Laminin_G_2	3806	11492	3719	7462	5549	2444	5140	9518	5278	4007	4594	2305
ENSBTAG00000008022	856.895	1025.87	748.093	1520.11	519.149	665.802	993.936	1122.46	1098.65	1153.75	1110.09	799.989	398.698	755.295	589.095	824.548	274.716	833.092	441.92	481.347	331.264	506.95	853.087	967.9	571.819	0.758907	0.00020709	0.00918722	PTGFRN	3	26252748	26331248	-	4177	protein_coding	prostaglandin F2 receptor inhibitor [Source:VGNC Symbol;Acc:VGNC:33508]	V-set	822	1810	502	1527	964	523	841	1168	951	1099	1082	729
ENSBTAG00000020130	1287.43	1862.99	1213.04	2172.16	1213.86	1195.39	1617.95	1808.63	1677.44	1366.86	1644.62	1191.75	958.205	1319.52	1094.03	1315.24	1079.56	1418.77	991.528	977.349	778.631	826.901	1146.42	1521.01	1082.38	0.49133	0.000207536	0.00918722	CLCN3	8	1549320	1637689	+	6730	protein_coding	chloride voltage-gated channel 3 [Source:VGNC Symbol;Acc:VGNC:27397]	Voltage_CLC	1235	3287	814	2182	2254	939	1369	1882	1452	1302	1603	1086
ENSBTAG00000002348	823.536	3031.69	630.365	1216.49	701.174	314.442	1838.96	1754.81	964.643	1659.76	1584.09	220.573	51.1663	361.912	494.89	1049.1	539.037	757.61	173.896	339.31	134.21	49.7221	517.234	1228.38	406.19	1.59735	0.000208581	0.00919088	SLC4A4	6	86381836	86809131	+	5025	protein_coding	Bos taurus solute carrier family 4 member 4 (SLC4A4), mRNA. [Source:RefSeq mRNA;Acc:NM_174605]	Band_3_cyto	790	5349	423	1222	1302	247	1556	1826	835	1581	1544	201
ENSBTAG00000020957	362.773	877.37	415.773	624.172	331.2	243.151	601.562	1035.01	564.923	641.436	705.864	319.337	88.3781	215.799	267.542	516.828	98.0067	504.608	137.203	169.092	89.4733	166.461	463.412	560.214	246.982	1.1822	0.000209793	0.00919088	FZD5	2	96039164	96040921	-	1758	protein_coding	frizzled class receptor 5 [Source:VGNC Symbol;Acc:VGNC:29169]	Fz	348	1548	279	627	615	191	509	1077	489	611	688	291
ENSBTAG00000001403	481.612	439.252	567.776	692.861	472.835	417.558	702.019	868.757	718.572	581.597	835.136	511.378	353.512	427.851	406.966	506.135	464.789	567.509	362.151	373.129	215.162	230.235	414.972	607.446	392.946	0.629171	0.000215025	0.00933772	PRKCI	1	97094274	97163222	-	2694	protein_coding	Bos taurus protein kinase C iota (PRKCI), mRNA. [Source:RefSeq mRNA;Acc:NM_001205955]	Pkinase	462	775	381	696	878	328	594	904	622	554	814	466
ENSBTAG00000007962	903.805	1364.8	697.425	1764.01	781.416	566.505	1445.4	1928.76	1161.04	1224.08	1397.36	761.581	284.405	591.947	597.888	1140.59	426.181	1090.29	275.203	551.239	449.497	489.655	843.937	1166.35	612.802	0.929158	0.00021613	0.00933772	ATP9A	13	79436295	79557537	-	5066	protein_coding	ATPase phospholipid transporting 9A (putative) [Source:NCBI gene;Acc:516579]	E1-E2_ATPase	867	2408	468	1772	1451	445	1223	2007	1005	1166	1362	694
ENSBTAG00000010507	211.618	323.629	467.931	457.925	415.75	398.463	429.012	596.79	389.323	179.518	426.802	246.91	261.147	175.336	322.809	225.741	231.652	415.148	136.405	126.255	172.556	128.629	153.932	378.639	213.601	0.828506	0.000221823	0.00939518	SLC22A16	9	39753078	39788314	+	2042	protein_coding	Bos taurus solute carrier family 22 member 16 (SLC22A16), mRNA. [Source:RefSeq mRNA;Acc:NM_001076324]	Sugar_tr	203	571	314	460	772	313	363	621	337	171	416	225
ENSBTAG00000010672	1832.63	3586.56	2241.3	4279.61	1800.33	2249.47	2093.06	3314.54	3109.96	1846.62	2480.78	1197.24	1143.6	1784.08	1870.28	2112.46	1480.49	2081.33	578.325	1121.64	716.851	812.849	1503.8	2502.68	1382.34	0.856685	0.000226202	0.00947146	PCCA	12	76812919	77174969	+	2751	protein_coding	Bos taurus propionyl-CoA carboxylase subunit alpha (PCCA), mRNA. [Source:RefSeq mRNA;Acc:NM_001083509]	CPSase_L_D2	1758	6328	1504	4299	3343	1767	1771	3449	2692	1759	2418	1091
ENSBTAG00000021237	1823.25	2836.72	2716.68	3988.93	1574.68	1688.06	2275.06	5580.61	3605.57	2438.72	3391.84	1167.61	536.249	1422.92	1536.17	3067.7	1236.96	2304.98	845.551	666.221	580.511	682.058	1455.9	2757.31	1303.2	1.08147	0.000229834	0.00956904	DST	23	3622403	3767049	+	12679	protein_coding	dystonin [Source:HGNC Symbol;Acc:HGNC:1090]	-	1749	5005	1823	4007	2924	1326	1925	5807	3121	2323	3306	1064
ENSBTAG00000020609	8.33961	8.50165	10.4316	5.97294	3.76975	12.7304	13.0004	11.5322	11.5526	5.24907	9.23369	13.1685	3.32248	2.9972	6.28034	4.75244	5.9398	6.98903	0	1.12728	1.06516	0	0.538225	9.45687	3.00109	1.7484	0.00023175	1	-	28	39303454	39306025	+	510	protein_coding	-	ADK	8	15	7	6	7	10	11	12	10	5	9	12
ENSBTAG00000043949	87.5659	150.196	202.671	180.184	143.789	120.939	134.731	266.201	147.873	191.066	288.296	156.925	58.4757	57.6961	119.326	142.573	60.8829	123.007	26.3238	152.182	92.6688	33.5084	101.725	172.536	88.0336	0.974652	0.000240214	0.00986154	PAWR	5	9138248	9257880	-	1366	protein_coding	pro-apoptotic WT1 regulator [Source:NCBI gene;Acc:532789]	-	84	265	136	181	267	95	114	277	128	182	281	143
ENSBTAG00000016713	949.673	1516.69	709.347	2419.04	659.707	651.799	1199.58	1872.06	1449.85	908.089	1473.29	444.438	235.896	651.891	447.16	1108.51	210.863	923.949	145.179	507.275	427.128	212.94	844.475	1187.8	519.569	1.1931	0.000242755	0.00991886	TMEM30B	10	73390550	73391611	-	1062	protein_coding	transmembrane protein 30B [Source:VGNC Symbol;Acc:VGNC:36075]	-	911	2676	476	2430	1225	512	1015	1948	1255	865	1436	405
ENSBTAG00000018395	371.113	359.903	433.655	640.1	492.76	555.047	723.293	914.886	618.065	609.942	580.696	297.39	229.916	343.929	420.782	376.631	332.629	448.695	314.29	465.565	237.53	265.905	398.825	549.737	348.609	0.657874	0.000245294	0.00998637	KIAA1217	13	24880913	25411834	+	7217	protein_coding	KIAA1217 [Source:VGNC Symbol;Acc:VGNC:30566]	-	356	635	291	643	915	436	612	952	535	581	566	271
ENSBTAG00000019755	346.094	457.389	427.695	1168.71	271.961	291.527	570.834	938.911	777.491	443.022	591.982	258.981	112.3	323.698	281.359	469.303	160.375	531.166	205.804	173.601	181.077	247.53	258.348	545.383	267.687	1.02777	0.000249546	0.0101314	REEP3	28	19629639	19725949	+	1596	protein_coding	receptor accessory protein 3 [Source:VGNC Symbol;Acc:VGNC:33853]	TB2_DP1_HVA22	332	807	287	1174	505	229	483	977	673	422	577	236
ENSBTAG00000032503	76.0989	159.264	125.179	190.139	115.785	99.2974	128.822	365.185	137.476	164.821	132.35	147.049	23.9219	70.4342	87.9247	152.078	29.699	138.383	48.6591	47.3456	21.3032	77.826	79.6573	153.455	70.6574	1.12329	0.000254388	0.0102712	ITPRIPL2	25	16864860	16866458	-	1599	protein_coding	ITPRIP like 2 [Source:VGNC Symbol;Acc:VGNC:30351]	-	73	281	84	191	215	78	109	380	119	157	129	134
ENSBTAG00000012191	216.83	380.307	242.907	202.084	196.027	221.51	210.369	315.213	218.344	256.155	320.101	98.7641	47.1793	113.144	130.631	155.642	210.863	180.317	87.7458	71.0185	83.0823	72.4214	245.431	239.884	127.043	0.919467	0.000267037	0.0106071	WWC2	27	14019529	14170149	+	5263	protein_coding	WW and C2 domain containing 2 [Source:VGNC Symbol;Acc:VGNC:36975]	WW	208	671	163	203	364	174	178	328	189	244	312	90
ENSBTAG00000010830	1131.06	1680.49	1156.41	2473.79	1259.1	1054.08	1544.68	3006.05	1347.03	2445.02	1439.43	1438.66	432.588	848.208	1043.79	1102.57	478.154	1185.34	949.251	1306.51	982.076	967.42	1399.92	1664.65	972.348	0.775749	0.000269004	0.0106565	LRP1	5	56230519	56310118	-	13638	protein_coding	LDL receptor related protein 1 [Source:VGNC Symbol;Acc:VGNC:30986]	Ldl_recept_a	1085	2965	776	2485	2338	828	1307	3128	1166	2329	1403	1311
ENSBTAG00000016685	259.57	383.141	365.105	416.115	221.338	225.329	321.463	417.08	352.355	261.404	378.581	167.899	158.815	196.317	200.971	260.196	203.438	299.13	215.376	94.6913	59.6489	98.3634	171.694	314.115	178.058	0.820519	0.000271026	0.0106681	FMO4	16	38865097	38902141	+	2278	protein_coding	Bos taurus flavin containing monooxygenase 4 (FMO4), mRNA. [Source:RefSeq mRNA;Acc:NM_001192230]	FMO-like	249	676	245	418	411	177	272	434	305	249	369	153
ENSBTAG00000051504	0	2.83388	4.47067	12.9414	2.69268	0	8.27295	10.5712	11.5526	7.3487	0	0	0	0	0	2.37622	0	0	0	0	0	0	0	5.057	0.21602	4.27442	0.000272351	1	-	8	50920779	51000560	-	1528	protein_coding	-	-	0	5	3	13	5	0	7	11	10	7	0	0
ENSBTAG00000003705	339.839	680.699	351.693	983.544	236.956	388.278	330.918	709.229	650.412	385.282	558.125	273.247	191.375	328.194	305.224	506.135	124.736	300.528	213.781	128.51	209.836	194.565	326.703	490.685	257.235	0.931664	0.00027438	0.0106681	FAM83G	19	34230241	34260820	+	5125	protein_coding	family with sequence similarity 83 member G [Source:VGNC Symbol;Acc:VGNC:28838]	-	326	1201	236	988	440	305	280	738	563	367	544	249
ENSBTAG00000034193	5122.6	10221.8	4937.12	18156.7	3165.51	4613.51	4279.48	6235.06	7876.57	3489.58	8499.1	1951.14	2584.23	4665.89	2924.12	5146.89	1810.15	4818.23	855.921	810.512	413.281	751.237	2605.01	6545.69	2489.59	1.39467	0.00027807	0.0106811	BCO2	15	22513156	22581009	+	2472	protein_coding	Bos taurus beta-carotene oxygenase 2 (BCO2), mRNA. [Source:RefSeq mRNA;Acc:NM_001101987]	RPE65	4914	18035	3313	18239	5878	3624	3621	6488	6818	3324	8284	1778
ENSBTAG00000005734	283.547	452.854	348.713	763.541	281.654	316.988	354.555	818.784	399.72	406.278	496.567	431.27	130.906	254.762	233.628	394.452	182.649	433.32	151.561	237.855	262.029	174.027	335.314	446.206	253.682	0.816021	0.000278184	0.0106811	GATA6	24	34163203	34192624	-	1782	protein_coding	GATA binding protein 6 [Source:VGNC Symbol;Acc:VGNC:56366]	GATA-N	272	799	234	767	523	249	300	852	346	387	484	393
ENSBTAG00000016845	811.027	1373.87	862.84	1650.52	573.541	583.054	1145.21	1341.58	1231.51	1211.49	1465.08	772.555	616.653	805.498	758.665	863.756	368.268	984.055	691.597	574.911	460.148	380.482	654.482	1085.19	650.774	0.737793	0.000278569	0.0106811	GALNT7	8	5591834	5726979	+	3593	protein_coding	polypeptide N-acetylgalactosaminyltransferase 7 [Source:VGNC Symbol;Acc:VGNC:29235]	Glycos_transf_2	778	2424	579	1658	1065	458	969	1396	1066	1154	1428	704
ENSBTAG00000007163	788.093	893.807	484.323	1615.68	409.826	393.371	932.48	1310.82	1014.32	952.181	1047.51	451.023	305.669	506.527	384.357	728.311	221.257	659.764	645.331	331.419	344.046	353.46	560.831	857.786	458.27	0.904253	0.000280782	0.0106811	SLC44A1	8	95034378	95265375	+	2660	protein_coding	solute carrier family 44 member 1 [Source:VGNC Symbol;Acc:VGNC:56984]	-	756	1577	325	1623	761	309	789	1364	878	907	1021	411
ENSBTAG00000001335	335.669	620.054	366.595	837.207	242.341	227.875	531.833	809.174	703.554	402.079	568.385	216.184	242.541	246.52	160.777	379.007	206.408	526.973	142.786	284.074	156.578	137.276	257.272	488.412	249.11	0.972602	0.000281566	0.0106811	GHR	20	31868624	32178311	-	3982	protein_coding	Bos taurus growth hormone receptor (GHR), mRNA. [Source:RefSeq mRNA;Acc:NM_176608]	-	322	1094	246	841	450	179	450	842	609	383	554	197
ENSBTAG00000020117	975.734	1221.97	926.92	1092.05	1163.24	1136.83	1223.22	1303.14	1025.87	1076.06	1121.38	1085.31	457.174	766.534	869.198	1197.61	562.796	919.756	496.961	776.694	741.35	850.681	993.564	1112.64	784.757	0.50447	0.000282707	0.0106811	ZBTB7A	7	19956235	19976863	+	6984	protein_coding	Bos taurus zinc finger and BTB domain containing 7A (ZBTB7A), mRNA. [Source:RefSeq mRNA;Acc:NM_001191247]	BTB	936	2156	622	1097	2160	893	1035	1356	888	1025	1093	989
ENSBTAG00000006420	1383.33	1593.78	1831.49	1884.46	1064.69	1264.13	1340.22	2142.1	2003.22	1654.51	2181.2	1362.94	1031.3	1498.6	1004.85	1015.83	1189.44	1520.81	1012.27	1236.62	694.483	657.197	1303.04	1642.17	1105.86	0.570234	0.000287024	0.0108164	BMPR2	2	90864689	91017391	+	11120	protein_coding	Bos taurus bone morphogenetic protein receptor type 2 (BMPR2), mRNA. [Source:RefSeq mRNA;Acc:NM_001304285]	Pkinase	1327	2812	1229	1893	1977	993	1134	2229	1734	1576	2126	1242
ENSBTAG00000015527	4633.7	8832.08	5528.73	11634.3	4251.74	4977.6	5768.61	8710.63	6398.99	4773.5	7163.29	3541.24	2847.37	4924.4	4248.02	5015.01	3623.28	5538.1	1172.6	2481.14	2098.36	1947.81	4295.04	6351.2	3471.92	0.87139	0.000289173	0.0108695	MYO1D	19	17330801	17691005	+	5272	protein_coding	Bos taurus myosin ID (MYO1D), mRNA. [Source:RefSeq mRNA;Acc:NM_001075838]	Myosin_head	4445	15583	3710	11687	7895	3910	4881	9064	5539	4547	6982	3227
ENSBTAG00000011102	271.037	317.962	250.358	337.471	240.187	226.602	336.827	507.416	300.368	332.791	338.569	215.086	110.971	220.294	251.213	238.81	130.676	272.572	135.607	222.074	220.488	118.901	226.593	306.223	195.291	0.651008	0.000294763	0.0109616	TPCN1	17	61225406	61284097	+	4360	protein_coding	two pore segment channel 1 [Source:VGNC Symbol;Acc:VGNC:36243]	Ion_trans	260	561	168	339	446	178	285	528	260	317	330	196
ENSBTAG00000012818	264.783	435.851	266.75	495.754	208.413	280.07	417.193	671.749	405.497	381.083	469.892	122.906	76.4172	198.565	227.348	286.334	264.321	325.689	74.9828	91.3094	123.558	98.3634	228.746	368.328	181.421	1.02432	0.000294981	0.0109616	PDLIM5	6	29911322	30142653	-	3727	protein_coding	PDZ and LIM domain 5 [Source:VGNC Symbol;Acc:VGNC:32711]	LIM	254	769	179	498	387	220	353	699	351	363	458	112
ENSBTAG00000000746	565.008	587.181	949.273	832.229	563.309	418.831	678.382	1088.83	1014.32	828.303	643.28	590.39	418.633	412.115	359.235	648.708	389.057	711.483	524.082	406.947	501.689	390.211	534.996	729.945	481.56	0.599849	0.000296442	0.0109616	KAT2B	1	157277141	157374828	+	4539	protein_coding	lysine acetyltransferase 2B [Source:VGNC Symbol;Acc:VGNC:30399]	Bromodomain	542	1036	637	836	1046	329	574	1133	878	789	627	538
ENSBTAG00000008652	5.21226	10.7688	5.9609	2.98647	6.46243	0	9.4548	0	0	2.09963	25.6491	12.0712	0	0.7493	1.25607	2.37622	0	2.79561	0	0	0	0	0	6.72213	0.652472	3.55651	0.000296555	1	DUSP27	3	1605719	1673362	-	4603	protein_coding	Bos taurus dual specificity phosphatase 27, atypical (DUSP27), mRNA. [Source:RefSeq mRNA;Acc:NM_001102543]	DSPc	5	19	4	3	12	0	8	0	0	2	25	11
ENSBTAG00000020205	23.9764	13.0359	14.9022	68.6888	33.9278	26.7339	55.547	77.8422	57.7631	69.2877	35.9088	27.4345	7.97396	8.24231	21.3531	10.693	2.9699	29.3539	17.5492	13.5273	7.45611	8.64733	45.2109	42.0873	15.7252	1.40566	0.000298336	0.0109616	-	10	8336670	8590336	+	3100	protein_coding	phosphodiesterase 8B [Source:NCBI gene;Acc:107131388]	-	23	23	10	69	63	21	47	81	50	66	35	25
ENSBTAG00000008431	284.589	401.278	467.931	669.965	280.039	285.162	373.465	780.344	484.054	306.546	477.074	227.157	208.652	291.478	277.591	209.107	296.99	336.871	141.989	231.092	111.842	57.2885	285.259	419.8	222.56	0.916143	0.000300376	0.011009	MOGAT1	2	110843395	110873230	+	1732	protein_coding	monoacylglycerol O-acyltransferase 1 [Source:VGNC Symbol;Acc:VGNC:31550]	-	273	708	314	673	520	224	316	812	419	292	465	207
ENSBTAG00000002988	580.645	750.412	688.484	858.112	533.151	542.317	655.927	665.022	667.741	489.213	749.981	435.659	463.819	537.998	502.427	500.194	359.358	617.83	534.452	377.638	354.698	398.858	416.048	634.722	460.302	0.46361	0.000302674	0.0110657	MACO1	2	127542968	127609384	-	3143	protein_coding	Bos taurus macoilin 1 (MACO1), mRNA. [Source:RefSeq mRNA;Acc:NM_001038647]	-	557	1324	462	862	990	426	555	692	578	466	731	397
ENSBTAG00000010812	1643.95	2127.68	2315.81	3878.43	1554.75	1859.92	1331.95	2283.37	2154.56	1195.74	1789.28	1358.55	1063.2	1603.5	1602.74	1646.72	1202.81	1492.86	760.198	724.839	821.237	610.718	1279.9	1957.83	1164.43	0.74977	0.000304151	0.0110921	P2RX4	17	53925451	53941599	-	1739	protein_coding	Bos taurus purinergic receptor P2X 4 (P2RX4), mRNA. [Source:RefSeq mRNA;Acc:NM_001034049]	-	1577	3754	1554	3896	2887	1461	1127	2376	1865	1139	1744	1238
ENSBTAG00000021911	129.264	238.613	198.2	212.039	110.938	127.304	231.643	292.148	212.568	259.304	244.18	156.925	58.4757	212.052	185.898	97.425	124.736	149.565	51.0521	56.3639	67.105	105.93	95.2659	201.094	109.443	0.880267	0.00031164	0.0112693	PTPRG	22	39028434	39358064	-	5087	protein_coding	protein tyrosine phosphatase, receptor type G [Source:VGNC Symbol;Acc:VGNC:33551]	Y_phosphatase	124	421	133	213	206	100	196	304	184	247	238	143
ENSBTAG00000020707	103.203	121.857	163.925	249.868	101.783	82.7479	157.186	287.343	152.494	220.461	229.816	104.251	39.2053	80.1752	91.6929	116.435	34.1538	124.405	117.26	47.3456	132.08	90.7969	80.7338	164.578	86.753	0.924354	0.000312855	0.0112693	ADGRG6	9	79769693	79920880	+	5411	protein_coding	adhesion G protein-coupled receptor G6 [Source:VGNC Symbol;Acc:VGNC:25669]	7tm_2	99	215	110	251	189	65	133	299	132	210	224	95
ENSBTAG00000051477	7.29716	19.2704	10.4316	41.8106	17.7717	7.63826	28.3644	18.2593	27.7263	5.24907	13.3375	16.4607	9.30296	3.7465	6.28034	5.94055	0	15.3759	0	0	0	0	5.38225	17.8014	4.1844	2.09463	0.00031332	0.0112693	-	7	40712627	40713865	+	1239	protein_coding	-	RVT_1	7	34	7	42	33	6	24	19	24	5	13	15
ENSBTAG00000014289	235.594	330.431	271.221	450.957	200.874	236.786	299.008	518.948	315.386	352.738	358.062	249.105	150.176	162.598	193.434	239.998	184.134	202.682	132.416	357.347	253.508	124.305	193.223	318.259	199.438	0.67648	0.000314681	0.0112802	ZFYVE9	3	94018750	94201518	-	5143	protein_coding	zinc finger FYVE-type containing 9 [Source:VGNC Symbol;Acc:VGNC:37179]	FYVE	226	583	182	453	373	186	253	540	273	336	349	227
ENSBTAG00000003848	311.693	507.832	311.457	561.456	310.735	183.318	569.652	872.601	518.712	599.444	567.359	220.573	76.4172	225.539	351.699	436.036	102.462	381.601	225.746	195.019	181.077	147.005	202.911	461.236	229.592	1.0081	0.000316149	0.0112808	ATRN	13	51545361	51731772	-	4490	protein_coding	Bos taurus attractin (ATRN), mRNA. [Source:RefSeq mRNA;Acc:NM_173995]	Lectin_C	299	896	209	564	577	144	482	908	449	571	553	201
ENSBTAG00000004962	129.264	189.303	175.847	207.062	174.486	137.489	105.185	186.437	138.631	170.07	182.622	142.659	71.1012	137.871	124.351	144.949	54.9431	132.791	64.6129	84.5458	121.428	98.3634	125.406	161.588	105.488	0.617205	0.000322547	0.0113977	BCORL1	X	13977520	14037004	+	7374	protein_coding	BCL6 corepressor like 1 [Source:VGNC Symbol;Acc:VGNC:26455]	-	124	334	118	208	324	108	89	194	120	162	178	130
ENSBTAG00000000231	538.947	648.392	526.049	742.635	388.284	421.378	640.563	703.462	663.12	609.942	870.019	390.667	322.946	514.769	352.955	355.245	539.037	539.553	225.746	381.02	186.403	191.322	409.589	595.288	365.326	0.705422	0.000327173	0.0114487	BMPR1A	28	41486119	41544234	+	4042	protein_coding	Bos taurus bone morphogenetic protein receptor type 1A (BMPR1A), mRNA. [Source:RefSeq mRNA;Acc:NM_001076800]	Pkinase	517	1144	353	746	721	331	542	732	574	581	848	356
ENSBTAG00000037400	1416.69	2379.89	1584.11	2054.69	1960.81	1568.39	2010.33	2882.08	1727.12	1926.41	1940.1	1771.17	715.663	1210.12	1204.57	1489.89	935.518	1657.8	929.308	1397.82	1705.32	1084.16	1973.67	1935.15	1300.35	0.573785	0.000334696	0.0116015	TNRC18	25	38887202	38970458	+	11815	protein_coding	trinucleotide repeat containing 18 [Source:VGNC Symbol;Acc:VGNC:36203]	BAH	1359	4199	1063	2064	3641	1232	1701	2999	1495	1835	1891	1614
ENSBTAG00000019448	4276.13	6814.92	6604.68	8625.92	5719.25	5628.13	5041.77	7755.39	5786.7	3531.57	6082.95	4062.5	3609.55	5098.99	4947.65	4184.52	3721.28	4491.15	1427.86	3261.21	2277.31	2619.06	4260.05	5827.49	3627.15	0.684102	0.00033765	0.0116489	CLDN7	19	26970222	26972580	-	1350	protein_coding	claudin 7 [Source:VGNC Symbol;Acc:VGNC:55796]	-	4102	12024	4432	8665	10620	4421	4266	8070	5009	3364	5929	3702
ENSBTAG00000005305	90.6932	422.815	129.65	513.673	137.327	159.131	89.8206	471.858	97.0419	239.358	314.971	213.989	53.1598	78.6766	177.105	220.988	86.1271	107.631	17.5492	131.891	20.238	78.9069	47.902	240.027	92.7432	1.37654	0.000340426	0.0117122	NTS	5	15532029	15543699	+	1204	protein_coding	Bos taurus neurotensin (NTS), mRNA. [Source:RefSeq mRNA;Acc:NM_173945]	-	87	746	87	516	255	125	76	491	84	228	307	195
ENSBTAG00000032121	58.3773	64.0458	59.609	94.5715	68.9326	114.574	60.2744	54.7778	60.0736	29.3948	67.7137	84.4982	39.2053	41.9608	54.0109	53.4649	34.1538	57.31	19.1445	23.6728	33.0199	23.7802	51.1314	68.0702	39.1686	0.798758	0.000349414	0.0117419	SUGCT	4	80159127	80928936	-	1935	protein_coding	succinyl-CoA:glutarate-CoA transferase [Source:VGNC Symbol;Acc:VGNC:35462]	CoA_transf_3	56	113	40	95	128	90	51	57	52	28	66	77
ENSBTAG00000006143	1146.7	1897	1739.09	2361.3	1342.03	1423.26	1687.68	2153.63	1734.05	881.844	1505.09	926.188	575.454	1446.15	1132.97	1018.21	1070.65	1392.21	407.619	905.204	645.486	567.481	1053.31	1566.49	928.613	0.7548	0.000349644	0.0117419	CREB3L1	15	76282608	76319986	+	3278	protein_coding	cAMP responsive element binding protein 3 like 1 [Source:VGNC Symbol;Acc:VGNC:27694]	bZIP_1	1100	3347	1167	2372	2492	1118	1428	2241	1501	840	1467	844
ENSBTAG00000037559	1166.5	2321.52	1011.86	604.262	260.113	1065.54	472.74	2248.77	1936.22	541.704	2304.32	365.427	163.466	541.744	444.648	861.379	227.197	409.557	76.5782	205.164	5.32579	78.9069	904.757	1191.58	356.248	1.7417	0.000358486	0.0118867	-	26	16075794	16117389	+	2132	protein_coding	-	p450	1119	4096	679	607	483	837	400	2340	1676	516	2246	333
ENSBTAG00000017366	82.3536	178.535	269.731	239.913	121.709	152.765	126.458	293.109	142.097	120.729	257.517	201.918	121.603	74.93	70.3398	131.88	158.89	111.824	83.7574	164.582	76.6914	79.9878	89.8836	182.236	105.852	0.786234	0.000362398	0.0119689	GRB7	19	40104363	40113096	+	2169	protein_coding	Bos taurus growth factor receptor bound protein 7 (GRB7), mRNA. [Source:RefSeq mRNA;Acc:NM_001046014]	SH2	79	315	181	241	226	120	107	305	123	115	251	184
ENSBTAG00000037819	244.976	536.171	272.711	595.303	201.412	206.233	453.831	640.036	472.502	487.114	555.047	149.243	106.984	142.367	261.262	405.145	118.796	350.849	149.966	117.237	42.6063	77.826	231.437	401.215	182.225	1.14018	0.000369316	0.0120887	SFT2D2	3	310346	330047	-	2898	protein_coding	Bos taurus SFT2 domain containing 2 (SFT2D2), mRNA. [Source:RefSeq mRNA;Acc:NM_001192122]	-	235	946	183	598	374	162	384	666	409	464	541	136
ENSBTAG00000013999	792.263	898.341	561.815	1136.85	439.445	505.398	783.567	1163.79	1064	794.709	1007.5	427.978	150.176	534.251	477.306	839.993	405.391	637.399	319.873	374.256	233.27	262.663	547.913	797.971	434.772	0.876827	0.000378505	0.012253	FAM20B	16	60375301	60417812	+	2654	protein_coding	FAM20B, glycosaminoglycan xylosylkinase [Source:VGNC Symbol;Acc:VGNC:28786]	DUF1193	760	1585	377	1142	816	397	663	1211	921	757	982	390
ENSBTAG00000019722	1966.06	4273.5	3315.75	6744.44	2152.53	2427.7	3452.19	5674.79	4182.05	1860.27	3698.6	1119.33	1475.18	2370.04	2199.37	2922.75	1468.62	2708.95	853.528	901.822	470.8	845.276	1752.46	3405.6	1633.53	1.06003	0.000380999	0.0122778	GUCY2C	5	95172751	95238347	+	3984	protein_coding	Bos taurus guanylate cyclase 2C (GUCY2C), mRNA. [Source:RefSeq mRNA;Acc:NM_174547]	Guanylate_cyc	1886	7540	2225	6775	3997	1907	2921	5905	3620	1772	3605	1020
ENSBTAG00000053351	8.33961	92.9514	13.412	132.4	8.07804	12.7304	70.911	8.64913	5.77631	5.24907	2.05193	12.0712	11.9609	14.2367	5.02427	46.3363	0	4.19342	0	6.76366	0	0	0	31.0517	8.04684	2.78051	0.000383786	0.0123094	-	NKLS02000591.1	153579	162756	+	2070	protein_coding	-	-	8	164	9	133	15	10	60	9	5	5	2	11
ENSBTAG00000048804	56.2924	26.6385	17.8827	330.503	510.532	115.847	330.918	983.118	109.75	11.548	9.23369	74.6217	28.5734	40.4622	32.6577	46.3363	40.0936	22.3649	121.249	0	27.6941	38.913	45.2109	214.74	40.3232	2.41159	0.00038455	0.0123094	-	24	53792007	53809246	+	3193	protein_coding	uncharacterized LOC112441476 [Source:NCBI gene;Acc:112441476]	-	54	47	12	332	948	91	280	1023	95	11	9	68
ENSBTAG00000019806	165.75	199.505	287.613	259.823	207.875	206.233	244.643	462.248	286.505	255.105	280.089	241.423	109.642	203.06	183.386	236.434	152.95	247.412	60.6244	92.4367	148.057	89.716	150.703	258.068	152.22	0.764088	0.000392947	0.0124196	YPEL2	19	10299297	10362632	+	1157	protein_coding	Bos taurus yippee like 2 (YPEL2), mRNA. [Source:RefSeq mRNA;Acc:NM_001079510]	-	159	352	193	261	386	162	207	481	248	243	273	220
ENSBTAG00000021803	1007.01	1442.45	1044.65	1436.49	1140.62	1001.89	1450.13	1878.78	1151.8	811.506	1046.48	697.933	621.969	818.985	1022.44	894.646	591.01	1023.19	461.065	836.44	549.622	448.58	1012.94	1175.81	752.808	0.643719	0.000396113	0.0124929	GRAMD4	5	116838076	116904429	+	5332	protein_coding	GRAM domain containing 4 [Source:VGNC Symbol;Acc:VGNC:52784]	GRAM	966	2545	701	1443	2118	787	1227	1955	997	773	1020	636
ENSBTAG00000039855	773.499	757.214	822.604	1017.39	654.321	863.124	767.021	764.967	573.01	627.789	690.475	662.817	602.034	711.835	665.716	482.372	340.053	550.735	404.429	526.438	399.434	647.469	620.035	747.853	540.959	0.465556	0.000401383	0.0125878	SUMF1	22	21901729	21995165	+	2149	protein_coding	Bos taurus sulfatase modifying factor 1 (SUMF1), mRNA. [Source:RefSeq mRNA;Acc:NM_001076076]	DUF323	742	1336	552	1022	1215	678	649	796	496	598	673	604
ENSBTAG00000008607	179.302	155.297	217.573	653.041	172.87	190.957	288.372	420.924	368.528	315.994	275.985	444.438	114.958	221.793	183.386	255.444	81.6722	187.306	107.688	146.546	200.25	229.154	83.9631	306.94	164.742	0.898603	0.000412606	0.0127417	ARID3A	7	43469763	43498705	+	2479	protein_coding	Bos taurus AT-rich interaction domain 3A (ARID3A), mRNA. [Source:RefSeq mRNA;Acc:NM_001205695]	ARID	172	274	146	656	321	150	244	438	319	301	269	405
ENSBTAG00000005145	212.66	303.792	242.907	279.733	186.872	203.687	411.284	536.246	389.323	472.416	330.361	162.412	32.5604	140.119	192.178	312.473	135.13	247.412	146.775	103.709	77.7565	99.4443	224.978	310.974	155.685	0.99966	0.000415234	0.0127417	PEAK1	21	32245129	32554682	-	6581	protein_coding	pseudopodium enriched atypical kinase 1 [Source:VGNC Symbol;Acc:VGNC:32733]	Pkinase	204	536	163	281	347	160	348	558	337	450	322	148
ENSBTAG00000018951	1639.78	1596.61	1695.88	2423.02	1178.86	1416.9	1408.77	1856.68	1630.07	1464.49	1487.65	1108.35	669.148	1186.89	871.711	1748.9	1088.47	1441.14	612.626	282.947	518.732	566.4	986.567	1575.59	906.684	0.797578	0.000415272	0.0127417	TBC1D9	17	17014136	17141026	+	4200	protein_coding	TBC1 domain family member 9 [Source:VGNC Symbol;Acc:VGNC:35646]	TBC	1573	2817	1138	2434	2189	1113	1192	1932	1411	1395	1450	1010
ENSBTAG00000047891	282.504	509.532	315.928	533.583	185.256	210.052	299.008	499.727	411.273	221.511	442.191	124.004	136.222	162.598	202.227	298.215	80.1873	308.915	32.7053	114.982	39.4109	24.8611	160.391	336.214	141.883	1.24627	0.000422633	0.0129405	GIMD1	6	18817751	18827328	+	654	protein_coding	GIMAP family P-loop NTPase domain containing 1 [Source:VGNC Symbol;Acc:VGNC:29358]	-	271	899	212	536	344	165	253	520	356	211	431	113
ENSBTAG00000049887	6.25471	3.96744	0	0	7.5395	1.27304	10.6367	33.6355	0	1.04981	1.02597	9.87641	0	0.7493	1.25607	1.18811	0	2.79561	0	0	0	0	0	6.27159	0.544463	3.74844	0.000430092	1	-	26	10597758	10598834	-	1077	protein_coding	-	RVT_1	6	7	0	0	14	1	9	35	0	1	1	9
ENSBTAG00000021975	665.084	1023.03	698.916	1644.55	583.773	448.112	1063.67	1701.96	1222.27	1076.06	1176.78	350.064	184.066	537.998	537.597	901.775	528.642	856.855	173.896	197.274	272.68	199.969	605.503	971.188	454.205	1.09718	0.000431236	0.0131653	PATJ	3	83556891	83936160	-	5905	protein_coding	PATJ, crumbs cell polarity complex component [Source:VGNC Symbol;Acc:VGNC:32592]	PDZ	638	1805	469	1652	1084	352	900	1771	1058	1025	1147	319
ENSBTAG00000019289	55.2499	60.6451	52.1579	123.441	89.9355	48.3757	145.368	84.5693	76.2472	100.782	70.7916	40.603	45.1858	41.2115	60.2912	29.7027	57.913	51.7188	54.2429	52.982	47.9321	44.3176	23.6819	79.0138	46.2891	0.781679	0.000447741	0.0134845	ITGA2	20	25976242	26081369	-	4196	protein_coding	Bos taurus integrin subunit alpha 2 (ITGA2), mRNA. [Source:RefSeq mRNA;Acc:NM_001166499]	VWA	53	107	35	124	167	38	123	88	66	96	69	37
ENSBTAG00000017831	2354.9	3345.12	2487.19	4367.21	2086.83	2147.63	3083.45	3488.48	3228.95	2229.81	2887.07	2041.12	1663.24	2270.38	2357.64	2164.74	1526.53	2831.95	1000.3	1781.1	1229.19	1171.71	2078.63	2812.31	1825.04	0.624037	0.000450193	0.0135257	ERLIN2	27	33016693	33033829	+	4021	protein_coding	Bos taurus ER lipid raft associated 2 (ERLIN2), mRNA. [Source:RefSeq mRNA;Acc:NM_001046576]	-	2259	5902	1669	4387	3875	1687	2609	3630	2795	2124	2814	1860
ENSBTAG00000031014	586.9	841.096	618.443	1184.63	332.815	415.012	745.748	1321.39	935.762	693.927	980.823	370.914	219.284	509.524	429.575	723.559	326.689	728.257	230.532	245.746	129.949	196.727	414.972	752.289	377.71	0.99478	0.000450949	0.0135257	LDAH	11	78103100	78189034	+	3066	protein_coding	Bos taurus lipid droplet associated hydrolase (LDAH), mRNA. [Source:RefSeq mRNA;Acc:NM_001079608]	-	563	1484	415	1190	618	326	631	1375	810	661	956	338
ENSBTAG00000005650	2889.67	3223.83	2832.92	4632.01	2195.07	2472.25	2779.71	2921.48	2987.51	2722.17	3378.5	2010.4	1918.4	2933.51	2341.31	2438	1850.25	2626.48	1269.92	1498.15	1146.11	1225.76	1990.36	2920.46	1930.75	0.597106	0.00045293	0.0135295	SKAP2	4	69125496	69297030	+	3745	protein_coding	Bos taurus src kinase associated phosphoprotein 2 (SKAP2), mRNA. [Source:RefSeq mRNA;Acc:NM_001038214]	PH	2772	5688	1901	4653	4076	1942	2352	3040	2586	2593	3293	1832
ENSBTAG00000017260	149.071	136.593	137.101	191.134	102.322	103.117	173.732	320.018	158.271	161.671	236.998	77.9139	5.31598	68.9356	79.1322	109.306	38.6087	157.952	17.5492	71.0185	44.7366	4.32366	86.6543	162.328	62.1393	1.38924	0.00045568	0.0135295	PDE3A	5	89133571	89283293	-	2750	protein_coding	phosphodiesterase 3A [Source:VGNC Symbol;Acc:VGNC:54467]	-	143	241	92	192	190	81	147	333	137	154	231	71
ENSBTAG00000045580	547.287	480.06	411.302	283.715	278.962	161.677	1149.94	1316.59	1363.21	721.222	757.162	24.1423	74.4237	578.46	170.825	304.156	108.401	278.163	35.0983	122.873	141.666	76.745	385.907	624.606	206.974	1.59271	0.000456647	0.0135309	-	NKLS02001494.1	68776	98861	+	1065	protein_coding	-	ABC_membrane	525	847	276	285	518	127	973	1370	1180	687	738	22
ENSBTAG00000019409	1401.05	1345.53	1712.27	1789.89	1064.69	1223.4	1292.94	2013.33	1694.77	1378.41	1465.08	961.304	1031.3	1050.52	1092.78	1039.6	939.973	1575.33	1020.24	545.602	685.962	886.351	1073.22	1445.22	994.625	0.539034	0.000462105	0.0136377	GNPTAB	5	65570868	65655965	-	7002	protein_coding	N-acetylglucosamine-1-phosphate transferase subunits alpha and beta [Source:VGNC Symbol;Acc:VGNC:29479]	-	1344	2374	1149	1798	1977	961	1094	2095	1467	1313	1428	876
ENSBTAG00000020456	800.602	1034.93	721.269	1656.5	535.305	677.259	752.839	1166.67	911.501	700.226	1049.56	643.064	408.001	749.3	619.241	859.003	307.385	641.593	342.209	412.583	292.918	644.226	601.198	887.477	534.332	0.732069	0.000469279	0.013794	AGPAT3	1	143941826	144025795	+	2191	protein_coding	Bos taurus 1-acylglycerol-3-phosphate O-acyltransferase 3 (AGPAT3), mRNA. [Source:RefSeq mRNA;Acc:NM_001038046]	Acyltransferase	768	1826	484	1664	994	532	637	1214	789	667	1023	586
ENSBTAG00000001508	311.693	501.03	415.773	466.885	368.359	394.644	366.374	509.338	383.547	418.876	500.671	386.277	174.098	367.907	341.65	383.759	285.11	324.291	143.584	298.728	238.595	226.992	371.375	418.622	286.917	0.546562	0.0004791	0.0139774	SH3RF1	8	1162186	1318002	-	4493	protein_coding	Bos taurus SH3 domain containing ring finger 1 (SH3RF1), mRNA. [Source:RefSeq mRNA;Acc:NM_001098065]	SH3_2	299	884	279	469	684	310	310	530	332	399	488	352
ENSBTAG00000012972	2210	2888.29	2610.87	4190.02	1710.39	2481.16	2188.79	4910.78	2921.66	1383.65	3077.9	1235.65	1227.33	1885.99	1293.75	1784.54	1329.03	2762.06	537.643	1283.97	475.061	781.502	1898.86	2650.76	1387.25	0.934296	0.000482909	0.013988	CYP2U1	6	17261763	17282966	-	4589	protein_coding	Bos taurus cytochrome P450, family 2, subfamily U, polypeptide 1 (CYP2U1), mRNA. [Source:RefSeq mRNA;Acc:NM_001076050]	p450	2120	5096	1752	4209	3176	1949	1852	5110	2529	1318	3000	1126
ENSBTAG00000018114	426.362	548.073	388.949	654.037	279.5	364.091	492.832	637.152	626.152	444.071	693.553	294.097	288.392	394.881	249.957	337.423	357.873	476.652	291.157	320.147	218.357	152.409	319.706	487.406	309.723	0.654859	0.000483191	0.013988	ACVR2A	2	48279649	48374634	-	4456	protein_coding	Bos taurus activin A receptor type 2A (ACVR2A), mRNA. [Source:RefSeq mRNA;Acc:NM_174227]	Pkinase	409	967	261	657	519	286	417	663	542	423	676	268
ENSBTAG00000013769	244.976	379.74	274.201	493.763	218.107	266.066	392.374	500.688	479.433	433.573	423.724	194.236	245.864	298.971	216.044	288.711	138.1	304.722	111.677	269.419	118.233	90.7969	185.688	358.407	206.202	0.797774	0.000486426	0.013988	NECTIN3	1	55893616	56089185	+	2232	protein_coding	nectin cell adhesion molecule 3 [Source:NCBI gene;Acc:534360]	V-set	235	670	184	496	405	209	332	521	415	413	413	177
ENSBTAG00000012851	8586.67	14668.7	8412.32	40543.3	4685.8	7826.67	18383.7	29634.8	31268.3	7255.27	13928.5	4439.99	4675.4	9997.92	5060.69	13656.1	3367.87	12627.8	2683.43	1084.44	831.889	2287.22	5754.7	15802.8	5638.86	1.48672	0.000486523	0.013988	SLC5A1	17	70570574	70620771	+	3263	protein_coding	solute carrier family 5 member 1 [Source:VGNC Symbol;Acc:VGNC:49970]	-	8237	25881	5645	40727	8701	6148	15555	30837	27066	6911	13576	4046
ENSBTAG00000039326	311.693	428.483	290.594	639.104	281.654	245.698	436.103	550.661	522.178	496.562	575.567	209.599	79.0751	270.497	320.297	446.729	152.95	381.601	143.584	99.2004	145.927	145.924	194.838	415.658	216.42	0.943638	0.000488254	0.013988	GCNT2	23	45452427	45553179	-	3786	protein_coding	N-acetyllactosaminide beta-1,6-N-acetylglucosaminyl-transferase [Source:NCBI gene;Acc:520336]	-	299	756	195	642	523	193	369	573	452	473	561	191
ENSBTAG00000039197	33.3584	33.4398	22.3534	54.7519	33.3892	34.3722	31.91	38.4406	30.0368	76.6364	48.2204	26.3371	1.99349	31.4706	15.0728	13.0692	0	23.7627	0	0	17.0425	0	9.68805	38.6039	10.1909	1.92252	0.000501188	0.0141443	SLC2A9	6	104996577	105216475	-	2238	protein_coding	solute carrier family 2 member 9 [Source:VGNC Symbol;Acc:VGNC:34804]	Sugar_tr	32	59	15	55	62	27	27	40	26	73	47	24
ENSBTAG00000048822	227.254	541.272	536.481	505.709	360.281	236.786	407.738	737.098	479.433	272.952	509.905	143.757	165.46	164.097	344.162	394.452	142.555	433.32	97.3181	107.091	70.3004	64.855	116.795	413.222	190.946	1.1163	0.000508283	0.0142232	ANXA13	14	16143324	16159205	+	1940	protein_coding	Bos taurus annexin A13 (ANXA13), mRNA. [Source:RefSeq mRNA;Acc:NM_001105435]	-	218	955	360	508	669	186	345	767	415	260	497	131
ENSBTAG00000015543	1592.87	3585.43	1989.45	2546.46	1573.06	1954.12	2159.24	3309.73	2323.23	1901.21	3048.14	1549.5	794.738	1324.76	1729.6	2468.89	1385.46	1955.53	818.429	1383.17	1136.52	1078.75	1665.27	2294.37	1431.01	0.681597	0.000512244	0.0142315	ARHGAP35	18	53947301	54062545	+	9491	protein_coding	Rho GTPase activating protein 35 [Source:VGNC Symbol;Acc:VGNC:26092]	RhoGAP	1528	6326	1335	2558	2921	1535	1827	3444	2011	1811	2971	1412
ENSBTAG00000002311	1172.76	2319.25	1001.43	2349.36	1126.62	1346.88	1106.21	1294.49	1254.61	1114.9	2018.07	895.461	469.135	1425.92	947.075	931.478	449.94	1115.45	307.11	962.695	550.687	415.072	1067.3	1416.67	785.624	0.850725	0.000514415	0.0142352	REEP6	7	43895971	43901427	+	1542	protein_coding	Bos taurus receptor accessory protein 6 (REEP6), mRNA. [Source:RefSeq mRNA;Acc:NM_001038135]	TB2_DP1_HVA22	1125	4092	672	2360	2092	1058	936	1347	1086	1062	1967	816
ENSBTAG00000016225	2.0849	1.70033	1.49022	0	1.61561	17.8226	0	0	0	10.4981	3.0779	17.5581	0	0	0	0	0	0	0	0	0	0	25.8348	4.65398	2.34862	4.41102	0.000515366	1	COLEC11	8	110960677	110983738	-	1419	protein_coding	Bos taurus collectin subfamily member 11 (COLEC11), mRNA. [Source:RefSeq mRNA;Acc:NM_001076303]	Lectin_C	2	3	1	0	3	14	0	0	0	10	3	16
ENSBTAG00000018546	1251.98	1839.76	1315.87	1658.49	1174.01	719.27	1907.51	2041.19	1445.23	2333.74	1838.53	862.54	568.809	989.077	1197.03	1327.12	788.508	1432.75	1113.57	716.948	674.245	731.78	946.2	1532.34	953.277	0.68527	0.000516976	0.0142552	LRBA	17	6801065	7555668	+	9015	protein_coding	LPS responsive beige-like anchor protein [Source:VGNC Symbol;Acc:VGNC:30972]	Beach	1201	3246	883	1666	2180	565	1614	2124	1251	2223	1792	786
ENSBTAG00000018062	727.631	1262.21	749.583	1301.11	622.548	675.986	914.752	1766.34	1194.54	722.272	1380.95	523.45	184.066	536.499	576.535	1199.99	301.445	816.318	213.781	376.511	373.871	383.725	638.335	986.781	509.189	0.955229	0.000524184	0.014378	KIAA1522	2	120883700	120910058	-	3757	protein_coding	KIAA1522 [Source:VGNC Symbol;Acc:VGNC:30570]	-	698	2227	503	1307	1156	531	774	1838	1034	688	1346	477
ENSBTAG00000004282	1116.47	1580.17	1132.57	1200.56	1081.38	1029.89	1161.76	1229.14	935.762	934.335	1060.85	951.427	606.021	824.98	1023.69	1069.3	644.468	862.446	547.215	774.439	747.741	1045.25	930.053	1117.86	825.055	0.43922	0.000525432	0.014378	AMBRA1	15	76389709	76562282	-	5438	protein_coding	Bos taurus autophagy and beclin 1 regulator 1 (AMBRA1), mRNA. [Source:RefSeq mRNA;Acc:NM_001034522]	-	1071	2788	760	1206	2008	809	983	1279	810	890	1034	867
ENSBTAG00000021636	1082.06	2625.88	1184.73	4259.7	974.212	835.117	1810.6	5916	3137.69	1430.9	2320.73	346.772	486.412	983.082	747.36	1677.61	797.418	2198.75	474.625	174.728	206.641	304.818	793.882	2160.37	804.12	1.42613	0.000526322	0.014378	GPR155	2	22319664	22358578	+	3296	protein_coding	G protein-coupled receptor 155 [Source:VGNC Symbol;Acc:VGNC:29561]	-	1038	4633	795	4279	1809	656	1532	6156	2716	1363	2262	316
ENSBTAG00000010837	599.409	802.556	534.991	969.607	603.699	724.362	1192.49	1480.92	919.588	626.739	955.174	444.438	391.389	707.34	522.524	531.085	396.482	921.154	351.781	368.62	347.242	251.853	544.684	821.164	484.923	0.760324	0.00052981	0.0143998	HTR4	7	59874121	60068120	-	5166	protein_coding	5-hydroxytryptamine receptor 4 [Source:VGNC Symbol;Acc:VGNC:30000]	7tm_1	575	1416	359	974	1121	569	1009	1541	796	597	931	405
ENSBTAG00000016549	705.739	1169.83	917.979	1672.42	678.017	756.188	1077.85	1283.92	1170.28	697.077	1072.13	546.495	578.777	756.793	577.791	968.309	588.04	834.49	394.059	614.366	444.171	418.314	649.1	978.993	620.383	0.65859	0.000531029	0.0143998	CARMIL1	23	32267215	32573502	-	5156	protein_coding	Bos taurus capping protein regulator and myosin 1 linker 1 (CARMIL1), mRNA. [Source:RefSeq mRNA;Acc:NM_001192903]	-	677	2064	616	1680	1259	594	912	1336	1013	664	1045	498
ENSBTAG00000019808	225.169	442.653	220.553	387.246	168.023	241.878	401.829	545.856	211.413	226.76	360.114	116.322	139.544	207.556	177.105	193.662	216.803	261.39	152.359	54.1093	60.714	113.496	138.862	295.651	155.964	0.92495	0.00053104	0.0143998	CCSER1	6	33504739	34501208	-	4895	protein_coding	Bos taurus coiled-coil serine rich protein 1 (CCSER1), mRNA. [Source:RefSeq mRNA;Acc:NM_001076437]	-	216	781	148	389	312	190	340	568	183	216	351	106
ENSBTAG00000011823	2073.44	3325.84	1946.23	4600.16	1762.09	1756.8	2601.25	3060.83	2322.07	2542.65	3193.83	1728.37	1022	1590.02	1532.4	2871.66	723.17	1930.37	1099.22	1325.68	1462.46	1662.45	2038.8	2576.13	1568.93	0.715522	0.000533829	0.0144186	CLSTN1	16	43747735	43786671	+	3564	protein_coding	calsyntenin 1 [Source:VGNC Symbol;Acc:VGNC:27466]	Cadherin	1989	5868	1306	4621	3272	1380	2201	3185	2010	2422	3113	1575
ENSBTAG00000005738	4261.54	5922.25	2253.22	6829.06	2094.91	1821.73	4424.85	5682.48	5718.54	4668.52	7789.13	1493.53	995.416	2712.47	2140.34	3816.21	991.946	4375.13	683.62	1078.8	1007.64	610.718	2950.01	4413.31	1942.03	1.18438	0.000535656	0.0144186	ATP8B1	24	56868850	56976543	-	4333	protein_coding	Bos taurus ATPase phospholipid transporting 8B1 (ATP8B1), mRNA. [Source:RefSeq mRNA;Acc:NM_001192839]	E1-E2_ATPase	4088	10449	1512	6860	3890	1431	3744	5913	4950	4447	7592	1361
ENSBTAG00000020527	7118.9	10206.5	5820.82	8491.53	5326.66	5707.06	6553.36	5110.67	4586.39	5237.52	7949.18	3893.5	4236.83	5711.92	4619.81	3994.42	3544.57	5434.67	1582.62	3373.94	2219.79	1806.21	5227.24	6333.51	3795.64	0.738683	0.000541563	0.0145244	IDH1	2	96510261	96532002	-	3028	protein_coding	isocitrate dehydrogenase (NADP(+)) 1, cytosolic [Source:NCBI gene;Acc:281235]	-	6829	18008	3906	8530	9891	4483	5545	5318	3970	4989	7748	3548
ENSBTAG00000016168	5906.53	7298.95	7263.36	10890.7	4856.52	6632.56	4561.94	7716.95	6264.98	5343.55	7405.42	4049.33	4546.49	5944.2	5050.65	4599.17	4538.01	6020.35	3210.7	3495.69	3582.13	4088.02	4410.76	6515.89	4498.74	0.534487	0.000551264	0.0146774	APLP2	29	36262912	36325816	+	4512	protein_coding	amyloid beta precursor like protein 2 [Source:VGNC Symbol;Acc:VGNC:26020]	Kunitz_BPTI	5666	12878	4874	10940	9018	5210	3860	8030	5423	5090	7218	3690
ENSBTAG00000012361	830.834	932.914	907.547	951.688	1106.15	733.273	1261.03	1732.71	1146.02	951.132	1113.17	754.996	219.284	567.22	651.899	721.182	420.241	1378.24	352.579	620.002	488.908	461.551	791.729	1035.12	606.621	0.771918	0.000558028	0.0147506	ARHGEF11	3	13871481	13922860	+	5033	protein_coding	Rho guanine nucleotide exchange factor 11 [Source:VGNC Symbol;Acc:VGNC:54878]	RhoGEF	797	1646	609	956	2054	576	1067	1803	992	906	1085	688
ENSBTAG00000010353	748.48	1949.71	879.233	1887.45	577.311	581.781	876.933	1839.38	1075.55	856.648	1511.25	309.461	138.88	549.987	587.839	1013.46	311.839	1101.47	171.503	211.928	218.357	141.6	617.883	1091.1	460.431	1.24542	0.000565603	0.014924	ATP7B	12	21342921	21390489	-	4989	protein_coding	ATPase copper transporting beta [Source:VGNC Symbol;Acc:VGNC:26328]	Hydrolase	718	3440	590	1896	1072	457	742	1914	931	816	1473	282
ENSBTAG00000002919	753.692	858.1	552.873	2011.88	883.199	721.816	2049.33	2761.96	1709.79	750.617	1229.11	543.202	231.909	615.176	528.804	913.656	179.679	1576.72	203.411	145.419	159.774	184.837	662.017	1235.46	491.037	1.33158	0.000569416	0.0149451	UNC5CL	23	14951493	14963734	-	2005	protein_coding	unc-5 family C-terminal like [Source:VGNC Symbol;Acc:VGNC:36673]	Death	723	1514	371	2021	1640	567	1734	2874	1480	715	1198	495
ENSBTAG00000000793	174.089	311.727	171.376	169.233	151.867	185.864	258.825	178.749	116.681	290.799	206.219	181.067	67.1142	81.6738	111.79	84.3558	106.916	153.759	49.4567	135.273	180.012	122.144	207.217	199.708	118.156	0.758598	0.000569453	0.0149451	LAMC2	16	64223528	64289609	+	4017	protein_coding	laminin subunit gamma 2 [Source:VGNC Symbol;Acc:VGNC:30774]	Laminin_EGF	167	550	115	170	282	146	219	186	101	277	201	165
ENSBTAG00000012626	1094.57	1797.82	988.019	2703.75	731.87	943.326	1459.59	1987.38	2099.11	1029.87	1484.57	573.929	525.617	873.684	786.298	1400.78	411.331	1463.5	383.689	234.474	265.224	348.055	738.983	1407.82	675.604	1.05956	0.000579956	0.0151396	B4GALT5	13	77734050	77810241	-	3934	protein_coding	beta-1,4-galactosyltransferase 5 [Source:VGNC Symbol;Acc:VGNC:26392]	-	1050	3172	663	2716	1359	741	1235	2068	1817	981	1447	523
ENSBTAG00000018744	919.442	1512.73	679.543	2178.13	1116.92	810.929	1900.42	2366.02	1678.59	1465.54	1852.89	730.854	243.87	811.492	1130.46	1368.7	325.204	1346.09	222.555	370.874	428.194	379.402	854.163	1434.33	680.091	1.07707	0.000585328	0.0151874	MGAT5	2	62784836	63181459	-	4024	protein_coding	alpha-1,6-mannosylglycoprotein 6-beta-N-acetylglucosaminyltransferase [Source:VGNC Symbol;Acc:VGNC:54620]	-	882	2669	456	2188	2074	637	1608	2462	1453	1396	1806	666
ENSBTAG00000016505	134.476	187.603	157.964	421.092	69.4711	76.3826	236.37	423.807	339.647	197.365	212.375	73.5244	51.8308	117.64	90.4368	184.157	23.7592	166.339	43.8729	30.4365	10.6516	10.8092	116.795	210.84	76.9753	1.45379	0.00059599	0.0152561	TMC7	25	16931193	16989972	-	2420	protein_coding	transmembrane channel like 7 [Source:VGNC Symbol;Acc:VGNC:35923]	-	129	331	106	423	129	60	200	441	294	188	207	67
ENSBTAG00000043122	4.1698	1.13355	0	1.99098	5.38536	5.09218	5.90925	12.4932	8.08683	4.19926	4.10386	0	1.32899	0	1.25607	1.18811	0	2.79561	0	0	0	0	0	4.38035	0.597162	3.03817	0.000599201	1	RF00420	15	74646036	74646158	-	123	snoRNA	-	-	4	2	0	2	10	4	5	13	7	4	4	0
ENSBTAG00000007152	3504.72	5243.25	2595.97	6870.87	3265.68	3727.47	3448.64	4800.27	3060.29	2788.31	4100.78	1832.62	1623.37	2989.71	3108.77	3567.89	1587.41	2848.73	906.973	1314.41	1376.18	2136.97	2553.88	3769.91	2183.12	0.788295	0.000599542	0.0152561	OS9	5	55731741	55779980	-	3629	protein_coding	OS9, endoplasmic reticulum lectin [Source:VGNC Symbol;Acc:VGNC:32455]	-	3362	9251	1742	6902	6064	2928	2918	4995	2649	2656	3997	1670
ENSBTAG00000020612	531.65	999.227	867.311	1084.09	512.686	445.565	719.747	1403.08	1091.72	450.37	760.24	471.873	440.562	555.981	363.003	697.42	515.278	721.268	218.567	308.874	306.766	324.275	488.17	778.13	449.106	0.793622	0.000603338	0.0152621	NEK3	12	21551352	21575176	-	2601	protein_coding	NIMA related kinase 3 [Source:VGNC Symbol;Acc:VGNC:31994]	Pkinase	510	1763	582	1089	952	350	609	1460	945	429	741	430
ENSBTAG00000004383	554.584	770.816	596.09	1005.44	553.077	506.672	808.386	996.572	1006.23	890.242	925.421	475.165	341.551	510.274	433.343	706.925	348.963	736.643	215.376	615.493	378.131	232.397	538.763	757.392	459.806	0.720763	0.000613704	0.015471	FNBP1L	3	49925230	50044652	-	2947	protein_coding	formin binding protein 1 like [Source:VGNC Symbol;Acc:VGNC:29060]	SH3_1	532	1360	400	1010	1027	398	684	1037	871	848	902	433
ENSBTAG00000017753	3176.35	1683.33	3828.39	6167.06	3010.42	3523.79	4411.85	6005.38	3673.73	3697.45	2993.77	4050.42	3089.91	2638.29	2391.55	1930.68	1729.97	2788.62	2612.43	2607.39	2441.34	2472.05	3486.08	3851.83	2562.57	0.587557	0.000616118	0.0155053	APP	1	10231296	10543984	+	3870	protein_coding	amyloid beta precursor protein [Source:VGNC Symbol;Acc:VGNC:26038]	Kunitz_BPTI	3047	2970	2569	6195	5590	2768	3733	6249	3180	3522	2918	3691
ENSBTAG00000008253	169.92	460.223	229.495	386.25	180.948	162.95	366.374	1098.44	425.136	312.845	566.333	144.854	10.632	128.88	109.278	440.789	69.7926	275.368	22.3353	99.2004	42.6063	9.72824	137.247	375.314	122.351	1.619	0.000624999	0.0156482	EXPH5	15	18190683	18291205	-	5802	protein_coding	exophilin 5 [Source:VGNC Symbol;Acc:VGNC:28664]	-	163	812	154	388	336	128	310	1143	368	298	552	132
ENSBTAG00000052926	2.0849	0.566777	1.49022	0	1.07707	7.63826	7.0911	8.64913	11.5526	6.29888	3.0779	19.7528	0	0	2.51213	2.37622	0	2.79561	0	0	0	0	0	5.77331	0.698542	3.26141	0.000630337	1	-	9	94487698	94490833	-	477	protein_coding	-	-	2	1	1	0	2	6	6	9	10	6	3	18
ENSBTAG00000015191	698.442	1288.85	1308.42	2028.81	993.06	1180.11	1548.22	2740.81	1702.85	975.277	1268.09	689.154	301.682	929.133	879.247	1093.06	550.916	1703.92	349.388	413.711	309.961	286.443	676.011	1368.51	681.225	1.007	0.000651908	0.0160428	ABCC6	25	14473657	14553925	-	5200	protein_coding	Bos taurus ATP binding cassette subfamily C member 6 (ABCC6), mRNA. [Source:RefSeq mRNA;Acc:NM_001276370]	ABC_membrane	670	2274	878	2038	1844	927	1310	2852	1474	929	1236	628
ENSBTAG00000007979	812.069	1275.81	1245.83	2066.64	863.812	861.851	1532.86	1910.5	1633.54	1494.94	1490.73	691.349	611.337	866.941	798.859	1292.66	951.853	1130.82	947.655	672.984	641.225	479.927	729.833	1323.33	829.464	0.67438	0.000652449	0.0160428	TNPO1	20	8728071	8816598	-	3171	protein_coding	Bos taurus transportin 1 (TNPO1), mRNA. [Source:RefSeq mRNA;Acc:NM_001076540]	-	779	2251	836	2076	1604	677	1297	1988	1414	1424	1453	630
ENSBTAG00000002606	1875.37	2264.27	2029.69	3455.35	1916.65	1772.08	2900.26	3999.74	2578.54	1918.01	2759.85	1576.93	1695.8	1857.52	1639.17	1582.56	1474.55	2648.84	831.192	1393.31	969.294	584.776	1541.48	2420.56	1474.41	0.715399	0.000655169	0.0160428	LGR4	15	58091974	58197387	-	5529	protein_coding	Bos taurus leucine rich repeat containing G protein-coupled receptor 4 (LGR4), mRNA. [Source:RefSeq mRNA;Acc:NM_001205511]	7tm_1	1799	3995	1362	3471	3559	1392	2454	4162	2232	1827	2690	1437
ENSBTAG00000050242	185.556	186.469	168.395	180.184	170.716	140.035	151.277	211.423	233.363	200.514	230.842	121.809	28.5734	133.375	129.375	150.89	99.4916	177.521	129.226	94.6913	73.4959	63.774	128.098	181.715	109.865	0.729434	0.000661789	0.0161023	-	19	18620091	18651456	-	1872	protein_coding	-	-	178	329	113	181	317	110	128	220	202	191	225	111
ENSBTAG00000016042	5881.51	10876.4	5674.78	17315.5	6101.61	6584.18	7401.93	10445.3	8911.68	5061.15	8857.16	4082.25	3929.17	6447.73	5039.34	6875.59	4440	6185.29	1510.82	3688.45	2241.09	2498	6015.74	8099.46	4442.84	0.866387	0.000662458	0.0161023	TM6SF2	7	4000994	4007880	+	1530	protein_coding	Bos taurus transmembrane 6 superfamily member 2 (TM6SF2), mRNA. [Source:RefSeq mRNA;Acc:NM_001192430]	-	5642	19190	3808	17394	11330	5172	6263	10869	7714	4821	8633	3720
ENSBTAG00000040131	755.777	1088.21	810.682	1696.31	584.85	688.717	921.843	1441.52	1290.43	875.545	1138.82	620.019	281.082	726.072	595.376	904.151	619.224	908.573	665.273	471.202	370.675	275.634	635.644	992.727	586.628	0.759505	0.000668845	0.0161148	CD58	3	26709589	26773139	+	3361	protein_coding	CD58 molecule [Source:VGNC Symbol;Acc:VGNC:27040]	-	725	1920	544	1704	1086	541	780	1500	1117	834	1110	565
ENSBTAG00000020067	836.046	1190.8	1020.8	1725.18	1067.38	1078.27	1155.85	1552.04	1171.43	887.093	1209.61	1179.68	639.246	935.876	813.932	1081.18	746.93	954.701	446.706	987.495	785.022	555.591	1040.93	1172.85	817.055	0.521863	0.000677202	0.0162628	LLGL2	19	55984816	56020314	-	3730	protein_coding	Bos taurus LLGL2, scribble cell polarity complex component (LLGL2), mRNA. [Source:RefSeq mRNA;Acc:NM_001099098]	-	802	2101	685	1733	1982	847	978	1615	1014	845	1179	1075
ENSBTAG00000054524	1.04245	2.26711	5.9609	8.95941	2.15414	6.36522	5.90925	7.68811	5.77631	2.09963	5.12983	0	0	3.7465	0	0	0	1.39781	0	0	0	0	0	4.44603	0.467664	3.11262	0.00068353	1	-	4	78345465	78368350	+	542	lncRNA	-	-	1	4	4	9	4	5	5	8	5	2	5	0
ENSBTAG00000001567	1772.17	1977.48	1707.8	1992.97	1513.82	1337.97	1439.49	2586.09	1679.75	1233.53	1863.15	1136.88	753.54	1228.1	1455.78	1417.41	800.388	1899.62	1017.85	720.33	826.563	787.988	1307.35	1686.76	1110.45	0.603533	0.000684423	0.016356	LRRK1	21	5492271	5620369	-	6966	protein_coding	Bos taurus leucine rich repeat kinase 1 (LRRK1), mRNA. [Source:RefSeq mRNA;Acc:NM_001205774]	Pkinase	1700	3489	1146	2002	2811	1051	1218	2691	1454	1175	1816	1036
ENSBTAG00000049676	13.5519	19.2704	23.8436	22.8963	26.9268	19.0957	43.7285	27.8694	50.8315	13.6476	30.779	15.3633	3.98698	12.7381	8.79247	26.1384	8.9097	11.1824	0	2.25455	11.7167	0	13.9939	25.6503	9.06484	1.50623	0.000689915	0.0164451	-	1	97057201	97058241	+	1041	lncRNA	-	-	13	34	16	23	50	15	37	29	44	13	30	14
ENSBTAG00000025029	959.055	1357.43	824.094	1595.77	738.871	623.792	1367.4	1775.95	1609.28	1322.77	1456.87	444.438	338.893	617.424	846.589	1233.26	509.338	974.27	717.123	426.111	690.222	483.169	571.595	1172.98	673.454	0.80121	0.000691505	0.0164451	MAN2A1	7	108794483	109024141	+	6209	protein_coding	mannosidase alpha class 2A member 1 [Source:VGNC Symbol;Acc:VGNC:31164]	-	920	2395	553	1603	1372	490	1157	1848	1393	1260	1420	405
ENSBTAG00000007184	398.216	346.867	280.162	425.074	319.89	320.807	470.377	533.363	445.931	380.033	527.346	411.517	193.369	245.771	391.893	383.759	261.351	349.451	204.209	234.474	148.057	202.131	372.452	404.965	271.538	0.57795	0.00069619	0.01645	NUDT7	18	4950347	4962900	+	4407	protein_coding	Bos taurus nudix hydrolase 7 (NUDT7), mRNA. [Source:RefSeq mRNA;Acc:NM_001109788]	NUDIX	382	612	188	427	594	252	398	555	386	362	514	375
ENSBTAG00000010581	258.528	421.115	266.75	406.16	247.188	254.609	287.19	510.299	344.268	270.852	396.023	248.008	63.1272	181.331	203.483	362.373	231.652	239.025	99.7112	131.891	169.36	105.93	284.721	325.916	188.419	0.793056	0.000704958	0.0165873	MAGI1	22	35758131	36020214	+	4537	protein_coding	membrane associated guanylate kinase, WW and PDZ domain containing 1 [Source:VGNC Symbol;Acc:VGNC:31147]	PDZ	248	743	179	408	459	200	243	531	298	258	386	226
ENSBTAG00000017490	988.244	1880	1525.99	2278.68	799.187	856.759	1551.77	2885.93	1872.68	1429.85	2139.14	480.652	226.593	767.284	1031.23	1474.44	775.144	1378.24	371.723	296.474	207.706	107.011	727.68	1557.41	669.411	1.2187	0.000707164	0.0165873	PLD1	1	95742044	95963408	+	4914	protein_coding	Bos taurus phospholipase D1, phosphatidylcholine-specific (PLD1), mRNA. [Source:RefSeq mRNA;Acc:NM_001102001]	PX	948	3317	1024	2289	1484	673	1313	3003	1621	1362	2085	438
ENSBTAG00000030686	479.528	644.992	478.362	625.168	348.971	362.818	577.925	593.907	383.547	464.018	673.033	252.397	118.28	292.976	356.723	279.206	276.201	501.812	38.2891	307.747	140.601	78.9069	318.091	490.389	246.258	0.995507	0.000710473	0.0166007	RAVER2	3	80586058	80721387	-	2573	protein_coding	ribonucleoprotein, PTB binding 2 [Source:VGNC Symbol;Acc:VGNC:33766]	RRM_1	460	1138	321	628	648	285	489	618	332	442	656	230
ENSBTAG00000014191	3947.76	8591.2	4288.87	10766.2	3705.13	4215.05	4786.49	6529.13	4766.61	3994.54	4793.31	3216.42	3244.07	4283.75	4364.83	4599.17	2001.71	4048.04	1531.56	1721.35	2065.34	2647.16	3564.13	5300.06	3097.38	0.775017	0.000714509	0.0166484	QSOX1	16	61362225	61403864	+	3230	protein_coding	quiescin sulfhydryl oxidase 1 [Source:VGNC Symbol;Acc:VGNC:33605]	Evr1_Alr	3787	15158	2878	10815	6880	3311	4050	6794	4126	3805	4672	2931
ENSBTAG00000002939	2331.96	3666.48	2193.61	4339.34	2478.88	2288.93	2228.97	2837.88	2593.56	2201.46	2553.63	1906.15	1176.82	2313.84	1887.87	2670.87	844.936	2114.88	1241.2	1188.15	1227.06	2068.87	1967.21	2635.07	1700.16	0.63229	0.000715914	0.0166484	FURIN	21	21780694	21793171	-	4356	protein_coding	furin, paired basic amino acid cleaving enzyme [Source:VGNC Symbol;Acc:VGNC:29146]	Peptidase_S8	2237	6469	1472	4359	4603	1798	1886	2953	2245	2097	2489	1737
ENSBTAG00000002978	1019.52	2165.65	1596.03	4144.22	812.651	838.936	1583.68	3260.72	2578.54	975.277	2359.72	454.315	302.346	746.303	845.333	1832.06	573.191	1783.6	312.694	89.0549	165.1	201.05	624.341	1815.77	679.553	1.41836	0.000722034	0.0166851	PRKG2	6	95880840	96003620	-	3263	protein_coding	protein kinase cGMP-dependent 2 [Source:VGNC Symbol;Acc:VGNC:33341]	Pkinase	978	3821	1071	4163	1509	659	1340	3393	2232	929	2300	414
ENSBTAG00000054008	960.097	1061.57	608.012	1093.05	1295.18	479.938	1249.22	1311.78	132.855	93.4335	121.064	478.457	134.893	40.4622	16.3289	441.977	426.181	96.4486	148.37	261.528	183.207	38.913	749.209	740.388	230.683	1.68209	0.000734372	0.0168065	-	NKLS02000910.1	1101426	1290893	+	3843	protein_coding	-	ABC_membrane	921	1873	408	1098	2405	377	1057	1365	115	89	118	436
ENSBTAG00000018108	1137.31	2116.34	1521.52	2317.5	1317.26	1447.45	1467.86	1824.01	1422.13	1280.77	1674.38	1651.55	842.582	1341.25	1374.14	1305.73	611.799	1322.32	779.343	995.386	914.971	1249.54	1467.74	1598.17	1109.53	0.526451	0.000736493	0.0168078	PXN	17	62564685	62607750	-	3825	protein_coding	paxillin [Source:NCBI gene;Acc:517456]	LIM	1091	3734	1021	2328	2446	1137	1242	1898	1231	1220	1632	1505
ENSBTAG00000012140	2135.98	3383.66	2083.33	5014.28	1407.19	1651.14	2708.8	3117.53	2762.23	2157.37	3360.04	981.056	1424.02	1974.41	1405.54	1675.23	1544.35	2630.67	853.528	875.894	399.434	567.481	1463.43	2563.55	1346.73	0.928851	0.000738127	0.016819	ADGRG7	1	45082065	45145326	+	3066	protein_coding	Bos taurus adhesion G protein-coupled receptor G7 (ADGRG7), mRNA. [Source:RefSeq mRNA;Acc:NM_001083702]	7tm_2	2049	5970	1398	5037	2613	1297	2292	3244	2391	2055	3275	894
ENSBTAG00000009159	524.353	887.005	514.128	1060.2	477.681	607.242	751.657	1228.18	760.162	647.735	896.694	456.51	178.085	450.33	523.78	730.687	157.405	721.268	129.226	300.983	229.009	263.744	551.143	734.295	385.06	0.931933	0.000742376	0.0168816	PLXNA1	22	60240226	60280068	-	7252	protein_coding	plexin A1 [Source:VGNC Symbol;Acc:VGNC:33059]	Sema	503	1565	345	1065	887	477	636	1278	658	617	874	416
ENSBTAG00000037413	2691.61	4831.77	2384.36	3438.42	2720.15	2605.92	3173.27	3538.45	2728.73	2752.61	3243.08	1880.91	1721.71	1927.2	1987.1	1897.41	2913.47	2773.25	1506.04	2122.66	1651	1112.26	2802.54	2999.11	2037.69	0.558012	0.000748915	0.0169858	TMEM164	X	58423905	58602728	+	4192	protein_coding	transmembrane protein 164 [Source:VGNC Symbol;Acc:VGNC:35989]	-	2582	8525	1600	3454	5051	2047	2685	3682	2362	2622	3161	1714
ENSBTAG00000014272	2280.88	3630.2	2159.34	5440.35	1398.58	2071.24	2283.34	2783.1	3895.54	1936.91	3823.77	1054.58	1750.95	1929.45	1680.62	2587.7	1205.78	2058.97	894.21	1068.66	906.45	783.664	1851.49	2729.82	1519.81	0.844923	0.000757541	0.0170649	MUT	23	22196643	22263733	-	7879	protein_coding	methylmalonyl-CoA mutase [Source:VGNC Symbol;Acc:VGNC:31764]	MM_CoA_mutase	2188	6405	1449	5465	2597	1627	1932	2896	3372	1845	3727	961
ENSBTAG00000011284	1644.99	1942.34	1421.67	2791.35	1242.94	1484.37	1595.5	1924.91	1756	1182.09	1451.74	1715.2	959.534	1626.73	1204.57	1283.16	975.612	1274.8	858.314	1023.57	843.605	1070.11	1758.92	1679.43	1170.81	0.520078	0.000760359	0.0170649	SLC39A1	3	16473115	16477147	+	2052	protein_coding	Bos taurus solute carrier family 39 member 1 (SLC39A1), mRNA. [Source:RefSeq mRNA;Acc:NM_001035381]	-	1578	3427	954	2804	2308	1166	1350	2003	1520	1126	1415	1563
ENSBTAG00000021521	1096.66	1266.75	1214.53	1614.68	1120.69	1059.17	1329.58	1450.17	1393.24	965.829	1178.83	767.068	863.182	1063.26	890.552	1148.9	873.15	1016.2	583.111	838.694	747.741	640.983	1043.62	1204.77	882.672	0.448921	0.000762195	0.0170762	BFAR	25	13547629	13579860	+	3133	protein_coding	bifunctional apoptosis regulator [Source:VGNC Symbol;Acc:VGNC:26477]	SAM_1	1052	2235	815	1622	2081	832	1125	1509	1206	920	1149	699
ENSBTAG00000001273	378.41	477.793	304.006	809.333	460.987	416.285	700.837	761.123	596.115	318.094	588.904	153.633	269.121	264.503	278.847	577.421	344.508	359.236	94.9251	119.491	97.9946	124.305	219.596	497.127	249.995	0.993269	0.000765035	0.0171137	NLRP3	7	40663606	40710647	+	3679	protein_coding	Bos taurus NLR family pyrin domain containing 3 (NLRP3), mRNA. [Source:RefSeq mRNA;Acc:NM_001102219]	NACHT	363	843	204	813	856	327	593	792	516	303	574	140
ENSBTAG00000007829	617.131	858.667	624.404	1050.24	486.298	427.743	585.016	1331	577.631	492.363	804.357	343.48	358.164	396.38	487.354	651.084	285.11	648.582	111.677	202.91	299.309	183.756	420.892	683.195	367.747	0.894514	0.000772406	0.017238	CSAD	5	26821653	26847931	+	2309	protein_coding	cysteine sulfinic acid decarboxylase [Source:VGNC Symbol;Acc:VGNC:27749]	-	592	1515	419	1055	903	336	495	1385	500	469	784	313
ENSBTAG00000050149	86.5234	101.453	293.574	107.513	102.86	123.485	114.64	269.084	165.202	87.1346	182.622	73.5244	23.9219	50.2031	81.6444	99.8012	60.8829	118.813	11.1677	68.7639	37.2805	27.0229	134.556	142.301	64.9144	1.13275	0.000773418	0.017238	-	23	31920734	31925267	-	1366	lncRNA	-	-	83	179	197	108	191	97	97	280	143	83	178	67
ENSBTAG00000031358	1090.4	969.755	1238.38	985.535	603.699	987.882	1360.31	1230.1	830.633	720.172	1085.47	716.588	722.973	670.624	913.161	611.876	549.431	1034.38	330.243	535.457	573.055	501.545	783.656	984.91	656.945	0.584128	0.000774658	0.017238	DPYD	3	45408337	46330781	+	4655	protein_coding	Bos taurus dihydropyrimidine dehydrogenase (DPYD), mRNA. [Source:RefSeq mRNA;Acc:NM_174041]	DHO_dh	1046	1711	831	990	1121	776	1151	1280	719	686	1058	653
ENSBTAG00000054318	20.849	5.10099	2.98045	0	4.84682	2.54609	7.0911	6.7271	1.15526	14.6974	1.02597	5.48689	0	2.9972	0	0	0	4.19342	0	0	0	1.08092	0	6.04226	0.751958	3.0679	0.000783651	1	-	8	69857648	69858742	-	1095	protein_coding	-	RVT_1	20	9	2	0	9	2	6	7	1	14	1	5
ENSBTAG00000017421	1728.38	3155.81	909.037	3213.44	988.214	1325.24	1738.5	1887.43	1850.73	872.396	1677.45	404.933	833.944	1189.14	867.942	1163.16	788.508	1291.57	471.434	529.82	133.145	205.374	879.46	1645.96	759.409	1.11618	0.000783753	0.0172977	SLC3A1	11	26701406	26735016	+	2407	protein_coding	Bos taurus solute carrier family 3 member 1 (SLC3A1), mRNA. [Source:RefSeq mRNA;Acc:NM_001034633]	-	1658	5568	610	3228	1835	1041	1471	1964	1602	831	1635	369
ENSBTAG00000016167	1430.24	1961.05	1558.78	3081.04	1584.37	1590.03	2230.15	2964.73	2844.25	1507.53	1940.1	1106.16	1357.57	1680.68	1253.56	1337.81	1550.29	1863.27	1131.12	892.804	576.251	662.602	1204.01	1983.2	1228.18	0.691475	0.000787072	0.0173168	ATL2	11	20672449	20740864	-	3990	protein_coding	Bos taurus atlastin GTPase 2 (ATL2), mRNA. [Source:RefSeq mRNA;Acc:NM_001242311]	-	1372	3460	1046	3095	2942	1249	1887	3085	2462	1436	1891	1008
ENSBTAG00000044155	185.556	441.519	223.534	399.191	239.649	213.871	255.28	422.846	294.592	248.806	370.373	211.794	157.486	245.021	178.362	320.79	145.525	255.798	89.3412	156.692	133.145	105.93	181.382	292.251	179.043	0.709488	0.000792745	0.0173378	BSPRY	8	102605161	102628860	+	1273	protein_coding	B-box and SPRY domain containing [Source:VGNC Symbol;Acc:VGNC:26580]	SPRY	178	779	150	401	445	168	216	440	255	237	361	193
ENSBTAG00000008429	371.113	342.9	457.499	560.461	507.839	302.984	618.108	1136.88	398.565	1043.52	462.71	536.618	104.326	282.486	339.138	245.939	273.231	531.166	210.59	437.384	417.542	206.455	389.137	561.599	312.49	0.846848	0.000799062	0.0173808	LRP4	15	76789248	76840637	-	6185	protein_coding	Bos taurus LDL receptor related protein 4 (LRP4), mRNA. [Source:RefSeq mRNA;Acc:NM_001077843]	Ldl_recept_a	356	605	307	563	943	238	523	1183	345	994	451	489
ENSBTAG00000023411	21.8915	26.0717	49.1774	62.7159	21.0029	39.4644	16.5459	73.9981	28.8815	10.4981	46.1684	20.8502	22.5929	8.24231	26.3774	7.12866	14.8495	18.1715	15.1561	0	0	0	5.38225	34.7722	10.7182	1.70142	0.000799442	0.0173808	-	1	135642794	135686442	-	2505	protein_coding	Bos taurus serotransferrin-like (LOC525947), mRNA. [Source:RefSeq mRNA;Acc:NM_001046279]	-	21	46	33	63	39	31	14	77	25	10	45	19
ENSBTAG00000017662	1407.31	1895.87	1464.89	1563.91	1137.93	1359.61	1386.31	1919.15	1745.6	1480.24	1708.23	916.311	699.051	1074.5	1188.24	1720.38	959.277	1449.52	761.793	693.275	673.18	1043.08	944.047	1498.78	1018.76	0.557776	0.000804086	0.0174302	EEF2K	25	19903413	19955828	+	4213	protein_coding	eukaryotic elongation factor 2 kinase [Source:VGNC Symbol;Acc:VGNC:28336]	-	1350	3345	983	1571	2113	1068	1173	1997	1511	1410	1665	835
ENSBTAG00000021661	1036.2	1144.89	958.215	1373.78	1256.4	826.206	1818.87	1897.04	1475.27	1707	1431.22	1018.37	627.285	744.805	830.26	1176.23	1376.55	1060.93	1094.43	928.876	558.143	526.406	674.396	1328.62	872.574	0.607598	0.0008248	0.0176965	APAF1	5	62784906	62888247	+	9375	protein_coding	apoptotic peptidase activating factor 1 [Source:VGNC Symbol;Acc:VGNC:25999]	NB-ARC	994	2020	643	1380	2333	649	1539	1974	1277	1626	1395	928
ENSBTAG00000048493	50.0377	48.7428	50.6676	61.7204	78.0877	44.5565	111.094	83.6082	70.4709	72.4372	70.7916	37.3109	29.2379	47.2059	40.1941	26.1384	43.0635	47.5254	7.17921	45.0911	0	10.8092	12.9174	64.9605	28.1238	1.21821	0.00083142	0.0177607	NAALADL2	1	91436009	92436553	-	2798	protein_coding	N-acetylated alpha-linked acidic dipeptidase like 2 [Source:NCBI gene;Acc:100337356]	-	48	86	34	62	145	35	94	87	61	69	69	34
ENSBTAG00000005833	259.57	392.776	302.516	475.844	175.024	132.397	457.376	620.815	488.675	349.588	411.412	138.27	94.3586	208.306	243.677	463.363	100.977	239.025	166.717	98.0731	83.0823	75.6641	97.4188	350.355	170.06	1.04443	0.00084082	0.0178577	ETNK1	5	87560456	87610028	-	1383	protein_coding	ethanolamine kinase 1 [Source:VGNC Symbol;Acc:VGNC:28624]	Choline_kinase	249	693	203	478	325	104	387	646	423	333	401	126
ENSBTAG00000012565	944.461	1965.58	1114.69	1594.77	672.632	679.806	1071.94	2252.62	1729.43	1142.2	1646.67	488.333	310.985	782.27	759.921	1429.3	653.378	1046.96	693.192	315.638	317.417	379.402	646.947	1275.26	666.855	0.935898	0.000842841	0.0178748	PCNX1	10	82525805	82704991	+	7276	protein_coding	pecanex 1 [Source:VGNC Symbol;Acc:VGNC:32638]	-	906	3468	748	1602	1249	534	907	2344	1497	1088	1605	445
ENSBTAG00000006212	67.7593	151.896	102.826	245.886	119.016	96.7513	196.187	284.46	145.563	163.771	172.362	155.828	41.8633	112.395	81.6444	106.93	87.612	69.8903	94.1274	91.3094	128.884	139.438	90.4218	158.526	94.956	0.741068	0.000866071	0.0181673	GTF2IRD1	25	32905098	33023011	-	3724	protein_coding	Bos taurus GTF2I repeat domain containing 1 (GTF2IRD1), mRNA. [Source:RefSeq mRNA;Acc:NM_001191468]	-	65	268	69	247	221	76	166	296	126	156	168	142
ENSBTAG00000002980	538.947	1250.88	299.535	1016.4	233.186	286.435	817.841	923.535	983.127	523.857	835.136	298.487	199.349	257.01	276.335	882.765	403.906	357.838	152.359	196.146	125.689	234.559	412.281	667.28	318.022	1.07021	0.000875011	0.0182545	GPT2	18	15315872	15349193	+	4024	protein_coding	glutamic--pyruvic transaminase 2 [Source:VGNC Symbol;Acc:VGNC:29617]	Aminotran_1_2	517	2207	201	1021	433	225	692	961	851	499	814	272
ENSBTAG00000048876	307.523	416.581	208.631	248.872	294.041	198.595	557.833	539.129	279.573	393.68	350.88	211.794	104.326	212.801	203.483	150.89	225.712	320.097	156.347	187.128	234.335	85.3924	301.406	333.928	198.356	0.752998	0.000883842	0.0183472	FAM117B	2	91060088	91131852	+	3318	protein_coding	family with sequence similarity 117 member B [Source:NCBI gene;Acc:614932]	-	295	735	140	250	546	156	472	561	242	375	342	193
ENSBTAG00000019877	484.74	572.444	464.95	515.664	361.896	352.633	509.378	664.061	563.767	570.049	619.683	258.981	326.268	416.611	295.176	425.343	322.234	408.159	417.989	215.31	201.315	404.263	268.574	494.854	336.477	0.556827	0.000886036	0.0183668	DOCK7	3	82924988	83115333	+	6749	protein_coding	Bos taurus dedicator of cytokinesis 7 (DOCK7), mRNA. [Source:RefSeq mRNA;Acc:NM_001192906]	Ded_cyto	465	1010	312	518	672	277	431	691	488	543	604	236
ENSBTAG00000015254	958.013	1497.42	934.371	1826.72	893.97	849.12	1010.48	1102.28	978.506	783.161	1000.32	711.101	825.97	920.89	816.444	782.964	653.378	809.329	623.793	641.421	720.047	740.427	771.815	1045.46	755.134	0.469645	0.000897019	0.0184396	GLB1	22	7340652	7444669	-	2485	protein_coding	Bos taurus galactosidase beta 1 (GLB1), mRNA. [Source:RefSeq mRNA;Acc:NM_001035043]	-	919	2642	627	1835	1660	667	855	1147	847	746	975	648
ENSBTAG00000006567	1198.82	1630.62	1767.41	2114.42	1592.99	1740.25	2036.33	3214.59	2013.62	812.556	1803.65	1132.49	568.145	948.614	1502.26	1249.89	1064.71	1880.05	523.284	997.64	464.409	578.29	1331.03	1754.81	1009.85	0.797643	0.000898331	0.0184396	VIPR1	22	14658102	14689960	+	2702	protein_coding	Bos taurus vasoactive intestinal peptide receptor 1 (VIPR1), mRNA. [Source:RefSeq mRNA;Acc:NM_001081607]	7tm_2	1150	2877	1186	2124	2958	1367	1723	3345	1743	774	1758	1032
ENSBTAG00000017564	1591.82	2620.77	2099.73	3601.68	1737.86	1856.1	2472.43	3420.25	2520.78	1668.15	2358.69	1941.26	974.817	1349.49	1428.15	3051.07	1281.51	1882.84	847.944	1383.17	753.067	1047.41	1808.44	2324.13	1437.08	0.693816	0.00090212	0.0184916	CGN	3	19252157	19277508	-	5463	protein_coding	Bos taurus cingulin (CGN), mRNA. [Source:RefSeq mRNA;Acc:NM_001192786]	Myosin_tail_1	1527	4624	1409	3618	3227	1458	2092	3559	2182	1589	2299	1769
ENSBTAG00000014945	90.6932	120.157	78.9819	159.278	104.476	78.9287	137.095	203.735	105.129	143.825	113.882	47.1873	20.5994	59.944	99.2293	102.177	41.5786	110.427	22.3353	34.9456	52.1928	10.8092	63.5106	115.281	56.159	1.04494	0.000905161	0.0185045	IQSEC2	X	90684699	90726856	-	5364	protein_coding	IQ motif and Sec7 domain 2 [Source:VGNC Symbol;Acc:VGNC:30262]	Sec7	87	212	53	160	194	62	116	212	91	137	111	43
ENSBTAG00000043983	184.514	289.056	181.807	532.587	66.7785	80.2018	229.279	496.844	298.057	199.465	351.906	55.9663	71.1012	114.643	102.998	272.077	32.6689	220.853	19.9422	60.873	37.2805	39.9939	91.4983	247.205	96.7208	1.35586	0.000907786	0.0185045	LRRC19	8	17244041	17255247	+	1286	protein_coding	Bos taurus leucine rich repeat containing 19 (LRRC19), mRNA. [Source:RefSeq mRNA;Acc:NM_001191267]	-	177	510	122	535	124	63	194	517	258	190	343	51
ENSBTAG00000004177	266.867	387.108	211.612	551.501	263.344	291.527	523.56	825.511	651.567	468.217	547.865	267.76	120.938	277.241	200.971	434.848	133.645	427.728	184.266	103.709	161.904	49.7221	310.018	438.037	218.636	1.00292	0.000910479	0.0185299	TANC1	2	37135008	37386059	-	6850	protein_coding	tetratricopeptide repeat, ankyrin repeat and coiled-coil containing 1 [Source:VGNC Symbol;Acc:VGNC:35591]	-	256	683	142	554	489	229	443	859	564	446	534	244
ENSBTAG00000010442	139.688	181.369	132.63	215.026	113.093	152.765	140.64	200.852	201.015	117.579	180.57	109.738	94.3586	111.646	105.51	155.642	60.8829	149.565	27.9191	109.346	53.2579	62.6931	101.186	157.08	93.8188	0.746223	0.000911648	0.0185299	PANK1	26	11248533	11303502	-	2044	protein_coding	pantothenate kinase 1 [Source:VGNC Symbol;Acc:VGNC:32563]	Fumble	134	320	89	216	210	120	119	209	174	112	176	100
ENSBTAG00000024381	3010.6	4427.66	2528.91	4513.55	1931.19	2351.31	2402.7	2972.42	2835.01	2349.48	3412.36	1799.7	2194.17	2764.92	2141.59	1925.93	1636.41	2584.54	2118.66	1064.15	1162.09	1560.84	1670.65	2877.91	1893.09	0.604312	0.000912814	0.0185299	MAN1A1	9	31675672	31849229	+	5024	protein_coding	Bos taurus mannosidase alpha class 1A member 1 (MAN1A1), mRNA. [Source:RefSeq mRNA;Acc:NM_001205972]	-	2888	7812	1697	4534	3586	1847	2033	3093	2454	2238	3326	1640
ENSBTAG00000000146	1317.66	1862.99	1654.15	2899.86	1414.73	1154.65	1214.94	2196.88	1769.86	1555.82	2045.77	1609.85	982.127	1345.74	1247.27	1381.77	1220.63	1235.66	919.736	1427.13	1261.15	1152.26	1492.5	1724.77	1242.36	0.473555	0.000919424	0.0185615	FARP1	12	75180883	75458745	+	5035	protein_coding	Bos taurus FERM, ARH/RhoGEF and pleckstrin domain protein 1 (FARP1), mRNA. [Source:RefSeq mRNA;Acc:NM_001192712]	RhoGEF	1264	3287	1110	2913	2627	907	1028	2286	1532	1482	1994	1467
ENSBTAG00000054796	54.2075	79.3487	56.6285	85.6121	72.7024	42.0105	82.7295	157.606	83.1788	79.7859	86.1811	54.8689	13.9544	40.4622	43.9623	73.6628	25.2441	62.9012	8.77458	6.76366	29.8244	0	40.9051	77.905	31.4959	1.31314	0.000923004	0.0185827	-	7	19320952	19335534	+	2649	lncRNA	-	-	52	140	38	86	135	33	70	164	72	76	84	50
ENSBTAG00000051542	865.234	1588.11	1183.24	2310.53	716.253	956.056	1131.03	2050.8	1431.37	733.82	1432.25	571.734	620.64	906.654	974.708	883.953	994.916	1066.53	362.151	409.202	273.746	312.385	647.485	1247.54	677.488	0.881415	0.000928545	0.018638	-	3	85836232	85911897	+	2283	protein_coding	cytochrome P450, family 2, subfamily J [Source:NCBI gene;Acc:530929]	p450	830	2802	794	2321	1330	751	957	2134	1239	699	1396	521
ENSBTAG00000001786	352.348	479.493	529.03	561.456	405.518	436.654	556.652	673.671	479.433	346.439	508.879	411.517	256.496	270.497	381.844	272.077	279.171	524.177	272.81	420.474	195.989	86.4733	354.152	478.424	301.287	0.668099	0.000934447	0.0186851	HYKK	21	30885776	30914495	+	2681	protein_coding	Bos taurus hydroxylysine kinase (HYKK), mRNA. [Source:RefSeq mRNA;Acc:NM_001099047]	APH	338	846	355	564	753	343	471	701	415	330	496	375
ENSBTAG00000004958	71.9291	85.0165	47.6872	97.558	116.862	106.936	76.8203	105.712	31.1921	114.43	77.9734	30.7266	47.8438	39.7129	80.3883	22.5741	0	74.0837	11.1677	11.2728	26.629	24.8611	26.9113	80.2369	33.2222	1.27603	0.000946496	0.0188236	PTPRN2	4	118732679	119258101	-	5016	protein_coding	protein tyrosine phosphatase, receptor type N2 [Source:HGNC Symbol;Acc:HGNC:9677]	Y_phosphatase	69	150	32	98	217	84	65	110	27	109	76	28
ENSBTAG00000018225	1439.62	2523.29	1432.11	2668.91	1181.01	1416.9	1550.59	2866.71	2345.18	1684.95	2319.71	1102.87	587.415	1338.25	1588.92	2196.81	752.869	1511.03	411.608	672.984	560.273	583.695	1196.47	1877.65	1036.39	0.857713	0.000960217	0.0189937	SIPA1L3	18	47786571	48022839	+	9893	protein_coding	signal induced proliferation associated 1 like 3 [Source:VGNC Symbol;Acc:VGNC:53042]	-	1381	4452	961	2681	2193	1113	1312	2983	2030	1605	2261	1005
ENSBTAG00000001564	410.726	728.308	663.15	1388.71	444.831	463.388	661.836	1260.85	1062.84	786.311	753.058	730.854	415.311	485.547	488.61	771.083	415.786	662.56	564.764	434.002	325.938	423.719	400.44	779.572	489.796	0.671022	0.000966047	0.0190145	PDE4DIP	3	22756471	23031334	-	9136	protein_coding	phosphodiesterase 4D interacting protein [Source:VGNC Symbol;Acc:VGNC:55072]	-	394	1285	445	1395	826	364	560	1312	920	749	734	666
ENSBTAG00000019011	1572.02	2994.28	1962.63	3537.97	1219.25	2024.14	1464.31	2382.35	1892.32	1359.51	2658.28	1146.76	1172.17	1593.01	1650.47	1651.47	882.06	1537.59	650.117	1054	791.413	1380.33	1469.89	2017.82	1257.5	0.682338	0.000966543	0.0190145	PGM1	3	81911178	81978206	-	4221	protein_coding	phosphoglucomutase 1 [Source:VGNC Symbol;Acc:VGNC:32793]	PGM_PMM_III	1508	5283	1317	3554	2264	1590	1239	2479	1638	1295	2591	1045
ENSBTAG00000017278	1170.67	2334.55	1287.55	4004.86	697.404	789.287	1680.59	2367.94	3133.07	1429.85	2615.19	475.165	508.34	1095.48	839.053	2161.17	767.719	1421.57	434.741	333.674	348.307	298.333	817.026	1832.18	820.492	1.15928	0.000968413	0.0190145	ACBD5	13	17781345	17810578	-	2685	protein_coding	Bos taurus acyl-CoA binding domain containing 5 (ACBD5), mRNA. [Source:RefSeq mRNA;Acc:NM_181038]	-	1123	4119	864	4023	1295	620	1422	2464	2712	1362	2549	433
ENSBTAG00000042638	2.0849	1.13355	2.98045	0.99549	2.69268	2.54609	5.90925	0.961014	3.46578	4.19926	2.05193	6.58427	0	0.7493	0	0	0	4.19342	0	0	0	0	0	2.96706	0.449338	2.94334	0.000983327	1	RF00614	5	112589353	112589469	+	117	snoRNA	-	-	2	2	2	1	5	2	5	1	3	4	2	6
ENSBTAG00000048798	2129.73	2954.61	2233.85	2864.02	1635	1527.65	2764.35	5119.32	4103.49	2491.21	4050.51	1071.04	816.667	1761.61	1592.69	2657.8	1336.45	3036.03	1314.59	629.021	862.778	875.542	1382.16	2745.4	1478.67	0.892979	0.000983945	0.0191791	-	17	35321748	35476298	-	13671	protein_coding	-	-	2043	5213	1499	2877	3036	1200	2339	5327	3552	2373	3948	976
ENSBTAG00000054259	1667.92	2449.61	1733.13	2610.17	2080.9	2324.58	2193.51	2445.78	1966.25	1284.97	2031.41	1139.08	982.127	1550.3	1352.78	1460.19	1464.16	2200.15	720.314	1193.79	574.12	741.508	1639.97	1993.94	1261.76	0.66058	0.00100014	0.0194014	-	7	20437392	20439636	+	1169	protein_coding	Bos taurus uncharacterized LOC618071 (LOC618071), mRNA. [Source:RefSeq mRNA;Acc:NM_001206718]	-	1600	4322	1163	2622	3864	1826	1856	2545	1702	1224	1980	1038
ENSBTAG00000001061	1007.01	1982.58	1315.87	2049.71	1002.75	957.329	1090.85	1557.8	1147.17	1162.14	1325.55	700.128	440.562	806.247	1112.88	946.923	801.873	1185.34	399.642	824.04	349.372	783.664	965.038	1274.91	783.234	0.703721	0.00100126	0.0194014	PRKCA	19	62664531	62970305	+	3626	protein_coding	protein kinase C alpha [Source:VGNC Symbol;Acc:VGNC:33327]	Pkinase	966	3498	883	2059	1862	752	923	1621	993	1107	1292	638
ENSBTAG00000001632	2156.83	2654.78	2339.65	2806.29	1819.71	1997.41	2253.79	2893.61	2572.77	2110.13	2653.15	1623.02	1264.54	1685.18	1974.54	2272.85	1998.74	2257.46	1423.08	1721.35	1507.2	1369.52	1755.15	2323.43	1748.15	0.411132	0.00100195	0.0194014	NBR1	19	43140344	43169417	+	5698	protein_coding	NBR1, autophagy cargo receptor [Source:VGNC Symbol;Acc:VGNC:31896]	-	2069	4684	1570	2819	3379	1569	1907	3011	2227	2010	2586	1479
ENSBTAG00000009552	3686.11	3452.8	3049	7488.07	1873.03	2294.03	4104.57	7311.4	6794.09	3886.41	4948.23	1564.86	1703.77	2919.27	2010.96	3464.53	1219.14	5104.78	1662.38	893.931	901.124	1109.02	2142.14	4204.38	2102.82	0.999638	0.00100485	0.0194064	ATP2B1	5	19476824	19607517	-	4999	protein_coding	Bos taurus ATPase plasma membrane Ca2+ transporting 1 (ATP2B1), mRNA. [Source:RefSeq mRNA;Acc:NM_174696]	Cation_ATPase_C	3536	6092	2046	7522	3478	1802	3473	7608	5881	3702	4823	1426
ENSBTAG00000046649	96.948	170.6	104.316	350.412	48.4682	52.1948	167.823	200.852	177.91	114.43	215.453	87.7903	15.2834	74.1807	69.0837	140.197	72.7625	116.018	27.1214	18.0364	6.39095	12.971	84.5014	148.933	57.8678	1.36728	0.00100485	0.0194064	SGPP2	2	110589561	110734612	+	1447	protein_coding	sphingosine-1-phosphate phosphatase 2 [Source:VGNC Symbol;Acc:VGNC:54481]	-	93	301	70	352	90	41	142	209	154	109	210	80
ENSBTAG00000003876	1749.23	3041.89	1540.89	3026.29	1214.94	1404.17	1829.5	2274.72	2144.16	1818.28	2911.69	1125.91	714.999	1467.88	1321.38	1719.19	1173.11	1758.44	531.261	1013.42	586.902	321.032	1691.1	2006.81	1118.07	0.844127	0.00101947	0.0195882	MCU	28	28709027	28902834	+	2721	protein_coding	Bos taurus mitochondrial calcium uniporter (MCU), mRNA. [Source:RefSeq mRNA;Acc:NM_001206102]	-	1678	5367	1034	3040	2256	1103	1548	2367	1856	1732	2838	1026
ENSBTAG00000019213	114.67	177.968	122.198	181.179	89.9355	84.0209	124.094	123.971	99.3525	139.625	178.518	114.127	25.2509	98.1584	95.4611	122.375	23.7592	67.0947	108.486	49.6002	105.451	55.1267	61.8959	129.138	73.8781	0.806074	0.00102093	0.0195882	CNNM4	11	2722676	2758397	+	2766	protein_coding	Bos taurus cyclin and CBS domain divalent metal cation transport mediator 4 (CNNM4), mRNA. [Source:RefSeq mRNA;Acc:NM_001205896]	-	110	314	82	182	167	66	105	129	86	133	174	104
ENSBTAG00000014026	536.862	1385.2	634.836	855.126	551.461	333.538	1168.85	1765.38	1092.88	1020.42	1175.76	286.416	87.7136	420.358	700.885	938.606	231.652	687.72	377.307	288.583	278.006	176.189	475.791	900.561	423.892	1.08785	0.00104366	0.0198688	PAG1	14	44178038	44329953	-	3019	protein_coding	phosphoprotein membrane anchor with glycosphingolipid microdomains 1 [Source:VGNC Symbol;Acc:VGNC:32553]	-	515	2444	426	859	1024	262	989	1837	946	972	1146	261
ENSBTAG00000013557	2654.08	3657.41	3607.83	6324.35	2865.01	2113.25	2256.15	4408.17	3450.77	3700.59	3853.53	2638.1	2048.64	2886.31	2063.72	1450.68	3860.87	3082.16	1528.37	933.385	1377.25	863.652	2283.15	3460.77	2034.38	0.766679	0.00106044	0.0200551	ERAP1	7	96168529	96204132	-	3815	protein_coding	Bos taurus endoplasmic reticulum aminopeptidase 1 (ERAP1), mRNA. [Source:RefSeq mRNA;Acc:NM_001102003]	-	2546	6453	2421	6353	5320	1660	1909	4587	2987	3525	3756	2404
ENSBTAG00000021097	217.872	392.776	321.889	523.628	236.956	325.899	180.823	460.326	303.834	107.081	317.023	178.873	106.32	213.551	158.264	70.0985	117.311	314.506	95.7227	182.619	233.27	87.5542	212.061	297.248	162.843	0.86894	0.00106704	0.0201312	PELI3	29	44507584	44520056	+	5198	protein_coding	Bos taurus pellino E3 ubiquitin protein ligase family member 3 (PELI3), mRNA. [Source:RefSeq mRNA;Acc:NM_001191486]	-	209	693	216	526	440	256	153	479	263	102	309	163
ENSBTAG00000009918	629.64	656.327	757.034	945.715	804.573	725.635	1017.57	1185.89	911.501	807.307	842.317	598.071	265.134	636.156	687.069	786.528	622.194	865.241	461.065	481.347	377.066	441.014	503.241	823.466	556.914	0.565844	0.0010685	0.020133	GSE1	18	11409193	11645115	+	6005	protein_coding	Gse1 coiled-coil protein [Source:VGNC Symbol;Acc:VGNC:55049]	-	604	1158	508	950	1494	570	861	1234	789	769	821	545
ENSBTAG00000011050	138.646	117.89	78.9819	212.039	75.9336	80.2018	150.095	137.425	166.358	89.2342	89.259	42.7978	19.9349	84.671	77.8762	118.811	51.9732	82.4705	14.3584	29.3092	53.2579	16.2137	59.2048	114.905	55.2801	1.06032	0.00108901	0.020402	PLPP6	8	39863787	39864933	-	1147	protein_coding	Bos taurus phospholipid phosphatase 6 (PLPP6), mRNA. [Source:RefSeq mRNA;Acc:NM_001024573]	-	133	208	53	213	141	63	127	143	144	85	87	39
ENSBTAG00000006836	373.197	418.848	256.319	633.132	203.567	212.598	425.466	712.112	598.425	437.772	568.385	177.775	163.466	271.247	172.081	472.868	182.649	357.838	185.862	98.0731	143.796	174.027	283.645	418.133	227.777	0.876831	0.00109761	0.0205134	FBXO33	21	49289714	49310143	-	1932	protein_coding	Bos taurus F-box protein 33 (FBXO33), mRNA. [Source:RefSeq mRNA;Acc:NM_001205749]	-	358	739	172	636	378	167	360	741	518	417	554	162
ENSBTAG00000018824	1740.89	1771.74	1715.25	2250.8	1506.82	1404.17	1856.69	2612.04	2025.17	1745.84	1883.67	1259.79	1106.39	1328.51	1531.15	1618.21	1149.35	2078.54	1297.84	940.149	831.889	642.064	1173.87	1814.41	1245.27	0.543464	0.00110711	0.0206385	MIA3	16	26096935	26154932	+	5855	protein_coding	MIA SH3 domain ER export factor 3 [Source:VGNC Symbol;Acc:VGNC:31454]	SH3_2	1670	3126	1151	2261	2798	1103	1571	2718	1753	1663	1836	1148
ENSBTAG00000000115	882.956	1131.29	788.329	1321.01	700.097	706.539	1186.58	1470.35	1550.36	1061.36	1400.44	686.959	624.627	960.603	688.325	1041.97	616.254	1053.95	654.105	429.493	409.021	443.176	653.405	1073.86	688.63	0.641262	0.0011106	0.0206614	VPS54	11	62347545	62449163	-	3631	protein_coding	VPS54, GARP complex subunit [Source:VGNC Symbol;Acc:VGNC:36830]	-	847	1996	529	1327	1300	555	1004	1530	1342	1011	1365	626
ENSBTAG00000017771	140.731	190.437	219.063	170.229	121.709	206.233	167.823	212.384	212.568	192.116	199.037	239.229	116.287	156.604	134.399	165.147	120.281	124.405	122.844	131.891	109.711	118.901	211.523	189.297	137.454	0.452726	0.00111551	0.0207264	EPN2	19	34117303	34168722	-	3530	protein_coding	Bos taurus epsin 2 (EPN2), mRNA. [Source:RefSeq mRNA;Acc:NM_001206317]	-	135	336	147	171	226	162	142	221	184	183	194	218
ENSBTAG00000052092	1709.62	2563.53	2852.29	27881.7	2389.48	2372.95	9458.35	11836.8	7845.38	2225.61	3792.99	1346.48	656.523	2557.36	4073.43	4902.14	461.819	3635.69	358.163	658.33	550.687	677.734	1734.16	6356.27	1842.37	1.78668	0.00113049	0.0208467	-	26	42407980	42423035	+	1924	protein_coding	-	SRCR	1640	4523	1914	28008	4437	1864	8003	12317	6791	2120	3697	1227
ENSBTAG00000016592	1402.1	2204.76	1472.34	1987	2085.75	1691.88	2179.33	3138.67	1842.64	1430.9	1934.97	1578.03	723.637	1243.84	1737.14	1780.98	892.455	1968.11	575.932	1030.33	893.668	823.658	1670.65	1912.36	1212.76	0.657528	0.00115133	0.0210717	CAPN15	25	474248	485664	+	4959	protein_coding	calpain 15 [Source:VGNC Symbol;Acc:VGNC:26746]	Peptidase_C2	1345	3890	988	1996	3873	1329	1844	3266	1595	1363	1886	1438
ENSBTAG00000014807	833.961	852.999	926.92	993.499	740.487	608.515	1125.12	1460.74	1253.46	1060.31	1063.93	576.124	409.995	657.886	768.713	837.617	674.167	930.938	724.302	536.584	308.896	442.095	658.249	958.005	631.767	0.601258	0.00115273	0.0210717	DPP8	10	12373709	12424564	-	3873	protein_coding	dipeptidyl peptidase 8 [Source:VGNC Symbol;Acc:VGNC:28189]	-	800	1505	622	998	1375	478	952	1520	1085	1010	1037	525
ENSBTAG00000027279	3.12735	92.3846	1.49022	15.9278	54.9307	7.63826	5.90925	2.88304	11.5526	5.24907	10.2597	14.2659	6.64497	2.2479	8.79247	9.50488	2.9699	6.98903	3.19076	3.38183	6.39095	2.16183	4.84403	18.8015	5.19259	1.89067	0.00116612	0.0212635	-	23	29612534	29613169	-	636	protein_coding	protein FAM177A1 [Source:NCBI gene;Acc:509155]	-	3	163	1	16	102	6	5	3	10	5	10	13
ENSBTAG00000054924	1.04245	1.70033	0	0.99549	0	1.27304	2.3637	5.76609	0	8.39851	5.12983	20.8502	0	0	0	0	0	2.79561	0	0	0	0	0	3.95997	0.254146	3.92061	0.00117126	1	CPLX2	10	5276691	5279401	-	1629	protein_coding	complexin 2 [Source:HGNC Symbol;Acc:HGNC:2310]	-	1	3	0	1	0	1	2	6	0	8	5	19
ENSBTAG00000003215	741.183	702.803	1074.45	1862.56	784.108	794.379	1153.49	2330.46	1863.44	1036.17	889.512	1110.55	656.523	812.991	756.152	805.538	840.481	1091.69	727.493	828.549	514.471	582.614	742.213	1195.26	759.883	0.653681	0.00117541	0.0214065	KIF3B	13	61747316	61787770	+	6176	protein_coding	Bos taurus kinesin family member 3B (KIF3B), mRNA. [Source:RefSeq mRNA;Acc:NM_001110788]	Kinesin	711	1240	721	1871	1456	624	976	2425	1613	987	867	1012
ENSBTAG00000003319	144.901	153.596	499.225	789.423	181.487	314.442	252.916	458.404	411.273	185.817	332.413	364.33	255.831	242.773	159.521	185.345	285.11	286.55	103.7	81.164	64.9746	127.548	139.939	340.686	175.678	0.955664	0.00118013	0.0214417	FLRT3	13	7894630	7899756	-	4117	protein_coding	Bos taurus fibronectin leucine rich transmembrane protein 3 (FLRT3), mRNA. [Source:RefSeq mRNA;Acc:NM_001192674]	-	139	271	335	793	337	247	214	477	356	177	324	332
ENSBTAG00000001013	1494.87	2152.05	1365.05	2461.85	1075.99	1231.03	1825.96	2088.28	1764.08	1564.22	2376.14	1246.62	1332.32	1523.33	1305.05	1394.84	928.094	1709.52	1060.13	878.149	667.854	629.093	1109.28	1720.51	1139.79	0.594153	0.00118441	0.0214904	SLC30A5	20	10532186	10564537	-	3140	protein_coding	solute carrier family 30 member 5 [Source:VGNC Symbol;Acc:VGNC:34809]	-	1434	3797	916	2473	1998	967	1545	2173	1527	1490	2316	1136
ENSBTAG00000015337	403.429	745.311	382.988	284.71	197.643	253.336	243.461	353.653	210.258	221.511	384.737	234.839	88.3781	186.576	292.664	160.395	109.886	129.996	164.324	178.11	191.728	142.681	396.672	326.323	185.583	0.813067	0.00118752	0.0214947	TSPAN12	4	85288736	85355349	-	3429	protein_coding	tetraspanin 12 [Source:VGNC Symbol;Acc:VGNC:36427]	Tetraspannin	387	1315	257	286	367	199	206	368	182	211	375	214
ENSBTAG00000006352	5.21226	1.13355	7.45112	3.98196	3.23122	2.54609	1.18185	3.84406	3.46578	10.4981	2.05193	0	0	2.2479	0	1.18811	0	1.39781	0	39.4547	0	0	0	3.7165	4.02623	2.79394	0.00119996	1	MYT1	13	53682431	53743786	-	5943	protein_coding	myelin transcription factor 1 [Source:VGNC Symbol;Acc:VGNC:31848]	zf-C2HC	5	2	5	4	6	2	1	4	3	10	2	0
ENSBTAG00000025340	4808.83	12065.5	6708.99	20567.8	4724.58	5782.17	7202.2	14014.5	10183.6	5400.24	9299.35	3853.99	3459.37	6173.49	5681.19	9756.76	3780.68	6120.99	2168.12	2771.97	1526.37	3518.38	4494.18	8717.65	4495.59	0.955485	0.00120211	0.021598	CDHR2	7	38024335	38070254	+	5294	protein_coding	cadherin related family member 2 [Source:VGNC Symbol;Acc:VGNC:27109]	Cadherin	4613	21288	4502	20661	8773	4542	6094	14583	8815	5144	9064	3512
ENSBTAG00000019451	357.561	378.607	290.594	362.358	304.273	215.144	371.101	479.546	335.026	373.734	356.01	280.929	168.118	242.773	265.03	307.72	298.475	396.977	155.549	223.201	136.34	190.241	199.682	342.074	234.919	0.547677	0.00120339	0.021598	TAPT1	6	111366487	111425316	-	1738	protein_coding	transmembrane anterior posterior transformation 1 [Source:VGNC Symbol;Acc:VGNC:35601]	-	343	668	195	364	565	169	314	499	290	356	347	256
ENSBTAG00000036078	1644.99	3232.33	1476.81	4021.78	1207.4	1506.01	1759.78	2601.47	2405.25	1397.3	2692.13	902.045	779.455	1856.77	1095.29	2105.33	782.568	1888.43	567.157	860.112	278.006	450.742	982.261	2070.61	1058.74	0.967935	0.00120848	0.0216071	EMP1	5	96633068	96654177	-	2136	protein_coding	epithelial membrane protein 1 [Source:VGNC Symbol;Acc:VGNC:28481]	-	1578	5703	991	4040	2242	1183	1489	2707	2082	1331	2624	822
ENSBTAG00000002902	191.811	446.62	277.182	791.414	240.726	136.216	567.288	714.995	642.325	405.228	432.957	136.075	82.3976	202.311	275.079	362.373	65.3378	427.728	244.891	96.9458	92.6688	122.144	153.394	415.236	193.206	1.10504	0.00122954	0.0218244	ANO6	5	34878194	35016323	-	3323	protein_coding	anoctamin 6 [Source:VGNC Symbol;Acc:VGNC:25955]	-	184	788	186	795	447	107	480	744	556	386	422	124
ENSBTAG00000005397	7993.51	11218.2	7972.7	21349.3	5801.11	7223.25	11114.1	16069.1	14026	6540.34	11198.4	5094.03	6483.5	8049.74	6331.83	9959.92	5875.95	8779.61	4740.67	3770.74	2451.99	3070.88	5986.68	10466.7	5954.68	0.813726	0.00124642	0.0220464	CD46	16	75582021	75621057	-	4571	protein_coding	Bos taurus CD46 molecule (CD46), transcript variant 4, mRNA. [Source:RefSeq mRNA;Acc:NM_001242561]	Sushi	7668	19793	5350	21446	10772	5674	9404	16721	12141	6230	10915	4642
ENSBTAG00000020654	323.16	485.161	348.713	308.602	277.346	282.616	511.741	614.088	499.073	594.195	597.112	278.734	138.215	288.481	258.75	451.482	178.194	462.674	257.654	146.546	178.947	77.826	247.045	426.712	244.165	0.806597	0.00124804	0.0220464	BAZ2B	2	36715262	37045806	+	7889	protein_coding	Bos taurus bromodomain adjacent to zinc finger domain 2B (BAZ2B), mRNA. [Source:RefSeq mRNA;Acc:NM_001205418]	MBD	310	856	234	310	515	222	433	639	432	566	582	254
ENSBTAG00000016972	174.089	227.277	196.71	323.534	146.482	157.857	193.823	302.72	226.431	226.76	169.284	166.802	71.1012	152.857	167.057	253.067	106.916	155.156	101.307	90.1822	137.405	69.1786	153.394	209.314	132.511	0.661678	0.00126804	0.0222465	RAB11FIP4	19	18501132	18574408	-	1790	protein_coding	RAB11 family interacting protein 4 [Source:VGNC Symbol;Acc:VGNC:33619]	-	167	401	132	325	272	124	164	315	196	216	165	152
ENSBTAG00000009924	111.542	124.124	93.8842	317.561	68.3941	58.56	146.549	166.255	199.86	144.874	97.4667	76.8165	33.8893	103.403	92.949	129.504	66.8227	110.427	35.896	40.582	47.9321	20.5374	59.743	133.824	67.426	0.993198	0.00127375	0.0222912	MR1	16	62161304	62187092	+	1406	protein_coding	Bos taurus major histocompatibility complex, class I-related (MR1), mRNA. [Source:RefSeq mRNA;Acc:NM_001190298]	MHC_I	107	219	63	319	127	46	124	173	173	138	95	70
ENSBTAG00000051859	29.1886	19.2704	28.3143	21.9008	36.0819	21.6417	49.6377	56.6998	56.6078	36.7435	50.2723	28.5318	13.2899	4.4958	28.8895	20.1979	4.45485	47.5254	14.3584	4.50911	4.26063	16.2137	20.4526	36.2409	16.2407	1.17071	0.00129075	0.0224499	-	21	49074122	49078735	+	753	protein_coding	-	Kinesin	28	34	19	22	67	17	42	59	49	35	49	26
ENSBTAG00000010956	4532.58	7997.78	4965.43	10083.3	3018.49	3763.12	4512.31	7617.96	6967.38	3994.54	7396.18	2701.75	3109.18	4675.64	3831	4919.96	3315.89	5036.29	2279	2145.21	1201.5	1700.28	3257.88	5629.24	3224.71	0.803844	0.00129547	0.0225054	SCARB2	6	91048377	91130984	-	4429	protein_coding	Bos taurus scavenger receptor class B member 2 (SCARB2), mRNA. [Source:RefSeq mRNA;Acc:NM_001102153]	-	4348	14111	3332	10129	5605	2956	3818	7927	6031	3805	7209	2462
ENSBTAG00000016508	1989	2472.28	2238.32	2406.1	1867.1	2041.96	1609.68	2736.01	2089.87	2204.61	2155.55	1853.47	1509.74	1782.59	1744.68	2283.55	1692.84	1829.73	1661.59	1261.42	1661.65	1461.4	1843.96	2138.66	1703.01	0.328879	0.00130245	0.0225152	CTDSP2	5	55634355	55656768	+	4425	protein_coding	CTD small phosphatase 2 [Source:VGNC Symbol;Acc:VGNC:27791]	NIF	1908	4362	1502	2417	3467	1604	1362	2847	1809	2100	2101	1689
ENSBTAG00000021045	176.174	200.072	122.198	222.99	150.79	161.677	230.461	218.15	209.102	195.265	189.804	113.03	79.0751	159.601	125.607	196.038	100.977	191.499	69.399	90.1822	132.08	78.9069	87.7307	182.476	119.19	0.620422	0.00130618	0.0225152	E2F3	23	37486847	37569408	-	3191	protein_coding	E2F transcription factor 3 [Source:VGNC Symbol;Acc:VGNC:28287]	E2F_TDP	169	353	82	224	280	127	195	227	181	186	185	103
ENSBTAG00000015364	7.29716	12.4691	7.45112	61.7204	10.2322	8.91131	26.0007	16.3372	17.3289	14.6974	18.4674	21.9476	11.2964	2.9972	8.79247	15.4454	0	5.59122	9.57227	0	0	4.32366	7.53515	18.5717	5.95944	1.61925	0.00131635	0.0225152	WNT1	5	30832513	30835596	-	1186	protein_coding	Bos taurus Wnt family member 1 (WNT1), mRNA. [Source:RefSeq mRNA;Acc:NM_001114191]	wnt	7	22	5	62	19	7	22	17	15	14	18	20
ENSBTAG00000015991	7730.82	11253.9	8509.18	17758.5	5633.09	6560	9587.17	12504.7	11479.8	7240.57	10111.9	4670.44	6133.31	8580.99	5029.29	6988.46	6608.03	8838.32	3094.24	3466.38	1596.67	2542.31	5581.93	9420.02	5314.54	0.82581	0.00132912	0.0226351	CDH1	18	36046665	36119368	+	4457	protein_coding	cadherin 1 [Source:VGNC Symbol;Acc:VGNC:27090]	Cadherin	7416	19856	5710	17839	10460	5153	8112	13012	9937	6897	9856	4256
ENSBTAG00000011832	5371.75	9471.97	6524.2	11107.7	4296.44	5581.03	5185.96	6643.49	6740.95	4881.64	8208.75	4525.59	3970.37	5951.69	4347.25	4660.95	5627.96	6450.87	2311.7	3240.92	2414.71	2336.94	4441.97	6544.95	4159.58	0.654053	0.0013466	0.0227266	ALDH18A1	26	17088627	17129756	-	3379	protein_coding	Bos taurus aldehyde dehydrogenase 18 family member A1 (ALDH18A1), mRNA. [Source:RefSeq mRNA;Acc:NM_001046181]	AA_kinase	5153	16712	4378	11158	7978	4384	4388	6913	5835	4650	8001	4124
ENSBTAG00000005458	1024.73	1878.3	1143	1867.54	1161.08	1213.21	1174.76	1712.53	1266.17	1036.17	1304	1098.48	579.441	1014.55	1066.4	1056.23	895.425	1249.64	374.116	842.076	913.906	680.977	1179.79	1323.33	895.687	0.563881	0.00134685	0.0227266	-	25	1978231	2006139	+	6617	protein_coding	TBC1 domain family member 24 [Source:NCBI gene;Acc:529002]	TBC	983	3314	767	1876	2156	953	994	1782	1096	987	1271	1001
ENSBTAG00000050189	70.8867	170.6	122.198	176.202	76.4721	73.8366	115.821	243.137	159.426	296.048	229.816	30.7266	1.99349	59.1947	76.6201	149.702	46.0334	82.4705	72.5897	16.9092	17.0425	37.8321	78.5809	147.097	58.088	1.3425	0.00134728	0.0227266	-	28	15866749	15951588	-	1954	protein_coding	-	-	68	301	82	177	142	58	98	253	138	282	224	28
ENSBTAG00000032068	1185.27	1808.58	749.583	1100.02	1340.42	786.741	2064.69	1746.16	996.99	1168.44	1355.3	577.221	212.639	859.448	1053.84	1033.66	544.977	1087.49	320.671	635.784	292.918	216.183	940.818	1239.95	654.402	0.922602	0.00135269	0.0227431	PLA2G4F	10	37533181	37547704	-	3070	protein_coding	Bos taurus phospholipase A2 group IVF (PLA2G4F), mRNA. [Source:RefSeq mRNA;Acc:NM_001192569]	C2	1137	3191	503	1105	2489	618	1747	1817	863	1113	1321	526
ENSBTAG00000012778	1342.68	2782.31	1430.62	2578.32	1154.62	1135.56	1898.05	2071.95	2169.58	1214.63	1715.41	1200.53	908.367	1539.81	1355.3	1959.19	1450.8	732.45	682.822	543.348	617.792	689.624	965.576	1724.52	1040.46	0.729317	0.00135438	0.0227431	CAPN2	16	27079890	27138327	+	3448	protein_coding	Bos taurus calpain 2 (CAPN2), mRNA. [Source:RefSeq mRNA;Acc:NM_001103086]	Peptidase_C2	1288	4909	960	2590	2144	892	1606	2156	1878	1157	1672	1094
ENSBTAG00000002770	4347.02	8027.82	4519.85	14986.1	3559.18	6861.71	3732.28	7839.95	7279.3	3555.72	6450.24	4163.45	3046.72	4958.12	3324.81	6018.96	3403.5	3776.87	1754.12	2934.3	2311.39	3173.57	5455.45	6276.89	3650.71	0.781861	0.00136356	0.022799	TCN2	17	69579507	69597093	+	3898	protein_coding	transcobalamin 2 [Source:VGNC Symbol;Acc:VGNC:35699]	-	4170	14164	3033	15054	6609	5390	3158	8158	6301	3387	6287	3794
ENSBTAG00000016398	459.721	697.702	402.361	1030.33	427.059	570.324	589.743	845.693	659.654	402.079	911.057	404.933	372.118	556.73	518.756	432.472	362.328	512.995	185.064	328.038	113.972	230.235	398.825	616.721	364.685	0.758482	0.00137363	0.022892	DNAJC22	5	30470981	30474172	-	1495	protein_coding	DnaJ heat shock protein family (Hsp40) member C22 [Source:NCBI gene;Acc:515215]	DnaJ	441	1231	270	1035	793	448	499	880	571	383	888	369
ENSBTAG00000048844	356.518	762.314	466.44	872.049	258.497	380.64	367.556	907.198	643.48	314.944	666.877	171.191	172.769	306.464	308.993	551.283	112.856	494.823	156.347	125.128	38.3457	161.056	242.74	513.975	242.8	1.08282	0.00137786	0.0229078	-	22	14700052	14702961	+	2281	lncRNA	-	-	342	1345	313	876	480	299	311	944	557	300	650	156
ENSBTAG00000001589	4482.54	7579.5	4381.26	10733.4	3386.31	4192.13	5149.32	5803.57	6053.57	4184.56	6885.25	2662.24	4068.72	4884.69	3370.03	4493.43	3268.37	4580.61	2680.24	2582.59	1821.42	2168.32	3663.7	5457.8	3416.56	0.67579	0.00140335	0.0232002	TM9SF2	12	76343402	76394962	+	2758	protein_coding	Bos taurus transmembrane 9 superfamily member 2 (TM9SF2), mRNA. [Source:RefSeq mRNA;Acc:NM_001205323]	-	4300	13373	2940	10782	6288	3293	4357	6039	5240	3986	6711	2426
ENSBTAG00000013074	934.036	1586.97	877.743	1513.14	602.083	576.689	1167.67	1709.64	1641.63	1059.26	1611.79	482.847	428.601	750.05	589.095	1388.9	504.883	1060.93	617.412	409.202	403.695	429.124	647.485	1146.96	657.216	0.803853	0.00144009	0.023648	PPP1R15B	16	2151478	2156646	-	2097	protein_coding	protein phosphatase 1 regulatory subunit 15B [Source:VGNC Symbol;Acc:VGNC:33229]	-	896	2800	589	1520	1118	453	988	1779	1421	1009	1571	440
ENSBTAG00000022381	150.113	276.02	225.024	184.166	204.644	150.219	456.194	582.375	293.436	326.492	352.932	113.03	17.9414	100.406	179.618	301.78	34.1538	269.776	52.6475	60.873	79.8869	38.913	172.232	276.22	118.93	1.21761	0.0014536	0.023777	TET3	11	10561669	10666478	-	6558	protein_coding	tet methylcytosine dioxygenase 3 [Source:VGNC Symbol;Acc:VGNC:54499]	zf-CXXC	144	487	151	185	380	118	386	606	254	311	344	103
ENSBTAG00000019712	2555.05	4354.54	3330.65	5450.31	3492.94	3391.39	3306.82	4020.88	3008.3	2515.35	3037.88	3742.06	1706.43	2830.86	3024.61	2521.17	2067.05	2680.99	1359.26	3122.56	1621.17	2226.69	3662.62	3517.18	2438.49	0.528492	0.00146675	0.0238724	ST14	29	36351311	36389968	+	3767	protein_coding	suppression of tumorigenicity 14 [Source:HGNC Symbol;Acc:HGNC:11344]	Trypsin	2451	7683	2235	5475	6486	2664	2798	4184	2604	2396	2961	3410
ENSBTAG00000001657	7118.9	9953.73	6755.19	12859.7	5110.17	6195.91	7256.56	9152.7	10381.2	6887.83	11421	5346.43	4524.56	6886.82	5684.96	8682.7	5427.49	7372.02	3395.76	3253.32	2516.97	2426.66	5607.23	8203.28	5070.77	0.69405	0.00146984	0.0238925	PICALM	29	9519111	9620607	+	4418	protein_coding	phosphatidylinositol binding clathrin assembly protein [Source:VGNC Symbol;Acc:VGNC:32860]	-	6829	17562	4533	12918	9489	4867	6140	9524	8986	6561	11132	4872
ENSBTAG00000000308	742.225	926.68	694.445	1161.74	500.3	544.863	835.568	1314.67	1189.92	973.178	1357.35	362.135	205.994	475.806	584.071	1089.5	519.732	779.975	432.348	346.074	237.53	214.021	481.173	883.589	487.838	0.857897	0.00147123	0.0238925	ITCH	13	63816189	63881729	+	2628	protein_coding	itchy E3 ubiquitin protein ligase [Source:VGNC Symbol;Acc:VGNC:30307]	HECT	712	1635	466	1167	929	428	707	1368	1030	927	1323	330
ENSBTAG00000013422	11.467	1.70033	2.98045	5.97294	6.46243	1.27304	2.3637	10.5712	3.46578	14.6974	3.0779	0	0	0	1.25607	0	0	2.79561	0	0	0	0	3.76758	5.33601	0.710841	2.83183	0.00147205	1	GABRB3	21	3866347	4146441	-	3113	protein_coding	Bos taurus gamma-aminobutyric acid type A receptor beta3 subunit (GABRB3), mRNA. [Source:RefSeq mRNA;Acc:NM_001099380]	Neur_chan_LBD	11	3	2	6	12	1	2	11	3	14	3	0
ENSBTAG00000005827	241.849	346.3	384.478	433.038	294.041	336.084	328.554	348.848	324.628	346.439	381.659	280.929	282.411	230.035	242.421	280.394	304.415	301.926	296.74	188.255	316.352	225.911	236.281	337.237	264.104	0.353502	0.00149275	0.0241107	FIG4	9	40387289	40559531	-	3136	protein_coding	Bos taurus FIG4 phosphoinositide 5-phosphatase (FIG4), mRNA. [Source:RefSeq mRNA;Acc:NM_001076014]	-	232	611	258	435	546	264	278	363	281	330	372	256
ENSBTAG00000012293	988.244	1046.84	780.878	1208.52	719.484	639.068	905.298	990.806	1065.15	1071.86	994.16	586	453.187	887.921	679.532	819.796	610.314	929.54	689.204	360.729	262.029	450.742	468.256	916.359	601.023	0.609192	0.00149385	0.0241107	SPAG9	19	35645114	35794345	+	5655	protein_coding	sperm associated antigen 9 [Source:VGNC Symbol;Acc:VGNC:35170]	-	948	1847	524	1214	1336	502	766	1031	922	1021	969	534
ENSBTAG00000014046	5783.52	3581.46	3734.5	5308.95	4285.67	3961.71	2912.08	1622.19	5782.08	4595.04	2874.75	4912.96	2761.65	4144.38	3032.15	2031.67	2255.64	4039.66	897.401	1899.46	2153.75	1416	2739.03	4112.91	2488.25	0.725027	0.00149615	0.0241107	BPI	13	67172370	67201998	+	2113	protein_coding	bactericidal permeability increasing protein [Source:NCBI gene;Acc:280734]	-	5548	6319	2506	5333	7958	3112	2464	1688	5005	4377	2802	4477
ENSBTAG00000013029	585.858	617.22	520.089	561.456	567.617	555.047	830.841	1019.64	881.464	513.359	705.864	393.959	369.46	575.463	570.254	443.165	436.575	616.432	194.636	314.51	246.052	98.3634	376.758	646.034	385.606	0.745276	0.00150867	0.0242858	ARNTL	15	39286444	39394387	-	3577	protein_coding	Bos taurus aryl hydrocarbon receptor nuclear translocator like (ARNTL), transcript variant 1, mRNA. [Source:RefSeq mRNA;Acc:NM_001191170]	HLH	562	1089	349	564	1054	436	703	1061	763	489	688	359
ENSBTAG00000046708	184.514	369.538	162.435	270.773	145.405	136.216	314.372	305.603	244.915	229.909	270.855	69.1349	54.4888	173.838	170.825	270.889	80.1873	156.554	79.769	82.2912	95.8642	74.5832	123.792	225.306	123.916	0.865119	0.00151532	0.0243166	PDP2	18	34590076	34591671	+	1596	protein_coding	pyruvate dehyrogenase phosphatase catalytic subunit 2 [Source:VGNC Symbol;Acc:VGNC:32714]	PP2C	177	652	109	272	270	107	266	318	212	219	264	63
ENSBTAG00000012116	1365.61	2425.8	1648.19	3306.02	1503.59	1355.79	2553.98	2798.47	1941.99	2399.88	2250.97	1623.02	478.438	1374.22	1450.76	2012.66	923.639	1931.77	552.001	1538.73	935.209	584.776	1803.59	2097.78	1235.07	0.76453	0.0015172	0.0243166	HNF4A	13	72825552	72853312	+	2639	protein_coding	hepatocyte nuclear factor 4 alpha [Source:VGNC Symbol;Acc:VGNC:29891]	Hormone_recep	1310	4280	1106	3321	2792	1065	2161	2912	1681	2286	2194	1479
ENSBTAG00000001166	1.04245	13.0359	1.49022	2.98647	1.07707	6.36522	18.9096	9.61014	6.93157	10.4981	20.5193	0	1.99349	2.2479	2.51213	2.37622	0	2.79561	0	2.25455	0	0	3.22935	7.70551	1.58266	2.25655	0.00152841	1	HSF5	19	9393890	9436547	-	1086	protein_coding	heat shock transcription factor 5 [Source:VGNC Symbol;Acc:VGNC:29985]	-	1	23	1	3	2	5	16	10	6	10	20	0
ENSBTAG00000000088	501.419	490.262	332.32	604.262	214.337	208.779	464.467	579.492	474.812	573.198	565.307	237.034	205.994	270.497	280.103	375.443	75.7324	369.021	401.238	181.492	218.357	198.889	260.501	437.141	257.933	0.760635	0.00152864	0.024434	ALCAM	1	49930775	50160291	+	3151	protein_coding	activated leukocyte cell adhesion molecule [Source:VGNC Symbol;Acc:VGNC:25805]	-	481	865	223	607	398	164	393	603	411	546	551	216
ENSBTAG00000008709	121.967	90.6843	101.335	104.526	79.1648	57.287	138.277	108.595	124.768	157.472	128.246	128.393	73.0947	64.4398	64.0594	53.4649	43.0635	102.04	65.4105	47.3456	131.014	20.5374	81.272	111.726	67.7947	0.717309	0.00153093	0.024434	KDELC2	15	18149364	18181340	-	1527	protein_coding	KDEL motif containing 2 [Source:VGNC Symbol;Acc:VGNC:30518]	-	117	160	68	105	147	45	117	113	108	150	125	117
ENSBTAG00000017085	446.169	414.314	499.225	531.592	357.588	439.2	360.464	369.029	419.36	395.78	466.814	479.554	361.486	371.653	378.076	336.235	372.722	396.977	258.451	262.656	360.023	198.889	364.917	431.591	332.917	0.373871	0.00153118	0.024434	AGA	27	8686865	8698220	-	1199	protein_coding	aspartylglucosaminidase [Source:VGNC Symbol;Acc:VGNC:25719]	Asparaginase_2	428	731	335	534	664	345	305	384	363	377	455	437
ENSBTAG00000015352	1578.27	3233.46	1533.44	2738.59	1123.39	1506.01	1623.86	2902.26	1902.72	1482.34	2797.81	1066.65	1074.49	1296.29	1467.09	1980.58	1220.63	1703.92	898.996	1085.57	968.229	1005.25	1237.92	1957.4	1267.18	0.627841	0.00153416	0.0244481	MTMR4	19	9445435	9470249	-	6467	protein_coding	Bos taurus myotubularin related protein 4 (MTMR4), mRNA. [Source:RefSeq mRNA;Acc:NM_001102328]	-	1514	5705	1029	2751	2086	1183	1374	3020	1647	1412	2727	972
ENSBTAG00000005445	321.075	595.682	333.81	888.972	205.721	221.51	426.648	725.566	690.846	431.474	731.513	126.199	81.0686	280.988	268.798	529.897	118.796	389.988	74.1851	19.1637	126.754	59.4504	228.746	474.918	197.985	1.26323	0.00153913	0.0244481	SLC35D1	3	78274131	78317314	+	1389	protein_coding	Bos taurus solute carrier family 35 member D1 (SLC35D1), mRNA. [Source:RefSeq mRNA;Acc:NM_001082459]	-	308	1051	224	893	382	174	361	755	598	411	713	115
ENSBTAG00000000937	1554.29	1843.16	1785.29	2627.1	1060.38	1474.19	1737.32	2605.31	2275.86	1340.61	2371.01	1158.83	986.778	1315.02	1175.68	2119.59	1006.8	1815.75	835.181	570.402	432.454	609.637	1123.28	1819.45	1090.05	0.739304	0.00157177	0.0247861	ITPRID2	2	14654230	14751034	-	6265	protein_coding	Bos taurus ITPR interacting domain containing 2 (ITPRID2), mRNA. [Source:RefSeq mRNA;Acc:NM_001192097]	-	1491	3252	1198	2639	1969	1158	1470	2711	1970	1277	2311	1056
ENSBTAG00000040215	2419.53	2635.51	2040.12	2575.33	1914.5	1750.44	2358.97	2863.82	2963.24	2282.3	3101.49	1446.35	1103.73	1656.7	1935.6	2318	1805.7	2524.44	1735.77	1246.77	1179.13	1204.14	1613.6	2362.63	1665.78	0.504725	0.00158404	0.0249258	EIF4G3	2	131485408	131837484	+	6639	protein_coding	eukaryotic translation initiation factor 4 gamma 3 [Source:VGNC Symbol;Acc:VGNC:28417]	-	2321	4650	1369	2587	3555	1375	1996	2980	2565	2174	3023	1318
ENSBTAG00000009037	1233.22	1419.21	1195.16	2042.75	1378.11	1357.06	1493.86	2433.29	1460.25	1048.76	1533.82	998.615	796.732	1290.3	1153.07	1204.74	932.548	1400.6	444.313	941.276	632.704	357.783	1083.45	1466.18	930.683	0.656067	0.00159304	0.0249964	GALNT12	8	63854829	63887891	+	3308	protein_coding	polypeptide N-acetylgalactosaminyltransferase 12 [Source:VGNC Symbol;Acc:VGNC:29225]	Glycos_transf_2	1183	2504	802	2052	2559	1066	1264	2532	1264	999	1495	910
ENSBTAG00000017077	212.66	175.134	202.671	632.136	227.801	263.52	268.28	278.694	281.884	381.083	331.387	200.82	140.873	182.08	246.189	289.899	145.525	169.134	94.9251	213.055	128.884	103.768	231.975	288.006	176.937	0.703216	0.00159596	0.0249964	CTSL2	8	83553382	83558696	-	2275	protein_coding	Cathepsin L1 Cathepsin L1 heavy chain Cathepsin L1 light chain [Source:UniProtKB/Swiss-Prot;Acc:P25975]	Peptidase_C1	204	309	136	635	423	207	227	290	244	363	323	183
ENSBTAG00000015398	986.159	1372.73	1067	1366.81	800.265	1045.17	1044.76	1595.28	1066.31	1221.98	1417.88	1186.27	684.432	923.888	866.686	1070.49	830.087	942.121	646.129	953.676	888.342	588.018	1256.76	1180.88	877.329	0.428598	0.00159874	0.0249964	TJP1	21	28399040	28430307	-	5815	protein_coding	tight junction protein 1 [Source:VGNC Symbol;Acc:VGNC:35881]	PDZ	946	2422	716	1373	1486	821	884	1660	923	1164	1382	1081
ENSBTAG00000004723	1061.22	1599.44	1071.47	1269.25	758.797	864.397	1238.58	1198.38	1135.62	1126.45	1450.71	781.334	688.419	832.473	1024.95	725.935	974.127	958.894	719.516	905.204	708.33	519.921	1037.7	1129.64	826.861	0.45073	0.00160137	0.025011	TEX2	19	48368410	48482779	-	5114	protein_coding	Bos taurus testis expressed 2 (TEX2), mRNA. [Source:RefSeq mRNA;Acc:NM_001101970]	-	1018	2822	719	1275	1409	679	1048	1247	983	1073	1414	712
ENSBTAG00000017549	324.202	426.783	317.418	659.014	184.718	231.694	420.739	673.671	613.444	560.601	689.449	175.581	47.8438	251.016	189.666	510.887	102.462	471.06	107.688	162.328	185.338	85.3924	219.058	439.776	212.067	1.05361	0.0016211	0.025212	KITLG	5	18250809	18353485	-	2396	protein_coding	KIT ligand [Source:VGNC Symbol;Acc:VGNC:30619]	-	311	753	213	662	343	182	356	701	531	534	672	160
ENSBTAG00000049029	55.2499	141.127	83.4526	103.531	70.5482	63.6522	101.639	150.879	86.6446	77.6862	94.3888	29.6292	33.2248	38.9636	52.7548	70.0985	0	62.9012	63.8152	54.1093	22.3683	25.942	50.0549	88.2024	43.1121	1.03218	0.001625	0.0252193	-	11	106190934	106191835	+	786	protein_coding	-	-	53	249	56	104	131	50	86	157	75	74	92	27
ENSBTAG00000037969	204.32	1030.4	509.657	1350.88	354.895	230.421	788.294	1196.46	661.965	739.069	1245.52	124.004	20.5994	261.506	365.516	560.788	164.829	454.287	38.2891	29.3092	4.26063	16.2137	193.761	702.991	191.76	1.8751	0.00164402	0.0253272	-	13	20648196	20692833	+	1853	protein_coding	-	-	196	1818	342	1357	659	181	667	1245	573	704	1214	113
ENSBTAG00000054498	40.6556	78.7819	59.609	91.5851	56.5463	42.0105	61.4562	136.464	93.5762	68.2379	61.5579	58.1611	18.6059	38.2143	59.0352	74.8509	17.8194	50.321	11.1677	6.76366	0	17.2947	34.4464	70.7201	29.8654	1.24959	0.00165415	0.0253593	-	22	14398282	14402472	-	3819	lncRNA	-	-	39	139	40	92	105	33	52	142	81	65	60	53
ENSBTAG00000027182	117.797	196.105	104.316	159.278	142.174	101.844	185.551	277.733	172.134	156.422	196.985	83.4008	15.2834	60.6933	86.6686	153.266	80.1873	160.748	22.3353	83.4185	33.0199	6.4855	92.0365	157.812	72.1947	1.13418	0.00165617	0.0253593	NR3C2	17	9583647	10018758	+	3278	protein_coding	Bos taurus nuclear receptor subfamily 3 group C member 2 (NR3C2), mRNA. [Source:RefSeq mRNA;Acc:NM_001191349]	Hormone_recep	113	346	70	160	264	80	157	289	149	149	192	76
ENSBTAG00000032719	646.32	697.135	359.144	276.746	353.28	174.407	803.658	493	333.87	582.647	432.957	222.768	214.633	241.275	325.321	325.542	123.251	419.342	328.648	187.128	208.771	216.183	321.32	447.994	264.674	0.759639	0.00166526	0.0254147	TFRC	1	70652654	70679923	-	2598	protein_coding	Bos taurus transferrin receptor (TFRC), mRNA. [Source:RefSeq mRNA;Acc:NM_001206577]	TFR_dimer	620	1230	241	278	656	137	680	513	289	555	422	203
ENSBTAG00000007544	186.599	156.43	168.395	299.642	95.3209	136.216	144.186	174.905	203.326	116.529	336.517	161.315	118.28	209.804	102.998	110.494	54.9431	117.416	19.9422	67.6366	24.4986	29.1847	135.095	181.615	90.0265	1.00885	0.00166966	0.025429	MARVELD3	18	39421095	39435777	-	2964	protein_coding	Bos taurus MARVEL domain containing 3 (MARVELD3), mRNA. [Source:RefSeq mRNA;Acc:NM_001099055]	-	179	276	113	301	177	107	122	182	176	111	328	147
ENSBTAG00000016751	824.579	1291.12	864.33	2118.4	660.784	677.259	1523.41	2358.33	1615.06	1195.74	1594.35	448.828	465.148	854.952	650.643	1466.13	427.665	1204.91	446.706	300.983	262.029	403.182	758.898	1264.35	658.295	0.94184	0.0016766	0.025429	MYO6	9	15461668	15554235	+	3861	protein_coding	myosin VI [Source:VGNC Symbol;Acc:VGNC:31829]	Myosin_head	791	2278	580	2128	1227	532	1289	2454	1398	1139	1554	409
ENSBTAG00000009165	288.759	327.03	290.594	499.736	359.742	316.988	482.195	550.661	391.634	342.239	297.53	328.116	78.4106	251.016	334.114	373.066	196.013	343.86	143.584	290.838	139.536	189.16	244.354	372.935	234.905	0.669595	0.00167665	0.025429	LPIN3	13	69973201	69990650	+	3415	protein_coding	Bos taurus lipin 3 (LPIN3), mRNA. [Source:RefSeq mRNA;Acc:NM_001354379]	-	277	577	195	502	668	249	408	573	339	326	290	299
ENSBTAG00000025308	64.632	154.163	149.022	147.332	57.0848	58.56	108.73	270.045	234.518	117.579	170.31	51.5768	10.632	53.2003	80.3883	175.84	47.5184	103.438	17.5492	12.4	42.6063	44.3176	17.2232	131.963	55.0103	1.26974	0.00168016	0.025429	STON2	10	92548278	92725507	-	4039	protein_coding	Bos taurus stonin 2 (STON2), mRNA. [Source:RefSeq mRNA;Acc:NM_001191218]	Adap_comp_sub	62	272	100	148	106	46	92	281	203	112	166	47
ENSBTAG00000010526	2808.36	3821.21	3060.92	4330.38	2055.59	2187.09	1805.87	2698.53	2999.06	2747.36	3300.53	2560.18	2075.22	2632.29	2195.61	2174.24	2705.58	2373.47	1324.96	1488.01	1302.69	1217.11	2289.61	2864.59	1979.89	0.533063	0.00168116	0.025429	PLPP1	20	23636355	23738916	+	1674	protein_coding	Bos taurus phospholipid phosphatase 1 (PLPP1), mRNA. [Source:RefSeq mRNA;Acc:NM_001080329]	-	2694	6742	2054	4350	3817	1718	1528	2808	2596	2617	3217	2333
ENSBTAG00000000184	893.381	1071.77	779.388	1168.71	755.566	721.816	1034.12	1147.45	1144.86	991.025	1204.48	733.049	827.963	706.59	811.419	908.904	654.863	894.595	780.938	606.475	693.418	461.551	727.142	970.468	733.987	0.403218	0.00168177	0.025429	EIF2AK3	11	47433953	47515738	+	4542	protein_coding	Bos taurus eukaryotic translation initiation factor 2 alpha kinase 3 (EIF2AK3), mRNA. [Source:RefSeq mRNA;Acc:NM_001098086]	Pkinase	857	1891	523	1174	1403	567	875	1194	991	944	1174	668
ENSBTAG00000002835	586.9	743.611	584.168	777.478	712.483	653.072	1113.3	915.847	692.001	618.341	681.241	648.551	408.001	490.043	478.562	522.768	715.746	752.019	453.088	503.893	273.746	331.841	692.158	727.25	511.078	0.509923	0.00168831	0.0254755	SMAD1	17	12740787	12823604	-	3835	protein_coding	Bos taurus SMAD family member 1 (SMAD1), mRNA. [Source:RefSeq mRNA;Acc:NM_001076223]	MH2	563	1312	392	781	1323	513	942	953	599	589	664	591
ENSBTAG00000000561	704.697	898.908	585.658	1060.2	432.444	510.491	562.561	1028.29	649.257	624.639	915.161	392.862	447.871	537.998	428.319	673.658	320.749	743.632	191.445	224.328	121.428	224.831	448.88	697.097	396.649	0.81401	0.00169008	0.025476	OCLN	20	10230183	10276416	-	2287	protein_coding	Bos taurus occludin (OCLN), mRNA. [Source:RefSeq mRNA;Acc:NM_001082433]	-	676	1586	393	1065	803	401	476	1070	562	595	892	358
ENSBTAG00000021923	2031.74	3435.8	1844.9	4644.96	1491.74	1478	3673.19	3878.65	3661.02	2839.75	3443.14	1309.17	1787.5	2458.45	1414.33	2860.97	1239.93	2601.32	1089.64	1021.31	798.869	884.189	1594.22	2811.01	1613.7	0.800761	0.00170602	0.0256112	DSG2	24	25603584	25654023	-	4742	protein_coding	desmoglein 2 [Source:VGNC Symbol;Acc:VGNC:28221]	Cadherin	1949	6062	1238	4666	2770	1161	3108	4036	3169	2705	3356	1193
ENSBTAG00000005430	105.288	123.557	96.8646	139.369	59.7775	63.6522	144.186	127.815	95.8867	115.48	109.778	66.9401	39.2053	57.6961	76.6201	64.1579	93.5518	85.2661	71.7921	21.4183	77.7565	37.8321	83.9631	104.049	64.4781	0.694314	0.00171373	0.0256484	MB21D2	1	74489024	74609955	+	1476	protein_coding	Bos taurus Mab-21 domain containing 2 (MB21D2), mRNA. [Source:RefSeq mRNA;Acc:NM_001205856]	-	101	218	65	140	111	50	122	133	83	110	107	61
ENSBTAG00000001543	508.716	757.214	427.695	851.144	359.742	395.917	770.567	760.162	746.299	746.418	674.059	494.918	231.909	460.82	545.133	534.649	537.552	568.907	217.769	346.074	262.029	285.362	448.342	624.404	403.504	0.631686	0.00172317	0.0257634	BRI3BP	17	50813518	50834720	-	975	protein_coding	Bos taurus BRI3 binding protein (BRI3BP), mRNA. [Source:RefSeq mRNA;Acc:NM_001099087]	-	488	1336	287	855	668	311	652	791	646	711	657	451
ENSBTAG00000009786	6803.04	4915.09	4849.19	3778.88	3655.04	4376.73	3576.28	3067.56	3774.24	4094.27	2969.14	3056.2	2789.56	3116.34	3279.59	2149.29	4287.05	3688.81	1506.04	1693.17	1037.46	1555.44	3287.48	4076.3	2580.93	0.659481	0.00175724	0.0261327	SCIN	4	20624426	20703669	+	4026	protein_coding	Bos taurus scinderin (SCIN), mRNA. [Source:RefSeq mRNA;Acc:NM_174177]	-	6526	8672	3254	3796	6787	3438	3026	3192	3267	3900	2894	2785
ENSBTAG00000009112	95.9055	142.828	107.296	187.152	88.3199	90.3861	99.2754	223.916	102.818	161.671	95.4148	154.73	23.9219	43.4594	55.267	141.385	28.214	81.0727	67.8036	85.6731	99.0597	121.063	57.0519	129.143	73.0883	0.825868	0.00176891	0.0262338	TRAM2	23	24893081	24957939	-	1294	protein_coding	Bos taurus translocation associated membrane protein 2 (TRAM2), mRNA. [Source:RefSeq mRNA;Acc:NM_001193150]	LAG1	92	252	72	188	164	71	84	233	89	154	93	141
ENSBTAG00000014074	500.377	639.891	515.618	762.545	402.286	339.903	644.109	869.718	786.733	679.23	717.15	294.097	277.76	380.645	467.257	559.6	430.635	465.469	543.227	305.492	182.142	258.339	336.391	595.971	382.451	0.64087	0.00177132	0.0262431	SNX13	4	26324012	26469689	-	4100	protein_coding	sorting nexin 13 [Source:NCBI gene;Acc:532001]	PX	480	1129	346	766	747	267	545	905	681	647	699	268
ENSBTAG00000008232	444.084	498.197	271.221	1015.4	390.439	465.934	560.197	883.172	590.338	553.252	672.007	595.877	178.75	455.575	302.712	531.085	268.776	410.955	165.919	347.201	313.157	190.241	642.641	578.343	346.092	0.740419	0.00178856	0.0264718	DAB2IP	11	92474356	92686144	+	8724	protein_coding	DAB2 interacting protein [Source:VGNC Symbol;Acc:VGNC:27866]	C2	426	879	182	1020	725	366	474	919	511	527	655	543
ENSBTAG00000004494	1832.63	2955.74	1916.43	3328.92	1880.57	2005.04	2237.24	2489.03	1928.13	1286.02	2508.49	1697.64	1128.98	1865.76	1742.17	1374.64	1845.79	1949.94	660.487	1527.46	787.152	903.646	1898.86	2172.16	1425.9	0.60759	0.00180287	0.026595	B4GALNT1	5	55856907	55863814	+	2466	protein_coding	Bos taurus beta-1,4-N-acetyl-galactosaminyltransferase 1 (B4GALNT1), mRNA. [Source:RefSeq mRNA;Acc:NM_001017943]	Glycos_transf_2	1758	5215	1286	3344	3492	1575	1893	2590	1669	1225	2445	1547
ENSBTAG00000030529	960.097	1286.02	856.879	1447.44	750.719	872.035	947.844	1517.44	1162.19	938.534	1272.2	820.839	649.878	951.612	803.883	1148.9	717.231	1032.98	601.458	610.984	520.862	637.74	706.151	1069.35	761.971	0.489753	0.00180805	0.026609	FAM53C	7	49736828	49746610	+	4474	protein_coding	Bos taurus family with sequence similarity 53 member C (FAM53C), mRNA. [Source:RefSeq mRNA;Acc:NM_001046366]	-	921	2269	575	1454	1394	685	802	1579	1006	894	1240	748
ENSBTAG00000008734	2063.01	2886.03	2314.32	5931.13	1929.04	2258.38	2877.81	4053.56	2837.32	1370.01	2697.26	989.836	1096.42	1950.43	2118.99	2093.45	1744.82	2523.04	603.851	691.021	438.845	596.666	1582.38	2683.97	1403.63	0.935432	0.00180869	0.026609	PM20D1	16	3602521	3627653	-	2229	protein_coding	Bos taurus peptidase M20 domain containing 1 (PM20D1), mRNA. [Source:RefSeq mRNA;Acc:NM_001038100]	Peptidase_M20	1979	5092	1553	5958	3582	1774	2435	4218	2456	1305	2629	902
ENSBTAG00000054899	0	33.4398	20.8631	5.97294	0.538536	1.27304	16.5459	5.76609	8.08683	25.1955	1.02597	0	4.65148	4.4958	1.25607	2.37622	0	1.39781	1.59538	0	0	0	0.538225	9.89232	1.48282	2.67974	0.00182311	1	-	X	19616065	19664470	+	2016	protein_coding	-	Na_H_Exchanger	0	59	14	6	1	1	14	6	7	24	1	0
ENSBTAG00000017602	4367.87	7717.8	5853.6	10641.8	3656.66	4983.97	6762.55	7097.09	7593.53	3790.88	8015.87	2680.9	4595	5942.7	3789.55	5676.79	3458.45	4725.98	1930.41	2793.39	1567.91	2450.44	3095.33	6096.87	3638.72	0.744649	0.00182425	0.0266649	TMEM45B	29	36039644	36067845	+	4173	protein_coding	Bos taurus transmembrane protein 45B (TMEM45B), mRNA. [Source:RefSeq mRNA;Acc:NM_001034375]	-	4190	13617	3928	10690	6790	3915	5722	7385	6573	3611	7813	2443
ENSBTAG00000044033	33.3584	36.2737	86.433	178.193	46.3141	52.1948	100.457	117.244	70.4709	55.6401	81.0513	42.7978	7.97396	32.2199	42.7063	14.2573	23.7592	64.299	23.133	66.5094	7.45611	0	45.7491	75.0357	29.8239	1.33354	0.00182568	0.0266649	EDIL3	7	83846108	84324020	-	2447	protein_coding	EGF like repeats and discoidin domains 3 [Source:VGNC Symbol;Acc:VGNC:28326]	F5_F8_type_C	32	64	58	179	86	41	85	122	61	53	79	39
ENSBTAG00000018996	15.6368	17.5701	7.45112	28.8692	27.4653	43.2835	16.5459	13.4542	11.5526	10.4981	7.18176	9.87641	7.97396	1.4986	10.0485	16.6335	0	8.38683	0	0	0	0	7.53515	17.4488	4.73424	1.88787	0.00182596	0.0266649	PRKN	9	96966927	98112020	-	3178	protein_coding	parkin RBR E3 ubiquitin protein ligase [Source:VGNC Symbol;Acc:VGNC:33342]	-	15	31	5	29	51	34	14	14	10	10	7	9
ENSBTAG00000013245	1191.52	3222.12	1454.46	1768.99	1595.68	919.138	1828.32	2075.79	1133.31	1208.34	1710.28	851.566	582.099	782.27	1444.48	1373.45	911.759	1165.77	1216.48	1057.39	859.583	723.133	1078.6	1579.96	1017.73	0.635324	0.00182701	0.0266649	ITPR3	23	7745549	7813182	+	8413	protein_coding	Bos taurus inositol 1,4,5-trisphosphate receptor type 3 (ITPR3), mRNA. [Source:RefSeq mRNA;Acc:NM_174370]	Ion_trans	1143	5685	976	1777	2963	722	1547	2160	981	1151	1667	776
ENSBTAG00000016290	1073.72	1147.72	1590.07	1612.69	986.598	1223.4	1398.13	2210.33	1605.81	1016.22	1704.13	1009.59	755.533	1042.28	781.274	1145.34	1192.41	1455.12	891.817	476.838	449.497	576.128	1142.11	1381.53	900.759	0.617143	0.00183704	0.0267369	MOB1B	6	86250301	86308361	+	6489	protein_coding	Bos taurus MOB kinase activator 1B (MOB1B), mRNA. [Source:RefSeq mRNA;Acc:NM_001192412]	-	1030	2025	1067	1620	1832	961	1183	2300	1390	968	1661	920
ENSBTAG00000051211	135.519	201.772	134.12	231.949	214.876	141.308	224.552	212.384	170.979	148.024	124.142	176.678	61.1337	68.9356	178.362	177.028	35.6388	150.963	47.0637	62.0002	92.6688	68.0977	178.691	176.359	101.871	0.793713	0.0018374	0.0267369	DUSP8	29	49970526	49980774	+	4317	protein_coding	dual specificity phosphatase 8 [Source:NCBI gene;Acc:615727]	DSPc	130	356	90	233	399	111	190	221	148	141	121	161
ENSBTAG00000023628	381.537	571.878	387.458	691.865	345.202	538.498	361.646	511.26	320.007	259.304	407.308	400.543	219.284	403.124	350.443	379.007	291.05	366.225	167.515	179.237	231.139	276.714	343.388	431.376	291.557	0.566254	0.00184492	0.0268198	C23H6orf47	23	27639809	27641450	+	1642	protein_coding	Bos taurus chromosome 23 C6orf47 homolog (C23H6orf47), mRNA. [Source:RefSeq mRNA;Acc:NM_001101267]	-	366	1009	260	695	641	423	306	532	277	247	397	365
ENSBTAG00000009132	4561.77	6100.78	3299.36	8957.42	4585.1	5258.95	5722.52	6583.91	5679.26	3497.98	5621.26	3396.39	2830.09	4710.85	4121.16	4268.88	2329.89	4871.35	1090.44	2806.92	1592.41	2018.07	4577.07	5272.06	3201.56	0.719625	0.00185255	0.0268696	TMPRSS2	1	141713171	141747814	-	2377	protein_coding	Bos taurus transmembrane serine protease 2 (TMPRSS2), mRNA. [Source:RefSeq mRNA;Acc:NM_001081585]	Trypsin	4376	10764	2214	8998	8514	4131	4842	6851	4916	3332	5479	3095
ENSBTAG00000018186	3452.6	6133.66	3229.32	5414.47	3202.67	4179.4	4785.31	5045.33	4108.11	3998.74	5435.56	3085.83	1755.6	3728.52	4167.63	3976.6	2955.05	3799.23	1583.41	3009.83	1941.78	2344.51	3245.5	4339.25	2955.24	0.554426	0.00185939	0.0268696	PDXK	1	143782380	143810301	+	3445	protein_coding	pyridoxal kinase [Source:VGNC Symbol;Acc:VGNC:50243]	-	3312	10822	2167	5439	5947	3283	4049	5250	3556	3809	5298	2812
ENSBTAG00000008197	23.9764	17.5701	13.412	59.7294	37.159	29.28	24.8189	16.3372	13.8631	35.6937	7.18176	26.3371	15.9479	2.9972	13.8167	2.37622	0	15.3759	8.77458	0	2.13032	12.971	23.1437	25.4466	8.86668	1.49733	0.00186114	0.0268696	EPOR	7	15775449	15781166	-	1990	protein_coding	erythropoietin receptor [Source:VGNC Symbol;Acc:VGNC:28551]	fn3	23	31	9	60	69	23	21	17	12	34	7	24
ENSBTAG00000004869	898.593	1552.4	1029.75	2523.57	457.217	542.317	1093.21	1702.92	1995.14	1050.86	1617.95	367.622	459.167	1022.8	516.244	1276.03	359.358	1179.75	173.099	238.983	125.689	192.403	553.834	1235.96	554.304	1.1571	0.00186324	0.0268734	CXADR	1	19437777	19502580	-	3549	protein_coding	CXADR, Ig-like cell adhesion molecule [Source:VGNC Symbol;Acc:VGNC:53521]	V-set	862	2739	691	2535	849	426	925	1772	1727	1001	1577	335
ENSBTAG00000033076	1.04245	3.40066	0	34.8421	3.76975	0	9.4548	18.2593	12.7079	7.3487	0	8.77903	1.99349	2.2479	0	3.56433	0	2.79561	0	0	0	0	2.1529	8.30039	1.15948	2.80645	0.00186632	1	TRPM6	8	50870453	50910988	-	2553	protein_coding	transient receptor potential cation channel subfamily M member 6 [Source:VGNC Symbol;Acc:VGNC:36392]	Ion_trans	1	6	0	35	7	0	8	19	11	7	0	8
ENSBTAG00000011105	2486.25	2755.1	2312.83	2399.13	1677.54	2357.68	2782.08	3400.07	2811.91	2599.34	2921.95	1911.63	2325.07	2032.85	1452.01	1917.61	2026.96	2373.47	2314.1	1858.88	1421.99	1271.16	2042.03	2534.62	1912.38	0.406133	0.00187617	0.0269805	SLC38A2	5	33850777	33865222	+	4781	protein_coding	Bos taurus solute carrier family 38 member 2 (SLC38A2), mRNA. [Source:RefSeq mRNA;Acc:NM_001082424]	Aa_trans	2385	4861	1552	2410	3115	1852	2354	3538	2434	2476	2848	1742
ENSBTAG00000001992	2199.57	2281.28	4177.1	6504.53	2176.76	4276.16	5323.05	6649.26	6487.95	1915.91	2194.54	2557.99	2007.45	4094.18	3377.56	2168.3	1253.3	3617.52	1327.36	1512.81	692.353	853.924	1351.48	3895.34	2023.29	0.945024	0.00188423	0.0270699	CYP51A1	4	9459764	9476713	-	2761	protein_coding	Bos taurus cytochrome P450, family 51, subfamily A, polypeptide 1 (CYP51A1), mRNA. [Source:RefSeq mRNA;Acc:NM_001025319]	p450	2110	4025	2803	6534	4042	3359	4504	6919	5616	1825	2139	2331
ENSBTAG00000022777	379.452	551.474	536.481	472.858	332.815	328.445	546.015	957.17	588.028	553.252	616.605	277.637	62.4627	170.841	330.346	412.274	299.96	585.68	368.533	178.11	197.054	244.287	341.773	511.686	290.12	0.820197	0.00188752	0.0270906	CDC42BPA	16	29958179	30250777	-	6565	protein_coding	Bos taurus CDC42 binding protein kinase alpha (CDC42BPA), mRNA. [Source:RefSeq mRNA;Acc:NM_001192937]	CNH	364	973	360	475	618	258	462	996	509	527	601	253
ENSBTAG00000006177	1469.86	2325.48	1248.81	1650.52	1162.7	1181.38	1539.95	1229.14	1464.87	1466.59	1549.21	892.169	1256.56	1261.82	1009.88	1232.07	975.612	1188.13	1341.71	707.93	781.826	633.417	813.258	1431.72	1018.38	0.491635	0.0019012	0.0271611	ZDHHC20	12	35523662	35582364	+	4374	protein_coding	zinc finger DHHC-type containing 20 [Source:VGNC Symbol;Acc:VGNC:37136]	-	1410	4103	838	1658	2159	928	1303	1279	1268	1397	1510	813
ENSBTAG00000020410	642.15	676.164	461.97	1013.41	469.065	436.654	806.022	1010.99	1039.74	726.471	994.16	314.948	377.434	555.981	469.769	748.509	325.204	696.107	457.874	233.346	231.139	276.714	382.678	715.978	432.251	0.728473	0.0019093	0.0271908	UFL1	9	53248040	53314755	-	3288	protein_coding	UFM1 specific ligase 1 [Source:VGNC Symbol;Acc:VGNC:36646]	-	616	1193	310	1018	871	343	682	1052	900	692	969	287
ENSBTAG00000016504	202.236	357.636	245.887	286.701	221.877	193.503	228.097	365.185	321.163	353.787	419.62	209.599	106.984	241.275	272.567	266.137	136.615	237.627	67.0059	114.982	125.689	101.606	237.896	283.774	173.489	0.711407	0.00192019	0.0272931	AGAP1	3	115044731	115604936	+	2697	protein_coding	ArfGAP with GTPase domain, ankyrin repeat and PH domain 1 [Source:NCBI gene;Acc:522241]	Ras	194	631	165	288	412	152	193	380	278	337	409	191
ENSBTAG00000017527	1144.61	2207.59	1135.55	2670.9	1079.23	1145.74	1223.22	2496.72	1435.99	1254.53	2053.98	1098.48	624.627	824.231	1359.06	1931.87	1057.28	1146.2	586.302	719.203	526.188	560.995	1155.57	1578.88	953.776	0.727785	0.00192341	0.0273125	CRYBG1	9	43382779	43621183	-	8044	protein_coding	crystallin beta-gamma domain containing 1 [Source:VGNC Symbol;Acc:VGNC:27739]	Crystall	1098	3895	762	2683	2004	900	1035	2598	1243	1195	2002	1001
ENSBTAG00000021900	414.896	816.725	526.049	809.333	408.21	257.155	709.11	1053.27	899.948	707.575	1136.77	275.442	192.704	329.692	447.16	674.846	341.538	705.892	330.243	189.383	297.179	144.843	371.375	667.874	365.896	0.869339	0.00194502	0.0275129	PKN2	3	55066989	55200622	-	3076	protein_coding	Bos taurus protein kinase N2 (PKN2), mRNA. [Source:RefSeq mRNA;Acc:NM_001193242]	Pkinase	398	1441	353	813	758	202	600	1096	779	674	1108	251
ENSBTAG00000011139	3802.86	6417.61	4200.94	14383.8	2617.29	3919.7	3779.56	7106.7	5802.88	3606.11	6566.18	2342.9	3453.39	4964.12	3392.64	4761.94	1879.95	4221.37	985.944	1845.35	1163.15	1050.65	2609.85	5378.88	2757.12	0.964154	0.00195028	0.0275608	BCHE	1	101522744	101601660	+	3113	protein_coding	butyrylcholinesterase [Source:VGNC Symbol;Acc:VGNC:26443]	COesterase	3648	11323	2819	14449	4860	3079	3198	7395	5023	3435	6400	2135
ENSBTAG00000003180	132.391	138.86	90.9037	172.22	143.251	87.84	189.096	231.604	140.942	181.618	131.324	79.0113	42.5278	89.1668	99.2293	97.425	41.5786	120.211	107.688	55.2366	113.972	141.6	69.9693	143.255	88.964	0.690991	0.00197386	0.0277635	TMEM201	16	43890229	43911977	-	2228	protein_coding	transmembrane protein 201 [Source:VGNC Symbol;Acc:VGNC:36023]	-	127	245	61	173	266	69	160	241	122	173	128	72
ENSBTAG00000055282	695.315	972.589	566.285	3741.05	536.92	790.56	1102.67	2003.71	1935.06	847.2	924.395	663.914	377.434	1212.37	540.109	1104.94	90.5819	1024.59	319.873	290.838	159.774	297.252	555.448	1231.64	543.019	1.18144	0.0019829	0.0277635	CLDN2	X	55474847	55494072	+	2760	protein_coding	claudin 2 [Source:HGNC Symbol;Acc:HGNC:2041]	-	667	1716	380	3758	997	621	933	2085	1675	807	901	605
ENSBTAG00000027201	123.009	304.926	192.239	301.633	192.257	136.216	336.827	535.285	396.255	348.538	400.126	182.165	32.5604	169.342	164.545	345.74	46.0334	306.119	78.1736	40.582	113.972	58.3695	127.021	287.456	134.769	1.095	0.00198946	0.0277675	RAPH1	2	91652748	91750016	-	4109	protein_coding	Ras association (RalGDS/AF-6) and pleckstrin homology domains 1 [Source:VGNC Symbol;Acc:VGNC:54621]	RA	118	538	129	303	357	107	285	557	343	332	390	166
ENSBTAG00000018926	362.773	618.92	499.225	1416.58	256.343	467.207	460.922	711.151	656.188	285.549	512.983	291.903	242.541	450.33	340.394	434.848	201.953	363.429	23.9307	67.6366	33.0199	76.745	333.161	544.979	233.454	1.22302	0.00200271	0.0279258	LEAP2	7	44453424	44454339	+	373	protein_coding	liver enriched antimicrobial peptide 2 [Source:VGNC Symbol;Acc:VGNC:30831]	-	348	1092	335	1423	476	367	390	740	568	272	500	266
ENSBTAG00000015186	1823.25	4491.7	2625.78	4801.25	1748.09	2495.17	2265.61	3989.17	3084.55	1560.02	3060.45	1344.29	1600.77	2438.97	2017.24	3335.02	1040.95	1945.74	583.909	753.021	756.262	1221.44	1213.7	2774.11	1537	0.85204	0.00201666	0.0280406	ILVBL	7	7999294	8010976	+	2594	protein_coding	Bos taurus ilvB acetolactate synthase like (ILVBL), mRNA. [Source:RefSeq mRNA;Acc:NM_001015535]	TPP_enzyme_N	1749	7925	1762	4823	3246	1960	1917	4151	2670	1486	2983	1225
ENSBTAG00000016563	3178.43	3647.77	3443.91	3471.27	2591.97	2990.38	4023.02	4928.08	4658.01	3520.03	5261.15	1884.2	1954.29	2799.39	2976.88	3681.95	2061.11	3996.33	1743.75	1911.86	1286.71	1247.38	2292.84	3633.19	2359.32	0.623031	0.00202428	0.0281199	GOLGA4	22	10776195	10886175	+	11306	protein_coding	Bos taurus golgin A4 (GOLGA4), mRNA. [Source:RefSeq mRNA;Acc:NM_001192125]	-	3049	6436	2311	3487	4813	2349	3404	5128	4032	3353	5128	1717
ENSBTAG00000052575	53.165	69.7135	80.4721	54.7519	56.0077	29.28	109.912	172.983	58.9183	92.3836	95.4148	32.9214	11.2964	31.4706	50.2427	86.732	1.48495	61.5034	19.1445	24.8001	33.0199	10.8092	36.0611	75.4936	33.3241	1.18475	0.00203809	0.0282317	-	1	22093841	22189794	+	2114	lncRNA	-	-	51	123	54	55	104	23	93	180	51	88	93	30
ENSBTAG00000014599	787.051	1527.46	1025.27	2510.63	627.933	810.929	1129.85	2147.87	1805.67	828.303	1496.88	296.292	478.438	1107.47	693.349	1190.49	833.057	875.026	208.995	245.746	248.182	151.328	530.152	1249.51	596.566	1.06696	0.00204884	0.0283006	LRRC66	6	67852541	67875658	-	4455	protein_coding	leucine rich repeat containing 66 [Source:VGNC Symbol;Acc:VGNC:31024]	-	755	2695	688	2522	1166	637	956	2235	1563	789	1459	270
ENSBTAG00000013017	159.495	196.105	143.062	85.6121	152.406	132.397	385.283	386.328	219.5	191.066	252.387	98.7641	54.4888	80.1752	134.399	147.326	59.398	223.649	119.653	84.5458	132.08	70.2595	131.865	200.2	112.531	0.833314	0.00205443	0.0283511	GNAT2	3	33837406	33846790	+	1772	protein_coding	Bos taurus G protein subunit alpha transducin 2 (GNAT2), mRNA. [Source:RefSeq mRNA;Acc:NM_174326]	G-alpha	153	346	96	86	283	104	326	402	190	182	246	90
ENSBTAG00000053047	22.9339	5.10099	8.94135	5.97294	12.3863	10.1844	21.2733	20.1813	16.1737	15.7472	5.12983	14.2659	1.99349	5.2451	12.5607	8.31677	0	6.98903	3.19076	0	0	1.08092	9.68805	13.1909	4.46044	1.54948	0.00206372	0.0284091	-	19	27221316	27228645	+	762	protein_coding	-	-	22	9	6	6	23	8	18	21	14	15	5	13
ENSBTAG00000000253	4152.08	10246.2	5016.1	14023.5	3148.28	4679.71	6163.35	10390.5	7844.22	4314.74	7988.17	2599.69	1780.19	5391.97	3878.74	7851.03	2013.59	5531.12	1257.16	1462.08	1121.61	2267.76	4068.98	6713.87	3329.47	1.0119	0.00207013	0.0284383	PTPRF	3	102414018	102498351	-	8092	protein_coding	Bos taurus protein tyrosine phosphatase, receptor type F (PTPRF), mRNA. [Source:RefSeq mRNA;Acc:NM_001101079]	Y_phosphatase	3983	18078	3366	14087	5846	3676	5215	10812	6790	4110	7786	2369
ENSBTAG00000002580	4924.54	9444.76	4017.65	14369.9	4026.63	4857.94	7964.49	10603.8	7579.67	4518.4	7135.59	3512.71	1950.96	5487.88	3836.03	9034.38	2294.25	4579.21	902.985	1626.66	944.795	2763.9	4348.86	6913.01	3433.63	1.00962	0.00208935	0.0286181	MYH14	18	56416654	56489716	+	6099	protein_coding	myosin heavy chain 14 [Source:VGNC Symbol;Acc:VGNC:31796]	Myosin_tail_1	4724	16664	2696	14435	7477	3816	6739	11034	6561	4304	6955	3201
ENSBTAG00000002783	210.575	209.141	222.044	304.62	114.708	146.4	166.641	262.357	169.823	338.04	268.803	98.7641	63.7917	92.164	175.849	220.988	109.886	202.682	133.214	37.2001	55.3882	94.0397	117.333	209.326	118.412	0.824976	0.00209674	0.0286658	PCYOX1	11	68588196	68599750	+	1658	protein_coding	Bos taurus prenylcysteine oxidase 1 (PCYOX1), mRNA. [Source:RefSeq mRNA;Acc:NM_001105474]	-	202	369	149	306	213	115	141	273	147	322	262	90
ENSBTAG00000011988	1776.34	2241.03	1424.66	2084.56	1349.57	1466.55	1779.87	2371.78	2057.52	1624.06	1883.67	943.746	615.989	1495.6	1522.35	1712.07	730.595	1710.91	1136.71	860.112	877.69	791.231	1378.93	1750.28	1166.56	0.585561	0.00210324	0.0286921	KIAA0100	19	20060814	20088152	-	8046	protein_coding	Bos taurus KIAA0100 (KIAA0100), mRNA. [Source:RefSeq mRNA;Acc:NM_001206555]	-	1704	3954	956	2094	2506	1152	1506	2468	1781	1547	1836	860
ENSBTAG00000021756	213.702	218.776	134.12	161.269	166.408	145.127	286.008	265.24	210.258	212.062	220.583	105.348	108.313	134.125	134.399	163.959	72.7625	204.08	145.977	149.928	121.428	49.7221	110.874	194.908	126.87	0.621582	0.00210451	0.0286921	ZDHHC17	5	6174722	6273171	+	2683	protein_coding	Bos taurus zinc finger DHHC-type containing 17 (ZDHHC17), mRNA. [Source:RefSeq mRNA;Acc:NM_001206069]	-	205	386	90	162	309	114	242	276	182	202	215	96
ENSBTAG00000015170	21388	42979.2	27427.6	98653	9119.57	14680.7	32508	94092	58657.2	47092.6	74963.2	7388.65	1133.63	18735.5	15692	45599.6	3774.74	34977.3	2144.99	2890.34	2275.18	2724.99	13492.8	44079.1	13040.1	1.75715	0.00210999	0.0287401	LCT	2	61535026	61583839	+	5787	protein_coding	Bos taurus lactase (LCT), mRNA. [Source:RefSeq mRNA;Acc:NM_001205787]	Glyco_hydro_1	20517	75831	18405	99100	16934	11532	27506	97909	50774	44858	73066	6733
ENSBTAG00000051855	65.6744	96.352	84.9428	110.499	36.6205	33.0991	102.821	123.01	80.8683	90.284	140.557	6.58427	27.9089	49.4538	35.1699	48.7125	8.9097	88.0617	25.5261	19.1637	62.8443	17.2947	20.9908	80.9427	36.7306	1.14402	0.00212665	0.02886	-	8	98606975	98607193	-	219	protein_coding	-	-	63	170	57	111	68	26	87	128	70	86	137	6
ENSBTAG00000004139	268.952	406.946	281.653	564.443	213.799	203.687	325.009	764.967	477.123	413.627	322.153	168.996	73.0947	221.044	182.13	450.293	225.712	301.926	215.376	66.5094	154.448	104.849	184.073	367.613	198.132	0.893526	0.00214582	0.0290397	BACH1	1	6815185	6858058	-	3360	protein_coding	BTB domain and CNC homolog 1 [Source:VGNC Symbol;Acc:VGNC:26402]	BTB	258	718	189	567	397	160	275	796	413	394	314	154
ENSBTAG00000012755	1525.11	2976.14	1989.45	3204.48	1820.79	1926.12	1738.5	2492.87	1933.91	1646.11	2411.02	1762.39	1185.46	1515.09	1758.49	2026.91	1820.55	1775.21	969.193	1653.72	1083.27	1186.85	1782.6	2118.91	1523.39	0.476645	0.0021591	0.0291657	KLC4	23	16689176	16702483	+	2346	protein_coding	kinesin light chain 4 [Source:VGNC Symbol;Acc:VGNC:30625]	-	1463	5251	1335	3219	3381	1513	1471	2594	1674	1568	2350	1606
ENSBTAG00000053507	9.38206	1.13355	7.45112	3.98196	5.38536	3.81913	5.90925	15.3762	6.93157	1.04981	11.2856	0	1.32899	1.4986	0	3.56433	0	4.19342	0	0	0	0	2.69113	5.97547	1.20695	2.28419	0.00217824	1	bta-mir-1721	17	51964223	51964288	-	66	miRNA	bta-mir-1721 [Source:miRBase;Acc:MI0011346]	-	9	2	5	4	10	3	5	16	6	1	11	0
ENSBTAG00000000446	384.664	444.353	266.75	420.097	310.735	184.591	577.925	589.102	436.689	675.03	540.684	262.273	74.4237	221.044	325.321	496.63	213.833	403.966	155.549	201.783	126.754	186.998	263.73	424.408	242.73	0.808352	0.00217864	0.0293488	ATP11A	12	86288141	86389324	+	4945	protein_coding	ATPase phospholipid transporting 11A [Source:VGNC Symbol;Acc:VGNC:26274]	E1-E2_ATPase	369	784	179	422	577	145	489	613	378	643	527	239
ENSBTAG00000010935	1637.69	1648.75	1347.16	2549.45	1182.09	1115.19	2350.7	2498.64	2151.1	1838.22	1850.84	776.944	445.213	1372.72	1227.18	1387.71	1257.75	1875.85	908.568	928.876	710.46	553.429	1185.71	1745.56	1077.59	0.696316	0.00222471	0.0296957	EML4	11	24585989	24739169	+	4790	protein_coding	echinoderm microtubule associated protein like 4 [Source:VGNC Symbol;Acc:VGNC:28478]	-	1571	2909	904	2561	2195	876	1989	2600	1862	1751	1804	708
ENSBTAG00000047088	616.089	735.676	411.302	1089.07	251.496	353.906	456.194	667.905	764.783	498.662	664.825	128.393	83.7266	276.492	452.184	542.966	285.11	553.531	34.3006	78.9094	135.275	55.1267	120.562	553.191	238.017	1.21868	0.00223688	0.0297675	-	4	99091792	99135175	-	1269	protein_coding	-	-	591	1298	276	1094	467	278	386	695	662	475	648	117
ENSBTAG00000044053	537.905	988.458	497.735	1509.16	400.132	443.019	627.563	753.435	753.23	520.708	879.252	276.539	409.33	591.947	349.187	681.975	264.321	640.195	385.284	241.237	184.272	232.397	320.782	682.262	390.993	0.803528	0.00224732	0.0298364	SLC17A5	9	13086269	13161408	-	2242	protein_coding	Bos taurus solute carrier family 17 member 5 (SLC17A5), mRNA. [Source:RefSeq mRNA;Acc:NM_001205974]	MFS_1	516	1744	334	1516	743	348	531	784	652	496	857	252
ENSBTAG00000020378	547.287	706.204	684.013	862.094	453.986	535.952	853.296	862.991	960.022	887.093	1117.28	414.809	221.942	517.017	558.95	761.578	641.498	622.023	544.024	411.456	257.768	335.084	348.77	740.419	474.556	0.643025	0.00226324	0.0299396	DLG1	1	71513093	71780855	-	3381	protein_coding	discs large MAGUK scaffold protein 1 [Source:VGNC Symbol;Acc:VGNC:53531]	PDZ	525	1246	459	866	843	421	722	898	831	845	1089	378
ENSBTAG00000009984	2950.14	7395.3	3427.52	5918.19	1782.55	2145.08	2659.16	5273.09	4036.48	2955.23	5677.69	1288.32	1711.08	3058.64	2216.96	3781.75	2044.78	3010.87	2030.12	663.966	975.685	1783.51	1585.07	3792.4	2078.4	0.867774	0.00227744	0.0300632	SGPL1	28	26964983	27026784	+	4790	protein_coding	sphingosine-1-phosphate lyase 1 [Source:VGNC Symbol;Acc:VGNC:34547]	-	2830	13048	2300	5945	3310	1685	2250	5487	3494	2815	5534	1174
ENSBTAG00000007589	99.0329	85.0165	147.532	205.071	108.246	122.212	102.821	326.745	151.339	142.775	183.648	133.88	17.9414	47.9552	82.9004	85.5439	35.6388	173.328	74.9828	41.7093	86.2778	6.4855	137.247	150.693	71.8191	1.0698	0.00227873	0.0300632	SMAD9	12	24731844	24795963	+	2337	protein_coding	Bos taurus SMAD family member 9 (SMAD9), mRNA. [Source:RefSeq mRNA;Acc:NM_001076928]	MH2	95	150	99	206	201	96	87	340	131	136	179	122
ENSBTAG00000047545	193.896	242.58	190.749	173.215	180.41	161.677	106.367	176.827	112.06	223.61	174.414	174.483	52.4953	109.398	134.399	165.147	108.401	125.802	81.3643	137.528	137.405	78.9069	176	175.857	118.804	0.569345	0.00229008	0.0301319	RTL5	X	78545112	78549456	+	2160	protein_coding	retrotransposon Gag like 5 [Source:VGNC Symbol;Acc:VGNC:34200]	-	186	428	128	174	335	127	90	184	97	213	170	159
ENSBTAG00000017811	700.527	1202.7	731.7	1320.02	540.152	577.962	957.299	1009.07	1102.12	1026.72	1206.54	427.978	406.008	829.476	645.619	885.142	438.06	686.322	642.938	482.475	589.032	487.493	518.311	900.231	600.989	0.583282	0.0023138	0.0303354	SLC39A9	10	81185447	81228802	+	3522	protein_coding	Bos taurus solute carrier family 39 member 9 (SLC39A9), mRNA. [Source:RefSeq mRNA;Acc:NM_001101191]	-	672	2122	491	1326	1003	454	810	1050	954	978	1176	390
ENSBTAG00000013495	365.9	376.906	332.32	342.448	276.808	207.506	456.194	432.456	344.268	525.957	411.412	244.715	77.7461	271.247	281.359	342.176	158.89	369.021	252.868	180.364	153.383	181.594	266.96	359.741	230.51	0.643396	0.00232805	0.030375	WDFY3	6	99508632	99723220	-	11401	protein_coding	WD repeat and FYVE domain containing 3 [Source:VGNC Symbol;Acc:VGNC:36877]	Beach	351	665	223	344	514	163	386	450	298	501	401	223
ENSBTAG00000008376	457.636	766.282	529.03	1276.22	404.441	423.924	628.745	1180.13	812.149	382.132	725.357	300.682	119.609	507.276	379.332	654.648	160.375	642.99	91.7343	76.6548	173.621	142.681	496.244	657.227	313.197	1.06966	0.00232875	0.030375	MYORG	8	75727314	75764780	-	4334	protein_coding	Bos taurus myogenesis regulating glycosidase (putative) (MYORG), mRNA. [Source:RefSeq mRNA;Acc:NM_001076240]	Glyco_hydro_31	439	1352	355	1282	751	333	532	1228	703	364	707	274
ENSBTAG00000010018	400.301	584.913	333.81	852.139	416.288	280.07	1008.12	1145.53	872.222	740.119	662.774	165.704	100.339	422.605	276.335	665.341	357.873	556.326	308.706	96.9458	156.578	210.779	297.1	621.832	313.539	0.988796	0.00235931	0.0305969	ATP7A	X	74363513	74490948	-	6611	protein_coding	ATPase copper transporting alpha [Source:VGNC Symbol;Acc:VGNC:26327]	Hydrolase	384	1032	224	856	773	220	853	1192	755	705	646	151
ENSBTAG00000002411	2747.9	4099.49	3183.12	6181	2568.28	2761.23	3685.01	4606.14	4273.31	3238.68	3703.73	2618.35	1456.58	3117.84	2916.59	3651.06	2206.64	3493.12	1360.86	1956.95	1222.8	1151.18	2971.54	3638.85	2318.65	0.650331	0.00238637	0.0307653	CTNND1	15	80967264	81012627	+	6164	protein_coding	Bos taurus catenin delta 1 (CTNND1), mRNA. [Source:RefSeq mRNA;Acc:NM_001192402]	Arm	2636	7233	2136	6209	4769	2169	3118	4793	3699	3085	3610	2386
ENSBTAG00000000410	4.1698	8.50165	17.8827	7.96392	15.079	7.63826	7.0911	20.1813	9.24209	6.29888	12.3116	13.1685	3.32248	4.4958	7.5364	3.56433	0	4.19342	0.79769	13.5273	0	0	0	10.7941	3.4034	1.6988	0.00239646	1	PAX4	4	91836115	91840881	-	1306	protein_coding	paired box 4 [Source:VGNC Symbol;Acc:VGNC:53663]	PAX	4	15	12	8	28	6	6	21	8	6	12	12
ENSBTAG00000009109	290.844	242.58	248.868	310.593	253.112	249.517	427.83	366.146	309.61	380.033	268.803	276.539	252.509	245.771	193.434	255.444	252.441	280.959	219.365	233.346	201.315	159.976	264.807	302.04	232.67	0.374921	0.00240625	0.030816	CASD1	4	11886419	11939978	+	3682	protein_coding	CAS1 domain containing 1 [Source:VGNC Symbol;Acc:VGNC:26775]	-	279	428	167	312	470	196	362	381	268	362	262	252
ENSBTAG00000017232	457.636	706.77	648.248	731.685	676.401	426.47	1327.22	1671.2	1013.16	979.477	849.499	423.588	89.0426	438.341	540.109	1039.6	322.234	833.092	219.365	337.056	278.006	175.108	392.904	825.947	424.078	0.962746	0.00240676	0.030816	KIF13B	8	9440963	9630218	+	6062	protein_coding	kinesin family member 13B [Source:VGNC Symbol;Acc:VGNC:30582]	Kinesin	439	1247	435	735	1256	335	1123	1739	877	933	828	386
ENSBTAG00000018342	665.084	1093.31	788.329	1121.92	1059.3	870.762	1058.94	1220.49	826.012	539.604	827.954	697.933	535.585	704.342	880.503	797.221	748.415	712.881	359.758	630.148	267.355	464.794	623.265	897.469	611.297	0.555275	0.00240772	0.030816	TJP3	7	20221723	20252247	-	3528	protein_coding	Bos taurus tight junction protein 3 (TJP3), mRNA. [Source:RefSeq mRNA;Acc:NM_001045874]	PDZ	638	1929	529	1127	1967	684	896	1270	715	514	807	636
ENSBTAG00000000597	1983.78	2511.39	1202.61	5023.24	733.486	1542.93	1459.59	2271.84	2037.88	890.242	3591.9	388.472	686.425	974.091	1352.78	2004.34	473.699	1253.83	197.029	129.637	37.2805	207.536	1004.87	1969.78	756.502	1.38074	0.00240974	0.030816	TMPRSS15	1	18567977	18710975	+	3863	protein_coding	Bos taurus transmembrane serine protease 15 (TMPRSS15), mRNA. [Source:RefSeq mRNA;Acc:NM_174439]	Trypsin	1903	4431	807	5046	1362	1212	1235	2364	1764	848	3501	354
ENSBTAG00000011987	259.57	270.352	186.278	446.975	196.027	255.882	309.645	419.002	337.336	218.361	301.634	198.626	174.098	315.456	218.556	213.86	142.555	209.671	177.087	173.601	154.448	185.918	216.905	283.307	198.378	0.512381	0.00241482	0.030816	ERG28	10	86908115	86916703	-	651	protein_coding	Bos taurus ergosterol biosynthesis 28 homolog (ERG28), mRNA. [Source:RefSeq mRNA;Acc:NM_001035423]	-	249	477	125	449	364	201	262	436	292	208	294	181
ENSBTAG00000001288	2325.71	5340.74	1634.78	1903.38	1209.01	1130.46	1298.85	1892.24	1415.19	1033.02	2462.32	1112.74	627.95	1294.04	1419.36	1569.49	1122.62	1678.76	378.105	658.33	601.814	631.255	1456.98	1896.54	1039.88	0.867423	0.00242353	0.0308357	MAOB	X	99790477	99912393	+	2462	protein_coding	Bos taurus monoamine oxidase B (MAOB), mRNA. [Source:RefSeq mRNA;Acc:NM_177944]	Amino_oxidase	2231	9423	1097	1912	2245	888	1099	1969	1225	984	2400	1014
ENSBTAG00000020480	996.583	1817.65	1165.36	2814.25	988.752	967.513	1346.13	2322.77	1969.72	1407.8	1688.74	855.955	872.485	1227.35	862.918	1731.08	1161.23	1285.98	591.088	514.038	556.013	802.04	750.824	1528.44	941.368	0.699723	0.0024254	0.0308357	SPTLC2	10	88689279	88784551	-	2041	protein_coding	Bos taurus serine palmitoyltransferase long chain base subunit 2 (SPTLC2), mRNA. [Source:RefSeq mRNA;Acc:NM_001099081]	Aminotran_1_2	956	3207	782	2827	1836	760	1139	2417	1705	1341	1646	780
ENSBTAG00000007120	1117.51	1341.56	1120.65	1462.37	996.83	1047.72	1362.67	1611.62	1388.62	1292.32	1471.23	858.15	758.856	948.614	1125.44	1233.26	937.003	1259.42	1064.92	895.058	580.511	659.359	824.561	1255.94	935.181	0.426246	0.00243324	0.030882	ARFGEF2	13	77097708	77181348	+	9030	protein_coding	Bos taurus ADP ribosylation factor guanine nucleotide exchange factor 2 (ARFGEF2), mRNA. [Source:RefSeq mRNA;Acc:NM_001205652]	Sec7	1072	2367	752	1469	1851	823	1153	1677	1202	1231	1434	782
ENSBTAG00000021201	89.6508	134.326	101.335	130.409	90.4741	82.7479	144.186	234.487	233.363	166.92	204.167	99.8615	28.5734	70.4342	121.839	168.712	38.6087	120.211	71.7921	32.691	95.8642	25.942	66.7399	142.661	76.4915	0.903144	0.00244099	0.0309536	FAM126B	2	89605073	89661226	-	1921	protein_coding	family with sequence similarity 126 member B [Source:VGNC Symbol;Acc:VGNC:28725]	-	86	237	68	131	168	65	122	244	202	159	199	91
ENSBTAG00000044420	7.29716	4.53421	10.4316	0.99549	9.15511	6.36522	17.7278	13.4542	11.5526	3.14944	7.18176	0	0	4.4958	2.51213	4.75244	0	5.59122	0	0	0	0	1.07645	7.65371	1.67528	2.2303	0.0024474	1	RF00026	10	79518283	79518392	+	110	snRNA	RNA, U6 small nuclear 351, pseudogene [Source:HGNC Symbol;Acc:HGNC:47314]	-	7	8	7	1	17	5	15	14	10	3	7	0
ENSBTAG00000032914	2044.25	2670.65	1795.72	3335.89	1256.4	1407.99	2907.35	3181.92	2880.07	1584.17	1947.28	1548.4	1718.39	2435.98	1498.49	1570.68	1309.73	1931.77	622.996	754.148	655.072	460.47	1375.17	2213.34	1302.99	0.764351	0.00250406	0.0314168	SLC11A2	5	28723262	28753680	+	4760	protein_coding	Bos taurus solute carrier family 11 member 2 (SLC11A2), mRNA. [Source:RefSeq mRNA;Acc:NM_001101103]	-	1961	4712	1205	3351	2333	1106	2460	3311	2493	1509	1898	1411
ENSBTAG00000001104	156.368	204.04	204.161	253.85	144.328	159.131	185.551	258.513	227.586	177.419	271.881	163.509	58.4757	177.584	146.96	158.019	95.0368	248.809	63.8152	45.0911	63.9095	21.6183	139.4	200.528	110.793	0.85787	0.0025048	0.0314168	CMTM4	18	34357740	34436354	-	1257	protein_coding	CKLF like MARVEL transmembrane domain containing 4 [Source:VGNC Symbol;Acc:VGNC:27484]	-	150	360	137	255	268	125	157	269	197	169	265	149
ENSBTAG00000011321	617.131	739.077	701.896	926.801	577.849	580.508	678.382	1032.13	1112.52	551.152	844.369	446.633	440.562	482.55	633.058	717.618	518.247	693.311	502.544	329.165	411.151	575.047	421.969	734.037	520.475	0.497238	0.00250501	0.0314168	NUGGC	8	10720463	10767022	+	3210	protein_coding	nuclear GTPase, germinal center associated [Source:VGNC Symbol;Acc:VGNC:32347]	-	592	1304	471	931	1073	456	574	1074	963	525	823	407
ENSBTAG00000005110	341.924	676.731	493.264	754.581	302.657	292.8	504.65	652.529	489.831	460.868	640.202	328.116	336.235	328.194	360.491	470.491	372.722	500.414	235.318	209.674	161.904	230.235	340.158	494.846	322.349	0.619781	0.00251293	0.0314855	CADPS2	4	86734600	87314496	-	4718	protein_coding	calcium dependent secretion activator 2 [Source:VGNC Symbol;Acc:VGNC:26699]	PH	328	1194	331	758	562	230	427	679	424	439	624	299
ENSBTAG00000001076	3209.71	5039.21	3347.05	7648.35	3504.79	3518.69	4885.77	6074.57	4286.02	2909.03	3682.19	2737.96	1758.26	3939.07	3479.31	3561.95	1963.1	4021.49	1004.29	2463.1	1748.99	1727.3	3407.5	4236.95	2643.12	0.680875	0.00252104	0.0315603	NLRP6	11	82948817	82954244	+	2604	protein_coding	NLR family pyrin domain containing 6 [Source:VGNC Symbol;Acc:VGNC:32119]	NACHT	3079	8891	2246	7683	6508	2764	4134	6321	3710	2771	3589	2495
ENSBTAG00000020363	1214.46	1197.6	1292.03	2493.7	846.579	1247.58	1183.03	1731.75	1151.8	1085.51	1702.08	528.936	330.92	1108.22	1204.57	861.379	602.89	1351.68	128.428	344.947	265.224	377.24	897.76	1306.25	679.386	0.94345	0.00252513	0.0315845	GBA3	6	42263476	42395393	+	2338	protein_coding	Bos taurus glucosylceramidase beta 3 (GBA3), mRNA. [Source:RefSeq mRNA;Acc:NM_001191277]	Glyco_hydro_1	1165	2113	867	2505	1572	980	1001	1802	997	1034	1659	482
ENSBTAG00000020761	1670.01	2163.95	1748.03	2497.68	1484.21	1404.17	2180.51	2613	2300.12	1753.19	2460.26	1561.57	1342.28	1524.83	1511.05	1594.44	1401.79	2243.48	1082.46	1344.84	771.175	533.972	1517.26	1986.39	1351.6	0.55575	0.00253348	0.0316417	USP33	3	66900556	66959868	+	4113	protein_coding	Bos taurus ubiquitin specific peptidase 33 (USP33), mRNA. [Source:RefSeq mRNA;Acc:NM_001101139]	UCH	1602	3818	1173	2509	2756	1103	1845	2719	1991	1670	2398	1423
ENSBTAG00000020250	2416.4	4277.46	2163.81	5186.5	2004.97	2863.08	4793.59	9055.64	5652.69	2485.96	5800.81	1710.81	1002.06	4034.23	2238.31	3576.21	2395.22	3465.16	949.251	871.385	403.695	1073.35	1854.72	4034.31	1987.6	1.0214	0.00254615	0.0317368	SLC28A1	21	22524664	22586295	+	2824	protein_coding	Bos taurus solute carrier family 28 member 1 (SLC28A1), mRNA. [Source:RefSeq mRNA;Acc:NM_001037458]	-	2318	7547	1452	5210	3723	2249	4056	9423	4893	2368	5654	1559
ENSBTAG00000016991	524.353	477.793	478.362	468.876	388.284	384.459	481.013	817.823	383.547	393.68	446.295	402.738	81.0686	261.506	258.75	247.127	93.5518	398.374	190.648	515.166	268.42	171.866	544.146	470.602	275.511	0.771827	0.00256243	0.0318883	EFNB2	12	82241704	82289618	-	2717	protein_coding	ephrin B2 [Source:VGNC Symbol;Acc:VGNC:28360]	-	503	843	321	471	721	302	407	851	332	375	435	367
ENSBTAG00000014829	1799.27	3812.71	1795.72	3733.09	1467.51	1670.23	2493.7	3352.02	3138.84	2251.85	3978.69	1097.38	1200.08	2050.09	1794.92	2620.97	1462.68	2395.84	695.585	1099.1	556.013	628.012	1451.59	2549.25	1450.44	0.813838	0.0025716	0.0319483	MYRFL	5	43516703	43642194	-	3566	protein_coding	Bos taurus myelin regulatory factor like (MYRFL), mRNA. [Source:RefSeq mRNA;Acc:NM_001102323]	NDT80_PhoG	1726	6727	1205	3750	2725	1312	2110	3488	2717	2145	3878	1000
ENSBTAG00000052023	345.051	1180.03	433.655	526.614	89.9355	316.988	225.733	394.016	406.652	175.319	680.215	141.562	110.971	268.999	285.127	267.325	264.321	339.667	51.8498	100.328	20.238	44.3176	168.464	409.648	174.692	1.23139	0.00257759	0.0319956	-	6	84731729	84762549	-	2222	protein_coding	UDP-glucuronosyltransferase 2C1 [Source:NCBI gene;Acc:530553]	UDPGT	331	2082	291	529	167	249	191	410	352	167	663	129
ENSBTAG00000022890	268.952	437.552	278.672	375.3	240.726	264.793	193.823	351.731	173.289	283.45	348.828	217.281	108.978	214.3	242.421	293.463	44.5485	171.93	134.012	113.855	184.272	269.148	164.697	286.2	176.511	0.698282	0.00258451	0.0320099	MBP	24	2224463	2328579	+	2866	protein_coding	Bos taurus myelin basic protein (MBP), mRNA. [Source:RefSeq mRNA;Acc:NM_001206674]	-	258	772	187	377	447	208	164	366	150	270	340	198
ENSBTAG00000011244	203.278	569.61	187.768	443.988	158.868	239.332	265.916	432.456	378.926	277.151	530.424	97.6667	102.997	172.339	211.019	333.859	209.378	294.937	148.37	142.037	104.386	92.9588	136.171	315.449	177.132	0.83608	0.00259053	0.032048	TESK2	3	100579652	100718934	+	3248	protein_coding	testis associated actin remodelling kinase 2 [Source:VGNC Symbol;Acc:VGNC:35755]	Pkinase_Tyr	195	1005	126	446	295	188	225	450	328	264	517	89
ENSBTAG00000001274	37.5282	34.0066	22.3534	39.8196	21.5414	7.63826	46.0922	36.5185	27.7263	40.9427	43.0905	25.2397	12.6254	17.9832	27.6335	15.4454	0	34.9451	15.9538	5.63639	13.8471	19.4565	13.9939	31.8748	16.1382	0.989152	0.00259332	0.0320555	PPM1L	1	106405113	106727070	-	1229	protein_coding	protein phosphatase, Mg2+/Mn2+ dependent 1L [Source:VGNC Symbol;Acc:VGNC:33216]	PP2C	36	60	15	40	40	6	39	38	24	39	42	23
ENSBTAG00000001915	894.423	1227.64	1256.26	444.984	549.307	488.849	323.827	1369.45	220.655	356.937	729.461	222.768	115.622	334.188	430.831	160.395	158.89	956.099	75.7805	323.529	69.2353	125.386	468.794	673.713	292.614	1.20391	0.0026569	0.0326837	APOH	19	62601237	62624974	-	2471	protein_coding	apolipoprotein H [Source:VGNC Symbol;Acc:VGNC:26032]	Sushi	858	2166	843	447	1020	384	274	1425	191	340	711	203
ENSBTAG00000011831	1570.97	2831.62	1427.64	4721.61	1178.32	1158.47	2290.43	2851.33	2774.94	2027.19	2797.81	943.746	1531.67	1853.77	1024.95	2528.3	1023.13	1712.31	893.412	689.894	569.86	683.139	1263.75	2214.5	1252.2	0.82255	0.0026752	0.0327919	SPPL2A	10	59575781	59628437	+	4053	protein_coding	signal peptide peptidase like 2A [Source:VGNC Symbol;Acc:VGNC:35234]	-	1507	4996	958	4743	2188	910	1938	2967	2402	1931	2727	860
ENSBTAG00000019966	337.754	906.276	517.108	893.95	299.426	378.094	424.284	913.925	545.283	385.282	616.605	313.85	193.369	396.38	420.782	573.857	304.415	415.148	106.89	217.564	362.154	155.652	321.32	544.32	315.23	0.789445	0.00270838	0.033166	TICAM1	7	19335555	19337855	+	2280	pseudogene	toll like receptor adaptor molecule 1 [Source:VGNC Symbol;Acc:VGNC:52887]	-	324	1599	347	898	556	297	359	951	472	367	601	286
ENSBTAG00000010909	550.414	649.526	315.928	1100.02	302.657	412.466	668.927	906.237	1018.94	565.85	756.136	262.273	230.58	553.733	390.637	737.816	196.013	489.232	216.174	213.055	89.4733	91.8779	334.776	625.781	322.124	0.958283	0.00271232	0.033166	SLC30A1	16	71867070	71871370	+	2732	protein_coding	solute carrier family 30 member 1 [Source:VGNC Symbol;Acc:VGNC:34805]	-	528	1146	212	1105	562	324	566	943	882	539	737	239
ENSBTAG00000015874	3475.53	6608.61	3607.83	8463.65	3052.42	2502.8	3435.64	4257.29	5886.06	4644.38	8312.37	2049.9	3106.52	2516.9	4923.78	2808.69	2607.57	4417.06	1708.65	1034.84	879.821	1253.86	3211.05	4691.38	2588.07	0.85823	0.00272902	0.0332315	CASP3	27	15047754	15072825	-	3042	protein_coding	Bos taurus caspase 3 (CASP3), mRNA. [Source:RefSeq mRNA;Acc:NM_001077840]	Peptidase_C14	3334	11660	2421	8502	5668	1966	2907	4430	5095	4424	8102	1868
ENSBTAG00000012518	297.099	977.123	391.929	888.972	352.741	444.292	703.201	711.151	495.607	408.378	463.736	525.644	277.76	385.14	375.564	621.381	178.194	349.451	203.411	436.256	202.38	265.905	480.097	554.989	343.231	0.693516	0.00273288	0.0332315	PCDH1	7	52931937	52958465	-	8255	protein_coding	Bos taurus protocadherin 1 (PCDH1), mRNA. [Source:RefSeq mRNA;Acc:NM_001083655]	Cadherin	285	1724	263	893	655	349	595	740	429	389	452	479
ENSBTAG00000006491	214.745	288.489	251.848	260.818	224.031	112.028	310.827	450.716	398.565	520.708	408.334	174.483	97.6811	223.292	227.348	234.058	246.502	287.948	148.37	148.801	107.581	103.768	192.146	301.299	183.409	0.718749	0.00273973	0.0332398	AGL	3	43353479	43432848	-	5270	protein_coding	Bos taurus amylo-alpha-1, 6-glucosidase, 4-alpha-glucanotransferase (AGL), mRNA. [Source:RefSeq mRNA;Acc:NM_001192471]	-	206	509	169	262	416	88	263	469	345	496	398	159
ENSBTAG00000023309	90.6932	90.1175	135.61	30.8602	65.7014	77.6557	121.731	147.035	201.015	31.4944	87.207	32.9214	28.5734	10.4902	60.2912	32.079	56.4281	41.9342	69.399	30.4365	1.06516	0	55.4372	92.6702	35.1031	1.40037	0.00274341	0.0332398	-	12	72680464	72875927	-	4000	protein_coding	-	ABC_tran	87	159	91	31	122	61	103	153	174	30	85	30
ENSBTAG00000046512	1.04245	1.13355	0	1.99098	2.15414	0	1.18185	10.5712	6.93157	4.19926	0	4.38951	0	0	1.25607	1.18811	0	1.39781	0	0	0	0	0	2.79954	0.349271	3.15632	0.00274502	1	XIRP1	22	12509227	12518446	-	6272	protein_coding	Bos taurus xin actin binding repeat containing 1 (XIRP1), mRNA. [Source:RefSeq mRNA;Acc:NM_001245928]	-	1	2	0	2	4	0	1	11	6	4	0	4
ENSBTAG00000011088	1532.4	2989.75	1333.75	2125.37	1136.85	1147.01	1935.87	2444.82	1823	1152.7	1927.79	607.948	555.519	1159.92	1312.59	1881.97	607.344	1653.6	558.383	585.057	220.488	386.968	1008.1	1679.77	902.721	0.896292	0.00275922	0.0334039	SLC6A6	22	57784828	57868863	-	6785	protein_coding	solute carrier family 6 member 6 [Source:VGNC Symbol;Acc:VGNC:34922]	SNF	1470	5275	895	2135	2111	901	1638	2544	1578	1098	1879	554
ENSBTAG00000005844	1773.21	2428.64	1499.17	2715.7	1800.33	1689.33	1655.77	1941.25	1779.1	1589.42	2008.84	1828.23	1261.88	1800.57	1566.32	1710.88	997.886	1772.42	906.175	1415.86	1428.38	1408.43	1619.52	1892.41	1444.39	0.390129	0.00276537	0.0334508	SCAMP2	21	33814296	33839750	+	2687	protein_coding	Bos taurus secretory carrier membrane protein 2 (SCAMP2), mRNA. [Source:RefSeq mRNA;Acc:NM_001102170]	-	1701	4285	1006	2728	3343	1327	1401	2020	1540	1514	1958	1666
ENSBTAG00000003536	902.763	1439.05	824.094	1544	695.25	630.157	1148.76	1362.72	1330.86	1245.08	1462	456.51	489.07	753.047	673.252	1088.31	789.993	1030.18	606.244	466.693	559.208	441.014	844.475	1086.77	703.772	0.62748	0.0027875	0.0335803	2023-03-06	20	62822982	62899935	-	2971	protein_coding	membrane associated ring-CH-type finger 6 [Source:VGNC Symbol;Acc:VGNC:31241]	-	866	2539	553	1551	1291	495	972	1418	1152	1186	1425	416
ENSBTAG00000018761	513.928	457.955	518.598	528.605	419.52	427.743	288.372	360.38	396.255	364.285	383.711	312.753	247.193	436.842	420.782	326.73	282.14	348.054	209.792	152.182	216.227	332.922	277.724	414.342	295.508	0.488401	0.00280913	0.0337357	SLC35F6	11	72804692	72820755	-	3389	protein_coding	Bos taurus solute carrier family 35 member F6 (SLC35F6), mRNA. [Source:RefSeq mRNA;Acc:NM_001083704]	-	493	808	348	531	779	336	244	375	343	347	374	285
ENSBTAG00000040584	853.767	1246.91	737.661	1666.45	709.252	961.148	1367.4	1373.29	1583.86	937.484	1093.68	740.731	668.484	1112.71	748.616	747.321	392.027	1414.58	567.157	410.329	257.768	250.773	625.956	1105.97	654.156	0.757693	0.00282083	0.0337357	DSC2	24	26027840	26063705	+	2943	protein_coding	Bos taurus desmocollin 2 (DSC2), mRNA. [Source:RefSeq mRNA;Acc:NM_001166526]	Cadherin	819	2200	495	1674	1317	755	1157	1429	1371	893	1066	675
ENSBTAG00000020533	248.103	290.19	216.083	441.997	166.408	182.045	300.19	387.289	403.186	278.201	346.776	165.704	137.551	265.252	149.472	301.78	126.221	255.798	153.156	146.546	149.122	212.94	166.312	285.514	187.65	0.606152	0.00282166	0.0337357	FBXO34	10	67753220	67834512	+	2301	protein_coding	F-box protein 34 [Source:VGNC Symbol;Acc:VGNC:28907]	-	238	512	145	444	309	143	254	403	349	265	338	151
ENSBTAG00000049368	79.2263	184.202	81.9624	141.36	65.1629	101.844	178.459	214.306	140.942	193.166	213.401	83.4008	15.2834	60.6933	74.108	188.909	69.7926	74.0837	36.6937	37.2001	137.405	55.1267	52.7461	139.786	72.913	0.944707	0.00283532	0.0338265	-	21	28441024	28461994	-	1086	protein_coding	-	PDZ	76	325	55	142	121	80	151	223	122	184	208	76
ENSBTAG00000046561	336.712	487.995	286.123	314.575	318.275	263.52	515.287	443.989	385.857	413.627	501.697	246.91	217.955	315.456	325.321	339.799	319.264	331.28	286.371	260.401	176.816	163.218	209.908	376.214	267.799	0.493507	0.00283556	0.0338265	LCORL	6	37380296	37557106	-	10613	protein_coding	Bos taurus ligand dependent nuclear receptor corepressor like (LCORL), mRNA. [Source:RefSeq mRNA;Acc:NM_001192357]	-	323	861	192	316	591	207	436	462	334	394	489	225
ENSBTAG00000053396	14.5943	1.70033	17.8827	80.6347	0.538536	0	10.6367	0	15.0184	0	0	1.09738	0	0	1.25607	0	0	0	0	0	0	0	6.4587	11.8419	0.701343	3.94049	0.00283674	1	env	8	76062370	76063803	+	1434	protein_coding	endogenous retrovirus group PABLB member 1 Env polyprotein [Source:NCBI gene;Acc:104969408]	-	14	3	12	81	1	0	9	0	13	0	0	1
ENSBTAG00000016956	2851.1	3505.51	2774.8	4062.59	2753	2731.95	3441.55	3574.97	3379.14	2990.92	3015.31	2686.38	1828.03	2983.71	2970.6	2908.49	1931.92	2910.23	1934.4	2569.06	2751.3	2327.21	2480.14	3147.27	2508.65	0.327492	0.00285752	0.0339549	GANAB	29	40966901	40982284	-	3958	protein_coding	Bos taurus glucosidase II alpha subunit (GANAB), mRNA. [Source:RefSeq mRNA;Acc:NM_001205777]	Glyco_hydro_31	2735	6185	1862	4081	5112	2146	2912	3720	2925	2849	2939	2448
ENSBTAG00000016038	1372.91	1626.08	1260.73	2324.47	1092.69	1236.13	1758.59	1944.13	1977.81	1439.3	1979.09	844.982	1051.9	1435.66	1107.85	1563.55	879.09	1629.84	858.314	857.858	802.064	691.786	1052.23	1571.41	1084.56	0.53512	0.0028625	0.0339549	GCC2	11	44805532	44840401	-	7746	protein_coding	GRIP and coiled-coil domain containing 2 [Source:VGNC Symbol;Acc:VGNC:29281]	-	1317	2869	846	2335	2029	971	1488	2023	1712	1371	1929	770
ENSBTAG00000016554	169.92	197.805	114.747	273.76	96.9365	108.209	244.643	263.318	213.723	151.173	182.622	107.543	111.635	175.336	115.558	124.751	129.191	152.361	66.2082	84.5458	57.5185	84.3114	135.095	177.033	112.41	0.65566	0.00286526	0.0339602	C1H3orf52	1	56882970	56918320	+	732	protein_coding	chromosome 1 C3orf52 homolog [Source:VGNC Symbol;Acc:VGNC:52666]	-	163	349	77	275	180	85	207	274	185	144	178	98
ENSBTAG00000027932	2155.79	2789.67	2460.36	3480.23	2154.68	1492.01	4103.39	6284.07	4444.29	3111.65	3013.26	1286.13	1057.21	1954.92	2070	2827.7	1939.34	3043.02	2432.95	901.822	1159.96	1019.3	1517.8	3064.63	1811.28	0.758896	0.00287468	0.0340445	BIRC6	11	14960980	15176529	+	15512	protein_coding	baculoviral IAP repeat containing 6 [Source:VGNC Symbol;Acc:VGNC:26502]	UQ_con	2068	4922	1651	3496	4001	1172	3472	6539	3847	2964	2937	1172
ENSBTAG00000044160	97.9904	95.7852	101.335	128.418	74.8565	72.5635	135.913	129.737	140.942	155.372	133.375	85.5955	18.6059	46.4566	90.4368	123.563	26.7291	110.427	17.5492	75.5276	10.6516	34.5893	81.272	112.657	57.8007	0.967211	0.00289089	0.0341814	MCCC2	20	9917221	9992861	-	2331	protein_coding	methylcrotonoyl-CoA carboxylase 2 [Source:VGNC Symbol;Acc:VGNC:31299]	Carboxyl_trans	94	169	68	129	139	57	115	135	122	148	130	78
ENSBTAG00000009978	28.1462	19.8372	17.8827	15.9278	30.6966	20.3687	42.5466	69.193	34.6578	57.7398	23.5972	3.29214	9.30296	12.7381	18.841	21.386	0	22.3649	11.1677	4.50911	20.238	0	8.6116	30.3238	11.7418	1.37475	0.00289576	0.0342114	TDRD6	23	19910664	19922053	+	6808	protein_coding	Bos taurus tudor domain containing 6 (TDRD6), mRNA. [Source:RefSeq mRNA;Acc:NM_001192330]	-	27	35	12	16	57	16	36	72	30	55	23	3
ENSBTAG00000006323	1665.84	3009.02	2642.17	3244.3	1386.73	1742.8	1369.76	2992.6	2281.64	1953.7	2776.26	1461.71	1251.91	1634.97	1681.87	2018.6	1866.58	1894.03	1263.54	1227.6	1435.83	1206.3	1686.8	2210.54	1560.73	0.502505	0.00291172	0.0343656	SNX9	9	94425091	94514466	+	3793	protein_coding	Bos taurus sorting nexin 9 (SNX9), mRNA. [Source:RefSeq mRNA;Acc:NM_001199026]	PX	1598	5309	1773	3259	2575	1369	1159	3114	1975	1861	2706	1332
ENSBTAG00000009263	898.593	1304.72	813.663	1312.06	634.395	658.164	816.659	1022.52	1036.27	705.475	898.746	475.165	726.295	835.47	679.532	717.618	466.274	767.395	597.469	468.947	368.545	434.528	677.087	881.369	612.651	0.524473	0.00293846	0.0344633	MFSD1	1	108706429	108732991	-	2403	protein_coding	major facilitator superfamily domain containing 1 [Source:VGNC Symbol;Acc:VGNC:31431]	MFS_1	862	2302	546	1318	1178	517	691	1064	897	672	876	433
ENSBTAG00000002854	560.839	786.119	579.698	940.738	609.623	444.292	679.564	982.157	734.746	609.942	631.995	413.712	348.196	603.936	512.475	615.441	402.421	658.366	393.261	470.075	434.585	415.072	479.02	664.452	484.804	0.456189	0.0029389	0.0344633	TMEM63A	16	28871494	28904166	-	4043	protein_coding	Bos taurus transmembrane protein 63A (TMEM63A), mRNA. [Source:RefSeq mRNA;Acc:NM_001102162]	-	538	1387	389	945	1132	349	575	1022	636	581	616	377
ENSBTAG00000006833	1014.3	1976.92	831.546	2971.54	708.713	812.202	1374.49	1861.48	2022.86	1560.02	2275.59	722.075	583.428	1114.96	950.843	2019.79	493.003	1241.25	599.863	579.42	443.106	317.789	708.304	1510.98	822.887	0.877025	0.00293893	0.0344633	LMAN1	24	58292452	58311500	-	1852	protein_coding	Bos taurus lectin, mannose binding 1 (LMAN1), mRNA. [Source:RefSeq mRNA;Acc:NM_001098943]	-	973	3488	558	2985	1316	638	1163	1937	1751	1486	2218	658
ENSBTAG00000013338	333.584	2672.92	44.7067	14.9323	58.7004	42.0105	244.643	63.4269	58.9183	297.097	679.189	6.58427	29.2379	69.6849	54.0109	105.742	375.692	5.59122	48.6591	30.4365	13.8471	10.8092	83.4249	376.393	75.1941	2.32581	0.00294241	0.0344633	SLC7A9	18	43263397	43296804	-	2778	protein_coding	solute carrier family 7 member 9 [Source:VGNC Symbol;Acc:VGNC:34934]	-	320	4716	30	15	109	33	207	66	51	283	662	6
ENSBTAG00000019229	405.513	626.288	408.322	847.162	293.502	434.108	554.288	671.749	577.631	388.431	566.333	346.772	398.034	497.536	374.308	426.531	322.234	399.772	246.486	245.746	97.9946	98.3634	290.642	510.008	308.877	0.723467	0.00300532	0.0349163	TMEM144	17	40697162	40745537	-	3681	protein_coding	Bos taurus transmembrane protein 144 (TMEM144), mRNA. [Source:RefSeq mRNA;Acc:NM_001101989]	-	389	1105	274	851	545	341	469	699	500	370	552	316
ENSBTAG00000020391	2862.57	5667.77	3005.78	7342.73	1734.09	1640.95	3042.08	4188.1	3518.93	2316.94	4654.8	1088.6	1132.3	2244.9	2054.93	3244.73	2646.18	2866.9	636.556	1269.31	445.236	773.936	2063.02	3421.95	1761.64	0.958117	0.00303029	0.0351366	MEP1B	24	24983757	25019913	-	2477	protein_coding	Bos taurus meprin A subunit beta (MEP1B), mRNA. [Source:RefSeq mRNA;Acc:NM_001144098]	Astacin	2746	10000	2017	7376	3220	1289	2574	4358	3046	2207	4537	992
ENSBTAG00000006138	40.6556	17.5701	53.6481	29.8647	51.6995	28.007	66.1836	68.232	16.1737	145.924	29.753	42.7978	25.2509	38.9636	3.7682	2.37622	19.3043	22.3649	6.38152	15.7819	24.4986	32.4275	40.9051	49.2091	21.093	1.20849	0.00303145	0.0351366	SEMA3C	4	39939436	40145312	+	2824	protein_coding	semaphorin 3C [Source:VGNC Symbol;Acc:VGNC:34428]	Sema	39	31	36	30	96	22	56	71	14	139	29	39
ENSBTAG00000016456	1251.98	2323.22	1517.05	2425.01	1454.59	1427.08	1756.23	2500.56	1812.6	1628.26	1956.52	1501.21	757.527	1228.1	1274.91	2150.48	794.448	1562.75	749.03	1528.59	1142.91	1050.65	1475.28	1796.19	1246.79	0.527149	0.00304644	0.0351993	CDC42BPB	21	67623262	67721124	-	9900	protein_coding	CDC42 binding protein kinase beta [Source:VGNC Symbol;Acc:VGNC:27070]	CNH	1201	4099	1018	2436	2701	1121	1486	2602	1569	1551	1907	1368
ENSBTAG00000021103	1514.68	2521.02	1183.24	3352.81	898.817	1312.51	1438.31	1791.33	2170.74	1312.27	2435.64	726.465	1300.42	1560.79	1194.52	1519.59	659.318	1557.16	465.851	615.493	534.709	490.736	1044.16	1721.49	994.795	0.791227	0.00306578	0.0353663	SLC35F5	2	65335291	65377141	-	4395	protein_coding	Bos taurus solute carrier family 35 member F5 (SLC35F5), mRNA. [Source:RefSeq mRNA;Acc:NM_001101242]	-	1453	4448	794	3368	1669	1031	1217	1864	1879	1250	2374	662
ENSBTAG00000001117	144.901	181.935	138.591	136.382	123.325	94.2053	152.459	197.008	131.7	260.354	189.804	127.296	43.8568	87.6682	119.326	90.2963	139.585	99.2442	45.4683	154.437	78.8217	36.7511	159.853	156.497	95.9371	0.709247	0.00306811	0.0353663	ANKRD50	17	33093747	33168247	+	5869	protein_coding	ankyrin repeat domain 50 [Source:VGNC Symbol;Acc:VGNC:25934]	-	139	321	93	137	229	74	129	205	114	248	185	116
ENSBTAG00000008887	235.594	396.744	190.749	350.412	204.105	193.503	306.099	404.587	321.163	275.051	418.594	197.528	115.622	176.835	241.165	285.146	148.495	339.667	66.2082	126.255	60.714	36.7511	182.458	291.177	161.756	0.850979	0.00308595	0.035526	PAQR3	6	93645075	93677820	-	3390	protein_coding	Bos taurus progestin and adipoQ receptor family member 3 (PAQR3), mRNA. [Source:RefSeq mRNA;Acc:NM_001206068]	-	226	700	128	352	379	152	259	421	278	262	408	180
ENSBTAG00000000321	446.169	709.604	312.947	700.825	312.351	440.473	535.378	569.881	525.644	436.723	697.656	335.798	215.297	500.533	390.637	532.273	250.956	480.845	240.902	198.401	247.117	279.957	308.403	501.954	331.393	0.600284	0.00309915	0.0356123	TBL2	25	33639559	33645465	+	2608	protein_coding	transducin beta like 2 [Source:VGNC Symbol;Acc:VGNC:35658]	WD40	428	1252	210	704	580	346	453	593	455	416	680	306
ENSBTAG00000019725	2467.48	3116.7	2370.95	3307.02	1868.18	1816.63	3001.9	3711.44	3612.5	2408.27	3389.79	1520.97	1750.95	2098.04	2080.05	2554.44	1597.81	2996.89	1552.3	1723.61	1086.46	1065.78	1938.69	2715.99	1858.64	0.547413	0.00311194	0.0357035	UBE4A	15	29039838	29082456	+	6133	protein_coding	Bos taurus ubiquitination factor E4A (UBE4A), mRNA. [Source:RefSeq mRNA;Acc:NM_001098999]	U-box	2367	5499	1591	3322	3469	1427	2540	3862	3127	2294	3304	1386
ENSBTAG00000018948	26.0613	26.6385	29.8045	136.382	36.0819	48.3757	55.547	103.79	46.2104	32.5442	33.8569	47.1873	18.6059	29.2227	33.9138	29.7027	17.8194	32.1495	14.3584	40.582	34.0851	0	18.2997	51.8733	24.4308	1.09171	0.0031179	0.0357165	HIF3A	18	53558986	53590521	+	5008	protein_coding	Bos taurus hypoxia inducible factor 3 subunit alpha (HIF3A), mRNA. [Source:RefSeq mRNA;Acc:NM_001105342]	PAS	25	47	20	137	67	38	47	108	40	31	33	43
ENSBTAG00000003671	1042.45	1588.67	695.935	1825.73	637.627	823.66	1188.94	1802.86	1335.48	823.054	1517.4	793.405	350.854	962.851	717.214	1331.87	409.846	1094.48	169.11	401.311	260.964	180.513	911.754	1172.94	617.343	0.926233	0.00311794	0.0357165	SOWAHA	7	44402106	44403797	+	1644	pseudogene	sosondowah ankyrin repeat domain family member A [Source:VGNC Symbol;Acc:VGNC:35137]	-	1000	2803	467	1834	1184	647	1006	1876	1156	784	1479	723
ENSBTAG00000011638	7.29716	1.13355	11.9218	4.97745	1.07707	1.27304	0	0	1.15526	1.04981	1.02597	0	0	0	0	0	0	0	0	0	0	0	0	2.57593	0	3.80447	0.00311856	1	-	13	53538138	53538619	+	324	protein_coding	-	-	7	2	8	5	2	1	0	0	1	1	1	0
ENSBTAG00000004832	142.816	251.082	186.278	204.075	189.565	175.68	225.733	201.813	233.363	164.821	354.984	144.854	158.815	160.35	160.777	148.514	117.311	185.908	126.035	220.946	89.4733	59.4504	95.8041	206.255	138.489	0.577187	0.00314778	0.0359463	KIF21A	5	41732670	41918813	+	6440	protein_coding	Bos taurus kinesin family member 21A (KIF21A), mRNA. [Source:RefSeq mRNA;Acc:NM_001206918]	Kinesin	137	443	125	205	352	138	191	210	202	157	346	132
ENSBTAG00000033510	224.127	212.541	286.123	637.113	206.259	218.964	211.551	550.661	310.765	237.258	337.543	224.963	192.04	294.475	207.251	216.236	105.431	258.594	86.9482	186.001	167.23	112.415	233.052	304.822	187.243	0.702044	0.00315233	0.0359703	MPZL2	15	28942158	29085061	-	2935	protein_coding	myelin protein zero like 2 [Source:VGNC Symbol;Acc:VGNC:31593]	V-set	215	375	192	640	383	172	179	573	269	226	329	205
ENSBTAG00000006570	140.731	301.525	211.612	432.043	93.1667	166.769	211.551	419.963	371.994	183.717	326.257	88.8877	110.307	149.111	116.814	299.404	98.0067	202.682	21.5376	90.1822	86.2778	72.4214	146.397	245.685	126.649	0.957321	0.00315551	0.0359787	SEC22C	22	14704398	14722644	-	1597	protein_coding	Bos taurus SEC22 homolog C, vesicle trafficking protein (SEC22C), mRNA. [Source:RefSeq mRNA;Acc:NM_001046546]	-	135	532	142	434	173	131	179	437	322	175	318	81
ENSBTAG00000033662	614.004	1153.96	816.643	1584.82	565.463	519.402	879.297	1207.03	1181.83	1234.58	1679.51	446.633	407.337	723.824	542.621	1097.81	565.766	703.096	578.325	591.821	406.89	312.385	790.115	990.264	610.908	0.696988	0.0031685	0.0360987	NCKAP1	2	13528238	13633956	+	3731	protein_coding	NCK associated protein 1 [Source:VGNC Symbol;Acc:VGNC:31915]	-	589	2036	548	1592	1050	408	744	1256	1023	1176	1637	407
ENSBTAG00000016894	1316.62	1923.07	1530.46	2666.92	1346.88	1364.7	1466.68	2061.38	1616.21	1652.41	1946.26	1342.09	1475.18	1601.26	1360.32	1461.37	969.672	1411.78	1173.4	1424.88	955.447	887.432	1237.38	1686.14	1268.92	0.410026	0.00317205	0.0361005	CYFIP1	2	1066691	1175326	-	4477	protein_coding	Bos taurus cytoplasmic FMR1 interacting protein 1 (CYFIP1), mRNA. [Source:RefSeq mRNA;Acc:NM_001205515]	-	1263	3393	1027	2679	2501	1072	1241	2145	1399	1574	1897	1223
ENSBTAG00000020379	518.098	779.885	533.501	966.621	408.21	389.551	641.745	968.702	743.988	619.39	736.643	401.641	223.271	436.093	468.513	673.658	366.783	616.432	567.955	285.201	303.57	302.656	409.051	642.331	423.017	0.603577	0.00317356	0.0361005	AREL1	10	85945768	85988421	-	3536	protein_coding	Bos taurus apoptosis resistant E3 ubiquitin protein ligase 1 (AREL1), mRNA. [Source:RefSeq mRNA;Acc:NM_001076165]	HECT	497	1376	358	971	758	306	543	1008	644	590	718	366
ENSBTAG00000048916	571.263	502.731	919.469	825.261	601.545	654.345	1405.22	762.084	658.499	604.693	408.334	354.453	283.076	618.922	458.465	237.622	209.378	1010.61	290.359	357.347	172.556	212.94	482.25	688.991	393.957	0.806365	0.00319036	0.0362355	LIPG	24	49207795	49241327	+	4178	protein_coding	lipase G, endothelial type [Source:NCBI gene;Acc:509808]	Lipase	548	887	617	829	1117	514	1189	793	570	576	398	323
ENSBTAG00000014847	1721.09	3703.32	1806.15	3357.79	1064.69	1682.96	1869.69	2264.15	1969.72	1239.83	3017.36	738.536	861.853	1772.84	1257.32	1889.09	1284.48	1871.66	381.296	505.02	220.488	441.014	1134.58	2036.27	1056.33	0.947125	0.00320774	0.0363698	BBOX1	15	57758972	57839046	+	3438	protein_coding	Bos taurus gamma-butyrobetaine hydroxylase 1 (BBOX1), mRNA. [Source:RefSeq mRNA;Acc:NM_001101881]	-	1651	6534	1212	3373	1977	1322	1582	2356	1705	1181	2941	673
ENSBTAG00000012914	1.04245	2.26711	1.49022	0	1.61561	3.81913	7.0911	2.88304	0	3.14944	2.05193	0	0	0	0	0	0	0	0	0	0	0	0	2.1175	0	3.53915	0.00323938	1	WNT8B	26	21372167	21376119	+	1002	protein_coding	Wnt family member 8B [Source:VGNC Symbol;Acc:VGNC:36965]	wnt	1	4	1	0	3	3	6	3	0	3	2	0
ENSBTAG00000018901	159.495	170.033	129.65	127.423	115.247	110.755	109.912	159.528	109.75	94.4833	129.272	48.2847	29.2379	107.899	76.6201	97.425	47.5184	110.427	75.7805	64.2548	73.4959	114.577	69.9693	121.986	78.8368	0.634277	0.00325038	0.0367468	CTIF	24	48220180	48542521	+	3278	protein_coding	cap binding complex dependent translation initiation factor [Source:VGNC Symbol;Acc:VGNC:27797]	-	153	300	87	128	214	87	93	166	95	90	126	44
ENSBTAG00000040209	52.1226	36.8405	25.3338	43.8016	47.3912	40.7374	61.4562	90.3353	45.0552	76.6364	56.4281	27.4345	10.632	16.4846	35.1699	29.7027	34.1538	36.3429	26.3238	45.0911	0	24.8611	27.4495	50.2977	26.0192	0.964051	0.00326696	0.0368085	ZNF112	18	52244074	52270482	-	3499	protein_coding	zinc finger protein 112 [Source:VGNC Symbol;Acc:VGNC:52980]	zf-C2H2	50	65	17	44	88	32	52	94	39	73	55	25
ENSBTAG00000052544	17.7217	31.7395	56.6285	84.6166	76.4721	137.489	111.094	73.0371	34.6578	24.1457	29.753	35.1161	39.2053	45.7073	21.3531	7.12866	11.8796	32.1495	8.77458	7.89094	0	43.2366	41.9816	59.3726	23.5734	1.32119	0.00333418	0.0373495	TMEM72	28	44643772	44665791	-	2050	protein_coding	transmembrane protein 72 [Source:NCBI gene;Acc:513137]	-	17	56	38	85	142	108	94	76	30	23	29	32
ENSBTAG00000054132	0	2.83388	17.8827	7.96392	0.538536	14.0035	1.18185	2.88304	8.08683	0	8.20772	1.09738	0	0.7493	1.25607	0	4.45485	0	0	1.12728	0	0	1.61468	5.38995	0.836561	2.74146	0.00333782	1	-	4	14463630	14466823	-	690	protein_coding	-	-	0	5	12	8	1	11	1	3	7	0	8	1
ENSBTAG00000014328	3469.28	7138.55	1144.49	6346.25	1422.27	1630.77	2992.45	6335.01	4410.79	4364.08	5877.75	793.405	2297.83	2485.43	1732.12	3434.82	1740.36	2518.85	256.856	701.166	235.4	991.2	2263.24	3827.09	1696.12	1.17407	0.00334627	0.0374252	MGC138914	18	61238819	61255678	+	3008	protein_coding	Bos taurus uncharacterized LOC512219 (MGC138914), mRNA. [Source:RefSeq mRNA;Acc:NM_001083673]	-	3328	12595	768	6375	2641	1281	2532	6592	3818	4157	5729	723
ENSBTAG00000000831	380.495	386.542	506.676	434.034	456.14	395.917	488.104	547.778	495.607	325.442	307.79	489.431	148.847	478.803	383.1	332.671	230.167	371.816	195.434	323.529	111.842	277.795	356.305	434.496	291.846	0.574077	0.00335188	0.0374252	CTNS	19	24339844	24360349	+	3879	protein_coding	Bos taurus cystinosin, lysosomal cystine transporter (CTNS), mRNA. [Source:RefSeq mRNA;Acc:NM_001102264]	-	365	682	340	436	847	311	413	570	429	310	300	446
ENSBTAG00000048801	0	5.10099	14.9022	11.9459	3.76975	2.54609	3.54555	12.4932	5.77631	6.29888	5.12983	7.68165	1.99349	0	6.28034	1.18811	0	2.79561	0	0	0	0	4.3058	6.5992	1.50576	2.10477	0.00335976	1	bta-mir-12038	18	57748534	57748591	-	58	miRNA	bta-mir-12038 [Source:miRBase;Acc:MI0038459]	-	0	9	10	12	7	2	3	13	5	6	5	7
ENSBTAG00000007393	212.66	303.225	572.246	1405.63	273.576	506.672	171.368	1052.31	561.457	268.752	587.878	351.161	209.317	278.74	417.014	504.947	126.221	321.495	120.451	131.891	154.448	346.974	328.317	522.245	267.256	0.966567	0.00336967	0.0374535	RND2	19	43051798	43056172	+	1921	protein_coding	Rho family GTPase 2 [Source:VGNC Symbol;Acc:VGNC:34005]	Ras	204	535	384	1412	508	398	145	1095	486	256	573	320
ENSBTAG00000010376	542.075	675.031	438.126	726.708	473.373	481.211	496.377	551.622	575.32	494.462	610.449	457.607	400.027	519.265	448.416	379.007	326.689	556.326	526.475	381.02	304.635	292.928	463.412	543.53	418.018	0.378536	0.00337151	0.0374535	TMEM184C	17	10488576	10517061	-	1413	protein_coding	transmembrane protein 184C [Source:VGNC Symbol;Acc:VGNC:50109]	-	520	1191	294	730	879	378	420	574	498	471	595	417
ENSBTAG00000008946	376.325	489.695	332.32	833.225	343.586	305.531	674.837	844.732	816.77	438.822	623.787	145.951	127.583	421.856	319.041	567.916	200.468	468.265	90.9366	76.6548	96.9294	29.1847	271.266	518.798	242.736	1.09648	0.00339077	0.0376009	CAPN13	11	69068510	69144508	+	2432	protein_coding	Bos taurus calpain 13 (CAPN13), mRNA. [Source:RefSeq mRNA;Acc:NM_001035360]	Peptidase_C2	361	864	223	837	638	240	571	879	707	418	608	133
ENSBTAG00000014841	703.654	1263.34	709.347	1261.29	508.378	589.419	625.199	975.43	733.591	524.907	649.436	378.596	445.877	661.632	429.575	788.905	593.98	506.006	285.573	267.165	323.808	478.846	523.155	743.549	482.229	0.625418	0.00340504	0.0376009	GBA	3	15390177	15409004	+	2709	protein_coding	Bos taurus glucosylceramidase beta (GBA), mRNA. [Source:RefSeq mRNA;Acc:NM_001046421]	Glyco_hydro_30	675	2229	476	1267	944	463	529	1015	635	500	633	345
ENSBTAG00000002126	532.693	452.854	464.95	606.253	688.249	572.87	2026.87	1329.08	791.354	783.161	620.709	451.023	180.743	385.14	633.058	369.502	412.816	1016.2	201.815	385.529	189.598	219.426	619.497	776.673	419.394	0.889724	0.00340551	0.0376009	PFKFB2	16	4873072	4900640	+	4385	protein_coding	Bos taurus 6-phosphofructo-2-kinase/fructose-2,6-biphosphatase 2 (PFKFB2), mRNA. [Source:RefSeq mRNA;Acc:NM_174812]	-	511	799	312	609	1278	450	1715	1383	685	746	605	411
ENSBTAG00000013108	366.943	197.238	228.004	384.259	241.264	203.687	782.385	542.012	371.994	290.799	203.141	186.554	102.997	177.584	189.666	197.226	230.167	289.346	131.619	179.237	100.125	345.893	229.822	333.19	197.607	0.754868	0.00341035	0.0376009	HK2	11	9743172	9810098	-	3867	protein_coding	hexokinase 2 [Source:VGNC Symbol;Acc:VGNC:29865]	-	352	348	153	386	448	160	662	564	322	277	198	170
ENSBTAG00000011435	1993.17	2706.36	2165.3	3542.95	1743.78	1733.89	2558.71	2786.94	2562.37	1558.97	2482.84	1290.52	1659.91	1815.56	1827.58	1918.8	1884.4	2148.43	1410.32	1264.8	1303.75	1262.51	1667.42	2260.48	1651.23	0.453383	0.00342799	0.0377387	NPEPPS	19	38823897	38928029	-	4088	protein_coding	Bos taurus aminopeptidase puromycin sensitive (NPEPPS), mRNA. [Source:RefSeq mRNA;Acc:NM_001193159]	-	1912	4775	1453	3559	3238	1362	2165	2900	2218	1485	2420	1176
ENSBTAG00000053703	227.254	267.519	156.474	376.295	194.95	184.591	269.462	350.77	389.323	340.14	380.633	172.288	99.6745	215.049	193.434	253.067	163.344	296.335	147.573	152.182	151.252	105.93	219.596	275.808	181.585	0.60513	0.00343846	0.037796	-	20	8549488	8587909	-	1905	protein_coding	-	-	218	472	105	378	362	145	228	365	337	324	371	157
ENSBTAG00000017376	27.1037	45.9089	34.2752	23.8918	32.8507	25.4609	82.7295	46.1287	19.6394	118.629	38.9867	26.3371	19.9349	7.493	42.7063	10.693	11.8796	32.1495	0	18.0364	29.8244	0	4.3058	43.4951	16.093	1.44902	0.00344582	0.0378217	GALNT5	2	39027224	39069644	-	3806	protein_coding	polypeptide N-acetylgalactosaminyltransferase 5 [Source:VGNC Symbol;Acc:VGNC:29233]	Glycos_transf_2	26	81	23	24	61	20	70	48	17	113	38	24
ENSBTAG00000016890	514.971	655.761	415.773	693.856	452.909	500.306	536.56	768.811	566.078	649.835	611.475	373.109	252.509	497.536	450.928	711.678	308.87	473.856	329.446	287.456	239.661	269.148	459.644	561.62	389.157	0.530036	0.00347668	0.0380184	ANKS1A	23	8896219	9063638	+	4452	protein_coding	ankyrin repeat and sterile alpha motif domain containing 1A [Source:VGNC Symbol;Acc:VGNC:25944]	PID	494	1157	279	697	841	393	454	800	490	619	596	340
ENSBTAG00000049178	31.2735	10.7688	7.45112	1.99098	59.239	11.4574	7.0911	3.84406	18.4842	6.29888	3.0779	3.29214	7.30947	8.24231	59.0352	1.18811	1.48495	9.78464	0	0	0	0	0	13.6891	7.91315	2.20312	0.00348836	1	-	18	63165062	63168770	+	834	protein_coding	-	-	30	19	5	2	110	9	6	4	16	6	3	3
ENSBTAG00000015155	636.938	370.672	365.105	936.756	419.52	338.63	827.295	517.026	725.504	586.846	541.71	496.015	460.496	535.001	339.138	248.315	157.405	542.348	168.312	330.292	382.392	180.513	503.241	563.501	349.768	0.686665	0.00350402	0.0382605	HACD3	10	12436032	12464228	+	1089	protein_coding	3-hydroxyacyl-CoA dehydratase 3 [Source:VGNC Symbol;Acc:VGNC:29738]	-	611	654	245	941	779	266	700	538	628	559	528	452
ENSBTAG00000008625	458.678	877.937	561.815	815.306	476.066	675.986	424.284	762.084	547.594	387.381	675.085	434.562	393.382	408.369	454.696	592.867	426.181	508.801	248.879	381.02	289.723	276.714	568.366	591.398	413.545	0.516927	0.00351205	0.0382913	PLEKHF1	18	40287571	40296599	+	1736	protein_coding	Bos taurus pleckstrin homology and FYVE domain containing 1 (PLEKHF1), mRNA. [Source:RefSeq mRNA;Acc:NM_001082468]	FYVE	440	1549	377	819	884	531	359	793	474	369	658	396
ENSBTAG00000024431	516.013	642.725	426.204	733.676	470.68	367.91	570.834	726.527	554.525	470.317	619.683	348.966	449.864	404.622	435.855	399.205	325.204	540.951	266.428	251.383	500.624	265.905	426.813	537.338	387.896	0.471017	0.00352629	0.0383328	PEX1	4	9789227	9870626	-	4252	protein_coding	Bos taurus peroxisomal biogenesis factor 1 (PEX1), mRNA. [Source:RefSeq mRNA;Acc:NM_001192071]	AAA	495	1134	286	737	874	289	483	756	480	448	604	318
ENSBTAG00000000199	367.985	404.678	508.167	517.655	325.814	327.172	529.469	552.583	681.604	443.022	414.49	344.577	309.656	408.369	296.432	376.631	265.806	371.816	465.053	374.256	258.833	238.882	314.862	451.435	334.6	0.429982	0.00353598	0.0383813	PDP1	14	70358934	70367406	-	4390	protein_coding	Bos taurus pyruvate dehyrogenase phosphatase catalytic subunit 1 (PDP1), mRNA. [Source:RefSeq mRNA;Acc:NM_001206353]	PP2C	353	714	341	520	605	257	448	575	590	422	404	314
ENSBTAG00000005754	894.423	2098.77	725.74	1035.31	670.477	963.694	1129.85	1293.53	904.569	753.767	2006.79	578.319	588.744	639.153	940.794	971.874	785.538	979.861	542.429	586.184	406.89	309.142	748.133	1087.94	681.704	0.675257	0.00354549	0.0383995	PPM1K	6	36449102	36471153	+	3952	protein_coding	Bos taurus protein phosphatase, Mg2+/Mn2+ dependent 1K (PPM1K), mRNA. [Source:RefSeq mRNA;Acc:NM_001046474]	PP2C	858	3703	487	1040	1245	757	956	1346	783	718	1956	527
ENSBTAG00000010351	1071.64	1693.53	1350.14	2011.88	881.583	1027.35	1164.12	1975.85	1655.49	908.089	1651.8	840.592	1033.96	947.865	947.075	1138.21	715.746	1477.48	934.892	678.621	519.797	909.05	942.432	1352.67	931.375	0.538536	0.00355275	0.0384214	SNX25	27	15530048	15621603	+	3563	protein_coding	Bos taurus sorting nexin 25 (SNX25), mRNA. [Source:RefSeq mRNA;Acc:NM_001192758]	RGS	1028	2988	906	2021	1637	807	985	2056	1433	865	1610	766
ENSBTAG00000017734	572.306	502.731	704.876	379.282	710.868	269.885	1313.04	1082.1	805.217	1187.34	809.487	368.719	240.548	472.059	607.936	399.205	625.164	577.294	314.29	518.547	301.44	202.131	514.543	725.487	433.923	0.74226	0.00355986	0.0384418	-	8	53287860	53450193	+	7368	protein_coding	-	-	549	887	473	381	1320	212	1111	1126	697	1131	789	336
ENSBTAG00000008728	168.877	280.554	284.633	285.706	171.793	170.588	269.462	446.872	258.779	424.125	399.1	105.348	43.1923	128.13	151.984	257.82	139.585	209.671	153.954	214.183	180.012	130.791	197.529	272.153	164.259	0.730151	0.00357331	0.0385312	MRTFB	25	12982380	13192989	+	5806	protein_coding	Bos taurus myocardin related transcription factor B (MRTFB), mRNA. [Source:RefSeq mRNA;Acc:NM_001192293]	SAP	162	495	191	287	319	134	228	465	224	404	389	96
ENSBTAG00000007490	3846.64	4612.43	4162.2	6183.98	3438.55	4011.36	4865.68	5571.96	4633.75	2462.86	4280.33	2041.12	1806.77	3603.39	4016.9	3103.34	3312.92	4073.2	1385.59	1825.06	1045.99	1054.97	3041.51	4175.91	2569.97	0.700483	0.00357893	0.0385312	SULF2	13	76156611	76282301	-	5053	protein_coding	Bos taurus sulfatase 2 (SULF2), mRNA. [Source:RefSeq mRNA;Acc:NM_001192938]	Sulfatase	3690	8138	2793	6212	6385	3151	4117	5798	4011	2346	4172	1860
ENSBTAG00000007689	523.31	520.301	493.264	672.951	331.2	343.722	619.29	560.271	634.238	551.152	427.828	152.536	154.828	421.856	463.489	317.225	135.13	584.283	134.012	99.2004	169.36	39.9939	265.883	485.839	253.206	0.94086	0.00358124	0.0385312	LPIN1	11	86083907	86175202	-	3537	protein_coding	lipin 1 [Source:VGNC Symbol;Acc:VGNC:30966]	-	502	918	331	676	615	270	524	583	549	525	417	139
ENSBTAG00000020575	55.2499	59.5115	80.4721	24.8872	304.273	66.1983	230.461	143.191	99.3525	82.9353	84.1292	121.809	1.32899	26.9748	97.9732	68.9104	0	81.0727	26.3238	36.0729	36.2154	18.3756	70.5075	112.706	42.1596	1.42189	0.00359702	0.0385803	IFITM5	11	82964863	82966228	-	702	protein_coding	Bos taurus interferon induced transmembrane protein 5 (IFITM5), mRNA. [Source:RefSeq mRNA;Acc:NM_001081724]	-	53	105	54	25	565	52	195	149	86	79	82	111
ENSBTAG00000021857	611.919	856.399	846.448	1075.13	595.082	613.607	876.933	1451.13	1100.96	878.694	1058.8	362.135	256.496	603.936	594.12	1152.47	408.361	778.578	205.006	300.983	376.001	118.901	511.314	860.603	482.378	0.835829	0.00360562	0.0385803	ARHGAP21	13	25463655	25592062	-	7364	protein_coding	Rho GTPase activating protein 21 [Source:VGNC Symbol;Acc:VGNC:26080]	RhoGAP	587	1511	568	1080	1105	482	742	1510	953	837	1032	330
ENSBTAG00000000120	113.627	168.899	223.534	152.31	184.718	123.485	166.641	317.135	189.463	175.319	142.609	200.82	119.609	112.395	113.046	160.395	103.946	181.715	62.2198	138.655	44.7366	72.4214	169.003	179.88	116.195	0.631039	0.00360944	0.0385803	USP43	19	28895131	28947210	+	4639	protein_coding	ubiquitin specific peptidase 43 [Source:VGNC Symbol;Acc:VGNC:36730]	UCH	109	298	150	153	343	97	141	330	164	167	139	183
ENSBTAG00000014633	2452.89	3301.47	3037.08	4471.74	2425.57	2486.26	3007.81	5436.46	3972.94	1790.98	3377.48	1550.6	1616.72	2827.86	2144.11	2213.45	1958.65	3690.21	881.447	1460.95	744.546	886.351	2181.96	3109.27	1873.3	0.73114	0.00361944	0.0386288	ABCD4	10	85631547	85647111	-	2621	protein_coding	ATP binding cassette subfamily D member 4 [Source:VGNC Symbol;Acc:VGNC:55099]	ABC_tran	2353	5825	2038	4492	4504	1953	2545	5657	3439	1706	3292	1413
ENSBTAG00000055120	50.0377	49.8763	49.1774	70.6798	29.0809	36.9183	93.3662	105.712	76.2472	73.487	64.6358	35.1161	11.2964	35.9664	62.8034	29.7027	2.9699	58.7078	22.3353	49.6002	20.238	18.3756	37.6758	61.1945	31.7883	0.947862	0.00361973	0.0386288	OPHN1	X	81979301	82601229	+	3076	protein_coding	oligophrenin 1 [Source:NCBI gene;Acc:525644]	RhoGAP	48	88	33	71	54	29	79	110	66	70	63	32
ENSBTAG00000012555	393.004	509.532	503.696	467.88	315.582	365.364	585.016	736.137	557.991	462.968	569.411	286.416	295.037	313.208	252.469	446.729	311.839	433.32	536.047	342.692	224.748	238.882	320.244	479.416	337.747	0.505022	0.00362186	0.0386288	RBM15	3	33088523	33095448	-	2889	protein_coding	RNA binding motif protein 15 [Source:VGNC Symbol;Acc:VGNC:33787]	RRM_1	377	899	338	470	586	287	495	766	483	441	555	261
ENSBTAG00000000369	2009.85	2514.79	1607.95	4546.4	937.053	1293.41	1811.78	3227.09	3232.42	1211.49	1838.53	740.731	1099.74	2047.84	1218.39	2435.62	974.127	1025.99	690.799	360.729	453.757	391.292	1263.21	2080.96	1087.41	0.936284	0.00364346	0.0387748	EPS8	5	94125186	94321587	+	4779	protein_coding	epidermal growth factor receptor pathway substrate 8 [Source:VGNC Symbol;Acc:VGNC:28555]	SH3_1	1928	4437	1079	4567	1740	1016	1533	3358	2798	1154	1792	675
ENSBTAG00000005093	11102.1	13963.7	13690.7	34258.8	9232.12	13099.6	11163.8	22086	15693.1	8987.46	16934.6	7152.71	8036.43	13696.5	10164.1	13943.7	8572.61	12995.4	3340.72	4690.6	4090.21	6622.77	9217.11	14780.4	8670.01	0.769596	0.00366537	0.0389061	CES2	18	34638138	34650196	+	2021	protein_coding	Bos taurus carboxylesterase 2 (CES2), mRNA. [Source:RefSeq mRNA;Acc:NM_001034260]	COesterase	10650	24637	9187	34414	17143	10290	9446	22982	13584	8561	16506	6518
ENSBTAG00000011684	355.476	866.035	515.618	1335.95	364.05	387.005	715.02	1073.45	680.449	587.896	767.422	248.008	181.408	436.842	439.623	977.814	271.746	437.513	224.151	142.037	258.833	214.021	366.531	658.032	359.138	0.874377	0.00368319	0.0389438	RAB11FIP1	27	33119234	33151979	-	4590	protein_coding	RAB11 family interacting protein 1 [Source:VGNC Symbol;Acc:VGNC:33616]	C2	341	1528	346	1342	676	304	605	1117	589	560	748	226
ENSBTAG00000016662	16819.9	27750.5	13751.8	20177.6	14743.5	15439.5	21867.8	15218.6	13918.6	21994.7	24786.3	13223.4	9753.49	14908.1	11881.1	7454.2	16194.9	17089.6	8054.27	16399.6	11293.9	3373.54	14627.3	18307.7	11911.8	0.62009	0.00369021	0.03899	CPS1	2	98327892	98467680	+	5633	protein_coding	Bos taurus carbamoyl-phosphate synthase 1 (CPS1), mRNA. [Source:RefSeq mRNA;Acc:NM_001192258]	CPSase_L_D2	16135	48962	9228	20269	27377	12128	18503	15836	12048	20951	24159	12050
ENSBTAG00000044192	1140.44	1490.62	663.15	843.18	712.483	716.724	782.385	1402.12	949.625	1041.42	1406.6	357.745	162.137	528.257	830.26	1184.55	368.268	701.698	608.637	250.256	453.757	417.234	644.794	958.874	559.077	0.778959	0.00369295	0.0389908	MAF	18	6508023	6526480	-	2280	protein_coding	MAF bZIP transcription factor [Source:VGNC Symbol;Acc:VGNC:57051]	bZIP_Maf	1094	2630	445	847	1323	563	662	1459	822	992	1371	326
ENSBTAG00000007817	143.858	150.763	137.101	155.296	166.946	159.131	157.186	197.969	140.942	163.771	190.83	174.483	130.241	132.626	130.631	127.128	105.431	166.339	36.6937	75.5276	148.057	103.768	101.186	161.523	114.33	0.503028	0.0037352	0.0391278	BRCC3	X	35888645	35964229	-	1075	protein_coding	BRCA1/BRCA2-containing complex subunit 3 [Source:VGNC Symbol;Acc:VGNC:26555]	Mov34	138	266	92	156	310	125	133	206	122	156	186	159
ENSBTAG00000010630	387.792	608.718	318.908	548.515	282.731	313.169	465.649	676.554	645.791	386.332	610.449	165.704	136.886	266.751	267.542	518.016	242.047	445.9	260.844	73.273	73.4959	52.9649	271.266	450.859	237.181	0.927761	0.00374332	0.0391777	ABHD18	17	29695955	29733214	-	2301	protein_coding	abhydrolase domain containing 18 [Source:VGNC Symbol;Acc:VGNC:25499]	-	372	1074	214	551	525	246	394	704	559	368	595	151
ENSBTAG00000011509	209.533	241.447	186.278	283.715	134.634	115.847	335.646	351.731	330.405	240.407	253.413	81.206	80.4041	171.59	146.96	247.127	154.435	195.693	70.9944	71.0185	15.9774	85.3924	122.715	230.355	123.846	0.897514	0.00374717	0.0391777	SERAC1	9	94662572	94714692	-	2949	protein_coding	serine active site containing 1 [Source:VGNC Symbol;Acc:VGNC:34460]	-	201	426	125	285	250	91	284	366	286	229	247	74
ENSBTAG00000026172	816.239	1303.59	1157.9	1788.9	686.633	891.131	1099.12	1810.55	1595.42	953.231	1845.71	603.558	812.015	813.74	812.675	1003.95	821.177	1051.15	613.423	973.967	487.842	193.484	709.381	1212.66	753.892	0.686023	0.00374796	0.0391777	FAM84B	14	13920655	13925713	+	4564	protein_coding	Bos taurus family with sequence similarity 84 member B (FAM84B), mRNA. [Source:RefSeq mRNA;Acc:NM_001105632]	-	783	2300	777	1797	1275	700	930	1884	1381	908	1799	550
ENSBTAG00000018272	536.862	827.494	684.013	802.365	588.62	431.562	736.293	1386.74	776.336	845.1	880.278	482.847	147.518	477.304	476.049	785.34	250.956	724.063	449.099	424.983	593.293	397.777	493.553	748.209	474.54	0.657724	0.00375064	0.0391778	RERE	16	44771878	45028328	+	4807	protein_coding	arginine-glutamic acid dipeptide repeats [Source:VGNC Symbol;Acc:VGNC:33872]	Atrophin-1	515	1460	459	806	1093	339	623	1443	672	805	858	440
ENSBTAG00000020018	1793.02	2343.05	818.134	3389.64	782.493	933.141	2101.33	2644.71	2453.77	1173.69	2458.21	527.839	533.591	1231.85	845.333	1962.76	519.732	1790.59	342.209	259.274	88.4081	203.212	1039.31	1784.92	801.479	1.1553	0.00375478	0.0391932	FRK	9	34593961	34691721	+	1545	protein_coding	fyn related Src family tyrosine kinase [Source:VGNC Symbol;Acc:VGNC:29112]	Pkinase_Tyr	1720	4134	549	3405	1453	733	1778	2752	2124	1118	2396	481
ENSBTAG00000009575	36.4858	30.0392	28.3143	58.7339	47.3912	30.5531	72.0929	59.5829	65.8499	73.487	29.753	32.9214	30.5669	30.7213	21.3531	28.5146	0	36.3429	12.763	27.0547	19.1728	0	31.7553	47.1004	21.6586	1.11221	0.00375773	0.0391961	TBC1D32	9	29816336	30021574	+	3902	protein_coding	TBC1 domain family member 32 [Source:VGNC Symbol;Acc:VGNC:35643]	-	35	53	19	59	88	24	61	62	57	70	29	30
ENSBTAG00000035230	439.914	782.718	572.246	1374.77	297.272	366.637	521.196	990.806	888.396	654.034	970.563	211.794	182.072	526.009	385.613	839.993	363.813	553.531	344.602	166.837	227.944	153.49	242.201	672.529	362.373	0.892949	0.00376711	0.0392401	TOR1AIP2	16	61055327	61090364	-	2873	protein_coding	Bos taurus torsin 1A interacting protein 2 (TOR1AIP2), transcript variant 1, mRNA. [Source:RefSeq mRNA;Acc:NM_001099184]	-	422	1381	384	1381	552	288	441	1031	769	623	946	193
ENSBTAG00000008708	4.1698	3.40066	0	0.99549	2.69268	5.09218	1.18185	4.80507	0	7.3487	0	0	0	0	0	0	0	0	0	0	0	0	0	2.47387	0	3.77778	0.0037729	1	GPC5	12	65755349	66788079	+	1788	protein_coding	glypican 5 [Source:VGNC Symbol;Acc:VGNC:29527]	-	4	6	0	1	5	4	1	5	0	7	0	0
ENSBTAG00000009584	3048.13	5081.15	3031.12	5751.94	2477.27	3267.9	3545.55	5023.22	5120.12	3160.99	5581.25	2292.42	2308.46	2733.45	2812.33	3855.42	3483.69	4168.26	2402.64	1586.08	1575.37	1471.13	2342.89	3948.42	2612.7	0.595982	0.00377759	0.0392401	PPP6R3	29	45936791	46061309	+	4454	protein_coding	Bos taurus protein phosphatase 6 regulatory subunit 3 (PPP6R3), mRNA. [Source:RefSeq mRNA;Acc:NM_001105372]	-	2924	8965	2034	5778	4600	2567	3000	5227	4432	3011	5440	2089
ENSBTAG00000019818	467.018	596.816	385.968	500.731	463.141	365.364	670.109	1252.2	630.773	635.138	673.033	332.506	112.964	377.647	391.893	592.867	191.559	637.399	84.5551	169.092	303.57	102.687	463.95	581.067	311.653	0.899621	0.00377796	0.0392401	CASZ1	16	42838570	42957501	+	7094	protein_coding	castor zinc finger 1 [Source:VGNC Symbol;Acc:VGNC:50113]	-	448	1053	259	503	860	287	567	1303	546	605	656	303
ENSBTAG00000044591	4.1698	8.50165	1.49022	3.98196	3.23122	7.63826	18.9096	13.4542	20.7947	10.4981	9.23369	0	0.664497	5.9944	6.28034	4.75244	0	1.39781	2.39307	0	0	0	2.69113	8.49195	2.19761	1.92541	0.00379894	1	RF00156	13	78012097	78012227	+	131	snoRNA	-	-	4	15	1	4	6	6	16	14	18	10	9	0
ENSBTAG00000020315	517.056	822.393	686.994	946.711	459.91	408.647	686.655	1181.09	1025.87	639.337	934.654	263.371	269.121	527.508	530.06	687.915	490.033	792.556	354.972	183.746	204.51	212.94	360.611	714.39	419.452	0.769276	0.00381913	0.0394754	DENND5B	5	78374551	78590351	+	3825	protein_coding	Bos taurus DENN domain containing 5B (DENND5B), mRNA. [Source:RefSeq mRNA;Acc:NM_001205488]	DENN	496	1451	461	951	854	321	581	1229	888	609	911	240
ENSBTAG00000050424	12.5094	14.1694	7.45112	11.9459	21.5414	11.4574	9.4548	9.61014	23.1052	13.6476	22.5712	4.38951	4.65148	6.7437	11.3046	7.12866	0	9.78464	0	0	0	0	9.14983	13.4878	4.43299	1.60267	0.00382051	0.0394754	-	21	42380070	42393726	+	1914	lncRNA	-	-	12	25	5	12	40	9	8	10	20	13	22	4
ENSBTAG00000021997	237.679	335.532	223.534	472.858	235.879	248.244	379.374	381.523	296.902	365.335	266.751	265.566	129.577	215.799	168.313	418.215	196.013	310.313	94.1274	227.71	136.34	148.085	190.532	309.098	203.184	0.608594	0.00382211	0.0394754	ITSN1	1	1665339	1908788	-	6329	protein_coding	intersectin 1 [Source:VGNC Symbol;Acc:VGNC:30352]	RhoGEF	228	592	150	475	438	195	321	397	257	348	260	242
ENSBTAG00000009991	645.277	897.207	564.795	1111.96	599.391	730.727	835.568	1090.75	755.541	580.547	709.968	463.094	316.301	570.218	525.036	815.043	212.348	642.99	424.371	517.42	340.851	357.783	750.286	748.736	497.513	0.58954	0.00385582	0.039712	CANT1	19	53391266	53406328	+	1949	protein_coding	calcium activated nucleotidase 1 [Source:VGNC Symbol;Acc:VGNC:26735]	-	619	1583	379	1117	1113	574	707	1135	654	553	692	422
ENSBTAG00000007837	126.137	240.88	87.9233	309.597	116.862	72.5635	239.916	346.926	194.084	284.5	298.556	83.4008	95.6876	167.094	135.655	178.216	72.7625	212.466	35.896	57.4911	39.4109	36.7511	94.1894	200.112	102.329	0.969935	0.00386334	0.0397365	SELENOI	11	73145020	73184405	-	1484	protein_coding	selenoprotein I [Source:NCBI gene;Acc:506381]	CDP-OH_P_transf	121	425	59	311	217	57	203	361	168	271	291	76
ENSBTAG00000020608	976.777	1868.1	1147.47	2040.75	1006.52	1169.93	999.846	1512.64	1258.08	818.855	1254.76	949.233	657.188	940.372	916.929	1290.29	883.545	1179.75	627.782	811.64	707.265	859.328	1022.09	1250.25	899.652	0.475617	0.00386768	0.0397376	ATG9A	2	107170269	107179679	-	3824	protein_coding	Bos taurus autophagy related 9A (ATG9A), mRNA. [Source:RefSeq mRNA;Acc:NM_001034706]	-	937	3296	770	2050	1869	919	846	1574	1089	780	1223	865
ENSBTAG00000012043	3.12735	0.566777	4.47067	1.99098	2.15414	0	1.18185	1.92203	0	2.09963	1.02597	14.2659	0	0	0	1.18811	0	2.79561	0	0	0	0	0	2.73378	0.362156	3.10389	0.0038684	1	PADI3	2	135316332	135346269	-	3101	protein_coding	peptidyl arginine deiminase 3 [Source:VGNC Symbol;Acc:VGNC:32547]	-	3	1	3	2	4	0	1	2	0	2	1	13
ENSBTAG00000020514	8.33961	2.26711	1.49022	0	13.4634	7.63826	2.3637	18.2593	4.62104	13.6476	17.4414	6.58427	2.65799	0	5.02427	5.94055	0	4.19342	0	0	0	0	2.1529	8.00966	1.81537	2.18221	0.00386885	1	-	21	8189560	8265087	+	1398	protein_coding	family with sequence similarity 169 member B [Source:NCBI gene;Acc:781793]	-	8	4	1	0	25	6	2	19	4	13	17	6
ENSBTAG00000032277	345.051	366.138	220.553	756.572	261.19	220.237	371.101	354.614	497.918	298.147	495.541	297.39	259.818	344.678	260.006	396.829	249.472	225.047	199.422	200.655	253.508	184.837	190.532	373.704	251.346	0.573001	0.00387734	0.0397942	KYNU	2	53739155	53888583	-	3027	protein_coding	kynureninase [Source:VGNC Symbol;Acc:VGNC:30759]	Aminotran_5	331	646	148	760	485	173	314	369	431	284	483	271
ENSBTAG00000014485	675.508	1032.67	515.618	1067.17	549.845	486.303	960.845	1176.28	1018.94	646.685	1150.11	178.873	265.799	541.744	489.866	690.292	510.823	809.329	106.89	250.256	115.037	62.6931	461.259	788.236	391.272	1.01127	0.00389074	0.0398214	POF1B	X	66868308	66966819	+	1920	protein_coding	POF1B, actin binding protein [Source:VGNC Symbol;Acc:VGNC:33104]	-	648	1822	346	1072	1021	382	813	1224	882	616	1121	163
ENSBTAG00000007787	418.023	478.359	479.852	628.154	497.069	566.505	544.833	493	438.999	471.367	703.812	499.307	540.901	455.575	494.89	364.75	444	452.889	252.07	392.292	339.785	331.841	376.758	518.273	404.159	0.359155	0.00389084	0.0398214	HIBCH	2	5980697	6129150	+	2351	protein_coding	3-hydroxyisobutyryl-CoA hydrolase [Source:NCBI gene;Acc:535883]	-	401	844	322	631	923	445	461	513	380	449	686	455
ENSBTAG00000021746	6461.11	9029.88	7896.7	9774.71	5897.51	6954.64	6253.17	7515.13	7588.91	6029.08	7935.84	6230.92	6141.28	6472.46	6081.88	6618.96	6732.76	6341.84	3122.95	4957.76	3379.75	3643.77	6302.62	7297.3	5436	0.424871	0.00390538	0.039887	ANXA5	6	3557585	3590521	+	2156	protein_coding	Bos taurus annexin A5 (ANXA5), mRNA. [Source:RefSeq mRNA;Acc:NM_001040477]	-	6198	15932	5299	9819	10951	5463	5291	7820	6569	5743	7735	5678
ENSBTAG00000051082	315.863	668.23	700.406	620.19	388.823	301.711	846.205	2103.66	1112.52	734.87	946.966	114.127	74.4237	313.957	384.357	1091.87	152.95	606.647	182.671	102.582	83.0823	38.913	280.954	737.797	301.128	1.29354	0.00390849	0.0398911	-	23	3363370	3603065	+	10674	protein_coding	dystonin [Source:NCBI gene;Acc:535297]	CH	303	1179	470	623	722	237	716	2189	963	700	923	104
ENSBTAG00000020286	100.075	230.111	120.708	130.409	148.097	82.7479	148.913	234.487	101.663	184.767	180.57	160.217	87.7136	81.6738	92.949	125.94	114.341	121.609	46.266	145.419	62.8443	20.5374	118.948	151.897	92.5673	0.719377	0.00393823	0.0401334	GAREM1	24	24694637	24927333	+	3327	protein_coding	GRB2 associated regulator of MAPK1 subtype 1 [Source:VGNC Symbol;Acc:VGNC:29252]	-	96	406	81	131	275	65	126	244	88	176	176	146
ENSBTAG00000003506	394.047	704.503	432.165	695.847	440.522	418.831	771.748	866.835	549.904	451.42	625.839	237.034	307.662	319.202	400.685	348.116	461.819	496.221	95.7227	386.656	138.471	55.1267	393.443	549.058	309.375	0.828768	0.00394376	0.0401395	STEAP2	4	74405139	74430946	+	2626	protein_coding	STEAP2 metalloreductase [Source:VGNC Symbol;Acc:VGNC:35379]	F420_oxidored	378	1243	290	699	818	329	653	902	476	430	610	216
ENSBTAG00000000342	765.159	1028.13	825.585	1412.6	599.929	743.458	573.198	827.433	810.993	633.038	721.254	783.528	530.269	832.473	669.484	733.064	482.609	613.637	334.232	324.656	450.562	679.896	641.564	810.359	572.04	0.502417	0.00395264	0.0401851	PLOD3	25	35480306	35488245	+	3241	protein_coding	Bos taurus procollagen-lysine,2-oxoglutarate 5-dioxygenase 3 (PLOD3), mRNA. [Source:RefSeq mRNA;Acc:NM_001193255]	2OG-FeII_Oxy	734	1814	554	1419	1114	584	485	861	702	603	703	714
ENSBTAG00000013958	850.64	1391.44	806.212	1178.66	978.52	1093.54	1086.12	1209.92	896.483	794.709	1165.5	827.423	653.201	793.509	884.271	1094.25	818.207	861.048	324.66	660.584	411.151	650.711	877.307	1023.26	729.9	0.488397	0.0039637	0.0402099	PAK4	18	48852699	48900413	+	3463	protein_coding	p21 (RAC1) activated kinase 4 [Source:NCBI gene;Acc:539742]	Pkinase	816	2455	541	1184	1817	859	919	1259	776	757	1136	754
ENSBTAG00000021273	737.013	1376.13	700.406	2434.97	714.637	646.706	1149.94	1687.54	1466.03	791.56	1025.97	401.641	492.392	784.518	737.311	1480.38	231.652	835.888	368.533	217.564	280.137	471.279	580.745	1094.38	589.128	0.893703	0.00397153	0.0402549	SEMA4B	21	21590158	21616772	+	2487	protein_coding	semaphorin 4B [Source:VGNC Symbol;Acc:VGNC:34434]	Sema	707	2428	470	2446	1327	508	973	1756	1269	754	1000	366
ENSBTAG00000019486	134.476	154.73	56.6285	187.152	103.937	95.4783	135.913	123.01	175.6	98.6825	142.609	34.0187	77.0817	111.646	64.0594	100.989	72.7625	107.631	61.4221	37.2001	28.7593	18.3756	69.9693	120.186	68.1724	0.819413	0.00397564	0.0402688	CLDN12	2	121402133	121416389	+	3446	protein_coding	Bos taurus claudin 12 (CLDN12), mRNA. [Source:RefSeq mRNA;Acc:NM_001076123]	-	129	273	38	188	193	75	115	128	152	94	139	31
ENSBTAG00000017402	628.598	966.354	619.934	1005.44	578.388	565.232	723.293	875.484	862.98	628.839	878.226	391.764	367.467	573.215	612.961	794.845	411.331	627.615	558.383	502.766	447.366	416.153	500.011	727.045	528.374	0.461564	0.00399032	0.0403618	OSBPL2	13	54954218	54970753	-	2261	protein_coding	Bos taurus oxysterol binding protein like 2 (OSBPL2), mRNA. [Source:RefSeq mRNA;Acc:NM_001035020]	-	603	1705	416	1010	1074	444	612	911	747	599	856	357
ENSBTAG00000038794	225.169	379.74	226.514	506.704	215.953	183.318	341.555	653.49	449.397	390.531	537.606	171.191	35.2183	155.105	288.895	426.531	43.0635	343.86	216.972	33.8183	133.145	70.2595	121.639	356.764	169.864	1.0722	0.00400324	0.04045	TMEM245	8	98619608	98686264	-	3078	protein_coding	transmembrane protein 245 [Source:VGNC Symbol;Acc:VGNC:36055]	-	216	670	152	509	401	144	289	680	389	372	524	156
ENSBTAG00000006816	356.518	414.88	353.183	575.393	287.578	341.176	226.915	378.64	355.82	373.734	476.048	345.674	349.525	323.698	296.432	350.492	145.525	314.506	245.688	286.328	145.927	211.86	261.039	373.797	266.456	0.48724	0.00403937	0.0406065	ABHD17B	8	48108615	48157205	-	2505	protein_coding	Bos taurus abhydrolase domain containing 17B (ABHD17B), mRNA. [Source:RefSeq mRNA;Acc:NM_001101278]	-	342	732	237	578	534	268	192	394	308	356	464	315
ENSBTAG00000003935	1973.36	3057.19	2040.12	3160.68	1352.8	1965.58	1552.95	2549.57	2107.2	1208.34	1858.02	1424.4	1427.34	1746.62	1649.22	1971.07	871.665	1717.9	843.956	933.385	605.01	1444.1	1567.85	2020.85	1343.47	0.589024	0.00405068	0.0406645	TMBIM1	2	106302074	106319619	-	2202	protein_coding	Bos taurus transmembrane BAX inhibitor motif containing 1 (TMBIM1), mRNA. [Source:RefSeq mRNA;Acc:NM_205798]	-	1893	5394	1369	3175	2512	1544	1314	2653	1824	1151	1811	1298
ENSBTAG00000020614	273.122	448.887	278.672	444.984	259.036	213.871	269.462	441.106	479.433	274.001	459.632	163.509	204.665	276.492	231.116	301.78	138.1	350.849	228.937	136.401	198.119	177.27	223.363	333.81	224.281	0.574604	0.00405548	0.0406742	PRKCE	11	28303215	28635155	+	5221	protein_coding	Bos taurus protein kinase C epsilon (PRKCE), mRNA. [Source:RefSeq mRNA;Acc:NM_001111120]	Pkinase	262	792	187	447	481	168	228	459	415	261	448	149
ENSBTAG00000049291	6983.38	13202.5	5910.23	22594.6	2686.76	4596.96	1979.6	10688.4	8410.3	4113.17	15226.4	1871.03	2549.67	7169.31	6984.99	5884.71	1232.51	6126.58	710.741	739.494	881.951	1136.04	3796.64	8188.61	3382.97	1.27535	0.00408723	0.0408918	-	6	84497382	84513073	-	1590	protein_coding	-	UDPGT	6699	23294	3966	22697	4989	3611	1675	11122	7280	3918	14841	1705
ENSBTAG00000013982	1414.61	2201.93	2332.2	1892.43	1170.24	1527.65	1614.41	2469.81	2436.45	1483.39	2782.42	933.869	620.64	1063.26	1394.23	1982.95	1830.94	1533.39	450.695	1088.95	480.386	345.893	1205.62	1854.95	1090.63	0.766688	0.00409271	0.0409188	UACA	10	17533608	17619279	-	6541	protein_coding	Bos taurus uveal autoantigen with coiled-coil domains and ankyrin repeats (UACA), mRNA. [Source:RefSeq mRNA;Acc:NM_174209]	-	1357	3885	1565	1901	2173	1200	1366	2570	2109	1413	2712	851
ENSBTAG00000037634	685.933	575.278	867.311	2420.04	881.045	598.331	2429.88	2483.26	1884.23	1396.25	1358.38	582.708	837.266	688.607	600.4	1792.86	1089.95	666.753	480.209	297.601	127.819	145.924	391.29	1346.89	647.153	1.05773	0.00409648	0.0409286	-	3	54187433	54276697	+	4762	protein_coding	guanylate binding protein 4 [Source:NCBI gene;Acc:613313]	-	658	1015	582	2431	1636	470	2056	2584	1631	1330	1324	531
ENSBTAG00000017090	138.646	172.867	174.356	209.053	105.553	112.028	178.459	222.955	155.96	208.913	188.778	88.8877	39.8698	114.643	121.839	207.919	93.5518	129.996	110.879	72.1457	40.476	111.334	83.4249	163.038	102.371	0.675202	0.00411291	0.0410649	SMCR8	19	34353294	34358390	-	2817	protein_coding	Smith-Magenis syndrome chromosome region, candidate 8 [Source:NCBI gene;Acc:781661]	-	133	305	117	210	196	88	151	232	135	199	184	81
ENSBTAG00000018940	85.481	82.1826	95.3744	68.6888	141.635	91.6592	236.37	210.462	130.545	221.511	131.324	124.004	55.8177	72.6821	119.326	167.523	84.6421	113.222	39.0868	52.982	57.5185	45.3985	74.2751	134.936	80.225	0.755771	0.0041442	0.0412465	CRACR2A	5	106146546	106298766	+	2947	protein_coding	calcium release activated channel regulator 2A [Source:NCBI gene;Acc:525377]	Ras	82	145	64	69	263	72	200	219	113	211	128	113
ENSBTAG00000016677	2.0849	7.93487	4.47067	4.97745	2.69268	1.27304	8.27295	8.64913	9.24209	14.6974	19.4933	25.2397	2.65799	0	1.25607	1.18811	0	15.3759	0	0	0	0	2.69113	9.08569	2.10629	2.1692	0.00416681	1	C1QL3	13	30996656	31004164	-	1708	protein_coding	Bos taurus complement C1q like 3 (C1QL3), mRNA. [Source:RefSeq mRNA;Acc:NM_001206164]	Collagen	2	14	3	5	5	1	7	9	8	14	19	23
ENSBTAG00000013414	1606.42	1745.67	1853.84	4220.88	1740.01	2338.58	1608.5	2498.64	2705.62	1288.12	2016.02	1401.35	1426.68	2316.84	1504.77	1862.96	1302.3	1645.22	501.747	968.331	475.061	890.675	1262.68	2085.3	1287.02	0.696226	0.00416969	0.0414347	BLVRA	4	77284046	77335575	-	2429	protein_coding	Bos taurus biliverdin reductase A (BLVRA), mRNA. [Source:RefSeq mRNA;Acc:NM_001097571]	GFO_IDH_MocA	1541	3080	1244	4240	3231	1837	1361	2600	2342	1227	1965	1277
ENSBTAG00000014030	328.372	442.653	320.398	297.651	279.5	207.506	637.017	743.825	381.236	381.083	468.866	216.184	157.486	184.328	266.286	325.542	225.712	359.236	261.642	173.601	116.102	19.4565	294.947	392.024	216.758	0.855543	0.0041862	0.0415249	FGD6	5	24766344	24868854	-	4687	protein_coding	FYVE, RhoGEF and PH domain containing 6 [Source:VGNC Symbol;Acc:VGNC:28969]	RhoGEF	315	781	215	299	519	163	539	774	330	363	457	197
ENSBTAG00000016951	726.588	1228.2	882.213	1481.29	550.922	598.331	866.296	1559.73	1290.43	776.862	1055.72	551.981	411.988	514.769	718.47	1322.37	743.96	738.041	567.955	353.965	292.918	373.997	543.607	964.047	598.367	0.68894	0.00419006	0.0415249	WDFY1	2	112010456	112064142	-	3188	protein_coding	WD repeat and FYVE domain containing 1 [Source:VGNC Symbol;Acc:VGNC:36876]	FYVE	697	2167	592	1488	1023	470	733	1623	1117	740	1029	503
ENSBTAG00000006819	2962.65	5051.68	3156.3	7128.7	2153.07	2566.46	3090.54	4701.28	4924.88	2615.09	5684.87	1181.88	2071.9	2657.77	2273.48	4525.51	1841.34	3716.76	1352.08	939.022	842.54	1014.98	2021.04	3768.12	2114.22	0.833837	0.0042241	0.0418058	-	21	49184308	49281283	+	4950	protein_coding	MIA SH3 domain ER export factor 2 [Source:NCBI gene;Acc:513132]	SH3_2	2842	8913	2118	7161	3998	2016	2615	4892	4263	2491	5541	1077
ENSBTAG00000015667	573.348	833.728	400.871	1283.19	464.757	507.945	525.924	757.279	642.325	586.846	594.034	434.562	340.222	514.769	424.551	718.806	228.682	471.06	327.053	267.165	464.409	445.337	474.176	633.734	425.112	0.576371	0.00422724	0.0418087	TMEM127	11	2355706	2367369	-	1690	protein_coding	Bos taurus transmembrane protein 127 (TMEM127), mRNA. [Source:RefSeq mRNA;Acc:NM_001205763]	-	550	1471	269	1289	863	399	445	788	556	559	579	396
ENSBTAG00000011922	4852.61	9878.92	5935.57	10028.6	5946.51	6124.61	8861.52	13414.8	8477.31	5724.64	7679.35	4362.08	2599.51	5745.64	5644.77	10261.7	3884.63	6710.86	2961.82	3836.12	2690.59	3220.05	5251.46	7607.21	4800.65	0.664232	0.00423431	0.0418504	PLEC	14	839972	896647	+	18554	protein_coding	plectin [Source:VGNC Symbol;Acc:VGNC:53873]	CH	4655	17430	3983	10074	11042	4811	7498	13959	7338	5453	7485	3975
ENSBTAG00000004204	160.537	273.753	190.749	263.805	135.711	95.4783	367.556	395.938	316.542	325.442	278.037	99.8615	17.9414	88.4175	136.911	344.552	83.1572	213.864	70.1967	100.328	138.471	62.6931	114.104	241.951	124.603	0.960541	0.00424108	0.0418892	GPR107	11	100410491	100463233	+	1789	protein_coding	Bos taurus G protein-coupled receptor 107 (GPR107), mRNA. [Source:RefSeq mRNA;Acc:NM_001099164]	-	154	483	128	265	252	75	311	412	274	310	271	91
ENSBTAG00000019264	1560.55	1796.68	1466.38	1968.08	1234.86	1402.89	2202.97	1808.63	1779.1	1907.51	2097.07	1144.57	1545.62	1306.03	1271.14	1412.66	1530.98	1705.32	1029.82	1305.39	1153.57	673.411	1086.68	1697.44	1274.6	0.413713	0.00426696	0.0420531	EDEM3	16	65719553	65792435	-	6798	protein_coding	Bos taurus ER degradation enhancing alpha-mannosidase like protein 3 (EDEM3), mRNA. [Source:RefSeq mRNA;Acc:NM_001205853]	-	1497	3170	984	1977	2293	1102	1864	1882	1540	1817	2044	1043
ENSBTAG00000008945	2019.23	2651.95	758.525	3184.57	756.105	2210	1238.58	1706.76	957.712	802.058	1351.2	433.465	1212.04	657.137	984.757	771.083	343.023	296.335	139.596	660.584	45.8018	132.953	1866.57	1505.85	646.352	1.21968	0.00426912	0.0420531	SDSL	17	61005835	61018993	-	1603	protein_coding	serine dehydratase like [Source:VGNC Symbol;Acc:VGNC:34400]	PALP	1937	4679	509	3199	1404	1736	1048	1776	829	764	1317	395
ENSBTAG00000007785	359.646	538.438	239.926	551.501	269.268	322.08	543.651	451.677	756.696	395.78	738.695	185.457	219.284	403.873	221.068	415.838	243.532	440.309	236.914	229.965	95.8642	134.034	304.097	446.068	267.707	0.736946	0.00429845	0.0422853	PKD2L2	7	49358740	49403930	+	1939	protein_coding	Bos taurus polycystin 2 like 2, transient receptor potential cation channel (PKD2L2), mRNA. [Source:RefSeq mRNA;Acc:NM_001038552]	-	345	950	161	554	500	253	460	470	655	377	720	169
ENSBTAG00000048809	498.292	754.38	527.54	513.673	470.142	457.023	492.832	764.967	499.073	444.071	598.138	408.225	350.19	403.124	445.904	665.341	276.201	472.458	189.85	252.51	361.089	313.466	444.036	535.696	379.47	0.498589	0.00430393	0.0422968	VPS37B	17	52637342	52668722	+	2592	protein_coding	Bos taurus VPS37B, ESCRT-I subunit (VPS37B), mRNA. [Source:RefSeq mRNA;Acc:NM_001205357]	-	478	1331	354	516	873	359	417	796	432	423	583	372
ENSBTAG00000020143	227.254	195.538	211.612	260.818	172.332	162.95	228.097	312.33	216.034	270.852	213.401	347.869	111.635	208.306	190.922	175.84	108.401	222.251	185.064	143.164	161.904	203.212	195.914	234.924	173.329	0.437304	0.00431054	0.0423193	RDH10	14	36628450	36655314	+	1452	protein_coding	retinol dehydrogenase 10 [Source:VGNC Symbol;Acc:VGNC:33841]	adh_short	218	345	142	262	320	128	193	325	187	258	208	317
ENSBTAG00000010976	300.226	316.261	256.319	441.997	184.179	245.698	226.915	541.051	371.994	356.937	411.412	252.397	81.0686	212.052	216.044	337.423	102.462	378.805	101.307	130.764	232.204	164.299	251.351	325.449	200.707	0.698915	0.00432199	0.0424034	KANK1	8	43770176	43988755	-	6174	protein_coding	KN motif and ankyrin repeat domains 1 [Source:VGNC Symbol;Acc:VGNC:56976]	-	288	558	172	444	342	193	192	563	322	340	401	230
ENSBTAG00000023843	994.498	1469.65	1162.38	1862.56	828.268	1005.7	1108.58	1984.49	1781.41	1083.41	1784.15	660.622	462.49	983.832	890.552	1189.3	1207.26	1456.51	556.787	596.33	323.808	422.638	808.414	1310.48	808.902	0.696786	0.00433243	0.0424775	RALGPS1	11	97676252	97978475	+	6323	protein_coding	Bos taurus Ral GEF with PH domain and SH3 binding motif 1 (RALGPS1), mRNA. [Source:RefSeq mRNA;Acc:NM_001193100]	PH	954	2593	780	1871	1538	790	938	2065	1542	1032	1739	602
ENSBTAG00000009294	512.886	1129.02	387.458	860.103	431.906	565.232	579.107	817.823	471.347	460.868	870.019	454.315	249.186	496.786	542.621	610.688	136.615	560.52	133.214	338.183	285.462	196.727	546.837	628.34	372.44	0.755066	0.00433941	0.0424906	DEGS2	21	65091255	65110055	-	1332	protein_coding	Bos taurus delta 4-desaturase, sphingolipid 2 (DEGS2), mRNA. [Source:RefSeq mRNA;Acc:NM_001076251]	-	492	1992	260	864	802	444	490	851	408	439	848	414
ENSBTAG00000009789	246.018	363.304	274.201	381.273	176.101	216.417	316.736	419.002	345.423	406.278	534.528	163.509	13.9544	162.598	233.628	384.947	247.987	258.594	74.9828	68.7639	63.9095	39.9939	172.77	320.233	156.557	1.03506	0.00434152	0.0424906	GNAQ	8	53685832	53996400	-	2008	protein_coding	G protein subunit alpha q [Source:VGNC Symbol;Acc:VGNC:29453]	G-alpha	236	641	184	383	327	170	268	436	299	387	521	149
ENSBTAG00000014966	2552.96	4379.48	3758.35	5513.02	3245.22	3516.15	4054.93	6858.76	4418.87	2809.3	3994.08	2752.23	1631.34	2874.32	2980.65	3699.77	2597.18	3993.53	1975.88	3071.83	2739.59	2348.83	3246.57	3987.78	2832.68	0.493629	0.00434815	0.0425181	PLXNB2	5	119638532	119666475	-	7584	protein_coding	plexin B2 [Source:VGNC Symbol;Acc:VGNC:33062]	Sema	2449	7727	2522	5538	6026	2762	3431	7137	3825	2676	3893	2508
ENSBTAG00000000097	3534.95	4266.69	2880.6	7744.91	2026.51	2537.18	3809.1	5457.6	5992.34	3440.24	5201.64	2021.37	1586.15	3435.54	2713.11	4492.24	2184.36	4120.73	1520.4	1722.48	1040.66	1036.6	2550.11	4076.1	2400.22	0.764132	0.00438052	0.0426317	EFCAB14	3	99421569	99457891	+	3875	protein_coding	EF-hand calcium binding domain 14 [Source:VGNC Symbol;Acc:VGNC:28342]	-	3391	7528	1933	7780	3763	1993	3223	5679	5187	3277	5070	1842
ENSBTAG00000016094	99.0329	150.196	84.9428	290.683	79.7033	48.3757	154.822	261.396	167.513	121.778	157.999	44.9925	11.9609	101.156	70.3398	133.068	49.0033	152.361	82.9597	13.5273	20.238	18.3756	36.0611	138.453	62.6409	1.14824	0.00438297	0.0426317	SLC36A1	7	62635851	62681653	+	1754	protein_coding	Bos taurus solute carrier family 36 member 1 (SLC36A1), mRNA. [Source:RefSeq mRNA;Acc:NM_001192498]	Aa_trans	95	265	57	292	148	38	131	272	145	116	154	41
ENSBTAG00000007044	8.33961	0.566777	0	19.9098	0	3.81913	0	1.92203	8.08683	0	1.02597	0	0	0	0	0	23.7592	0	0	0	0	0	0	3.63918	2.15993	4.32448	0.00440571	1	CALHM1	26	24039332	24042806	-	1035	protein_coding	calcium homeostasis modulator 1 [Source:VGNC Symbol;Acc:VGNC:26707]	-	8	1	0	20	0	3	0	2	7	0	1	0
ENSBTAG00000052686	20.849	22.6711	38.7458	4.97745	72.7024	42.0105	107.548	91.2964	85.4893	30.4446	21.5453	16.4607	5.98047	14.986	21.3531	16.6335	2.9699	62.9012	0	7.89094	0	0	16.685	46.2284	13.5818	1.77838	0.00443188	0.0429251	-	25	17116564	17122179	+	789	protein_coding	-	-	20	40	26	5	135	33	91	95	74	29	21	15
ENSBTAG00000008280	10212.9	15699.1	8750.6	19847.1	6194.78	6944.46	10981.8	15165.8	15494.4	8353.37	15307.4	4852.61	6902.79	10529.2	5771.63	10334.2	7752.92	11137.7	3189.96	3375.07	1773.49	1927.27	7240.21	11483.7	6357.67	0.853038	0.00443919	0.0429251	HNF4G	14	38801752	38831315	+	3816	protein_coding	Bos taurus hepatocyte nuclear factor 4 gamma (HNF4G), transcript variant 1, mRNA. [Source:RefSeq mRNA;Acc:NM_205811]	Hormone_recep	9797	27699	5872	19937	11503	5455	9292	15781	13412	7957	14920	4422
ENSBTAG00000047293	290.844	396.177	265.26	534.578	213.799	194.776	501.105	681.359	553.37	587.896	551.969	183.262	62.4627	272.745	227.348	422.967	182.649	402.568	216.174	234.474	131.014	134.034	312.709	412.866	236.286	0.806002	0.00443938	0.0429251	NRIP1	1	22189815	22193285	+	3471	protein_coding	nuclear receptor interacting protein 1 [Source:VGNC Symbol;Acc:VGNC:32263]	-	279	699	178	537	397	153	424	709	479	560	538	167
ENSBTAG00000012675	265.825	405.812	360.634	334.485	362.973	297.892	523.56	683.281	571.854	266.653	312.919	314.948	189.382	238.278	263.774	399.205	289.565	336.871	289.561	279.565	307.831	123.224	242.74	391.736	269.09	0.543595	0.00444332	0.0429251	MYO19	19	12850548	12884004	-	4338	protein_coding	Bos taurus myosin XIX (MYO19), mRNA. [Source:RefSeq mRNA;Acc:NM_001024501]	Myosin_head	255	716	242	336	674	234	443	711	495	254	305	287
ENSBTAG00000016091	104.245	174	74.5112	185.161	84.0116	73.8366	105.185	153.762	166.358	123.878	186.726	61.4532	44.5213	107.899	42.7063	118.811	28.214	86.6639	67.8036	38.3274	109.711	75.6641	99.5717	124.427	74.5358	0.737697	0.00448738	0.0432369	KLHL25	21	16566497	16600659	-	2281	protein_coding	Bos taurus kelch like family member 25 (KLHL25), mRNA. [Source:RefSeq mRNA;Acc:NM_001192686]	BACK	100	307	50	186	156	58	89	160	144	118	182	56
ENSBTAG00000010498	2643.66	1165.29	2378.4	4570.29	1335.57	1857.37	1532.86	3011.82	2430.67	993.124	1143.95	1728.37	1711.08	1391.45	1155.58	957.616	705.351	1785	1025.83	990.877	1396.42	1040.92	2045.26	2065.95	1291.4	0.677403	0.00448894	0.0432369	SLC40A1	2	6776416	6800154	+	3189	protein_coding	Bos taurus solute carrier family 40 member 1 (SLC40A1), mRNA. [Source:RefSeq mRNA;Acc:NM_001077970]	-	2536	2056	1596	4591	2480	1459	1297	3134	2104	946	1115	1575
ENSBTAG00000005072	4964.15	11865.5	7694.03	19798.3	2295.24	4353.81	4189.66	15215.7	9471.99	5622.8	13449.4	1587.91	2182.21	5268.33	4054.58	8689.83	1332	8572.74	1170.21	187.128	357.893	1471.13	2967.24	8375.71	3295.75	1.34565	0.00450188	0.0433288	CUBN	13	31274942	31535596	-	12671	protein_coding	cubilin [Source:VGNC Symbol;Acc:VGNC:27828]	CUB	4762	20935	5163	19888	4262	3420	3545	15833	8199	5356	13109	1447
ENSBTAG00000005257	654.659	812.191	341.262	1036.3	289.732	379.367	702.019	635.23	756.696	482.914	867.967	412.614	373.447	528.257	393.149	588.114	319.264	622.023	350.983	244.619	159.774	125.386	371.375	614.246	370.581	0.729413	0.00450716	0.0433288	PEX13	11	43760329	43791822	+	2118	protein_coding	Bos taurus peroxisomal biogenesis factor 13 (PEX13), mRNA. [Source:RefSeq mRNA;Acc:NM_001076212]	-	628	1433	229	1041	538	298	594	661	655	460	846	376
ENSBTAG00000055054	1.04245	2.26711	2.98045	0.99549	10.7707	11.4574	15.3641	0.961014	5.77631	10.4981	2.05193	18.6554	0	0	1.25607	1.18811	0	11.1824	0	0	0	0	0	6.90171	1.23878	2.63783	0.00451032	1	-	1	106487163	106590503	+	318	protein_coding	-	-	1	4	2	1	20	9	13	1	5	10	2	17
ENSBTAG00000017079	794.348	740.21	597.58	829.243	566.54	560.139	573.198	695.774	823.701	706.525	712.02	677.083	479.102	678.866	587.839	577.421	267.291	712.881	467.446	559.129	522.993	504.788	516.696	689.697	534.041	0.368925	0.00451539	0.0433743	MFAP3	7	65340082	65347501	+	4569	protein_coding	Bos taurus microfibril associated protein 3 (MFAP3), mRNA. [Source:RefSeq mRNA;Acc:NM_001166519]	I-set	762	1306	401	833	1052	440	485	724	713	673	694	617
ENSBTAG00000007963	1391.67	1305.29	1737.6	1400.65	1102.92	940.78	1366.22	1794.21	1544.58	1536.93	1332.73	931.674	976.146	1104.47	1136.74	1548.11	902.849	1385.23	938.881	658.33	868.104	803.121	946.738	1365.44	1024.43	0.41473	0.00452253	0.043409	KIDINS220	11	88488031	88581016	+	7454	protein_coding	kinase D interacting substrate 220 [Source:VGNC Symbol;Acc:VGNC:30579]	-	1335	2303	1166	1407	2048	739	1156	1867	1337	1464	1299	849
ENSBTAG00000017574	6641.46	13815.2	7485.4	15165.3	7977.33	7920.88	8544.78	10255.9	8146.9	7503.02	11284.6	7137.35	5438.91	7967.31	7237.46	12641.5	5825.46	5796.7	2545.43	5114.46	4477.92	4296.64	6856.45	9323.18	6199.84	0.588658	0.00453023	0.0434317	LMNA	3	14642915	14670926	-	2911	protein_coding	lamin A/C [Source:VGNC Symbol;Acc:VGNC:30929]	Filament	6371	24375	5023	15234	14813	6222	7230	10672	7052	7147	10999	6504
ENSBTAG00000012099	199.108	291.89	190.749	318.557	230.493	171.861	413.648	553.544	411.273	371.634	374.477	125.101	123.596	144.615	239.909	324.354	114.341	324.291	130.023	113.855	188.533	185.918	176	304.361	187.767	0.699334	0.00454942	0.0435619	TMEM87B	11	319215	361708	-	1763	protein_coding	transmembrane protein 87B [Source:VGNC Symbol;Acc:VGNC:36119]	-	191	515	128	320	428	135	350	576	356	354	365	114
ENSBTAG00000019853	317.948	424.516	399.38	431.047	271.422	258.428	346.282	516.065	497.918	410.477	568.385	239.229	233.238	271.996	277.591	380.195	163.344	325.689	386.082	137.528	316.352	211.86	272.342	390.091	270.565	0.52712	0.0045511	0.0435619	SMURF2	19	48732717	48876849	-	2605	protein_coding	SMAD specific E3 ubiquitin protein ligase 2 [Source:VGNC Symbol;Acc:VGNC:35041]	HECT	305	749	268	433	504	203	293	537	431	391	554	218
ENSBTAG00000045787	328.372	524.835	304.006	1629.62	300.503	342.449	728.02	850.498	932.296	339.09	639.176	186.554	97.0166	425.603	315.273	843.558	78.7023	369.021	110.879	183.746	23.4335	48.6412	266.421	592.118	251.118	1.23787	0.00455325	0.0435619	CDS1	6	99411738	99488979	+	1855	protein_coding	CDP-diacylglycerol synthase 1 [Source:VGNC Symbol;Acc:VGNC:27155]	-	315	926	204	1637	558	269	616	885	807	323	623	170
ENSBTAG00000021830	79.2263	57.8112	208.631	387.246	80.7804	73.8366	83.9114	374.796	72.7815	133.326	165.18	69.1349	58.4757	134.874	61.5473	30.8908	28.214	62.9012	116.463	87.9276	80.952	76.745	88.8072	148.888	75.2543	0.979543	0.00457398	0.0436234	ENPP1	9	69748258	69818319	+	3181	protein_coding	Bos taurus ectonucleotide pyrophosphatase/phosphodiesterase 1 (ENPP1), mRNA. [Source:RefSeq mRNA;Acc:NM_001206212]	Somatomedin_B	76	102	140	389	150	58	71	390	63	127	161	63
ENSBTAG00000050824	1462.56	1596.04	1369.52	1594.77	1227.32	1248.86	1064.85	1396.35	1084.79	1092.86	1569.73	1200.53	691.077	1246.09	1047.56	1204.74	1128.56	1182.54	783.331	1020.19	1100.31	947.963	1266.98	1325.68	1056.3	0.328447	0.00460742	0.0438287	HS6ST1	2	4187288	4227153	+	3932	protein_coding	heparan sulfate 6-O-sulfotransferase 1 [Source:NCBI gene;Acc:518563]	-	1403	2816	919	1602	2279	981	901	1453	939	1041	1530	1094
ENSBTAG00000010838	450.339	1007.16	317.418	1390.7	263.344	341.176	472.74	922.574	977.351	376.883	903.875	197.528	219.284	480.302	359.235	755.638	157.405	638.797	152.359	182.619	161.904	152.409	281.492	635.091	321.949	0.980921	0.00462811	0.0439686	TMEM181	9	95033934	95042817	+	1368	protein_coding	transmembrane protein 181 [Source:VGNC Symbol;Acc:VGNC:36007]	-	432	1777	213	1397	489	268	400	960	846	359	881	180
ENSBTAG00000007703	179.302	143.394	162.435	114.481	171.254	185.864	178.459	143.191	116.681	183.717	193.907	205.21	83.7266	121.387	180.874	87.9201	103.946	167.737	105.295	142.037	91.6036	98.3634	153.394	164.825	121.48	0.441655	0.00463669	0.04398	NMT2	13	29681997	29742318	-	3102	protein_coding	Bos taurus N-myristoyltransferase 2 (NMT2), mRNA. [Source:RefSeq mRNA;Acc:NM_174456]	-	172	253	109	115	318	146	151	149	101	175	189	187
ENSBTAG00000003708	2924.08	6332.03	3382.81	9670.19	1815.94	2161.63	3521.91	5078	5536.01	2539.5	5102.13	1873.23	2281.88	3583.15	2235.8	4884.32	1980.92	3691.6	1199.73	968.331	842.54	883.108	2000.04	4161.45	2231.95	0.898863	0.00464287	0.04398	SEC23A	21	49038721	49103406	-	3274	protein_coding	Sec23 homolog A, coat complex II component [Source:VGNC Symbol;Acc:VGNC:34410]	-	2805	11172	2270	9714	3372	1698	2980	5284	4792	2419	4973	1707
ENSBTAG00000014655	11177.2	17854.6	11072.4	23604.1	9546.09	12545.8	13241.5	19294.3	15761.2	9696.08	17878.5	6307.73	5430.93	12011.3	11006.9	14894.1	8847.33	12764.8	2876.47	5032.17	2642.66	3871.84	9893.12	13998.3	8115.6	0.786517	0.00466681	0.0440798	MYO1A	5	56378741	56406111	+	4227	protein_coding	Bos taurus myosin IA (MYO1A), mRNA. [Source:RefSeq mRNA;Acc:NM_174395]	Myosin_head	10722	31502	7430	23711	17726	9855	11204	20077	13643	9236	17426	5748
ENSBTAG00000042159	0	5.10099	4.47067	0	1.07707	1.27304	10.6367	8.64913	8.08683	0	0	0	0.664497	0	0	0	0	1.39781	0	0	0	0	0	3.27453	0.187482	3.64488	0.0046682	1	RF00594	19	35724663	35724749	+	87	snoRNA	-	-	0	9	3	0	2	1	9	9	7	0	0	0
ENSBTAG00000008881	414.896	410.913	306.986	431.047	291.887	384.459	476.286	437.262	438.999	457.719	425.776	339.09	165.46	348.425	351.699	422.967	258.381	401.17	210.59	333.674	315.287	169.704	264.269	401.277	294.693	0.44788	0.00467242	0.0440994	PURA	7	51298957	51302491	+	3002	protein_coding	Bos taurus purine rich element binding protein A (PURA), mRNA. [Source:RefSeq mRNA;Acc:NM_001205434]	-	398	725	206	433	542	302	403	455	380	436	415	309
ENSBTAG00000053135	2361.15	3593.36	2025.22	5636.46	1282.25	1681.69	3068.08	3180	4684.58	1575.77	2795.76	1046.9	1101.74	2868.32	1487.18	2101.77	837.512	3125.49	409.215	365.238	142.731	325.356	1185.71	2744.27	1268.21	1.11371	0.00470352	0.0442558	TMEM236	13	32184990	32225378	+	3043	protein_coding	transmembrane protein 236 [Source:NCBI gene;Acc:520412]	-	2265	6340	1359	5662	2381	1321	2596	3309	4055	1501	2725	954
ENSBTAG00000053833	29.1886	28.3388	76.0015	40.8151	36.6205	20.3687	36.6374	81.6862	46.2104	60.8892	43.0905	35.1161	3.32248	20.2311	20.0971	29.7027	53.4582	32.1495	23.133	22.5455	21.3032	9.72824	31.2171	44.5803	24.2626	0.889912	0.00471042	0.0442924	-	2	93887713	93957400	+	1781	protein_coding	-	-	28	50	51	41	68	16	31	85	40	58	42	32
ENSBTAG00000010663	562.924	807.657	609.502	1711.25	500.839	739.639	621.653	1157.06	899.948	570.049	527.346	733.049	386.737	660.134	531.316	761.578	527.157	571.702	234.521	548.984	470.8	416.153	618.421	786.743	520.682	0.595889	0.00474131	0.0444822	ADAM15	3	15538260	15548475	-	3031	protein_coding	Bos taurus ADAM metallopeptidase domain 15 (ADAM15), mRNA. [Source:RefSeq mRNA;Acc:NM_001205442]	-	540	1425	409	1719	930	581	526	1204	779	543	514	668
ENSBTAG00000000939	285.632	343.467	253.338	338.467	220.261	183.318	274.189	396.899	270.331	275.051	348.828	148.146	177.421	167.843	234.885	374.254	173.739	241.82	157.943	107.091	111.842	125.386	191.07	278.161	187.572	0.571043	0.00476058	0.0445929	KIF16B	13	10069353	10418278	-	6391	protein_coding	kinesin family member 16B [Source:VGNC Symbol;Acc:VGNC:30585]	Kinesin	274	606	170	340	409	144	232	413	234	262	340	135
ENSBTAG00000010350	267.91	419.415	356.164	372.313	275.192	203.687	367.556	657.334	527.954	426.225	550.943	297.39	80.4041	260.757	296.432	335.047	184.134	447.298	82.162	311.128	88.4081	108.092	302.483	393.507	226.94	0.795706	0.00476616	0.0446032	USP53	6	6014820	6054142	-	3339	protein_coding	ubiquitin specific peptidase 53 [Source:NCBI gene;Acc:107131223]	UCH	257	740	239	374	511	160	311	684	457	406	537	271
ENSBTAG00000006129	499.334	455.122	347.222	896.936	407.133	378.094	704.383	1330.04	916.122	591.045	686.371	222.768	101.004	367.907	354.211	788.905	193.043	626.217	283.18	47.3456	182.142	194.565	328.317	619.548	315.167	0.975816	0.00481031	0.0449156	KIAA0556	25	25087968	25327424	+	5510	protein_coding	KIAA0556 [Source:HGNC Symbol;Acc:HGNC:29068]	-	479	803	233	901	756	297	596	1384	793	563	669	203
ENSBTAG00000005482	2702.03	5388.34	2934.25	4461.79	1529.44	2241.83	2311.7	3056.99	3664.49	2045.04	3591.9	1326.73	1343.61	2950	2402.86	2139.79	1489.4	3200.97	744.244	1074.3	688.092	548.024	1925.77	2937.88	1682.46	0.804339	0.00482974	0.0450089	TMEM135	29	8236863	8540319	-	3888	protein_coding	transmembrane protein 135 [Source:VGNC Symbol;Acc:VGNC:56288]	-	2592	9507	1969	4482	2840	1761	1956	3181	3172	1948	3501	1209
ENSBTAG00000048062	1432.33	1929.31	1527.48	1789.89	1294.1	1344.33	1678.23	2993.56	1955.86	1214.63	1822.11	1008.49	538.907	1091.73	1210.85	1859.39	1064.71	1804.57	734.672	999.895	796.738	759.884	1414.46	1665.86	1115.98	0.578468	0.00483377	0.0450089	KDM6B	19	27535830	27545702	+	6537	protein_coding	lysine demethylase 6B [Source:VGNC Symbol;Acc:VGNC:30532]	JmjC	1374	3404	1025	1798	2403	1056	1420	3115	1693	1157	1776	919
ENSBTAG00000027151	1874.33	3193.79	1388.89	3311	1459.97	1374.89	2557.52	3285.71	3039.49	1851.87	3412.36	1022.76	700.38	1744.37	1817.53	2377.41	1544.35	2288.21	918.141	730.476	423.933	850.681	1508.11	2314.38	1354.87	0.772801	0.00483719	0.0450089	ARHGAP26	7	53810968	54280637	+	5373	protein_coding	Bos taurus Rho GTPase activating protein 26 (ARHGAP26), mRNA. [Source:RefSeq mRNA;Acc:NM_001205522]	RhoGAP	1798	5635	932	3326	2711	1080	2164	3419	2631	1764	3326	932
ENSBTAG00000012585	976.777	1361.96	917.979	1402.65	675.324	719.27	1050.67	1463.62	1519.17	1072.91	1395.31	604.656	492.392	874.434	871.711	1339	743.96	1045.56	482.602	491.493	534.709	503.707	700.231	1096.69	734.527	0.579051	0.00483856	0.0450089	RAB3GAP2	16	23632616	23735677	-	6144	protein_coding	Bos taurus RAB3 GTPase activating non-catalytic protein subunit 2 (RAB3GAP2), mRNA. [Source:RefSeq mRNA;Acc:NM_001192199]	-	937	2403	616	1409	1254	565	889	1523	1315	1022	1360	551
ENSBTAG00000027024	500.377	960.686	621.424	974.585	514.84	471.026	984.482	1369.45	1194.54	1251.38	1330.68	260.079	128.912	634.658	496.147	1013.46	473.699	842.877	283.18	267.165	275.876	161.056	562.984	869.462	467.274	0.896478	0.00483868	0.0450089	ARHGAP5	21	42505542	42581786	+	5306	protein_coding	Rho GTPase activating protein 5 [Source:VGNC Symbol;Acc:VGNC:26098]	RhoGAP	480	1695	417	979	956	370	833	1425	1034	1192	1297	237
ENSBTAG00000015249	1876.41	2633.24	1366.54	2924.75	1438.97	1481.82	2314.06	2228.59	2248.14	1727.99	2187.36	1297.1	1204.73	2257.64	1596.46	1708.5	969.672	1850.69	1328.15	932.258	1132.26	1287.37	1310.04	1977.08	1416.16	0.481474	0.00484466	0.045036	B4GALT1	8	74858830	74914405	-	4130	protein_coding	beta-1,4-galactosyltransferase 1 [Source:VGNC Symbol;Acc:VGNC:26388]	-	1800	4646	917	2938	2672	1164	1958	2319	1946	1646	2132	1182
ENSBTAG00000003889	511.843	839.963	640.797	615.213	572.464	1009.52	553.106	1297.37	681.604	810.456	631.995	871.319	400.692	474.307	623.009	491.877	390.542	707.289	250.475	676.366	496.364	471.279	780.427	752.971	523.875	0.523539	0.00486927	0.0451791	PER1	19	27778418	27788197	-	4637	protein_coding	Bos taurus period circadian regulator 1 (PER1), mRNA. [Source:RefSeq mRNA;Acc:NM_001289772]	-	491	1482	430	618	1063	793	468	1350	590	772	616	794
ENSBTAG00000005967	1300.98	1461.15	1256.26	2078.58	1004.91	999.34	1775.14	2503.44	2179.98	1501.23	1732.86	965.693	814.009	1216.86	1257.32	1773.85	738.02	1745.86	901.389	745.13	559.208	657.197	916.059	1563.3	1029.54	0.602926	0.00487917	0.0452424	UBR2	23	16255756	16363361	+	6948	protein_coding	ubiquitin protein ligase E3 component n-recognin 2 [Source:VGNC Symbol;Acc:VGNC:36617]	zf-UBR1	1248	2578	843	2088	1866	785	1502	2605	1887	1430	1689	880
ENSBTAG00000015329	214.745	282.255	321.889	383.264	233.725	248.244	312.009	325.784	313.076	259.304	327.283	250.202	221.277	230.035	183.386	293.463	194.528	254.401	165.122	234.474	232.204	230.235	276.648	289.315	228.707	0.337172	0.0049147	0.0454858	MINDY1	3	19766326	19775894	+	2616	protein_coding	MINDY lysine 48 deubiquitinase 1 [Source:VGNC Symbol;Acc:VGNC:55615]	-	206	498	216	385	434	195	264	339	271	247	319	228
ENSBTAG00000010170	1380.21	2040.96	1745.05	2281.66	1402.35	1441.09	1352.04	1859.56	1631.23	1350.06	1886.75	1522.06	1403.42	1431.91	1302.54	1347.32	1177.57	1589.3	1161.44	1206.19	1439.03	976.067	1603.37	1657.75	1330.74	0.316882	0.00496765	0.0458315	MBTPS1	18	10389617	10434506	-	4274	protein_coding	Bos taurus membrane bound transcription factor peptidase, site 1 (MBTPS1), mRNA. [Source:RefSeq mRNA;Acc:NM_001025330]	Peptidase_S8	1324	3601	1171	2292	2604	1132	1144	1935	1412	1286	1839	1387
ENSBTAG00000016006	2258.99	2937.04	2299.42	2423.02	2046.98	1912.11	2745.44	4128.52	2763.38	2169.97	2451.03	1484.75	970.83	1581.02	2215.7	3210.27	1089.95	2511.86	1349.69	1234.37	1335.71	1153.34	1775.6	2468.39	1675.3	0.559476	0.0049789	0.0458991	ANKRD11	18	14327315	14446553	-	9272	protein_coding	ankyrin repeat domain 11 [Source:VGNC Symbol;Acc:VGNC:25910]	-	2167	5182	1543	2434	3801	1502	2323	4296	2392	2067	2389	1353
ENSBTAG00000020843	6.25471	3.40066	8.94135	8.95941	6.46243	7.63826	5.90925	19.2203	2.31052	30.4446	13.3375	15.3633	5.31598	4.4958	11.3046	3.56433	0	6.98903	3.19076	0	0	0	0	10.6869	3.16914	1.76987	0.0049865	1	PCSK1	7	95746303	95790112	-	2684	protein_coding	Bos taurus proprotein convertase subtilisin/kexin type 1 (PCSK1), mRNA. [Source:RefSeq mRNA;Acc:NM_174412]	Peptidase_S8	6	6	6	9	12	6	5	20	2	29	13	14
ENSBTAG00000054324	61.5046	70.8471	64.0797	103.531	99.0906	94.2053	115.821	133.581	117.837	112.33	97.4667	61.4532	19.9349	48.7045	91.6929	52.2768	4.45485	86.6639	7.17921	62.0002	18.1077	43.2366	90.4218	94.3123	47.6976	0.984286	0.0049971	0.0460143	TRABD2B	3	98278655	98494949	+	2142	protein_coding	TraB domain containing 2B [Source:NCBI gene;Acc:787081]	-	59	125	43	104	184	74	98	139	102	107	95	56
ENSBTAG00000010244	750.565	2045.5	1117.67	1670.43	591.313	597.058	918.298	1639.49	1135.62	1152.7	2030.39	364.33	58.4757	486.296	874.223	1517.22	528.642	963.088	134.012	175.855	168.295	103.768	697.54	1167.78	518.855	1.17097	0.00499999	0.0460143	CLIC5	23	19185150	19351221	-	3092	protein_coding	chloride intracellular channel 5 [Source:HGNC Symbol;Acc:HGNC:13517]	-	720	3609	750	1678	1098	469	777	1706	983	1098	1979	332
ENSBTAG00000011197	608.791	1240.11	634.836	1268.25	336.046	421.378	820.204	1189.74	1174.9	887.093	1453.79	267.76	189.382	574.713	428.319	1295.04	542.007	594.067	309.504	240.11	252.442	126.467	410.128	858.575	451.107	0.929191	0.00501147	0.0460258	IPMK	26	765303	816547	+	2900	protein_coding	Bos taurus inositol polyphosphate multikinase (IPMK), mRNA. [Source:RefSeq mRNA;Acc:NM_001035462]	-	584	2188	426	1274	624	331	694	1238	1017	845	1417	244
ENSBTAG00000002451	91.7357	128.092	205.651	308.602	192.257	184.591	199.733	295.992	191.773	207.863	169.284	242.521	127.583	209.804	148.216	158.019	170.769	194.295	76.5782	89.0549	55.3882	39.9939	96.8805	201.508	124.235	0.699565	0.00502151	0.0460393	TTC39A	3	94953364	95003162	+	2134	protein_coding	tetratricopeptide repeat domain 39A [Source:VGNC Symbol;Acc:VGNC:36475]	-	88	226	138	310	357	145	169	308	166	198	165	221
ENSBTAG00000032902	77.1414	104.854	208.631	183.17	185.256	178.226	235.188	329.628	213.723	185.817	201.089	274.345	148.847	106.401	131.887	116.435	155.92	166.339	77.3759	163.455	50.0624	8.64733	94.1894	198.089	110.869	0.838662	0.00503442	0.0461181	-	5	28846446	28868817	+	2481	protein_coding	Bos taurus solute carrier family 11 (proton-coupled divalent metal ion transporters), member 2-like (LOC512464), mRNA. [Source:RefSeq mRNA;Acc:NM_001046121]	-	74	185	140	184	344	140	199	343	185	177	196	250
ENSBTAG00000010820	432.617	732.842	645.267	700.825	687.711	608.515	599.198	600.634	509.47	366.385	609.423	436.757	450.529	596.443	561.462	289.899	371.237	494.823	181.076	506.147	219.423	274.553	449.956	577.47	399.595	0.531548	0.00504949	0.0461806	WNT11	15	55605299	55624948	-	2078	protein_coding	Bos taurus Wnt family member 11 (WNT11), mRNA. [Source:RefSeq mRNA;Acc:NM_001082456]	wnt	415	1293	433	704	1277	478	507	625	441	349	594	398
ENSBTAG00000009148	2325.71	4360.21	2302.4	5909.23	1578.99	1856.1	2553.98	3274.18	3103.03	1583.12	2997.87	1520.97	2228.06	2754.43	1847.67	2535.43	1372.09	2261.65	670.857	1082.19	756.262	1147.93	1766.46	2780.48	1674.82	0.731352	0.00506191	0.0462147	GPA33	3	1675900	1728605	+	1516	protein_coding	Bos taurus glycoprotein A33 (GPA33), mRNA. [Source:RefSeq mRNA;Acc:NM_001035330]	V-set	2231	7693	1545	5936	2932	1458	2161	3407	2686	1508	2922	1386
ENSBTAG00000015872	3.12735	0.566777	0	2.98647	0	0	2.3637	1.92203	3.46578	3.14944	0	13.1685	0	0	0	0	0	0	36.6937	0	0	0	0	2.56251	3.33579	3.81411	0.00507017	1	PROKR2	13	47550275	47558426	-	1981	protein_coding	prokineticin receptor 2 [Source:VGNC Symbol;Acc:VGNC:33363]	7tm_1	3	1	0	3	0	0	2	2	3	3	0	12
ENSBTAG00000004948	447.212	673.897	520.089	716.753	347.356	365.364	523.56	825.511	519.868	557.451	747.929	555.274	329.591	360.414	197.203	490.689	276.201	487.834	273.608	501.638	465.474	290.766	630.8	566.688	391.292	0.533672	0.0050718	0.0462408	FAM84A	11	83673039	83676241	-	2219	protein_coding	Bos taurus family with sequence similarity 84 member A (FAM84A), mRNA. [Source:RefSeq mRNA;Acc:NM_001034659]	-	429	1189	349	720	645	287	443	859	450	531	729	506
ENSBTAG00000038116	1528.23	2566.36	1269.67	5022.25	939.207	1376.16	1536.41	2991.64	2273.55	1324.87	2645.96	657.33	839.924	1671.69	1276.16	2389.29	469.244	1847.9	545.62	330.292	529.384	589.099	1076.45	2010.97	1051.37	0.935747	0.00509026	0.0463804	-	11	49661817	49664860	-	1038	protein_coding	-	-	1466	4528	852	5045	1744	1081	1300	3113	1968	1262	2579	599
ENSBTAG00000046357	226.212	228.978	225.024	290.683	180.41	132.397	211.551	259.474	285.35	197.365	219.557	79.0113	59.1402	205.308	174.593	175.84	77.2174	209.671	149.966	45.0911	93.7339	125.386	127.559	211.334	131.228	0.688285	0.00511369	0.046433	SLC29A3	28	27453539	27499274	+	3043	protein_coding	solute carrier family 29 member 3 [Source:HGNC Symbol;Acc:HGNC:23096]	-	217	404	151	292	335	104	179	270	247	188	214	72
ENSBTAG00000014984	563.966	681.832	590.129	850.148	591.313	448.112	690.201	714.034	734.746	751.667	723.306	455.412	217.955	520.015	447.16	736.628	429.15	629.012	588.695	323.529	365.349	291.847	520.464	649.572	460.891	0.495828	0.00511638	0.046433	RPRD2	3	20203827	20302019	-	6072	protein_coding	Bos taurus regulation of nuclear pre-mRNA domain containing 2 (RPRD2), mRNA. [Source:RefSeq mRNA;Acc:NM_001206187]	-	541	1203	396	854	1098	352	584	743	636	716	705	415
ENSBTAG00000008893	665.084	1410.71	871.782	2064.65	723.254	770.192	787.112	1223.37	1150.64	707.575	1028.02	596.974	796.067	836.969	812.675	823.36	442.515	865.241	260.047	643.675	464.409	331.841	748.133	999.946	638.63	0.647008	0.00512737	0.046433	ANO10	22	15307495	15535485	-	2437	protein_coding	Bos taurus anoctamin 10 (ANO10), mRNA. [Source:RefSeq mRNA;Acc:NM_001102169]	-	638	2489	585	2074	1343	605	666	1273	996	674	1002	544
ENSBTAG00000042621	9.38206	3.96744	0	5.97294	1.07707	0	4.7274	1.92203	0	1.04981	4.10386	0	0	0	1.25607	1.18811	0	1.39781	0	0	0	0	0	2.68355	0.349271	3.10047	0.00512747	1	RF00026	10	21716175	21716282	-	108	snRNA	RNA, U6 small nuclear 629, pseudogene [Source:HGNC Symbol;Acc:HGNC:47592]	-	9	7	0	6	2	0	4	2	0	1	4	0
ENSBTAG00000011278	357.561	359.336	305.496	296.656	242.88	362.818	260.007	350.77	234.518	272.952	360.114	237.034	154.828	279.489	244.933	273.265	123.251	307.517	70.1967	227.71	151.252	145.924	285.259	303.345	205.784	0.56005	0.00512752	0.046433	XYLB	22	11776966	11816612	+	2330	protein_coding	Bos taurus xylulokinase (XYLB), mRNA. [Source:RefSeq mRNA;Acc:NM_001034483]	FGGY_N	343	634	205	298	451	285	220	365	203	260	351	216
ENSBTAG00000017412	175.132	260.717	156.474	291.679	107.707	131.124	206.824	372.874	308.455	198.415	290.348	114.127	53.8243	153.607	118.07	248.315	181.164	197.091	118.058	105.964	73.4959	56.2076	134.018	217.823	130.892	0.738194	0.00514268	0.046433	SOCS6	24	7020091	7021668	-	1335	protein_coding	suppressor of cytokine signaling 6 [Source:VGNC Symbol;Acc:VGNC:35124]	SH2	168	460	105	293	200	103	175	388	267	189	283	104
ENSBTAG00000038048	690.103	429.617	362.125	455.934	274.653	281.343	249.37	189.32	325.784	467.167	207.245	150.341	148.847	355.168	332.858	229.305	193.043	314.506	63.0175	143.164	129.949	95.1206	177.076	340.25	198.369	0.77976	0.00514284	0.046433	MRC1	13	32239914	32352564	+	4645	protein_coding	mannose receptor C-type 1 [Source:VGNC Symbol;Acc:VGNC:31598]	Lectin_C	662	758	243	458	510	221	211	197	282	445	202	137
ENSBTAG00000001246	35609.1	61722.5	30001.2	95298.2	23859.8	36341.6	42045.5	60795.7	50052.8	25602.9	51924.1	15289.8	21732.4	43631	30120.5	39366.8	18900.4	41855.9	8540.86	6312.75	5746.53	11762.5	25502.7	44045.3	23042.9	0.934666	0.00514331	0.046433	ATP1A1	3	26886560	26919931	-	4396	protein_coding	Bos taurus ATPase Na+/K+ transporting subunit alpha 1 (ATP1A1), mRNA. [Source:RefSeq mRNA;Acc:NM_001076798]	E1-E2_ATPase	34159	108901	20132	95730	44305	28547	35576	63262	43326	24388	50610	13933
ENSBTAG00000005745	640.065	508.399	336.791	370.322	312.351	407.374	282.462	252.747	347.734	339.09	304.712	237.034	231.245	409.118	329.09	286.334	245.017	299.13	205.006	184.873	171.49	183.756	259.963	361.59	255.002	0.504291	0.00514589	0.046433	HPSE	6	98072170	98118656	-	2330	protein_coding	heparanase [Source:VGNC Symbol;Acc:VGNC:29948]	-	614	897	226	372	580	320	239	263	301	323	297	216
ENSBTAG00000003718	2833.38	5127.63	2967.04	6689.69	2427.18	3469.05	3693.28	6330.2	6344.69	2889.09	6692.37	1568.15	2055.95	2800.14	3318.53	4337.79	2473.93	4776.3	851.135	1143.06	840.41	856.085	2219.64	4252.65	2333.91	0.865777	0.00514974	0.046433	HACL1	1	152599803	152638556	-	2335	protein_coding	Bos taurus 2-hydroxyacyl-CoA lyase 1 (HACL1), mRNA. [Source:RefSeq mRNA;Acc:NM_001098949]	TPP_enzyme_N	2718	9047	1991	6720	4507	2725	3125	6587	5492	2752	6523	1429
ENSBTAG00000003586	395.089	571.311	400.871	527.61	242.88	152.765	475.104	678.476	397.41	722.272	740.747	151.438	63.7917	182.08	408.222	590.49	148.495	465.469	155.549	145.419	116.102	75.6641	206.678	454.664	232.542	0.969143	0.0051676	0.0465654	MAN1A2	3	25709064	25856341	-	3028	protein_coding	mannosidase alpha class 1A member 2 [Source:VGNC Symbol;Acc:VGNC:31162]	-	379	1008	269	530	451	120	402	706	344	688	722	138
ENSBTAG00000017594	78.1838	158.131	102.826	170.229	84.5502	100.57	144.186	197.008	151.339	138.575	174.414	104.251	21.2639	77.9273	85.4126	185.345	66.8227	113.222	63.0175	81.164	64.9746	87.5542	72.6604	133.689	83.5786	0.684346	0.00517864	0.0466363	ZHX3	13	69832957	69940039	-	3243	protein_coding	zinc fingers and homeoboxes 3 [Source:VGNC Symbol;Acc:VGNC:37184]	Homeobox	75	279	69	171	157	79	122	205	131	132	170	95
ENSBTAG00000009770	359.646	421.682	354.674	762.545	155.098	171.861	763.475	561.232	607.667	362.186	488.359	120.712	90.3716	353.67	194.69	582.174	164.829	362.032	147.573	65.3821	137.405	63.774	196.452	427.428	214.396	0.996012	0.00518457	0.0466611	GPD2	2	39653910	39803015	-	3723	protein_coding	Bos taurus glycerol-3-phosphate dehydrogenase 2 (GPD2), mRNA. [Source:RefSeq mRNA;Acc:NM_001100296]	DAO	345	744	238	766	288	135	646	584	526	345	476	110
ENSBTAG00000046012	200.151	387.108	241.416	263.805	196.027	182.045	148.913	314.252	181.376	153.273	255.465	187.652	95.6876	217.297	197.203	181.781	99.4916	220.853	45.4683	127.382	70.3004	110.253	196.99	225.957	142.064	0.67144	0.00519914	0.0467636	SOWAHD	X	4121683	4122645	+	963	protein_coding	sosondowah ankyrin repeat domain family member D [Source:VGNC Symbol;Acc:VGNC:35139]	-	192	683	162	265	364	143	126	327	157	146	249	171
ENSBTAG00000003954	1192.56	1091.04	1083.39	977.571	975.289	795.653	1479.68	1898	1418.66	1569.47	1347.09	995.322	617.318	750.799	1009.88	1202.37	987.492	1244.05	1006.68	840.949	812.716	643.145	974.726	1235.31	917.284	0.430111	0.00521383	0.0467813	ASH1L	3	15121790	15298435	+	11263	protein_coding	Bos taurus ASH1 like histone lysine methyltransferase (ASH1L), mRNA. [Source:RefSeq mRNA;Acc:NM_001192743]	SET	1144	1925	727	982	1811	625	1252	1975	1228	1495	1313	907
ENSBTAG00000040111	365.9	603.617	685.503	3373.71	204.105	675.986	141.822	837.043	636.549	254.055	613.527	316.045	434.581	729.819	227.348	654.648	103.946	403.966	42.2775	89.0549	68.1701	123.224	314.862	725.656	290.172	1.32194	0.00522521	0.0468548	OTOP3	19	56476437	56483642	-	2311	protein_coding	Bos taurus otopetrin 3 (OTOP3), mRNA. [Source:RefSeq mRNA;Acc:NM_001256572]	-	351	1065	460	3389	379	531	120	871	551	242	598	288
ENSBTAG00000032899	92.7781	60.0783	81.9624	210.048	64.0858	53.4679	94.548	197.969	82.0235	30.4446	87.207	2.19476	55.1533	65.9384	38.9381	33.2671	7.42475	68.4925	31.9076	13.5273	19.1728	43.2366	54.3607	88.0673	39.2199	1.16244	0.00523316	0.0468974	-	5	28913670	28916339	-	591	protein_coding	-	Methyltransf_11	89	106	55	211	119	42	80	206	71	29	85	2
ENSBTAG00000053541	0	0.566777	5.9609	1.99098	4.30829	0	5.90925	5.76609	3.46578	0	2.05193	0	0	0	1.25607	0	1.48495	0	0	0	0	0	0	2.50167	0.249183	3.25365	0.00524048	1	-	1	71842568	71844284	+	694	lncRNA	-	-	0	1	4	2	8	0	5	6	3	0	2	0
ENSBTAG00000045727	530.608	684.099	576.717	719.739	623.625	477.392	1346.13	1822.08	879.154	710.724	1204.48	210.697	207.323	508.775	654.411	741.38	256.896	796.749	157.943	206.292	340.851	144.843	719.069	815.454	430.412	0.922149	0.00525155	0.0469763	EPPK1	14	940689	955681	+	10350	protein_coding	epiplakin 1 [Source:HGNC Symbol;Acc:HGNC:15577]	-	509	1207	387	723	1158	375	1139	1896	761	677	1174	192
ENSBTAG00000000888	35.4433	23.2378	67.0601	17.9188	75.9336	98.0244	39.0011	77.8422	30.0368	40.9427	59.506	53.7716	15.2834	25.4762	67.8276	16.6335	38.6087	41.9342	9.57227	18.0364	0	15.1328	14.5321	51.5599	23.9125	1.12262	0.00527945	0.0471972	SPTA1	3	10996224	11091367	+	7574	protein_coding	Bos taurus spectrin alpha, erythrocytic 1 (SPTA1), mRNA. [Source:RefSeq mRNA;Acc:NM_001206588]	SH3_1	34	41	45	18	141	77	33	81	26	39	58	49
ENSBTAG00000048401	0	2.26711	0	0.99549	5.9239	0	3.54555	0	2.31052	4.19926	33.8569	0	1.32899	0	0	1.18811	0	1.39781	0	0	0	0	0	4.42489	0.355901	3.56536	0.00530413	1	-	25	35564665	35565731	+	220	lncRNA	-	-	0	4	0	1	11	0	3	0	2	4	33	0
ENSBTAG00000021087	518.098	728.875	481.343	1011.42	468.526	370.456	829.659	1287.76	994.68	1019.37	1036.22	221.67	241.212	432.346	576.535	824.548	553.886	638.797	400.44	182.619	382.392	186.998	360.073	747.34	434.532	0.783362	0.00530513	0.0473403	UBR1	10	38181492	38333647	-	5991	protein_coding	Bos taurus ubiquitin protein ligase E3 component n-recognin 1 (UBR1), mRNA. [Source:RefSeq mRNA;Acc:NM_001205897]	zf-UBR1	497	1286	323	1016	870	291	702	1340	861	971	1010	202
ENSBTAG00000009502	217.872	376.906	250.358	560.461	124.94	160.404	323.827	764.006	526.799	389.481	426.802	105.348	24.5864	192.57	197.203	478.808	80.1873	341.064	92.532	40.582	64.9746	42.1557	189.993	352.267	158.605	1.15249	0.00535203	0.0477009	LUZP1	2	129672631	129764693	+	3745	protein_coding	Bos taurus leucine zipper protein 1 (LUZP1), mRNA. [Source:RefSeq mRNA;Acc:NM_001205828]	-	209	665	168	563	232	126	274	795	456	371	416	96
ENSBTAG00000000897	4656.63	8928.43	4615.23	9232.17	3138.05	4061.01	5033.5	7161.48	7579.67	4287.44	9380.4	2536.04	3124.46	5449.66	4226.67	5714.81	3427.26	5721.22	1396.75	2129.43	1442.22	1564.09	3819.78	5884.17	3456.03	0.767795	0.00535841	0.0477288	IQGAP2	10	7624974	7934460	+	6398	protein_coding	IQ motif containing GTPase activating protein 2 [Source:VGNC Symbol;Acc:VGNC:30259]	CH	4467	15753	3097	9274	5827	3190	4259	7452	6561	4084	9143	2311
ENSBTAG00000048521	2.0849	2.26711	5.9609	1.99098	4.84682	15.2765	11.8185	0.961014	5.77631	2.09963	5.12983	0	0	0	3.7682	2.37622	0	4.19342	0	0	0	0	0	4.85104	0.939803	2.53122	0.00536035	1	-	11	14822884	14824101	+	1218	protein_coding	-	RVT_1	2	4	4	2	9	12	10	1	5	2	5	0
ENSBTAG00000009736	806.857	1265.61	928.41	911.869	1018.37	763.826	1129.85	1853.8	1081.32	884.993	1228.08	683.667	232.574	488.544	903.112	1254.64	436.575	1037.17	250.475	660.584	362.154	266.986	973.649	1046.39	624.224	0.745944	0.00541541	0.0480327	CDC42BPG	29	43058767	43077323	-	7397	protein_coding	Bos taurus CDC42 binding protein kinase gamma (CDC42BPG), mRNA. [Source:RefSeq mRNA;Acc:NM_001102502]	Pkinase	774	2233	623	916	1891	600	956	1929	936	843	1197	623
ENSBTAG00000024387	402.386	507.832	330.83	681.911	239.649	222.783	423.103	622.737	621.531	487.114	723.306	167.899	174.098	280.238	260.006	635.639	197.498	430.524	232.925	178.11	243.921	134.034	203.449	452.59	270.04	0.746445	0.00541913	0.0480368	PNPLA8	4	49589564	49629500	-	2445	protein_coding	patatin like phospholipase domain containing 8 [Source:VGNC Symbol;Acc:VGNC:33095]	-	386	896	222	685	445	175	358	648	538	464	705	153
ENSBTAG00000027444	1429.2	1682.76	904.567	1746.09	916.588	828.752	1483.22	2106.54	981.972	1067.66	901.823	560.76	501.031	469.062	879.247	898.211	926.609	1646.61	470.637	298.728	404.76	462.632	1089.91	1217.49	731.585	0.735575	0.00542831	0.0480602	SVIL	13	34569531	34751826	-	7699	protein_coding	Bos taurus supervillin (SVIL), mRNA. [Source:RefSeq mRNA;Acc:NM_174190]	-	1371	2969	607	1754	1702	651	1255	2192	850	1017	879	511
ENSBTAG00000000727	97.9904	97.4856	102.826	120.454	70.5482	87.84	92.1843	172.022	110.905	117.579	105.674	125.101	40.5343	77.9273	86.6686	125.94	31.1839	88.0617	51.8498	49.6002	52.1928	127.548	46.8256	108.384	70.7574	0.619528	0.00544277	0.0481592	RNF169	15	54063709	54147686	+	2127	protein_coding	ring finger protein 169 [Source:VGNC Symbol;Acc:VGNC:34034]	-	94	172	69	121	131	69	78	179	96	112	103	114
ENSBTAG00000019013	1559.51	2246.7	1581.13	2685.83	1532.14	1842.09	1590.77	2308.36	1844.95	1288.12	1832.37	1497.92	1344.94	1402.69	1420.61	1731.08	1480.49	1604.68	796.892	1507.17	959.708	1027.95	1742.77	1817.49	1365.36	0.412994	0.0054559	0.0482173	HECTD3	3	101040409	101048376	+	3270	protein_coding	Bos taurus HECT domain E3 ubiquitin protein ligase 3 (HECTD3), mRNA. [Source:RefSeq mRNA;Acc:NM_001098961]	HECT	1496	3964	1061	2698	2845	1447	1346	2402	1597	1227	1786	1365
ENSBTAG00000036516	1.04245	1.13355	4.47067	2.98647	6.46243	2.54609	8.27295	5.76609	2.31052	2.09963	0	8.77903	0	0	0	3.56433	0	4.19342	0	0	0	0	0	3.82249	0.705249	2.67547	0.00545971	1	RF00001	16	43842182	43842301	+	120	rRNA	-	-	1	2	3	3	12	2	7	6	2	2	0	8
ENSBTAG00000024904	1.04245	4.53421	1.49022	0.99549	0	0	3.54555	7.68811	4.62104	6.29888	0	0	0	0	0	0	0	1.39781	0	0	0	0	0	2.518	0.127073	3.53625	0.00546779	1	IQCN	7	4967285	4978003	+	1800	pseudogene	IQ motif containing N [Source:VGNC Symbol;Acc:VGNC:52248]	-	1	8	1	1	0	0	3	8	4	6	0	0
ENSBTAG00000013855	674.466	1640.82	1125.12	2033.79	1012.99	1028.62	1017.57	1669.28	1236.13	811.506	1132.67	1120.42	692.406	788.264	823.98	1289.1	564.281	879.22	390.868	745.13	626.313	1270.08	986.567	1208.61	823.291	0.55421	0.00548214	0.0482824	ORMDL3	19	40256170	40262469	-	2071	protein_coding	Bos taurus ORMDL sphingolipid biosynthesis regulator 3 (ORMDL3), mRNA. [Source:RefSeq mRNA;Acc:NM_001076367]	-	647	2895	755	2043	1881	808	861	1737	1070	773	1104	1021
ENSBTAG00000010382	8410.5	11739.1	7138.18	37036.2	6026.76	7929.79	15851	27708	24460.3	4294.79	10931.7	3209.83	6008.38	9932.73	7211.08	12034.4	2809.52	14429.5	2468.85	989.749	422.868	1849.45	4896.23	13728	5732.07	1.26001	0.00548241	0.0482824	MUC13	1	69332534	69349823	-	948	protein_coding	mucin 13, cell surface associated [Source:VGNC Symbol;Acc:VGNC:31758]	-	8068	20712	4790	37204	11191	6229	13412	28832	21173	4091	10655	2925
ENSBTAG00000011798	413.853	319.095	317.418	313.579	290.271	226.602	569.652	524.714	361.597	555.352	431.931	245.813	159.479	252.514	213.531	319.601	360.843	343.86	267.226	277.31	209.836	108.092	332.623	380.823	258.629	0.55927	0.0054831	0.0482824	STK38L	5	82567378	82646675	-	1768	protein_coding	serine/threonine kinase 38 like [Source:VGNC Symbol;Acc:VGNC:35400]	Pkinase	397	563	213	315	539	178	482	546	313	529	421	224
ENSBTAG00000014205	356.518	567.91	302.516	733.676	288.117	281.343	587.38	578.531	538.352	663.483	546.839	290.805	48.5083	294.475	291.408	687.915	314.809	328.484	243.295	236.728	175.751	183.756	280.954	477.956	280.553	0.770183	0.00550569	0.0483665	PRKAR2A	22	51085591	51155609	+	1560	protein_coding	Bos taurus protein kinase cAMP-dependent type II regulatory subunit alpha (PRKAR2A), mRNA. [Source:RefSeq mRNA;Acc:NM_001191367]	cNMP_binding	342	1002	203	737	535	221	497	602	466	632	533	265
ENSBTAG00000019315	1788.85	2426.94	1990.94	3414.53	1683.46	1921.02	1258.67	2194.96	1692.46	1421.45	2512.59	976.667	1495.78	1639.47	1428.15	1043.16	1725.51	1921.98	679.631	1183.64	463.344	793.392	1498.96	1940.21	1261.18	0.621651	0.00551501	0.0483905	PLA2G7	23	19924777	19963342	-	2985	protein_coding	phospholipase A2 group VII [Source:VGNC Symbol;Acc:VGNC:32965]	PAF-AH_p_II	1716	4282	1336	3430	3126	1509	1065	2284	1465	1354	2449	890
ENSBTAG00000001586	164.707	252.216	195.219	372.313	158.33	176.953	295.463	451.677	371.994	243.557	325.231	137.172	45.8503	125.133	138.167	394.452	41.5786	230.638	47.0637	86.8003	89.4733	117.82	223.363	262.069	140.031	0.90512	0.00554092	0.0485309	OTUD7B	3	20611449	20666228	+	2943	protein_coding	Bos taurus OTU deubiquitinase 7B (OTUD7B), mRNA. [Source:RefSeq mRNA;Acc:NM_001144093]	OTU	158	445	131	374	294	139	250	470	322	232	317	125
ENSBTAG00000002615	68.8018	176.834	159.454	155.296	86.7043	98.0244	166.641	205.657	190.618	145.924	135.427	77.9139	21.9284	86.9189	105.51	166.335	86.1271	107.631	35.0983	18.0364	3.19547	28.1038	80.7338	138.941	67.238	1.05065	0.00555271	0.0485763	LONRF3	X	3392334	3446077	+	3278	protein_coding	Bos taurus LON peptidase N-terminal domain and ring finger 3 (LONRF3), mRNA. [Source:RefSeq mRNA;Acc:NM_001191134]	-	66	312	107	156	161	77	141	214	165	139	132	71
ENSBTAG00000011585	204.32	304.359	372.556	890.963	612.854	392.098	533.015	521.831	366.218	293.948	277.011	368.719	245.864	277.99	496.147	274.453	341.538	134.189	141.191	392.292	169.36	251.853	235.204	428.158	269.098	0.671445	0.00558444	0.0486456	MST1	22	50509885	50514786	+	2276	protein_coding	Bos taurus macrophage stimulating 1 (MST1), mRNA. [Source:RefSeq mRNA;Acc:NM_001075677]	Trypsin	196	537	250	895	1138	308	451	543	317	280	270	336
ENSBTAG00000007884	2288.18	4568.22	4713.58	8414.88	2641.52	2766.32	3196.91	4704.17	5733.56	2002	3671.93	1770.07	1735	3291.68	3017.07	4270.07	1143.41	3677.63	1163.83	1614.26	1238.78	1530.58	2432.24	3872.61	2283.14	0.762335	0.00559562	0.0486456	SREBF1	19	34633133	34649213	+	4305	protein_coding	Bos taurus sterol regulatory element binding transcription factor 1 (SREBF1), mRNA. [Source:RefSeq mRNA;Acc:NM_001113302]	HLH	2195	8060	3163	8453	4905	2173	2705	4895	4963	1907	3579	1613
ENSBTAG00000006474	11084.4	15693.5	13650.5	27553.2	9381.84	11788.4	13952.9	18991.6	15797	8502.44	13343.7	7697.01	15021.6	12588.2	11431.5	8764.68	9126.5	10819	5976.29	7135.66	3665.21	5924.5	9469	13953	9083.84	0.619183	0.00559646	0.0486456	EPCAM	11	29782764	29793436	+	1566	protein_coding	Bos taurus epithelial cell adhesion molecule (EPCAM), mRNA. [Source:RefSeq mRNA;Acc:NM_001035290]	-	10633	27689	9160	27678	17421	9260	11806	19762	13674	8099	13006	7014
ENSBTAG00000015974	1152.95	2261.44	1263.71	2626.1	960.21	889.858	1699.5	3693.18	2811.91	1184.19	1987.29	748.412	887.768	1079.74	962.147	1729.89	730.595	2295.2	1162.23	551.239	510.211	426.962	752.977	1773.23	1008.09	0.815079	0.00559704	0.0486456	FLVCR1	16	70675517	70703889	-	3897	protein_coding	feline leukemia virus subgroup C cellular receptor 1 [Source:NCBI gene;Acc:533317]	MFS_1	1106	3990	848	2638	1783	699	1438	3843	2434	1128	1937	682
ENSBTAG00000009775	9.38206	13.0359	29.8045	60.7249	18.3102	8.91131	15.3641	67.271	28.8815	23.0959	11.2856	28.5318	3.32248	20.2311	18.841	14.2573	0	13.9781	11.1677	0	0	0	0	26.2166	7.43615	1.82162	0.00566213	0.0489232	PRRG3	X	34175338	34181029	+	2014	protein_coding	proline rich and Gla domain 3 [Source:VGNC Symbol;Acc:VGNC:33408]	-	9	23	20	61	34	7	13	70	25	22	11	26
ENSBTAG00000006359	435.745	614.953	475.382	986.53	429.752	603.423	504.65	976.391	824.856	334.891	584.8	245.813	309.656	436.842	484.842	419.403	399.451	563.316	110.879	229.965	74.5611	220.507	466.641	584.765	337.824	0.792161	0.00566414	0.0489232	EPHA1	4	106788865	106804335	-	3363	protein_coding	Bos taurus EPH receptor A1 (EPHA1), mRNA. [Source:RefSeq mRNA;Acc:NM_001144095]	Pkinase_Tyr	418	1085	319	991	798	474	427	1016	714	319	570	224
ENSBTAG00000001714	353.391	435.851	263.77	493.763	239.11	291.527	460.922	448.794	345.423	318.094	366.27	198.626	94.3586	361.912	302.712	351.68	136.615	339.667	125.237	129.637	74.5611	149.166	290.642	351.295	214.199	0.714298	0.00567423	0.0489232	MFSD9	11	7432259	7442878	-	1509	protein_coding	major facilitator superfamily domain containing 9 [Source:VGNC Symbol;Acc:VGNC:31444]	MFS_1	339	769	177	496	444	229	390	467	299	303	357	181
ENSBTAG00000051146	59.4197	79.3487	37.2556	30.8602	74.318	63.6522	146.549	179.71	61.2288	38.8431	94.3888	59.2584	1.99349	34.4678	33.9138	68.9104	25.2441	50.321	37.4914	9.01822	0	9.72824	72.1222	77.0694	31.201	1.30401	0.00567608	0.0489232	-	19	25238994	25242326	+	3333	lncRNA	-	-	57	140	25	31	138	50	124	187	53	37	92	54
ENSBTAG00000037509	1967.11	3061.16	2522.95	3544.94	1961.89	2930.55	1372.13	2844.6	2545.04	1631.41	3718.1	587.098	1479.17	1706.91	2003.43	2094.64	1738.88	2091.12	507.331	481.347	856.387	818.253	1608.76	2390.58	1398.75	0.773409	0.00568187	0.0489232	-	13	43393448	43407848	+	1317	protein_coding	Bos taurus aldo-keto reductase family 1, member C1-like (LOC782061), mRNA. [Source:RefSeq mRNA;Acc:NM_001166223]	Aldo_ket_red	1887	5401	1693	3561	3643	2302	1161	2960	2203	1554	3624	535
ENSBTAG00000007374	2130.77	2729.03	2120.59	3461.32	1647.38	2119.62	2069.42	2579.36	3231.27	1584.17	2624.42	1457.32	1123	2129.51	1840.14	2634.04	1269.63	2395.84	1419.09	791.349	617.792	1048.49	1457.51	2312.89	1520.58	0.605236	0.00568325	0.0489232	LHFPL2	10	9534467	9626567	-	5585	protein_coding	Bos taurus LHFPL tetraspan subfamily member 2 (LHFPL2), mRNA. [Source:RefSeq mRNA;Acc:NM_001099151]	-	2044	4815	1423	3477	3059	1665	1751	2684	2797	1509	2558	1328
ENSBTAG00000047281	331.499	705.07	561.815	589.33	511.071	450.658	377.01	591.024	389.323	357.987	554.021	379.693	184.066	277.99	437.111	403.957	375.692	447.298	161.133	392.292	256.703	296.171	482.25	483.208	337.697	0.519229	0.0056889	0.0489232	C10H15orf62	10	36319056	36320976	+	1010	protein_coding	chromosome 10 C15orf62 homolog [Source:VGNC Symbol;Acc:VGNC:55106]	-	318	1244	377	592	949	354	319	615	337	341	540	346
ENSBTAG00000031741	230.382	325.897	171.376	252.854	148.636	141.308	204.46	289.265	264.555	235.158	303.686	138.27	86.3846	144.615	139.423	286.334	95.0368	251.605	182.671	71.0185	136.34	109.173	97.957	225.487	145.505	0.635742	0.00569362	0.0489352	ZNF322	23	31448749	31458492	+	1632	protein_coding	Bos taurus zinc finger protein 322 (ZNF322), mRNA. [Source:RefSeq mRNA;Acc:NM_001098155]	zf-C2H2	221	575	115	254	276	111	173	301	229	224	296	126
ENSBTAG00000023989	629.64	651.793	520.089	982.548	407.133	594.512	783.567	806.291	877.998	509.16	819.746	418.101	542.894	573.964	517.5	586.926	308.87	656.968	382.891	454.293	273.746	206.455	532.843	666.715	457.941	0.541394	0.00572719	0.049064	MSANTD4	15	1765943	1776398	+	3346	protein_coding	Myb/SANT DNA binding domain containing 4 with coiled-coils [Source:VGNC Symbol;Acc:VGNC:54887]	-	604	1150	349	987	756	467	663	839	760	485	799	381
ENSBTAG00000019801	307.523	711.305	166.905	1030.33	255.805	328.445	393.556	767.85	733.591	309.695	607.371	72.427	109.642	254.013	276.335	680.787	81.6722	457.082	41.4799	98.0731	53.2579	49.7221	158.776	473.734	205.531	1.20605	0.00573531	0.049064	-	3	91635188	91690938	+	3422	protein_coding	protein FAM151A [Source:NCBI gene;Acc:615989]	-	295	1255	112	1035	475	258	333	799	635	295	592	66
ENSBTAG00000043959	52.1226	61.7786	29.8045	189.143	45.237	82.7479	92.1843	168.178	160.581	128.077	61.5579	130.588	57.8112	68.1863	33.9138	83.1677	16.3344	46.1276	67.0059	28.1819	75.6262	35.6702	90.4218	100.167	54.7679	0.862757	0.00578982	0.0493931	PDGFC	17	42227069	42478276	+	1263	protein_coding	platelet derived growth factor C [Source:VGNC Symbol;Acc:VGNC:53915]	CUB	50	109	20	190	84	65	78	175	139	122	60	119
ENSBTAG00000016316	1052.88	2021.13	1174.3	2007.9	986.598	894.95	1836.6	2556.3	1992.83	1697.55	2007.81	482.847	205.994	923.888	1185.73	2068.5	632.589	1561.35	694.788	328.038	397.304	395.615	870.31	1559.31	842.191	0.889119	0.00579059	0.0493931	ZZEF1	19	24617657	24710635	-	9512	protein_coding	Bos taurus zinc finger ZZ-type and EF-hand domain containing 1 (ZZEF1), mRNA. [Source:RefSeq mRNA;Acc:NM_001206129]	ZZ	1010	3566	788	2017	1832	703	1554	2660	1725	1617	1957	440
ENSBTAG00000003943	129.264	180.235	163.925	170.229	90.4741	98.0244	293.099	237.371	203.326	160.622	94.3888	44.9925	62.4627	123.635	91.6929	97.425	124.736	142.576	81.3643	93.564	85.2127	39.9939	112.489	155.496	95.9228	0.698246	0.00580774	0.0494533	TTC39B	8	28971824	29120097	+	2447	protein_coding	tetratricopeptide repeat domain 39B [Source:VGNC Symbol;Acc:VGNC:36476]	-	124	318	110	171	168	77	248	247	176	153	92	41
ENSBTAG00000015007	1805.53	2273.34	2239.81	2534.52	1435.74	1796.27	1933.51	2752.35	2245.83	1927.46	2873.73	990.933	887.103	1560.79	1792.41	2277.61	1683.93	2081.33	816.036	883.785	1190.85	743.67	1441.91	2067.42	1396.31	0.566634	0.00584459	0.0496233	NCOA1	11	74447679	74612645	-	6957	protein_coding	Bos taurus nuclear receptor coactivator 1 (NCOA1), mRNA. [Source:RefSeq mRNA;Acc:NM_001206215]	DUF1518	1732	4011	1503	2546	2666	1411	1636	2864	1944	1836	2801	903
ENSBTAG00000017964	111.542	194.971	198.2	271.769	146.482	162.95	140.64	190.281	183.687	141.725	184.674	144.854	114.293	161.849	173.337	161.583	145.525	120.211	65.4105	119.491	125.689	90.7969	103.339	172.648	125.593	0.463302	0.00585134	0.0496233	LRRC51	15	51722733	51729483	+	1207	protein_coding	Bos taurus leucine-rich repeat-containing protein 51 (LRRC51), transcript variant 3, mRNA. [Source:RefSeq mRNA;Acc:NM_001282039]	-	107	344	133	273	272	128	119	198	159	135	180	132
ENSBTAG00000012421	227.254	244.847	304.006	233.94	239.11	376.821	241.098	214.306	170.979	171.12	187.752	253.494	154.163	149.111	195.946	210.295	224.227	169.134	130.821	190.51	156.578	180.513	238.972	238.727	181.843	0.392347	0.00588605	0.0498601	-	17	72935432	72967481	+	2043	protein_coding	transport and golgi organization 2 homolog [Source:NCBI gene;Acc:518209]	DUF833	218	432	204	235	444	296	204	223	148	163	183	231
ENSBTAG00000004518	67.7593	63.479	25.3338	104.526	81.8575	84.0209	125.276	140.308	131.7	143.825	102.597	77.9139	17.2769	65.9384	67.8276	99.8012	53.4582	96.4486	23.133	68.7639	27.6941	41.0748	47.902	95.7163	55.3926	0.7979	0.00589628	0.0498893	GRHL2	14	62721044	62888891	-	2032	protein_coding	grainyhead like transcription factor 2 [Source:VGNC Symbol;Acc:VGNC:29635]	CP2	65	112	17	105	152	66	106	146	114	137	100	71
ENSBTAG00000045832	280.419	370.672	318.908	370.322	281.654	272.431	273.007	363.263	254.157	317.044	306.764	293	214.633	263.004	203.483	175.84	298.475	306.119	242.498	249.128	305.7	151.328	270.189	308.47	243.673	0.342217	0.00594851	0.0500558	PHLPP1	24	61054481	61278037	+	5627	protein_coding	PH domain and leucine rich repeat protein phosphatase 1 [Source:VGNC Symbol;Acc:VGNC:32840]	PP2C	269	654	214	372	523	214	231	378	220	302	299	267
ENSBTAG00000016931	80.2687	28.3388	59.609	23.8918	68.9326	66.1983	74.4566	52.8558	43.8999	80.8357	19.4933	35.1161	27.2444	64.4398	23.8653	19.0098	11.8796	46.1276	23.9307	51.8547	12.7819	9.72824	19.3761	52.8247	28.2035	0.899723	0.00594992	0.0500558	E2F7	5	6443192	6482529	-	4534	protein_coding	E2F transcription factor 7 [Source:VGNC Symbol;Acc:VGNC:28291]	E2F_TDP	77	50	40	24	128	52	63	55	38	77	19	32
ENSBTAG00000004086	2870.91	5399.68	3181.63	7085.9	2713.68	3290.82	3001.9	4370.69	4012.22	2299.09	4235.18	2428.5	2305.14	3748.75	3019.59	3670.07	2338.8	3251.3	1007.48	1343.71	1053.44	1712.17	2683.05	3740.85	2375.77	0.655066	0.00595423	0.0500625	SPINT1	10	36377742	36391629	+	2508	protein_coding	Bos taurus serine peptidase inhibitor, Kunitz type 1 (SPINT1), mRNA. [Source:RefSeq mRNA;Acc:NM_001046367]	Kunitz_BPTI	2754	9527	2135	7118	5039	2585	2540	4548	3473	2190	4128	2213
ENSBTAG00000019180	1194.65	2140.72	1138.53	1945.19	1214.94	1033.71	1317.76	1494.38	1254.61	1362.66	1331.7	908.63	824.641	1031.79	914.417	1226.13	579.13	977.066	862.302	904.076	1325.06	1406.27	1059.77	1361.46	1010.06	0.431051	0.00596797	0.050065	AP2A1	18	56137559	56165245	+	3069	protein_coding	adaptor related protein complex 2 subunit alpha 1 [Source:VGNC Symbol;Acc:VGNC:25983]	-	1146	3777	764	1954	2256	812	1115	1555	1086	1298	1298	828
ENSBTAG00000012454	3326.46	4735.99	2895.51	5627.5	2156.3	2879.63	3637.74	3954.57	4508.98	2735.82	4467.05	1606.56	2184.2	3451.28	2396.58	2542.55	2126.45	4245.13	1275.51	1572.55	517.667	872.299	2242.25	3544.34	2129.68	0.734974	0.00596929	0.050065	SLC35A3	3	43249864	43294691	-	5818	protein_coding	solute carrier family 35 member A3 [Source:VGNC Symbol;Acc:VGNC:49969]	-	3191	8356	1943	5653	4004	2262	3078	4115	3903	2606	4354	1464
ENSBTAG00000048246	7338.86	10065.4	3804.54	14287.3	2238.69	3980.81	5286.42	9761.98	9247.87	5833.82	9667.67	1406.84	2125.73	4729.58	3312.25	9232.8	1404.76	6181.09	1442.22	862.367	642.29	1304.67	4433.36	6910.01	3242.83	1.09146	0.00597135	0.050065	DPP4	2	34382575	34466656	+	3446	protein_coding	Bos taurus dipeptidyl peptidase 4 (DPP4), mRNA. [Source:RefSeq mRNA;Acc:NM_174039]	-	7040	17759	2553	14352	4157	3127	4473	10158	8005	5557	9423	1282
ENSBTAG00000002849	1130.02	1610.21	1514.07	2433.97	1131.46	1326.51	1374.49	2088.28	1686.68	928.036	1668.22	830.716	1151.57	1253.58	1013.65	1334.25	1097.38	1649.41	543.227	639.166	614.596	455.066	1001.1	1476.89	977.544	0.595598	0.00597868	0.0500945	IRF6	16	73502081	73518531	+	2248	protein_coding	Bos taurus interferon regulatory factor 6 (IRF6), mRNA. [Source:RefSeq mRNA;Acc:NM_001076934]	IRF	1084	2841	1016	2445	2101	1042	1163	2173	1460	884	1626	757
ENSBTAG00000043962	53.165	68.0132	68.5503	109.504	21.0029	33.0991	52.0014	109.556	92.4209	70.3375	55.4021	50.4794	12.6254	35.2171	51.4988	60.5936	35.6388	46.1276	19.9422	0	27.6941	0	19.3761	65.2943	28.0649	1.22548	0.00599142	0.0501171	SLC2A13	5	40812848	41331737	+	1947	protein_coding	Bos taurus solute carrier family 2 member 13 (SLC2A13), mRNA. [Source:RefSeq mRNA;Acc:NM_001192963]	Sugar_tr	51	120	46	110	39	26	44	114	80	67	54	46
ENSBTAG00000010345	2214.17	6736.14	1628.82	1410.61	1307.03	966.24	1486.77	1299.29	1016.63	1799.38	3721.18	479.554	231.245	1264.07	1416.84	2226.52	834.542	1466.3	315.885	155.564	197.054	446.418	1301.97	2005.48	896.037	1.16263	0.00599912	0.0501278	XPNPEP2	X	13775714	13805036	+	5801	protein_coding	X-prolyl aminopeptidase 2 [Source:VGNC Symbol;Acc:VGNC:36995]	Peptidase_M24	2124	11885	1093	1417	2427	759	1258	1352	880	1714	3627	437
ENSBTAG00000017626	1186.31	2238.77	1449.99	2503.66	1123.92	949.691	2023.33	2267.99	1991.67	2251.85	3131.25	685.862	460.496	1216.86	1507.28	2126.72	1291.91	1666.18	478.614	769.93	507.015	263.744	946.2	1817.02	1021.36	0.831568	0.00601428	0.0501942	GFPT1	11	67708302	67766635	-	2226	protein_coding	Bos taurus glutamine--fructose-6-phosphate transaminase 1 (GFPT1), mRNA. [Source:RefSeq mRNA;Acc:NM_001109961]	SIS	1138	3950	973	2515	2087	746	1712	2360	1724	2145	3052	625
ENSBTAG00000012816	125.094	121.857	154.983	159.278	104.476	126.031	79.184	71.1151	99.3525	127.028	126.194	61.4532	96.3521	38.9636	79.1322	103.366	74.2475	64.299	60.6244	65.3821	56.4534	123.224	91.4983	113.004	77.5948	0.541039	0.00603273	0.0503195	-	2	43268213	43269180	-	885	pseudogene	-	-	120	215	104	160	194	99	67	74	86	121	123	56
ENSBTAG00000005675	504.546	1393.14	397.89	2537.5	843.347	566.505	1687.68	2083.48	1006.23	429.374	613.527	445.536	605.357	507.276	626.778	955.24	1158.26	575.896	275.203	208.546	113.972	143.762	447.803	1042.4	510.736	1.02994	0.00604003	0.0503519	SLC44A4	23	27480743	27494225	+	2507	protein_coding	Bos taurus solute carrier family 44 member 4 (SLC44A4), mRNA. [Source:RefSeq mRNA;Acc:NM_001083442]	-	484	2458	267	2549	1566	445	1428	2168	871	409	598	406
ENSBTAG00000031010	864.192	955.585	1083.39	2441.94	670.477	939.507	1214.94	1662.55	1823	491.313	1169.6	542.105	932.289	825.729	702.142	1287.91	518.247	953.303	646.926	370.874	222.618	436.69	626.494	1154.88	683.929	0.755701	0.00607491	0.0505413	ACAD11	1	136905776	137025947	+	4651	protein_coding	Bos taurus acyl-CoA dehydrogenase family member 11 (ACAD11), mRNA. [Source:RefSeq mRNA;Acc:NM_001075893]	APH	829	1686	727	2453	1245	738	1028	1730	1578	468	1140	494
ENSBTAG00000014792	190.769	125.258	168.395	137.378	123.325	145.127	197.369	171.061	160.581	223.61	159.025	76.8165	79.7396	114.643	141.936	142.573	106.916	162.145	68.6013	64.2548	90.5384	85.3924	146.935	156.559	109.425	0.517518	0.00607747	0.0505413	MAP4K5	10	43312765	43438638	-	3593	protein_coding	mitogen-activated protein kinase kinase kinase kinase 5 [Source:VGNC Symbol;Acc:VGNC:31208]	CNH	183	221	113	138	229	114	167	178	139	213	155	70
ENSBTAG00000012550	1126.89	1142.05	1178.77	1136.85	814.805	757.461	986.845	1204.15	1300.82	963.729	1156.26	715.491	632.601	841.464	818.956	1024.15	769.204	1157.38	859.112	440.765	624.183	802.04	722.298	1040.34	790.196	0.397377	0.00611866	0.0508343	TAOK3	17	56979400	57072044	+	4697	protein_coding	Bos taurus TAO kinase 3 (TAOK3), mRNA. [Source:RefSeq mRNA;Acc:NM_001206058]	Pkinase	1081	2015	791	1142	1513	595	835	1253	1126	918	1127	652
ENSBTAG00000034402	5930.5	15808	3841.8	14387.8	2393.25	3761.85	4918.86	7268.15	7932.02	4294.79	8957.7	1706.42	2543.03	5410.7	2801.03	7556.38	2563.02	5443.05	1191.75	368.62	161.904	980.391	3102.87	6766.76	2920.25	1.21242	0.00616649	0.051145	ACE2	X	127901491	127951491	+	3490	protein_coding	Bos taurus angiotensin I converting enzyme 2 (ACE2), mRNA. [Source:RefSeq mRNA;Acc:NM_001024502]	Peptidase_M2	5689	27891	2578	14453	4444	2955	4162	7563	6866	4091	8731	1555
ENSBTAG00000013205	19.8066	15.303	23.8436	18.9143	17.7717	15.2765	17.7278	24.9864	20.7947	41.9926	24.6232	13.1685	5.31598	7.493	10.0485	7.12866	4.45485	8.38683	22.3353	5.63639	25.5638	8.64733	18.8379	21.1841	11.259	0.881291	0.00619749	0.0512668	IL1RAP	1	76577593	76723526	-	3832	protein_coding	interleukin 1 receptor accessory protein [Source:VGNC Symbol;Acc:VGNC:30133]	TIR	19	27	16	19	33	12	15	26	18	40	24	12
ENSBTAG00000017450	154.283	197.805	233.965	198.102	139.481	140.035	195.005	369.029	253.002	277.151	267.777	77.9139	60.4692	98.9077	143.192	238.81	148.495	164.941	173.896	59.7457	137.405	70.2595	133.48	208.629	129.964	0.684938	0.0062021	0.0512668	KLHL24	1	83449266	83481681	-	2436	protein_coding	Bos taurus kelch like family member 24 (KLHL24), mRNA. [Source:RefSeq mRNA;Acc:NM_001206196]	BACK	148	349	157	199	259	110	165	384	219	264	261	71
ENSBTAG00000006775	1910.81	1538.8	1888.12	1975.05	1933.34	1898.11	1814.14	2679.31	1968.57	1365.81	1590.25	2020.27	1102.4	1605	1807.48	1788.1	980.067	1780.8	1001.9	1546.62	1277.12	1245.22	1863.34	1881.88	1454.37	0.371749	0.00623904	0.0514564	SLC12A7	20	71281294	71301030	+	3984	protein_coding	solute carrier family 12 member 7 [Source:VGNC Symbol;Acc:VGNC:34670]	AA_permease	1833	2715	1267	1984	3590	1491	1535	2788	1704	1301	1550	1841
ENSBTAG00000005144	870.447	1660.66	1619.87	2298.59	1002.75	1056.63	835.568	2175.74	1535.34	639.337	1409.68	863.637	769.488	1019.8	780.018	1506.52	798.903	1214.69	298.336	581.675	666.789	765.289	907.448	1330.69	846.269	0.653316	0.00624365	0.0514655	PNPLA2	29	50548324	50553197	-	2175	protein_coding	Bos taurus patatin like phospholipase domain containing 2 (PNPLA2), mRNA. [Source:RefSeq mRNA;Acc:NM_001046005]	-	835	2930	1087	2309	1862	830	707	2264	1329	609	1374	787
ENSBTAG00000025634	51.0801	65.7461	84.9428	57.7384	83.4731	43.2835	102.821	133.581	100.508	106.031	122.09	19.7528	19.2704	32.9692	71.5958	77.2271	28.214	68.4925	13.5607	21.4183	53.2579	47.5603	61.3577	80.9206	44.9931	0.85231	0.00624726	0.0514664	FMN1	10	29434772	29889488	+	5495	protein_coding	formin 1 [Source:HGNC Symbol;Acc:HGNC:3768]	FH2	49	116	57	58	155	34	87	139	87	101	119	18
ENSBTAG00000019204	2948.05	3601.3	3230.81	4434.91	2699.14	3201.71	2631.98	3475.99	2698.69	2378.88	3445.19	3170.33	2625.43	3072.13	2873.88	2142.16	2047.75	3198.18	1793.21	2705.47	2600.05	1695.96	2615.24	3159.75	2488.13	0.344772	0.00630417	0.0519061	RTN3	29	42051122	42117332	+	3136	protein_coding	Bos taurus reticulon 3 (RTN3), mRNA. [Source:RefSeq mRNA;Acc:NM_182657]	-	2828	6354	2168	4455	5012	2515	2227	3617	2336	2266	3358	2889
ENSBTAG00000002526	227.254	559.975	500.716	1104	499.761	507.945	365.192	884.133	460.949	475.566	1116.25	594.779	354.841	476.555	507.451	400.393	389.057	584.283	331.839	293.092	489.973	269.148	176	608.043	388.421	0.647851	0.00631452	0.0519622	BDH2	6	21762234	21789601	+	1281	protein_coding	Bos taurus 3-hydroxybutyrate dehydrogenase 2 (BDH2), mRNA. [Source:RefSeq mRNA;Acc:NM_001034488]	-	218	988	336	1109	928	399	309	920	399	453	1088	542
ENSBTAG00000005585	28432.9	58544.6	32357.3	57344.2	23523.8	36321.2	28550	33517.3	33543	19689.3	47853.1	14835.5	14557.8	26285.5	29592.9	34997	23319.6	28730.5	7397.77	18546	6024.53	12112.7	25389.7	34542.7	20632.2	0.7435	0.00632184	0.0519642	-	14	16165840	16200097	+	978	protein_coding	-	-	27275	103294	21713	57604	43681	28531	24157	34877	29035	18755	46642	13519
ENSBTAG00000010775	1113.34	1070.07	912.018	1156.76	988.752	855.486	1064.85	1430.95	1259.23	1000.47	1305.03	735.244	523.624	832.473	1058.86	1115.63	885.03	1035.77	741.851	713.566	689.157	495.06	874.078	1074.35	815.01	0.399689	0.00632918	0.0519955	POGK	3	2051963	2069922	-	5074	protein_coding	Bos taurus pogo transposable element derived with KRAB domain (POGK), mRNA. [Source:RefSeq mRNA;Acc:NM_001099100]	DDE	1068	1888	612	1162	1836	672	901	1489	1090	953	1272	670
ENSBTAG00000018707	4.1698	2.26711	1.49022	3.98196	1.61561	3.81913	1.18185	2.88304	8.08683	6.29888	2.05193	7.68165	0.664497	3.7465	3.7682	0	0	0	0	0	0	0	1.07645	3.794	0.841423	2.07584	0.00636471	1	LDB3	28	41325428	41384200	+	5174	protein_coding	Bos taurus LIM domain binding 3 (LDB3), mRNA. [Source:RefSeq mRNA;Acc:NM_001035416]	PDZ	4	4	1	4	3	3	1	3	7	6	2	7
ENSBTAG00000003966	514.971	770.816	573.737	1100.02	498.146	659.437	555.47	940.833	851.427	459.819	871.045	691.349	396.705	482.55	506.195	932.666	340.053	673.742	292.752	418.22	372.805	424.8	571.057	707.255	491.959	0.524329	0.00637087	0.0521921	DUSP3	19	43658550	43671863	-	4130	protein_coding	dual specificity phosphatase 3 [Source:VGNC Symbol;Acc:VGNC:28259]	DSPc	494	1360	385	1105	925	518	470	979	737	438	849	630
ENSBTAG00000040398	458.678	1075.74	603.541	1042.28	471.219	471.026	635.836	1229.14	827.167	606.793	1102.91	285.318	91.7006	418.859	494.89	1141.77	320.749	602.454	81.3643	143.164	127.819	35.6702	333.7	734.137	344.74	1.09151	0.00638225	0.0522055	KIAA1211	6	71604475	71731154	+	5202	protein_coding	KIAA1211 [Source:HGNC Symbol;Acc:HGNC:29219]	-	440	1898	405	1047	875	370	538	1279	716	578	1075	260
ENSBTAG00000016841	1898.3	1686.73	1637.76	3385.66	1403.42	1474.19	3142.54	2396.77	3487.73	1136.95	2206.85	909.727	332.248	1736.88	1318.87	2559.19	697.926	2226.7	416.394	577.166	519.797	429.124	1385.39	2063.89	1109.06	0.896178	0.00638645	0.0522055	ATP10B	7	72220261	72358789	-	6405	protein_coding	ATPase phospholipid transporting 10B (putative) [Source:NCBI gene;Acc:100336948]	-	1821	2976	1099	3401	2606	1158	2659	2494	3019	1083	2151	829
ENSBTAG00000011713	6033.71	10952.4	7637.4	14975.2	7211.54	8495.02	9434.71	17897	11461.3	5447.49	9006.95	4596.92	3475.32	7640.62	6600.63	11947.6	5485.4	8469.3	2001.4	3446.09	2123.93	3025.48	6684.22	9429.13	5536.37	0.76824	0.00644056	0.0524997	-	19	55946579	55960796	-	5005	protein_coding	-	SH3_2	5788	19324	5125	15043	13391	6673	7983	18623	9921	5189	8779	4189
ENSBTAG00000019611	959.055	1247.48	1089.35	1246.35	786.263	943.326	1201.94	1664.48	1322.77	884.993	1420.96	614.532	542.894	869.938	965.916	1109.69	929.578	1093.08	721.111	582.802	455.888	318.87	836.94	1115.13	766.065	0.542216	0.00644706	0.0525235	MAGI3	3	29703286	29962037	-	6498	protein_coding	Bos taurus membrane associated guanylate kinase, WW and PDZ domain containing 3 (MAGI3), mRNA. [Source:RefSeq mRNA;Acc:NM_001192746]	PDZ	920	2201	731	1252	1460	741	1017	1732	1145	843	1385	560
ENSBTAG00000001164	377.367	614.953	356.164	434.034	252.573	311.896	397.102	500.688	397.41	343.289	406.282	325.921	119.609	307.963	396.917	437.224	267.291	376.01	171.503	184.873	137.405	207.536	311.632	393.14	265.269	0.570021	0.00645389	0.05255	ACAD10	17	55349801	55448734	+	4556	protein_coding	Bos taurus acyl-CoA dehydrogenase family, member 10 (ACAD10), mRNA. [Source:RefSeq mRNA;Acc:NM_001192292]	APH	362	1085	239	436	469	245	336	521	344	327	396	297
ENSBTAG00000007051	149.071	211.408	110.277	372.313	73.7794	115.847	73.2747	216.228	249.536	117.579	122.09	61.4532	92.3651	144.615	62.8034	128.316	16.3344	116.018	21.5376	14.6546	14.9122	64.855	136.171	156.071	73.8711	1.07631	0.00646579	0.0525993	CLDN23	27	24740438	24741319	+	882	protein_coding	claudin 23 [Source:VGNC Symbol;Acc:VGNC:27412]	-	143	373	74	374	137	91	62	225	216	112	119	56
ENSBTAG00000005586	256.443	162.098	684.013	290.683	250.958	277.524	204.46	208.54	138.631	349.588	136.453	347.869	312.978	194.818	130.631	81.9796	118.796	236.229	240.105	125.128	110.776	121.063	167.388	275.605	167.263	0.715945	0.00646709	0.0525993	GATM	10	65098687	65114697	+	2311	protein_coding	Bos taurus glycine amidinotransferase (GATM), mRNA. [Source:RefSeq mRNA;Acc:NM_001045878]	-	246	286	459	292	466	218	173	217	120	333	133	317
ENSBTAG00000019129	755.777	1381.23	636.326	1923.29	505.147	729.454	671.291	1394.43	1099.81	605.743	1519.45	341.285	390.06	1066.25	733.543	969.497	249.472	739.439	153.954	147.673	133.145	262.663	606.042	963.603	495.613	0.95927	0.00650354	0.0528281	BTD	1	152638136	152679233	+	2265	protein_coding	Bos taurus biotinidase (BTD), mRNA. [Source:RefSeq mRNA;Acc:NM_001102206]	CN_hydrolase	725	2437	427	1932	938	573	568	1451	952	577	1481	311
ENSBTAG00000009679	602.537	831.461	749.583	393.218	637.088	604.696	898.206	761.123	388.168	500.761	784.863	536.618	272.444	435.344	460.977	175.84	461.819	673.742	651.712	424.983	485.712	362.107	481.712	640.694	444.217	0.528808	0.00651187	0.0528281	PLEKHG1	9	87781650	87966376	+	7811	protein_coding	Bos taurus pleckstrin homology and RhoGEF domain containing G1 (PLEKHG1), mRNA. [Source:RefSeq mRNA;Acc:NM_001205921]	RhoGEF	578	1467	503	395	1183	475	760	792	336	477	765	489
ENSBTAG00000007013	680.721	1384.07	1427.64	1532.06	745.872	762.553	964.39	1650.06	1378.23	761.115	1446.61	744.023	715.663	842.963	1007.37	1014.65	896.91	1126.63	292.752	554.62	440.975	230.235	645.332	1123.11	706.19	0.66997	0.00652985	0.0529047	TOM1L1	19	5021192	5083084	+	2812	protein_coding	Bos taurus target of myb1 like 1 membrane trafficking protein (TOM1L1), mRNA. [Source:RefSeq mRNA;Acc:NM_001075611]	-	653	2442	958	1539	1385	599	816	1717	1193	725	1410	678
ENSBTAG00000021617	979.904	1549.57	828.565	1235.4	738.333	633.976	1457.22	1748.09	1595.42	1350.06	1967.8	774.749	223.935	849.707	886.783	1529.1	487.063	1251.04	1015.46	382.147	502.755	413.991	615.191	1238.26	741.56	0.740142	0.00653427	0.0529114	ZC3HAV1	4	102660085	102709502	-	4087	protein_coding	zinc finger CCCH-type containing, antiviral 1 [Source:VGNC Symbol;Acc:VGNC:37111]	WWE	940	2734	556	1241	1371	498	1233	1819	1381	1286	1918	706
ENSBTAG00000014927	361.731	567.343	402.361	700.825	319.89	288.981	489.286	690.969	615.754	523.857	652.514	329.214	112.3	310.96	332.858	754.45	243.532	363.429	279.989	229.965	389.848	204.293	254.042	495.227	315.97	0.649834	0.00654122	0.0529385	OXSR1	22	11636912	11721061	+	2030	protein_coding	Bos taurus oxidative stress responsive 1 (OXSR1), mRNA. [Source:RefSeq mRNA;Acc:NM_001075892]	Pkinase	347	1001	270	704	594	227	414	719	533	499	636	300
ENSBTAG00000052585	1807.61	2005.82	1821.05	2648	1914.5	1376.16	2558.71	3961.3	3341.02	1488.64	2146.32	603.558	901.722	1978.15	921.953	756.826	1529.5	3340.75	605.446	597.457	263.094	242.125	1116.82	2139.39	1113.99	0.941719	0.00655542	0.0530242	-	4	105467992	105470175	+	2184	lncRNA	-	-	1734	3539	1222	2660	3555	1081	2165	4122	2892	1418	2092	550
ENSBTAG00000016202	2272.54	4274.63	1987.96	7290.97	1916.11	3073.13	3018.45	3697.98	2570.46	2156.32	3598.06	1696.55	1891.16	2997.95	2826.15	2918	1236.96	2307.78	536.047	926.622	926.688	1558.68	2277.77	3129.43	1854.89	0.754597	0.0065879	0.0532146	TREH	15	29310821	29323620	-	2414	protein_coding	trehalase [Source:VGNC Symbol;Acc:VGNC:36297]	-	2180	7542	1334	7324	3558	2414	2554	3848	2225	2054	3507	1546
ENSBTAG00000009750	1.04245	1.70033	0	0	1.07707	0	3.54555	9.61014	3.46578	1.04981	0	6.58427	0	0	0	0	0	0	0	0	0	0	0	2.33962	0	3.69126	0.00659077	1	RAX2	7	20206334	20209157	+	1824	protein_coding	Bos taurus retina and anterior neural fold homeobox 2 (RAX2), mRNA. [Source:RefSeq mRNA;Acc:NM_182653]	Homeobox	1	3	0	0	2	0	3	10	3	1	0	6
ENSBTAG00000017860	374.24	570.744	447.067	329.507	309.658	287.708	580.289	531.441	455.173	542.754	601.216	217.281	57.8112	236.779	376.82	535.837	286.595	454.287	149.966	139.782	229.009	129.71	264.269	437.256	260.079	0.751783	0.00660748	0.0533279	HIPK2	4	103050523	103242618	-	4286	protein_coding	Bos taurus homeodomain interacting protein kinase 2 (HIPK2), mRNA. [Source:RefSeq mRNA;Acc:NM_001101922]	Pkinase	359	1007	300	331	575	226	491	553	394	517	586	198
ENSBTAG00000007036	216.83	344.6	426.204	707.793	236.417	291.527	329.736	492.039	414.739	165.871	332.413	311.656	182.737	397.879	222.324	388.512	142.555	346.656	82.9597	149.928	127.819	99.4443	210.446	355.819	213.751	0.735273	0.00663634	0.0533821	SLC17A7	18	55889117	55900355	-	2819	protein_coding	Bos taurus solute carrier family 17 member 7 (SLC17A7), mRNA. [Source:RefSeq mRNA;Acc:NM_001098046]	MFS_1	208	608	286	711	439	229	279	512	359	158	324	284
ENSBTAG00000011063	207.448	166.632	166.905	336.476	173.409	150.219	232.825	292.148	257.623	178.468	155.947	107.543	104.326	179.832	125.607	181.781	60.8829	233.433	90.9366	76.6548	176.816	37.8321	116.257	202.137	125.851	0.684469	0.0066434	0.0533821	CTSO	17	43364999	43381605	+	831	protein_coding	cathepsin O [Source:VGNC Symbol;Acc:VGNC:53898]	Peptidase_C1	199	294	112	338	322	118	197	304	223	170	152	98
ENSBTAG00000000817	625.471	912.51	505.186	691.865	639.242	397.19	1172.4	1692.35	1159.88	874.495	978.771	323.727	95.6876	432.346	503.683	993.26	314.809	1009.22	164.324	443.02	273.746	162.137	487.094	831.09	443.575	0.906811	0.00664499	0.0533821	SYNJ2	9	94544473	94653549	+	5312	protein_coding	synaptojanin 2 [Source:VGNC Symbol;Acc:VGNC:35528]	Exo_endo_phos	600	1610	339	695	1187	312	992	1761	1004	833	954	295
ENSBTAG00000021651	4311.58	5415.55	3563.13	7138.66	3392.24	4520.58	4561.94	3829.64	4738.88	3890.61	5540.21	3363.47	3321.82	4453.84	3302.2	3825.71	4414.76	3644.08	1589	3278.12	1831.01	2490.43	3768.11	4522.21	3265.37	0.469877	0.0066508	0.0533821	UQCRC2	25	19647361	19673589	+	1633	protein_coding	Bos taurus ubiquinol-cytochrome c reductase core protein 2 (UQCRC2), mRNA. [Source:RefSeq mRNA;Acc:NM_174630]	-	4136	9555	2391	7171	6299	3551	3860	3985	4102	3706	5400	3065
ENSBTAG00000015221	2093.24	2995.98	1932.82	3251.27	2271.54	1982.13	1763.32	1805.75	1616.21	1409.9	2333.04	1353.07	1762.25	1896.48	1949.42	1009.89	1614.14	1881.45	683.62	1345.97	996.988	1230.08	1711.02	2067.36	1461.94	0.500179	0.0066639	0.0534294	PCCB	1	132920382	133024359	-	4296	protein_coding	propionyl-CoA carboxylase subunit beta [Source:VGNC Symbol;Acc:VGNC:32614]	Carboxyl_trans	2008	5286	1297	3266	4218	1557	1492	1879	1399	1343	2274	1233
ENSBTAG00000005514	671.339	497.063	688.484	376.295	599.391	543.59	640.563	566.998	495.607	715.973	432.957	582.708	142.202	378.397	517.5	425.343	380.147	588.476	414.799	423.856	443.106	356.702	480.097	567.581	413.693	0.457336	0.00669387	0.0535838	TRIO	20	58644763	58864848	-	9750	protein_coding	Bos taurus trio Rho guanine nucleotide exchange factor (TRIO), mRNA. [Source:RefSeq mRNA;Acc:NM_001102212]	Pkinase	644	877	462	378	1113	427	542	590	429	682	422	531
ENSBTAG00000005724	113.627	67.4464	50.6676	92.5806	88.3199	67.4713	133.549	132.62	78.5578	122.828	101.571	73.5244	44.5213	41.9608	85.4126	77.2271	72.7625	82.4705	73.3874	46.2184	17.0425	52.9649	80.7338	93.5636	61.3365	0.613937	0.00670187	0.0536186	SYTL4	X	51443291	51477597	+	2474	protein_coding	Bos taurus synaptotagmin like 4 (SYTL4), mRNA. [Source:RefSeq mRNA;Acc:NM_001192433]	C2	109	119	34	93	164	53	113	138	68	117	99	67
ENSBTAG00000025443	404.471	828.061	411.302	652.046	340.893	241.878	586.198	1037.9	772.87	583.697	774.604	99.8615	109.642	329.692	329.09	672.47	319.264	532.564	371.723	101.455	97.9946	185.918	213.137	561.148	296.632	0.920953	0.00672775	0.0537964	FNIP1	7	22699064	22818191	+	3807	protein_coding	folliculin interacting protein 1 [Source:VGNC Symbol;Acc:VGNC:29068]	-	388	1461	276	655	633	190	496	1080	669	556	755	91
ENSBTAG00000002651	598.367	824.66	610.992	896.936	611.777	711.632	833.205	766.889	657.344	700.226	742.799	470.775	667.819	742.557	636.826	395.64	582.1	682.129	344.602	488.111	345.111	339.408	547.375	702.133	524.698	0.420393	0.00673423	0.0538189	PKP2	5	77001511	77154610	+	4192	protein_coding	Bos taurus plakophilin 2 (PKP2), mRNA. [Source:RefSeq mRNA;Acc:NM_001083729]	Arm	574	1455	410	901	1136	559	705	798	569	667	724	429
ENSBTAG00000054533	1511.55	3149.58	1677.99	3605.66	945.131	1695.69	1484.4	2844.6	2510.38	1697.55	3258.47	1178.58	762.178	1879.25	1671.83	2584.14	1217.66	1933.16	675.643	796.985	553.882	605.313	1268.6	2129.97	1268.06	0.748485	0.00675338	0.0538858	GNG12	3	77489268	77629921	+	3239	protein_coding	G protein subunit gamma 12 [Source:NCBI gene;Acc:286850]	-	1450	5557	1126	3622	1755	1332	1256	2960	2173	1617	3176	1074
ENSBTAG00000004115	1136.27	2064.2	1101.28	2902.85	462.602	1078.27	777.658	3834.45	1977.81	1119.1	2354.59	594.779	545.552	877.431	866.686	2116.02	942.943	1456.51	622.198	359.601	394.109	359.945	863.851	1616.99	854.987	0.919687	0.00675359	0.0538858	MYLIP	23	40992084	41012741	-	2938	protein_coding	Bos taurus myosin regulatory light chain interacting protein (MYLIP), mRNA. [Source:RefSeq mRNA;Acc:NM_001102253]	Band_41	1090	3642	739	2916	859	847	658	3990	1712	1066	2295	542
ENSBTAG00000005234	210.575	391.076	233.965	296.656	132.48	266.066	130.004	236.41	194.084	152.223	242.128	183.262	45.1858	150.609	243.677	188.909	190.074	177.521	80.5666	119.491	24.4986	58.3695	141.015	222.411	129.083	0.788805	0.00676954	0.0539837	LYPD1	2	64874976	64937074	+	3215	protein_coding	Bos taurus LY6/PLAUR domain containing 1 (LYPD1), mRNA. [Source:RefSeq mRNA;Acc:NM_001046359]	-	202	690	157	298	246	209	110	246	168	145	236	167
ENSBTAG00000009639	167.835	294.724	135.61	486.795	154.56	180.772	308.463	419.963	279.573	251.955	343.698	248.008	54.4888	186.576	254.982	370.69	135.13	234.831	36.6937	91.3094	44.7366	62.6931	132.403	272.663	145.867	0.905312	0.00677456	0.0539944	SMPD3	18	35723889	35805738	-	3630	protein_coding	Bos taurus sphingomyelin phosphodiesterase 3 (SMPD3), mRNA. [Source:RefSeq mRNA;Acc:NM_001192363]	-	161	520	91	489	287	142	261	437	242	240	335	226
ENSBTAG00000026097	135.519	206.307	181.807	118.463	149.713	110.755	223.37	229.682	199.86	235.158	182.622	122.906	13.2899	95.9105	158.264	153.266	65.3378	149.565	126.833	129.637	19.1728	77.826	107.645	174.68	99.7043	0.811563	0.00679088	0.0540952	LIMD1	22	53633801	53707789	-	2025	protein_coding	Bos taurus LIM domains containing 1 (LIMD1), mRNA. [Source:RefSeq mRNA;Acc:NM_001193163]	LIM	130	364	122	119	278	87	189	239	173	224	178	112
ENSBTAG00000019852	2364.28	3011.28	2263.65	2807.28	2008.74	2119.62	2808.08	2865.74	2733.35	2432.42	3369.27	1917.12	1705.1	2412.75	2091.35	1866.52	1925.98	2643.25	1343.31	2141.83	1745.79	912.293	2425.78	2558.4	1928.54	0.407842	0.00680382	0.0541396	PDHA1	X	123763234	123786124	-	4210	protein_coding	Bos taurus pyruvate dehydrogenase E1 alpha 1 subunit (PDHA1), mRNA. [Source:RefSeq mRNA;Acc:NM_001101046]	-	2268	5313	1519	2820	3730	1665	2376	2982	2366	2317	3284	1747
ENSBTAG00000009006	1014.3	1401.64	955.234	2203.02	1028.07	935.687	1304.76	1799.98	1561.91	1153.75	1239.37	719.88	689.748	1050.52	1086.5	1448.31	542.007	1158.78	824.811	780.076	582.642	703.676	947.276	1276.47	892.213	0.516964	0.00684394	0.0542824	PRR14L	17	70322367	70401301	-	10271	protein_coding	Bos taurus phosphatidylserine decarboxylase (PISD), mRNA. [Source:RefSeq mRNA;Acc:NM_001024475]	-	973	2473	641	2213	1909	735	1104	1873	1352	1099	1208	656
ENSBTAG00000008766	2300.69	4004.28	2262.16	7055.04	1769.09	2464.61	2607.16	4190.02	5775.15	2285.45	2597.74	1080.92	1095.09	2937.26	2665.37	3358.79	1173.11	3033.24	807.262	1104.73	1038.53	1057.14	1830.5	3199.36	1827.37	0.808138	0.00685725	0.0543587	SLC9A1	2	126090279	126142300	+	4799	protein_coding	solute carrier family 9 member A1 [Source:HGNC Symbol;Acc:HGNC:11071]	Na_H_Exchanger	2207	7065	1518	7087	3285	1936	2206	4360	4999	2177	2532	985
ENSBTAG00000001535	701.57	1254.28	560.325	2262.75	339.278	485.03	926.571	1485.73	1559.6	490.263	1152.16	263.371	391.389	842.214	469.769	1031.28	338.569	819.114	69.399	131.891	64.9746	252.934	484.941	956.743	445.134	1.10411	0.00687666	0.0544832	LIPH	1	81636267	81688516	+	2196	protein_coding	lipase H [Source:VGNC Symbol;Acc:VGNC:30905]	Lipase	673	2213	376	2273	630	381	784	1546	1350	467	1123	240
ENSBTAG00000012904	1366.65	1636.85	1007.39	2106.46	989.291	835.117	1737.32	1881.67	1866.9	1536.93	1788.26	764.873	570.803	1017.55	1175.68	2028.1	689.017	1421.57	897.401	525.311	537.905	672.33	841.784	1459.81	943.405	0.630296	0.00689323	0.0545528	EDEM1	22	21198504	21225184	-	3901	protein_coding	Bos taurus ER degradation enhancing alpha-mannosidase like protein 1 (EDEM1), mRNA. [Source:RefSeq mRNA;Acc:NM_001103092]	-	1311	2888	676	2116	1837	656	1470	1958	1616	1464	1743	697
ENSBTAG00000011268	72.9716	90.1175	93.8842	185.161	58.7004	98.0244	80.3658	213.345	132.855	93.4335	111.83	60.3558	37.2118	75.6793	35.1699	98.6131	35.6388	96.4486	90.9366	15.7819	61.7792	103.768	32.8317	107.587	62.169	0.792445	0.00690449	0.0545605	-	14	73535796	73569953	+	953	protein_coding	-	-	70	159	63	186	109	77	68	222	115	89	109	55
ENSBTAG00000054986	312.735	579.812	324.869	420.097	246.111	213.871	410.102	605.439	434.378	516.509	574.541	131.685	99.6745	239.027	260.006	507.323	250.956	429.126	185.064	41.7093	145.927	112.415	158.238	397.512	220.861	0.850118	0.00690499	0.0545605	ACAP2	1	72278287	72317902	+	1991	protein_coding	ArfGAP with coiled-coil, ankyrin repeat and PH domains 2 [Source:HGNC Symbol;Acc:HGNC:16469]	PH	300	1023	218	422	457	168	347	630	376	492	560	120
ENSBTAG00000007765	20.849	45.9089	20.8631	34.8421	36.6205	52.1948	52.0014	76.8811	60.0736	64.0387	50.2723	6.58427	4.65148	28.4734	15.0728	39.2076	11.8796	15.3759	33.503	21.4183	14.9122	0	35.5229	43.4275	20.0016	1.1112	0.00691105	0.0545791	TFCP2L1	2	72963706	73025484	-	2027	protein_coding	Bos taurus transcription factor CP2 like 1 (TFCP2L1), mRNA. [Source:RefSeq mRNA;Acc:NM_001192488]	CP2	20	81	14	35	68	41	44	80	52	61	49	6
ENSBTAG00000015930	233.509	440.385	236.946	589.33	237.494	239.332	290.735	448.794	408.962	292.898	491.437	183.262	135.557	303.467	278.847	352.869	120.281	338.269	53.4452	126.255	24.4986	94.0397	208.293	341.09	185.075	0.88319	0.0069533	0.0547656	DNAL1	10	85054840	85113986	+	2672	protein_coding	Bos taurus dynein axonemal light chain 1 (DNAL1), mRNA. [Source:RefSeq mRNA;Acc:NM_001046427]	-	224	777	159	592	441	188	246	467	354	279	479	167
ENSBTAG00000021976	2738.52	4819.87	2440.99	4464.77	2164.91	2611.01	3160.27	2904.19	3309.82	3019.27	3768.37	1905.05	2645.36	3129.83	2627.69	2587.7	2203.67	2841.74	1569.06	2133.94	1645.67	1279.8	2152.36	3108.92	2256.07	0.46275	0.00696948	0.0548343	NDUFS1	2	94460487	94489927	-	3338	protein_coding	Bos taurus NADH:ubiquinone oxidoreductase core subunit S1 (NDUFS1), mRNA. [Source:RefSeq mRNA;Acc:NM_174820]	-	2627	8504	1638	4485	4020	2051	2674	3022	2865	2876	3673	1736
ENSBTAG00000012648	39.6131	60.6451	71.5308	89.5941	41.4673	26.7339	91.0025	86.4913	58.9183	88.1844	72.8435	21.9476	10.632	30.7213	28.8895	48.7125	34.1538	46.1276	0	33.8183	33.0199	0	34.4464	62.4143	27.3201	1.1983	0.00697532	0.0548508	ZSWIM5	3	100852666	101009999	+	3381	protein_coding	zinc finger SWIM-type containing 5 [Source:VGNC Symbol;Acc:VGNC:37385]	-	38	107	48	90	77	21	77	90	51	84	71	20
ENSBTAG00000010951	192.853	195.538	150.513	292.674	155.098	112.028	191.46	291.187	246.071	161.671	193.907	88.8877	167.453	104.902	125.607	160.395	32.6689	219.455	128.428	59.7457	91.6036	91.8779	129.174	189.324	119.21	0.666728	0.00699529	0.0549189	NHLRC3	12	23178045	23219416	-	2774	protein_coding	Bos taurus NHL repeat containing 3 (NHLRC3), mRNA. [Source:RefSeq mRNA;Acc:NM_001192100]	NHL	185	345	101	294	288	88	162	303	213	154	189	81
ENSBTAG00000017846	2987.66	4036.02	2518.48	5863.43	2172.99	2684.85	3099.99	4477.37	4229.41	2027.19	3726.31	1630.7	2128.38	3294.67	2446.82	3617.79	1820.55	2901.84	1369.63	1199.42	939.47	1610.56	2052.79	3287.87	2125.63	0.629334	0.00699842	0.0549189	F11R	3	8464412	8488977	+	2797	protein_coding	Bos taurus F11 receptor (F11R), mRNA. [Source:RefSeq mRNA;Acc:NM_174095]	V-set	2866	7121	1690	5890	4035	2109	2623	4659	3661	1931	3632	1486
ENSBTAG00000000322	2347.6	3537.82	2582.56	4048.66	2115.91	2404.78	3311.55	3537.49	3842.4	2939.48	4223.9	2384.6	2715.13	2148.24	2313.68	3740.17	2427.89	2710.34	2029.32	2115.9	1450.75	1395.46	2139.98	3106.4	2289.72	0.440223	0.00700265	0.0549189	CD2AP	23	20602899	20689496	+	5599	protein_coding	Bos taurus CD2 associated protein (CD2AP), mRNA. [Source:RefSeq mRNA;Acc:NM_001206539]	SH3_1	2252	6242	1733	4067	3929	1889	2802	3681	3326	2800	4117	2173
ENSBTAG00000018831	451.381	771.95	286.123	354.394	397.978	173.134	559.015	720.761	459.794	406.278	625.839	54.8689	33.8893	192.57	295.176	377.819	291.05	485.038	15.1561	50.7275	46.867	71.3405	244.892	438.46	191.321	1.19845	0.00703737	0.0551308	DAO	17	64097586	64114659	-	1606	protein_coding	Bos taurus D-amino acid oxidase (DAO), mRNA. [Source:RefSeq mRNA;Acc:NM_001206225]	DAO	433	1362	192	356	739	136	473	750	398	387	610	50
ENSBTAG00000007181	312.735	571.878	269.731	335.48	304.273	308.077	153.641	268.123	291.126	269.802	333.439	283.124	108.978	209.804	286.383	278.018	198.983	297.733	51.8498	139.782	180.012	162.137	279.339	308.452	199.365	0.63283	0.00705451	0.0551783	KIFC3	18	25722016	25756803	-	3844	protein_coding	kinesin family member C3 [Source:VGNC Symbol;Acc:VGNC:30613]	Kinesin	300	1009	181	337	565	242	130	279	252	257	325	258
ENSBTAG00000004171	300.226	249.382	195.219	320.548	247.727	175.68	283.644	319.057	291.126	275.051	334.465	233.742	212.639	280.238	183.386	182.969	210.863	222.251	174.694	131.891	191.728	110.253	297.1	268.822	199.819	0.425282	0.00706785	0.0552101	GPHN	10	78563456	79097795	+	3613	protein_coding	gephyrin [Source:VGNC Symbol;Acc:VGNC:54436]	-	288	440	131	322	460	138	240	332	252	262	326	213
ENSBTAG00000018061	804.772	1216.3	982.058	1470.34	538.536	584.327	988.027	1081.14	1280.03	659.283	1148.06	429.075	829.292	655.638	558.95	796.033	850.876	886.209	586.302	310.001	409.021	433.447	550.604	931.829	624.216	0.578368	0.00707204	0.0552101	LNPK	2	20906685	21011464	+	3560	protein_coding	Bos taurus lunapark, ER junction formation factor (LNPK), mRNA. [Source:RefSeq mRNA;Acc:NM_001075989]	-	772	2146	659	1477	1000	459	836	1125	1108	628	1119	391
ENSBTAG00000007438	3288.93	3686.88	3013.23	4202.96	2723.38	2675.94	3603.46	3039.69	3031.41	3731.04	3780.68	2962.92	3085.92	3323.9	3148.96	2542.55	2074.47	3024.85	2059.63	3262.34	2280.5	1786.75	2490.91	3311.71	2643.71	0.324992	0.00710114	0.0553879	STT3B	22	6035587	6138659	+	4449	protein_coding	Bos taurus STT3B, catalytic subunit of the oligosaccharyltransferase complex (STT3B), mRNA. [Source:RefSeq mRNA;Acc:NM_001097570]	-	3155	6505	2022	4222	5057	2102	3049	3163	2624	3554	3685	2700
ENSBTAG00000018297	188.684	152.463	122.198	212.039	179.871	104.39	244.643	415.158	285.35	196.315	230.842	114.127	25.9154	89.9161	177.105	203.167	93.5518	218.058	76.5782	162.328	102.255	74.5832	104.954	203.84	120.765	0.760203	0.00710717	0.0553879	PLEKHH1	10	79408026	79463976	+	4414	protein_coding	pleckstrin homology, MyTH4 and FERM domain containing H1 [Source:VGNC Symbol;Acc:VGNC:33020]	PH	181	269	82	213	334	82	207	432	247	187	225	104
ENSBTAG00000015590	616.089	784.419	628.875	575.393	509.455	516.856	616.926	872.601	784.422	646.685	868.993	258.981	241.877	435.344	552.67	590.49	583.585	753.417	352.579	227.71	234.335	203.212	423.583	639.975	418.073	0.615903	0.00710768	0.0553879	ICK	23	25229377	25272669	-	3988	protein_coding	Bos taurus intestinal cell kinase (ICK), mRNA. [Source:RefSeq mRNA;Acc:NM_001098887]	Pkinase	591	1384	422	578	946	406	522	908	679	616	847	236
ENSBTAG00000038195	1220.71	1359.7	993.98	1641.56	905.279	1289.59	1041.21	1040.78	1112.52	954.281	1311.18	885.585	954.882	1355.48	1018.67	842.37	544.977	1197.92	749.03	632.402	655.072	718.809	807.338	1146.36	861.541	0.411773	0.00712412	0.0554456	CD302	2	36552660	36579199	+	4201	protein_coding	CD302 molecule [Source:VGNC Symbol;Acc:VGNC:55333]	Lectin_C	1171	2399	667	1649	1681	1013	881	1083	963	909	1278	807
ENSBTAG00000053545	1119.59	1345.53	542.442	9500.95	1451.89	1267.95	5259.24	8964.34	2731.04	1156.9	1780.05	645.259	235.896	1411.68	2170.48	1304.54	230.167	3653.86	144.382	403.565	162.969	462.632	1002.71	2980.43	1016.63	1.5519	0.00713293	0.055467	-	26	42420916	42432455	+	1245	protein_coding	-	SRCR	1074	2374	364	9544	2696	996	4450	9328	2364	1102	1735	588
ENSBTAG00000011757	3215.96	5691.57	4245.65	7426.35	2329.17	3234.8	3086.99	4421.63	4537.87	2295.94	4384.98	2094.9	2789.56	3930.08	3157.75	3415.81	2711.52	3631.5	1609.74	1485.75	1080.07	1514.36	2327.82	3913.82	2514	0.638667	0.00713883	0.0554729	PSEN1	10	84619690	84686874	+	2794	protein_coding	Bos taurus presenilin 1 (PSEN1), mRNA. [Source:RefSeq mRNA;Acc:NM_174721]	-	3085	10042	2849	7460	4325	2541	2612	4601	3928	2187	4274	1909
ENSBTAG00000012982	534.777	672.764	442.597	867.072	411.98	546.136	534.196	690.969	599.581	405.228	655.592	335.798	394.711	506.527	473.537	653.46	264.321	536.757	225.746	349.456	224.748	244.287	368.146	558.057	385.609	0.53398	0.00715276	0.0555004	PPCS	3	103717321	103720404	-	937	protein_coding	phosphopantothenoylcysteine synthetase [Source:VGNC Symbol;Acc:VGNC:33189]	DFP	513	1187	297	871	765	429	452	719	519	386	639	306
ENSBTAG00000006615	3870.62	5543.64	2750.96	6613.04	2834.32	2835.07	4428.39	5351.89	4342.63	3106.4	5717.7	2744.54	2430.73	3774.98	2937.94	5256.2	2597.18	3252.69	1339.32	2402.23	1351.69	1280.89	3242.81	4178.27	2715.15	0.621966	0.00715718	0.0555004	CASP7	26	34153506	34187199	+	1718	protein_coding	caspase 7 [Source:VGNC Symbol;Acc:VGNC:26783]	Peptidase_C14	3713	9781	1846	6643	5263	2227	3747	5569	3759	2959	5573	2501
ENSBTAG00000039289	2913.65	5238.72	2531.89	6980.37	1974.27	2849.07	2381.43	3769.1	4093.09	1832.98	4186.96	1833.72	2043.99	2755.18	2396.58	4104.92	2563.02	2222.51	754.614	767.676	412.216	978.229	1888.09	3382.1	1898.82	0.832948	0.00717416	0.0555818	-	13	43643187	43665142	+	1408	protein_coding	Bos taurus aldo-keto reductase family 1 member C3 -like (LOC527068), mRNA. [Source:RefSeq mRNA;Acc:NM_001035367]	Aldo_ket_red	2795	9243	1699	7012	3666	2238	2015	3922	3543	1746	4081	1671
ENSBTAG00000010221	527.48	549.773	605.031	771.505	427.059	421.378	555.47	920.652	755.541	486.064	568.385	522.352	469.799	439.09	489.866	588.114	484.094	549.337	477.018	263.783	218.357	428.043	359.534	592.557	433.367	0.451965	0.0071846	0.0556333	CCDC93	2	69565219	69664403	-	2725	protein_coding	Bos taurus coiled-coil domain containing 93 (CCDC93), mRNA. [Source:RefSeq mRNA;Acc:NM_001098468]	-	506	970	406	775	793	331	470	958	654	463	554	476
ENSBTAG00000002816	169.92	132.059	157.964	136.382	170.716	176.953	193.823	212.384	187.152	159.572	117.986	118.517	41.1988	128.88	128.119	79.6033	95.0368	199.886	101.307	34.9456	89.4733	143.762	131.327	161.119	106.685	0.596804	0.00719665	0.0556973	SARM1	19	19861214	19881877	+	2629	protein_coding	sterile alpha and TIR motif containing 1 [Source:VGNC Symbol;Acc:VGNC:34290]	SAM_2	163	233	106	137	317	139	164	221	162	152	115	108
ENSBTAG00000015910	3298.32	3439.2	2795.66	4164.13	2191.84	3001.84	2934.53	2919.56	2965.56	3710.04	3026.6	3795.83	3177.62	2358.05	2385.27	2645.92	2120.51	2764.86	2518.31	2954.59	2068.54	2010.5	3303.09	3186.93	2573.39	0.308084	0.00720895	0.0557338	ITGB1	13	19971622	20014497	+	3910	protein_coding	integrin subunit beta 1 [Source:VGNC Symbol;Acc:VGNC:30324]	EGF_2	3164	6068	1876	4183	4070	2358	2483	3038	2567	3534	2950	3459
ENSBTAG00000005339	482.655	524.835	514.128	644.082	413.057	513.037	629.926	1702.92	1067.46	616.241	736.643	433.465	281.082	349.174	551.413	769.895	331.144	648.582	388.475	379.892	350.437	108.092	463.412	689.871	420.145	0.716005	0.00722976	0.0557611	VEGFA	23	17281915	17297193	+	2874	protein_coding	Bos taurus vascular endothelial growth factor A (VEGFA), transcript variant 4, mRNA. [Source:RefSeq mRNA;Acc:NM_001316956]	-	463	926	345	647	767	403	533	1772	924	587	718	395
ENSBTAG00000030123	0	0.566777	0	0	5.9239	0	7.0911	2.88304	3.46578	1.04981	3.0779	8.77903	0	0	0	0	0	0	0	0	0	28.1038	1.07645	2.73645	2.65275	3.396	0.00722987	1	bta-mir-194-2	29	43114571	43114653	-	83	miRNA	bta-mir-194-2 [Source:miRBase;Acc:MI0009765]	-	0	1	0	0	11	0	6	3	3	1	3	8
ENSBTAG00000007399	5433.26	7282.51	5248.57	11300.8	3315.23	4519.31	4696.67	6572.38	6081.29	3616.61	6275.83	2974.99	4735.21	6096.31	4075.94	4311.65	2329.89	5332.63	3054.35	2278.23	2029.13	2568.26	3878.99	5609.79	3699.14	0.600697	0.00723099	0.0557611	LAMP2	X	4940703	5023623	-	4700	protein_coding	Bos taurus lysosomal associated membrane protein 2 (LAMP2), transcript variant 2, mRNA. [Source:RefSeq mRNA;Acc:NM_001034570]	-	5212	12849	3522	11352	6156	3550	3974	6839	5264	3445	6117	2711
ENSBTAG00000011250	1854.52	2834.45	1643.72	2741.58	1542.91	1831.91	1652.23	2171.89	1879.61	1437.2	2047.83	1300.39	1513.72	1845.53	1683.13	1773.85	1137.47	1807.36	1035.4	1196.04	940.535	1212.79	1628.13	1911.52	1434	0.414859	0.00723323	0.0557611	AFG3L2	24	42810257	42829665	-	3318	protein_coding	AFG3 like matrix AAA peptidase subunit 2 [Source:VGNC Symbol;Acc:VGNC:25714]	AAA	1779	5001	1103	2754	2865	1439	1398	2260	1627	1369	1996	1185
ENSBTAG00000014991	375.282	707.904	536.481	645.077	443.754	338.63	411.284	581.414	517.557	571.099	615.579	441.146	215.962	353.67	336.626	508.511	534.582	532.564	347.793	236.728	325.938	216.183	456.415	515.434	369.543	0.482251	0.00723525	0.0557611	PARD3	13	18484975	19062784	+	7187	protein_coding	par-3 family cell polarity regulator [Source:VGNC Symbol;Acc:VGNC:32582]	PDZ	360	1249	360	648	824	266	348	605	448	544	600	402
ENSBTAG00000011934	7336.77	14362.7	7641.87	16339	5983.67	8734.36	5280.51	8283.94	8342.14	6313.58	11085.6	4502.54	4171.71	8398.16	7938.34	9033.2	5624.99	5746.38	1472.53	2826.08	1579.63	3264.37	6184.21	8683.88	5112.69	0.764301	0.00726391	0.0559296	PCK2	10	21036261	21044548	-	2229	protein_coding	Bos taurus phosphoenolpyruvate carboxykinase 2, mitochondrial (PCK2), mRNA. [Source:RefSeq mRNA;Acc:NM_001205594]	-	7038	25341	5128	16413	11111	6861	4468	8620	7221	6014	10805	4103
ENSBTAG00000017218	312.735	506.698	259.299	403.173	352.741	290.254	464.467	415.158	456.328	374.784	366.27	185.457	326.268	454.825	266.286	207.919	154.435	366.225	91.7343	225.455	172.556	68.0977	194.838	365.614	229.876	0.66951	0.00727559	0.0559697	ACER3	15	56246885	56403904	+	2135	protein_coding	Bos taurus alkaline ceramidase 3 (ACER3), mRNA. [Source:RefSeq mRNA;Acc:NM_001102285]	-	300	894	174	405	655	228	393	432	395	357	357	169
ENSBTAG00000011770	923.612	1657.82	1134.06	1710.25	1016.76	961.148	1154.67	1653.91	1286.96	1070.81	1570.75	641.966	788.758	1043.78	792.578	1266.52	1066.19	1225.88	552.799	729.348	493.168	544.782	1011.33	1231.89	865.012	0.510684	0.0073157	0.056164	TJP2	8	45284977	45412774	+	5508	protein_coding	tight junction protein 2 [Source:VGNC Symbol;Acc:VGNC:35882]	PDZ	886	2925	761	1718	1888	755	977	1721	1114	1020	1531	585
ENSBTAG00000019855	57.3348	89.5507	78.9819	141.36	51.1609	38.1913	88.6388	138.386	105.129	74.5368	110.804	26.3371	33.8893	49.4538	36.4259	76.039	38.6087	72.6859	67.0059	51.8547	58.5837	27.0229	57.0519	83.3676	51.6929	0.690679	0.00731809	0.056164	MAP3K15	X	123618763	123763627	+	4450	protein_coding	mitogen-activated protein kinase kinase kinase 15 [Source:VGNC Symbol;Acc:VGNC:31193]	Pkinase	55	158	53	142	95	30	75	144	91	71	108	24
ENSBTAG00000008948	190.769	195.538	146.042	227.967	164.253	134.943	369.919	339.238	289.971	317.044	372.425	104.251	50.5018	168.593	165.801	268.513	141.07	216.66	113.272	128.51	117.167	81.0687	175.461	237.697	147.874	0.686818	0.0073257	0.0561667	P2RX7	17	53970346	54027496	-	3188	protein_coding	Bos taurus purinergic receptor P2X 7 (P2RX7), mRNA. [Source:RefSeq mRNA;Acc:NM_001206516]	-	183	345	98	229	305	106	313	353	251	302	363	95
ENSBTAG00000031941	3821.63	11711.9	2314.32	6759.38	2179.46	3032.39	2046.97	3098.31	2932.05	3879.06	6742.64	2637	2774.94	3201.76	3255.73	4557.59	2257.12	3061.19	1075.29	924.367	996.988	1935.92	2441.93	4262.92	2407.53	0.824434	0.00732609	0.0561667	PEPD	18	43817967	43937996	-	2060	protein_coding	Bos taurus peptidase D (PEPD), mRNA. [Source:RefSeq mRNA;Acc:NM_001080318]	Peptidase_M24	3666	20664	1553	6790	4047	2382	1732	3224	2538	3695	6572	2403
ENSBTAG00000003983	213.702	238.613	236.946	282.719	256.343	226.602	342.737	504.533	373.149	271.902	247.258	208.502	112.3	155.855	229.86	365.938	123.251	296.335	61.4221	133.019	191.728	46.4794	193.223	283.584	173.583	0.710386	0.00738112	0.0563044	TOM1L2	19	34556866	34625228	+	1768	protein_coding	target of myb1 like 2 membrane trafficking protein [Source:VGNC Symbol;Acc:VGNC:36219]	-	205	421	159	284	476	178	290	525	323	259	241	190
ENSBTAG00000019125	1365.61	3975.37	658.679	689.874	467.449	771.465	891.115	1213.76	681.604	915.438	2131.96	216.184	357.499	366.408	663.203	1265.34	1323.09	598.261	249.677	169.092	123.558	196.727	662.017	1164.88	543.17	1.10152	0.00739343	0.0563044	SLC1A1	8	39928081	40003010	-	3576	protein_coding	solute carrier family 1 member 1 [Source:VGNC Symbol;Acc:VGNC:34711]	SDF	1310	7014	442	693	868	606	754	1263	590	872	2078	197
ENSBTAG00000052522	382.58	168.333	129.65	250.863	196.027	206.233	111.094	158.567	199.86	247.756	135.427	75.7191	53.8243	177.584	303.968	144.949	8.9097	79.6749	15.9538	50.7275	15.9774	19.4565	57.5901	188.509	84.4196	1.1602	0.00739591	0.0563044	-	7	9283539	9329484	-	2405	protein_coding	-	7tm_2	367	297	87	252	364	162	94	165	173	236	132	69
ENSBTAG00000005058	210.575	209.141	259.299	412.133	233.186	212.598	204.46	394.977	340.802	225.71	211.349	197.528	205.33	238.278	175.849	223.365	207.893	223.649	179.48	95.8186	183.207	157.814	199.682	259.313	190.033	0.447754	0.00740895	0.0563318	C18H16orf70	18	34758682	34788087	+	3120	protein_coding	chromosome 18 C16orf70 homolog [Source:VGNC Symbol;Acc:VGNC:49175]	-	202	369	174	414	433	167	173	411	295	215	206	180
ENSBTAG00000000056	651.532	707.904	618.443	664.987	607.469	549.955	775.294	802.447	713.951	579.497	589.93	604.656	434.581	630.162	587.839	578.609	441.03	705.892	382.891	409.202	407.956	525.325	671.167	655.505	524.968	0.320593	0.00741351	0.0563343	STRADA	19	47979733	48007680	-	3193	protein_coding	STE20-related kinase adaptor alpha [Source:VGNC Symbol;Acc:VGNC:35418]	Pkinase	625	1249	415	668	1128	432	656	835	618	552	575	551
ENSBTAG00000011935	75.0565	144.528	149.022	216.021	95.3209	73.8366	159.55	241.215	198.705	107.081	270.855	95.4719	41.1988	97.4091	120.582	141.385	74.2475	145.372	9.57227	48.4729	28.7593	0	46.8256	152.222	68.5295	1.15532	0.00742952	0.0563715	RASSF6	6	88625427	88682025	-	1048	protein_coding	Ras association domain family member 6 [Source:VGNC Symbol;Acc:VGNC:33762]	RA	72	255	100	217	177	58	135	251	172	102	264	87
ENSBTAG00000001592	3800.78	5489.8	5846.15	5929.14	3100.35	2976.38	6410.36	4844.47	4051.5	2169.97	4104.89	1631.8	1682.51	3144.81	5078.28	3144.93	1569.59	4495.34	752.221	1591.72	482.517	1082	2657.76	4196.3	2334.7	0.845977	0.00743732	0.0564016	INSIG1	4	117125786	117138560	+	3454	protein_coding	Bos taurus insulin induced gene 1 (INSIG1), mRNA. [Source:RefSeq mRNA;Acc:NM_001077909]	-	3646	9686	3923	5956	5757	2338	5424	5041	3507	2067	4001	1487
ENSBTAG00000011729	1388.54	1746.81	1362.07	1556.95	1327.49	1248.86	1538.77	1800.94	1389.78	912.288	1407.62	996.42	754.869	1392.2	1341.48	1318.8	705.351	1424.36	713.932	1034.84	599.684	773.936	1174.95	1389.71	1021.31	0.444695	0.00747824	0.0565369	STARD3	19	40015508	40043108	+	5097	protein_coding	StAR related lipid transfer domain containing 3 [Source:VGNC Symbol;Acc:VGNC:35363]	START	1332	3082	914	1564	2465	981	1302	1874	1203	869	1372	908
ENSBTAG00000010246	797.475	1048.54	1020.8	1320.02	941.361	1112.64	953.753	1570.3	1002.77	534.355	855.655	801.086	737.592	848.208	984.757	655.836	617.739	993.84	351.781	627.893	482.517	552.348	968.267	996.563	710.98	0.487197	0.00748595	0.0565661	GRTP1	12	86605075	86623712	-	2256	protein_coding	Bos taurus growth hormone regulated TBC protein 1 (GRTP1), mRNA. [Source:RefSeq mRNA;Acc:NM_001103336]	TBC	765	1850	685	1326	1748	874	807	1634	868	509	834	730
ENSBTAG00000014381	0	2.26711	1.49022	1.99098	2.69268	10.1844	0	2.88304	2.31052	4.19926	0	25.2397	0	0	0	0	0	0	0	0	0	4.32366	24.2201	4.43816	2.59489	3.08291	0.00751193	1	CRHR2	4	65647996	65705053	+	2382	protein_coding	Bos taurus corticotropin releasing hormone receptor 2 (CRHR2), mRNA. [Source:RefSeq mRNA;Acc:NM_001192545]	7tm_2	0	4	1	2	5	8	0	3	2	4	0	23
ENSBTAG00000014182	5263.34	7044.47	5715.01	9799.6	4385.3	5269.13	5097.32	7153.79	6774.45	5315.21	7369.51	4233.69	4579.71	6237.18	5471.43	6210.25	4762.23	5290.69	3169.22	3476.52	2920.66	2490.43	4256.82	6118.4	4442.29	0.461912	0.00752384	0.0567357	CTNNA1	7	49921360	50255751	+	3983	protein_coding	Bos taurus catenin alpha 1 (CTNNA1), mRNA. [Source:RefSeq mRNA;Acc:NM_001035366]	-	5049	12429	3835	9844	8143	4139	4313	7444	5864	5063	7183	3858
ENSBTAG00000016021	546.244	387.675	411.302	381.273	427.059	416.285	384.101	420.924	373.149	301.297	272.907	322.629	204.665	343.18	415.758	273.265	264.321	373.214	189.85	284.074	316.352	327.518	307.865	387.071	300.006	0.369904	0.00752909	0.0567461	GAA	19	52483395	52499075	-	3434	protein_coding	glucosidase alpha, acid [Source:VGNC Symbol;Acc:VGNC:29182]	Glyco_hydro_31	524	684	276	383	793	327	325	438	323	287	266	294
ENSBTAG00000014171	165.75	366.704	263.77	474.849	187.411	150.219	230.461	480.507	425.136	276.101	413.464	132.783	135.557	207.556	189.666	432.472	121.766	250.207	182.671	54.1093	129.949	99.4443	110.336	297.263	173.976	0.774406	0.00755929	0.0568549	NAPEPLD	4	44427825	44517650	-	2635	protein_coding	N-acyl phosphatidylethanolamine phospholipase D [Source:VGNC Symbol;Acc:VGNC:31883]	-	159	647	177	477	348	118	195	500	368	263	403	121
ENSBTAG00000015482	362.773	457.389	342.752	416.115	305.888	350.087	379.374	365.185	376.615	384.232	419.62	378.596	335.571	381.394	302.712	342.176	392.027	338.269	274.405	332.547	242.856	271.31	269.113	378.219	316.58	0.259746	0.00756285	0.0568549	ANKRD13C	3	74830012	74922861	+	3647	protein_coding	ankyrin repeat domain 13C [Source:VGNC Symbol;Acc:VGNC:54877]	-	348	807	230	418	568	275	321	380	326	366	409	345
ENSBTAG00000040242	7.29716	13.0359	17.8827	2.98647	7.5395	28.007	14.1822	9.61014	4.62104	7.3487	10.2597	10.9738	0	4.4958	2.51213	2.37622	14.8495	5.59122	0	0	5.32579	0	7.53515	11.1453	3.88053	1.55092	0.00757271	1	-	17	29684354	29684788	-	435	processed_pseudogene	-	Ferritin	7	23	12	3	14	22	12	10	4	7	10	10
ENSBTAG00000002751	79.2263	125.824	146.042	235.931	86.7043	143.854	218.642	406.509	231.052	125.978	131.324	54.8689	35.2183	126.632	119.326	174.652	47.5184	180.317	7.9769	38.3274	26.629	14.0519	76.9662	165.496	77.0559	1.10523	0.00757727	0.0569191	VSTM5	29	974953	1003566	+	658	protein_coding	Bos taurus V-set and transmembrane domain containing 5 (VSTM5), mRNA. [Source:RefSeq mRNA;Acc:NM_001206964]	-	76	222	98	237	161	113	185	423	200	120	128	50
ENSBTAG00000005294	302.311	299.825	169.886	875.036	212.183	328.445	386.465	432.456	514.091	226.76	271.881	328.116	165.46	456.324	195.946	324.354	141.07	334.075	116.463	134.146	109.711	238.882	187.302	362.288	218.521	0.729349	0.00758107	0.0569191	-	X	55464519	55507905	-	3100	protein_coding	-	-	290	529	114	879	394	258	327	450	445	216	265	299
ENSBTAG00000030317	289.801	465.324	269.731	477.835	340.355	248.244	374.647	535.285	425.136	328.592	330.361	254.592	114.293	288.481	183.386	412.274	56.4281	314.506	71.7921	278.437	126.754	190.241	368.146	361.658	218.613	0.726325	0.00758566	0.0569191	PPP1R26	11	105806918	105810439	+	3522	protein_coding	protein phosphatase 1 regulatory subunit 26 [Source:VGNC Symbol;Acc:VGNC:33237]	-	278	821	181	480	632	195	317	557	368	313	322	232
ENSBTAG00000019533	1886.84	2719.96	3452.85	4818.17	1911.26	2437.88	1935.87	3246.31	2900.86	1245.08	2820.38	1581.32	1186.79	2667.51	2573.68	2011.47	1161.23	2802.6	532.857	911.967	514.471	874.461	1617.9	2579.73	1532.27	0.751646	0.00758689	0.0569191	ADTRP	23	44610190	44677675	+	2704	protein_coding	Bos taurus androgen dependent TFPI regulating protein (ADTRP), mRNA. [Source:RefSeq mRNA;Acc:NM_001037621]	-	1810	4799	2317	4840	3549	1915	1638	3378	2511	1186	2749	1441
ENSBTAG00000011767	2156.83	3198.32	1812.11	3020.32	1586.53	1921.02	2051.69	2507.29	2876.6	2036.64	3294.37	1441.96	1512.4	2154.99	1869.03	2593.64	1885.89	2190.36	1212.49	916.476	661.463	816.092	1372.47	2325.31	1562.3	0.574041	0.00759146	0.0569243	MPP5	10	79127657	79238619	+	7316	protein_coding	Bos taurus membrane palmitoylated protein 5 (MPP5), mRNA. [Source:RefSeq mRNA;Acc:NM_001205951]	SH3_2	2069	5643	1216	3034	2946	1509	1736	2609	2490	1940	3211	1314
ENSBTAG00000020632	637.98	1104.65	643.777	859.108	843.886	809.656	593.289	583.336	447.086	465.068	1281.43	548.689	618.647	637.655	810.163	522.768	452.91	429.126	166.717	396.802	238.595	234.559	662.017	734.829	469.996	0.644871	0.0076157	0.0570238	NQO1	18	36784720	36798053	-	1553	protein_coding	Bos taurus NAD(P)H quinone dehydrogenase 1 (NQO1), mRNA. [Source:RefSeq mRNA;Acc:NM_001034535]	Flavodoxin_2	612	1949	432	863	1567	636	502	607	387	443	1249	500
ENSBTAG00000009881	628.598	1041.17	616.953	733.676	900.971	753.642	717.383	682.32	582.252	680.28	752.033	868.026	594.06	741.058	560.206	539.402	476.669	637.399	428.359	763.167	570.925	640.983	654.482	746.442	600.61	0.314583	0.00761637	0.0570238	ENTPD6	13	42738786	42757351	+	2876	protein_coding	Bos taurus ectonucleoside triphosphate diphosphohydrolase 6 (putative) (ENTPD6), mRNA. [Source:RefSeq mRNA;Acc:NM_001045991]	-	603	1837	414	737	1673	592	607	710	504	648	733	791
ENSBTAG00000015109	1187.35	1584.14	1141.51	1490.25	1077.07	1187.75	1320.13	1743.28	1399.02	1042.47	1202.43	1006.3	957.54	1108.22	1117.9	1374.64	727.625	1213.29	847.146	810.512	724.308	1094.97	1132.96	1281.81	1009.92	0.344132	0.00763254	0.0570869	TOB2	5	112539939	112549987	-	4344	protein_coding	Bos taurus transducer of ERBB2, 2 (TOB2), mRNA. [Source:RefSeq mRNA;Acc:NM_001083387]	-	1139	2795	766	1497	2000	933	1117	1814	1211	993	1172	917
ENSBTAG00000015326	314.82	660.861	196.71	560.461	148.097	194.776	206.824	489.156	378.926	261.404	459.632	44.9925	29.9024	185.077	143.192	500.194	136.615	209.671	38.2891	25.9274	13.8471	29.1847	199.682	326.388	137.416	1.24937	0.00763499	0.0570869	GSDME	4	71088326	71192446	+	2675	protein_coding	Bos taurus gasdermin E (GSDME), mRNA. [Source:RefSeq mRNA;Acc:NM_001193112]	-	302	1166	132	563	275	153	175	509	328	249	448	41
ENSBTAG00000019217	561.881	531.636	698.916	952.684	804.573	584.327	1044.76	1429.99	1059.37	977.377	929.525	708.907	312.978	592.697	568.998	781.776	555.371	905.778	386.082	795.858	435.65	461.551	775.583	856.995	597.484	0.520991	0.00763644	0.0570869	KIF13A	23	39526102	39728514	+	7129	protein_coding	kinesin family member 13A [Source:VGNC Symbol;Acc:VGNC:54226]	Kinesin	539	938	469	957	1494	459	884	1488	917	931	906	646
ENSBTAG00000008361	1022.64	1377.83	1369.52	2390.17	673.17	1033.71	1090.85	1829.77	1461.41	689.728	1330.68	567.345	972.159	1386.96	861.662	1122.76	444	1125.23	351.781	596.33	243.921	246.449	603.35	1236.4	723.146	0.773682	0.00769568	0.0574129	PON2	4	12645430	12673193	-	2334	protein_coding	paraoxonase 2 [Source:VGNC Symbol;Acc:VGNC:33161]	-	981	2431	919	2401	1250	812	923	1904	1265	657	1297	517
ENSBTAG00000008348	1316.62	1500.26	1509.6	2110.44	1293.56	1411.81	1349.67	2150.75	1760.62	1171.59	1672.32	1189.56	703.702	1432.66	1340.22	1624.15	1217.66	1476.08	548.81	922.113	504.885	354.54	1159.34	1536.4	1025.83	0.583139	0.00770063	0.0574207	NOL4L	13	61874277	61955381	-	7700	protein_coding	nucleolar protein 4 like [Source:NCBI gene;Acc:785034]	-	1263	2647	1013	2120	2402	1109	1142	2238	1524	1116	1630	1084
ENSBTAG00000014469	369.028	614.953	487.304	635.122	380.745	226.602	826.114	1455.94	908.035	726.471	1090.6	163.509	72.4302	385.89	450.928	773.459	126.221	739.439	91.7343	36.0729	162.969	18.3756	232.513	657.035	280.912	1.2267	0.00771435	0.0574647	NBEAL1	2	91317091	91471377	+	10998	protein_coding	neurobeachin like 1 [Source:VGNC Symbol;Acc:VGNC:31894]	Beach	354	1085	327	638	707	178	699	1515	786	692	1063	149
ENSBTAG00000033160	265.825	558.842	284.633	849.153	192.796	244.424	380.556	720.761	629.617	450.37	629.943	183.262	104.991	280.238	282.615	681.975	173.739	424.933	148.37	92.4367	100.125	102.687	253.504	449.182	240.51	0.902399	0.00774175	0.0575812	FAM114A1	6	58091341	58145169	+	2268	protein_coding	family with sequence similarity 114 member A1 [Source:VGNC Symbol;Acc:VGNC:53713]	-	255	986	191	853	358	192	322	750	545	429	614	167
ENSBTAG00000017155	516.013	795.754	666.131	906.891	505.147	613.607	573.198	709.229	651.567	447.221	811.539	573.929	427.272	666.128	579.047	485.937	390.542	754.815	433.145	297.601	347.242	472.36	482.788	647.519	485.171	0.416873	0.00779239	0.0578993	TRIM32	8	105876120	105887774	+	3120	protein_coding	Bos taurus tripartite motif containing 32 (TRIM32), mRNA. [Source:RefSeq mRNA;Acc:NM_001075824]	NHL	495	1404	447	911	938	482	485	738	564	426	791	523
ENSBTAG00000004178	492.037	1024.17	855.389	1218.48	490.068	521.948	567.288	1753.85	1053.6	566.9	1196.28	398.348	453.187	495.288	572.767	850.686	662.288	816.318	260.047	307.747	369.61	216.183	660.941	844.862	515.005	0.714767	0.00781551	0.0579831	ACOX2	22	42836607	42867384	+	2473	protein_coding	Bos taurus acyl-CoA oxidase 2 (ACOX2), mRNA. [Source:RefSeq mRNA;Acc:NM_001102015]	-	472	1807	574	1224	910	410	480	1825	912	540	1166	363
ENSBTAG00000016448	463.891	518.034	387.458	629.15	536.382	412.466	855.66	1127.27	720.883	485.014	681.241	381.888	167.453	361.912	576.535	652.272	302.93	705.892	377.307	238.983	234.335	255.096	372.452	599.945	385.924	0.637967	0.00784701	0.0581288	ZBTB40	2	130297461	130333090	-	3795	protein_coding	Bos taurus zinc finger and BTB domain containing 40 (ZBTB40), mRNA. [Source:RefSeq mRNA;Acc:NM_001206061]	BTB	445	914	260	632	996	324	724	1173	624	462	664	348
ENSBTAG00000006821	3637.11	5842.9	3865.64	7037.12	2988.87	3838.23	3311.55	4794.5	4326.45	2729.52	5656.15	2229.87	2911.16	4103.92	3776.99	3997.99	2026.96	3881.71	1178.99	2147.46	1400.68	1115.51	3019.44	4188.16	2687.35	0.640184	0.00789257	0.0583142	PECR	2	104068554	104116082	-	918	protein_coding	peroxisomal trans-2-enoyl-CoA reductase [Source:VGNC Symbol;Acc:VGNC:32738]	-	3489	10309	2594	7069	5550	3015	2802	4989	3745	2600	5513	2032
ENSBTAG00000011648	395.089	533.337	476.872	760.554	269.807	296.619	319.1	403.626	582.252	348.538	608.397	183.262	235.232	367.157	346.675	350.492	289.565	450.093	266.428	209.674	146.992	105.93	304.635	431.454	279.352	0.627747	0.00789667	0.0583142	TMLHE	X	35551796	35602890	+	1468	protein_coding	Bos taurus trimethyllysine hydroxylase, epsilon (TMLHE), mRNA. [Source:RefSeq mRNA;Acc:NM_001076064]	-	379	941	320	764	501	233	270	420	504	332	593	167
ENSBTAG00000016598	6192.16	9031.02	7707.44	8704.56	5539.92	5390.07	6742.46	9406.41	7069.04	6706.21	7512.12	5108.3	4026.85	6461.97	6346.91	7987.66	4787.48	6178.3	4945.67	4397.51	4337.32	5171.1	6126.08	7092.48	5524.26	0.360577	0.00789769	0.0583142	DYNC1H1	21	66850740	66911778	+	14466	protein_coding	Bos taurus dynein cytoplasmic 1 heavy chain 1 (DYNC1H1), mRNA. [Source:RefSeq mRNA;Acc:NM_001206138]	Dynein_heavy	5940	15934	5172	8744	10287	4234	5705	9788	6119	6388	7322	4655
ENSBTAG00000004739	256.443	214.242	354.674	156.292	189.026	273.704	206.824	287.343	204.481	121.778	211.349	203.015	194.698	206.807	252.469	115.247	158.89	163.543	70.1967	156.692	61.7792	55.1267	155.009	223.264	144.587	0.625587	0.00792342	0.0584052	SLC18A2	26	37562768	37602774	+	2768	protein_coding	Bos taurus solute carrier family 18 member A2 (SLC18A2), mRNA. [Source:RefSeq mRNA;Acc:NM_174653]	MFS_1	246	378	238	157	351	215	175	299	177	116	206	185
ENSBTAG00000052187	39.6131	49.3096	47.6872	18.9143	50.6224	61.1061	96.9117	53.8168	58.9183	73.487	55.4021	26.3371	14.6189	53.9496	50.2427	38.0195	4.45485	29.3539	19.9422	19.1637	31.9547	16.2137	47.3638	52.6771	29.5707	0.823238	0.00793495	0.0584052	-	5	22470723	22473989	+	1160	lncRNA	-	-	38	87	32	19	94	48	82	56	51	70	54	24
ENSBTAG00000019478	2500.84	1620.98	1709.29	2236.87	1967.27	1800.08	1027.03	1541.47	1439.46	1256.63	1078.29	1392.57	1300.42	1518.83	1369.11	1375.83	1008.28	1555.76	819.227	877.022	1006.57	1113.34	1446.21	1630.9	1217.33	0.421976	0.00793571	0.0584052	NAAA	6	90770495	90794386	-	1244	protein_coding	Bos taurus N-acylethanolamine acid amidase (NAAA), mRNA. [Source:RefSeq mRNA;Acc:NM_001100369]	-	2399	2860	1147	2247	3653	1414	869	1604	1246	1197	1051	1269
ENSBTAG00000053146	2.0849	1.13355	0	0.99549	3.76975	1.27304	8.27295	0	1.15526	5.24907	3.0779	0	0	0	0	2.37622	0	0	0	0	0	0	0	2.25099	0.21602	3.11312	0.00793599	1	bta-mir-2285cr-1	10	37152687	37152748	-	62	miRNA	bta-mir-2285cr-1 [Source:miRBase;Acc:MI0038416]	-	2	2	0	1	7	1	7	0	1	5	3	0
ENSBTAG00000003857	2132.85	3021.49	1777.84	4214.9	1581.68	1775.9	2649.71	3406.8	2891.62	1916.96	2346.38	1429.88	1221.35	1953.43	1797.43	3067.7	1210.23	2304.98	1305.02	644.803	890.472	1582.46	1606.06	2428.83	1598.54	0.603695	0.00793599	0.0584052	SUSD6	10	81344780	81439922	+	6391	protein_coding	sushi domain containing 6 [Source:VGNC Symbol;Acc:VGNC:35490]	Sushi	2046	5331	1193	4234	2937	1395	2242	3545	2503	1826	2287	1303
ENSBTAG00000007719	338.797	401.278	286.123	666.978	220.261	232.967	516.469	646.763	545.283	289.749	515.035	109.738	114.958	306.464	197.203	523.956	127.706	331.28	209.792	213.055	150.187	91.8779	284.183	397.453	231.878	0.777648	0.0079493	0.0584194	MFSD6	2	5820563	5881926	-	2550	protein_coding	major facilitator superfamily domain containing 6 [Source:VGNC Symbol;Acc:VGNC:31441]	-	325	708	192	670	409	183	437	673	472	276	502	100
ENSBTAG00000016420	3837.26	5838.93	4309.73	8210.8	3619.5	4341.08	4449.67	6276.38	5396.22	4915.23	5883.91	3638.91	4188.32	4556.5	3972.94	5452.23	3240.16	4362.55	2983.36	3787.65	3082.57	2367.21	3874.15	5059.8	3806.15	0.41078	0.00795388	0.0584194	CTNNB1	22	13798884	13845848	+	4634	protein_coding	Bos taurus catenin beta 1 (CTNNB1), mRNA. [Source:RefSeq mRNA;Acc:NM_001076141]	Arm	3681	10302	2892	8248	6721	3410	3765	6531	4671	4682	5735	3316
ENSBTAG00000051088	2.0849	1.70033	0	0	7.00097	3.81913	1.18185	2.88304	10.3974	1.04981	6.15579	8.77903	0	0	3.7682	1.18811	0	2.79561	0	0	0	0	0	3.75435	0.70472	2.641	0.0079566	1	-	18	60528443	60543068	-	252	protein_coding	-	-	2	3	0	0	13	3	1	3	9	1	6	8
ENSBTAG00000018050	1071.64	2242.73	1648.19	2899.86	1072.76	1245.04	1406.4	2592.82	2490.74	1081.31	2020.13	795.6	610.673	1718.15	1213.36	1683.55	904.334	1913.6	376.509	572.657	204.51	364.269	953.197	1713.94	955.891	0.84266	0.0079572	0.0584194	CDR2	25	20007240	20035715	-	2751	protein_coding	Bos taurus cerebellar degeneration related protein 2 (CDR2), mRNA. [Source:RefSeq mRNA;Acc:NM_001046383]	-	1028	3957	1106	2913	1992	978	1190	2698	2156	1030	1969	725
ENSBTAG00000002695	12.5094	0	10.4316	0	2.69268	0	1.18185	6.7271	0	1.04981	0	8.77903	0.664497	0	0	0	0	2.79561	0	0	0	0	0	3.61429	0.314555	3.50636	0.00796744	1	MYO1H	17	63725969	63733889	-	2007	protein_coding	myosin IH [Source:VGNC Symbol;Acc:VGNC:31823]	-	12	0	7	0	5	0	1	7	0	1	0	8
ENSBTAG00000016473	1646.03	2191.16	1530.46	2378.23	1253.71	1386.34	1562.41	1676.01	1501.84	1023.57	1681.56	802.184	1179.48	1239.34	1306.31	1096.63	1447.83	1480.28	662.082	787.967	468.67	477.765	1405.31	1552.79	1050.15	0.564525	0.00797306	0.0584731	NAT1	27	39013913	39020598	-	2741	protein_coding	Bos taurus N-acetyltransferase 1 (arylamine N-acetyltransferase) (NAT1), mRNA. [Source:RefSeq mRNA;Acc:NM_001075572]	Acetyltransf_2	1579	3866	1027	2389	2328	1089	1322	1744	1300	975	1639	731
ENSBTAG00000016198	1062.26	1415.24	1126.61	1430.52	1025.91	816.021	1630.95	1962.39	1558.45	1642.96	1558.44	857.053	346.203	875.183	1082.73	1636.03	889.485	1256.63	1010.67	703.421	883.016	724.214	823.485	1340.57	930.097	0.528118	0.00801872	0.05872	EP300	5	112282183	112344853	+	7236	protein_coding	E1A binding protein p300 [Source:NCBI gene;Acc:112446776]	KIX	1019	2497	756	1437	1905	641	1380	2042	1349	1565	1519	781
ENSBTAG00000003051	28.1462	74.2477	74.5112	63.7113	65.1629	50.9218	83.9114	90.3353	105.129	85.0349	105.674	64.7453	35.8828	25.4762	61.5473	106.93	46.0334	67.0947	52.6475	13.5273	22.3683	27.0229	32.8317	74.2943	44.6693	0.742816	0.00804546	0.0587724	FER	7	107827212	108280766	+	2743	protein_coding	Bos taurus FER tyrosine kinase (FER), mRNA. [Source:RefSeq mRNA;Acc:NM_001191336]	Pkinase_Tyr	27	131	50	64	121	40	71	94	91	81	103	59
ENSBTAG00000020136	539.99	592.848	505.186	690.87	365.666	485.03	581.47	594.868	523.333	635.138	701.76	362.135	411.988	559.727	477.306	509.699	304.415	489.232	228.937	415.965	383.457	221.588	456.953	548.191	405.388	0.435048	0.00805788	0.0587724	CASK	X	101700057	102072977	+	3570	protein_coding	Bos taurus calcium/calmodulin dependent serine protein kinase (CASK), mRNA. [Source:RefSeq mRNA;Acc:NM_001102481]	Pkinase	518	1046	339	694	679	381	492	619	453	605	684	330
ENSBTAG00000017617	436.787	685.8	205.651	665.983	133.018	243.151	567.288	1127.27	748.609	299.197	666.877	92.1798	103.662	251.765	189.666	470.491	126.221	468.265	202.613	0	55.3882	79.9878	247.045	489.318	199.555	1.29445	0.00806171	0.0587724	C23H6orf222	23	10250135	10269825	-	2137	protein_coding	chromosome 23 C6orf222 homolog [Source:VGNC Symbol;Acc:VGNC:52678]	-	419	1210	138	669	247	191	480	1173	648	285	650	84
ENSBTAG00000013362	3258.7	6198.27	3758.35	6593.13	3702.97	4022.82	4469.76	5848.73	4964.16	3685.9	4972.85	3227.39	2834.08	3809.44	3955.36	4982.93	3308.47	3617.52	2458.48	2810.3	2715.09	3626.47	4022.16	4558.59	3467.3	0.394938	0.00806786	0.0587724	DNM2	7	15209049	15297760	+	3846	protein_coding	Bos taurus dynamin 2 (DNM2), mRNA. [Source:RefSeq mRNA;Acc:NM_001099369]	PH	3126	10936	2522	6623	6876	3160	3782	6086	4297	3511	4847	2941
ENSBTAG00000002112	235.594	362.737	312.947	612.226	152.406	220.237	213.915	394.977	422.826	145.924	383.711	137.172	160.808	258.509	216.044	275.641	34.1538	313.108	177.885	48.4729	70.3004	98.3634	158.238	299.556	164.684	0.862819	0.0080747	0.0587724	INSIG2	2	69756864	69786933	+	1059	protein_coding	insulin induced gene 2 [Source:VGNC Symbol;Acc:VGNC:30218]	-	226	640	210	615	283	173	181	411	366	139	374	125
ENSBTAG00000008082	1251.98	2114.64	1582.62	1692.33	1035.6	826.206	1998.51	3007.01	2762.23	2072.33	2748.56	521.255	382.086	1120.2	1188.24	2740.97	1086.98	1645.22	713.134	494.875	396.239	337.246	712.61	1801.11	983.437	0.873398	0.00807719	0.0587724	CEP350	16	61203358	61333436	+	9452	protein_coding	centrosomal protein 350 [Source:VGNC Symbol;Acc:VGNC:27203]	-	1201	3731	1062	1700	1923	649	1691	3129	2391	1974	2679	475
ENSBTAG00000002291	134.476	209.707	156.474	135.387	88.3199	109.482	265.916	419.963	272.642	266.653	296.504	91.0824	29.2379	107.15	155.752	191.286	102.462	190.102	127.63	98.0731	142.731	38.913	106.569	203.884	117.264	0.800664	0.00807793	0.0587724	ZBTB41	16	76102444	76135565	-	2752	protein_coding	zinc finger and BTB domain containing 41 [Source:VGNC Symbol;Acc:VGNC:37080]	BTB	129	370	105	136	164	86	225	437	236	254	289	83
ENSBTAG00000011041	477.443	562.809	657.189	648.064	481.99	519.402	598.016	773.617	628.462	427.274	519.138	523.45	352.848	367.907	467.257	630.886	457.364	497.619	424.371	341.565	510.211	537.215	410.666	568.071	454.355	0.323746	0.00807912	0.0587724	ZFYVE1	10	84487291	84531337	-	3741	protein_coding	zinc finger FYVE-type containing 1 [Source:VGNC Symbol;Acc:VGNC:37173]	FYVE	458	993	441	651	895	408	506	805	544	407	506	477
ENSBTAG00000054424	23.9764	9.6352	28.3143	7.96392	30.158	21.6417	21.2733	12.4932	15.0184	18.8967	27.7011	32.9214	0.664497	11.9888	10.0485	9.50488	0	37.7407	7.17921	4.50911	11.7167	5.40458	4.3058	20.8328	9.36935	1.18013	0.00808078	0.0587724	-	4	107701708	108020989	+	636	protein_coding	-	-	23	17	19	8	56	17	18	13	13	18	27	30
ENSBTAG00000020041	2610.3	3968.57	2078.86	4251.74	1738.93	1909.57	3650.74	4582.12	4706.53	2842.9	5206.77	973.375	569.474	2214.93	2159.18	4093.04	2197.73	2992.7	1372.03	1026.95	706.2	476.684	1744.93	3210.03	1777.62	0.852855	0.00808164	0.0587724	FAM13B	7	49404262	49479615	-	3369	protein_coding	family with sequence similarity 13 member B [Source:VGNC Symbol;Acc:VGNC:55222]	RhoGAP	2504	7002	1395	4271	3229	1500	3089	4768	4074	2708	5075	887
ENSBTAG00000020090	467.018	656.894	479.852	987.526	448.062	527.04	497.559	737.098	601.891	385.282	622.761	291.903	390.06	542.494	405.71	525.144	268.776	515.79	210.59	377.638	337.655	277.795	467.718	558.574	392.67	0.508496	0.00808186	0.0587724	EPHX3	7	7891255	7896003	+	2144	protein_coding	Bos taurus epoxide hydrolase 3 (EPHX3), mRNA. [Source:RefSeq mRNA;Acc:NM_001193176]	-	448	1159	322	992	832	414	421	767	521	367	607	266
ENSBTAG00000023429	9314.3	18119.8	7361.71	35896.4	5168.87	6834.97	12398.8	15316.6	20958.7	10225.2	17088.5	4107.49	5771.82	11525.7	6358.21	16227.2	6190.76	12092.4	2633.17	1770.95	644.421	1747.84	5639.52	13566	6418.37	1.07973	0.00810567	0.0589132	PLS1	1	126325256	126418836	-	2459	protein_coding	Bos taurus plastin 1 (PLS1), mRNA. [Source:RefSeq mRNA;Acc:NM_001103299]	CH	8935	31970	4940	36059	9598	5369	10491	15938	18142	9740	16656	3743
ENSBTAG00000021935	956.97	1552.97	1296.5	1337.94	958.594	963.694	1032.94	1663.52	1109.05	822.004	1216.79	736.341	495.715	913.397	1052.58	1041.97	862.756	1216.09	504.937	682.003	444.171	617.203	1060.84	1137.28	808.334	0.493275	0.00813127	0.058996	ELMOD3	11	49602748	49642410	-	2912	protein_coding	ELMO domain containing 3 [Source:VGNC Symbol;Acc:VGNC:28443]	-	918	2740	870	1344	1780	757	874	1731	960	783	1186	671
ENSBTAG00000000668	1976.49	3582.59	2364.99	4892.83	1673.23	2100.52	2483.07	4453.34	3896.7	1828.78	3184.6	1263.08	1332.32	2600.82	1694.43	2748.1	2168.03	2904.64	686.013	781.203	303.57	596.666	1556.55	2808.35	1579.3	0.830615	0.00813267	0.058996	SLC22A5	7	22033885	22060149	-	4025	protein_coding	Bos taurus solute carrier family 22 member 5 (SLC22A5), mRNA. [Source:RefSeq mRNA;Acc:NM_001046502]	Sugar_tr	1896	6321	1587	4915	3107	1650	2101	4634	3373	1742	3104	1151
ENSBTAG00000042142	6.25471	1.13355	2.98045	0.99549	3.76975	0	7.0911	6.7271	2.31052	4.19926	3.0779	5.48689	1.99349	0	2.51213	0	0	1.39781	0.79769	0	0	3.24275	0	3.66889	0.903988	2.05191	0.00814266	1	RF00188	2	122637357	122637439	+	83	snoRNA	-	-	6	2	2	1	7	0	6	7	2	4	3	5
ENSBTAG00000007696	1592.87	2107.84	1569.21	2321.48	1236.48	1126.64	1846.05	2600.5	2509.23	1693.35	2460.26	1019.46	1082.47	1476.12	1508.54	2344.14	1290.42	1769.62	1027.42	775.567	820.172	674.492	973.111	1840.28	1249.28	0.559245	0.00817256	0.0592269	TRAPPC8	24	25259960	25343059	+	5129	protein_coding	trafficking protein particle complex 8 [Source:NCBI gene;Acc:538805]	-	1528	3719	1053	2332	2296	885	1562	2706	2172	1613	2398	929
ENSBTAG00000055058	5.21226	22.1043	5.9609	8.95941	10.2322	5.09218	3.54555	2.88304	3.46578	9.44833	5.12983	0	0.664497	2.2479	7.5364	2.37622	0	4.19342	0	0	0	0	4.3058	6.83615	1.93857	1.8514	0.00817677	1	-	NKLS02000591.1	226327	235241	+	2012	protein_coding	-	-	5	39	4	9	19	4	3	3	3	9	5	0
ENSBTAG00000020800	304.396	357.069	470.911	431.047	360.819	457.023	421.921	794.759	538.352	353.787	500.671	324.824	179.414	263.004	293.92	358.809	191.559	684.925	185.862	308.874	303.57	140.519	333.161	442.965	294.874	0.58851	0.00818063	0.0592561	BEND7	13	28142114	28228457	-	3390	protein_coding	BEN domain containing 7 [Source:VGNC Symbol;Acc:VGNC:26470]	-	292	630	316	433	670	359	357	827	466	337	488	296
ENSBTAG00000001465	271.037	355.369	274.201	380.277	165.869	231.694	182.005	383.445	236.829	227.81	347.802	207.405	81.7331	236.779	234.885	207.919	196.013	374.612	56.636	84.5458	35.1502	79.9878	146.935	271.979	157.745	0.789112	0.00819459	0.0592933	P2RY1	1	114908447	114910097	-	1651	protein_coding	Bos taurus purinergic receptor P2Y1 (P2RY1), mRNA. [Source:RefSeq mRNA;Acc:NM_174410]	7tm_1	260	627	184	382	308	182	154	399	205	217	339	189
ENSBTAG00000001405	89.6508	103.153	68.5503	93.576	92.6282	68.7444	102.821	83.6082	100.508	211.013	109.778	62.5506	53.1598	74.1807	57.7791	65.346	49.0033	76.8793	64.6129	20.291	101.19	59.4504	95.8041	98.8818	65.2451	0.5968	0.00819787	0.0592933	GLCE	10	16029521	16138025	+	4085	protein_coding	glucuronic acid epimerase [Source:VGNC Symbol;Acc:VGNC:29394]	-	86	182	46	94	172	54	87	87	87	201	107	57
ENSBTAG00000014827	1666.88	2610.01	1590.07	3481.23	1305.95	1225.94	2137.97	2662.01	2548.51	2059.74	2900.4	1031.54	1102.4	1715.9	1551.24	2782.55	1165.69	1839.51	981.956	778.949	1180.2	1072.27	1248.68	2101.69	1401.76	0.584595	0.00823646	0.0595098	UBQLN1	8	76869555	76925625	-	2379	protein_coding	ubiquilin 1 [Source:VGNC Symbol;Acc:VGNC:36613]	ubiquitin	1599	4605	1067	3497	2425	963	1809	2770	2206	1962	2827	940
ENSBTAG00000031362	72.9716	245.414	92.3939	326.521	39.3131	131.124	7.0911	399.782	75.092	71.3874	143.635	27.4345	0.664497	0	75.364	92.6725	0	54.5144	5.58383	19.1637	0	0	50.0549	136.013	27.0925	2.33027	0.00823746	0.0595098	NXPE2	15	25175647	25188639	+	1785	protein_coding	neurexophilin and PC-esterase domain family member 2 [Source:VGNC Symbol;Acc:VGNC:32379]	-	70	433	62	328	73	103	6	416	65	68	140	25
ENSBTAG00000050308	133.434	155.297	119.218	211.044	176.101	147.673	270.644	403.626	280.728	196.315	244.18	63.648	27.9089	114.643	104.254	152.078	60.8829	283.754	67.0059	91.3094	0	38.913	72.6604	200.159	92.1281	1.12249	0.00825159	0.0595646	-	1	116097757	116098884	-	615	protein_coding	-	Abhydrolase_3	128	274	80	212	327	116	229	420	243	187	238	58
ENSBTAG00000017545	71.9291	96.9188	98.3548	114.481	57.0848	62.3792	88.6388	143.191	101.663	133.326	135.427	68.0375	8.63846	53.9496	82.9004	100.989	65.3378	89.4595	7.17921	38.3274	19.1728	0	27.9877	97.6194	44.9038	1.1288	0.00825853	0.0595658	FCHO2	20	8600241	8673697	-	2934	protein_coding	Bos taurus FCH domain only 2 (FCHO2), mRNA. [Source:RefSeq mRNA;Acc:NM_001098119]	-	69	171	66	115	106	49	75	149	88	127	132	62
ENSBTAG00000018936	494.122	554.874	475.382	553.492	498.146	695.082	820.204	495.883	540.662	639.337	449.373	526.742	581.435	608.432	551.413	499.006	253.926	451.491	236.914	379.892	227.944	342.65	356.305	561.942	408.128	0.460395	0.00828242	0.0596116	LSS	1	145889102	145919613	-	4306	protein_coding	Bos taurus lanosterol synthase (LSS), mRNA. [Source:RefSeq mRNA;Acc:NM_001046564]	-	474	979	319	556	925	546	694	516	468	609	438	480
ENSBTAG00000018706	1771.12	2306.21	1835.96	3398.6	1661.38	2073.79	1610.86	2416.95	2078.31	1305.97	2386.4	1314.66	1710.42	1984.9	925.721	2490.28	984.522	1878.65	788.117	973.967	618.857	600.989	1525.87	2013.35	1316.57	0.612729	0.00833273	0.0599149	PCTP	19	6232166	6360656	+	4021	protein_coding	Bos taurus phosphatidylcholine transfer protein (PCTP), mRNA. [Source:RefSeq mRNA;Acc:NM_174835]	START	1699	4069	1232	3414	3085	1629	1363	2515	1799	1244	2326	1198
ENSBTAG00000001977	703.654	996.96	558.834	1172.69	425.982	542.317	962.026	765.928	901.104	806.257	971.589	431.27	419.298	705.841	525.036	753.261	549.431	752.019	552.799	539.966	225.814	244.287	444.036	769.884	519.253	0.568814	0.00836585	0.0600421	YIPF6	X	81897272	81922657	-	3830	protein_coding	Bos taurus Yip1 domain family member 6 (YIPF6), mRNA. [Source:RefSeq mRNA;Acc:NM_001101206]	-	675	1759	375	1178	791	426	814	797	780	768	947	393
ENSBTAG00000005219	6.25471	4.53421	25.3338	7.96392	2.69268	16.5496	1.18185	0	0	13.6476	1.02597	20.8502	2.65799	8.24231	2.51213	2.37622	0	1.39781	0	1.12728	0	0	0	8.33621	1.66488	2.27692	0.00847975	1	KLHL4	X	24492	127593	-	2166	protein_coding	kelch like family member 4 [Source:VGNC Symbol;Acc:VGNC:30664]	BACK	6	8	17	8	5	13	1	0	0	13	1	19
ENSBTAG00000014005	1119.59	2168.49	1169.83	1864.55	953.747	1032.44	1655.77	2279.53	1687.84	1266.08	1649.75	868.026	698.386	1197.38	1297.52	1641.97	990.461	1448.13	606.244	730.476	361.089	598.827	1117.89	1476.3	971.67	0.603927	0.00848139	0.0605775	PPIP5K1	21	55277905	55318422	-	6987	protein_coding	Bos taurus diphosphoinositol pentakisphosphate kinase 1 (PPIP5K1), mRNA. [Source:RefSeq mRNA;Acc:NM_001105354]	Acid_phosphat_A	1074	3826	785	1873	1771	811	1401	2372	1461	1206	1608	791
ENSBTAG00000000546	1354.14	1826.72	1332.26	2218.95	948.9	1396.53	1300.04	1873.02	1780.26	1140.1	1722.6	770.36	1081.14	1348.74	1384.19	1445.93	841.966	1541.78	420.382	526.438	488.908	661.521	946.738	1471.99	971.611	0.599578	0.00848258	0.0605775	TOB1	19	35883032	35886936	+	2245	protein_coding	Bos taurus transducer of ERBB2, 1 (TOB1), transcript variant 1, mRNA. [Source:RefSeq mRNA;Acc:NM_001077075]	-	1299	3223	894	2229	1762	1097	1100	1949	1541	1086	1679	702
ENSBTAG00000054751	176.174	117.89	138.591	129.414	309.12	99.2974	807.204	202.774	62.3841	2052.39	501.697	198.626	155.492	43.4594	180.874	23.7622	210.863	139.781	142.786	248.001	150.187	147.005	377.834	399.63	165.459	1.27168	0.00848875	0.0605921	-	16	5004975	5021006	+	589	protein_coding	-	Sushi	169	208	93	130	574	78	683	211	54	1955	489	181
ENSBTAG00000004901	650.489	1034.93	615.463	1157.75	542.844	389.551	1323.67	1813.43	1512.24	1072.91	1319.39	256.787	221.942	673.621	553.926	1266.52	519.732	912.767	513.712	269.419	190.663	110.253	477.944	974.122	519.137	0.908478	0.00852201	0.060741	PIK3C2A	15	35295398	35400621	+	6181	protein_coding	phosphatidylinositol-4-phosphate 3-kinase catalytic subunit type 2 alpha [Source:NCBI gene;Acc:537790]	PI3_PI4_kinase	624	1826	413	1163	1008	306	1120	1887	1309	1022	1286	234
ENSBTAG00000020482	404.471	603.05	533.501	672.951	427.598	347.541	515.287	571.804	638.859	667.682	610.449	504.794	451.193	447.332	518.756	545.342	397.967	529.768	283.18	427.238	337.655	270.229	373.528	541.499	416.563	0.379871	0.00853513	0.060805	ASCC3	9	49096929	49429819	+	7600	protein_coding	Bos taurus activating signal cointegrator 1 complex subunit 3 (ASCC3), mRNA. [Source:RefSeq mRNA;Acc:NM_001206118]	Sec63	388	1064	358	676	794	273	436	595	553	636	595	460
ENSBTAG00000050650	1.04245	2.83388	13.412	6.96843	10.7707	1.27304	2.3637	10.5712	10.3974	8.39851	0	10.9738	0	1.4986	6.28034	1.18811	0	0	6.38152	0	0	0	0	6.58376	1.39532	2.2316	0.00854915	1	-	25	10058673	10077487	-	3068	lncRNA	-	-	1	5	9	7	20	1	2	11	9	8	0	10
ENSBTAG00000003529	576.475	2774.37	447.067	3587.75	265.498	250.79	631.108	2210.33	1137.93	761.115	1712.34	49.382	448.535	463.068	503.683	1358.01	249.472	1220.28	297.538	94.6913	88.4081	241.044	331.547	1200.35	481.48	1.31835	0.00858524	0.0610516	-	26	8598293	8659761	-	2546	protein_coding	-	Ceramidase_alk	553	4895	300	3604	493	197	534	2300	985	725	1669	45
ENSBTAG00000004011	704.697	892.673	695.935	1059.2	709.79	555.047	763.475	643.88	650.412	554.302	659.696	632.09	713.005	746.303	684.557	634.45	546.461	553.531	399.642	406.947	358.958	268.067	487.632	710.1	527.232	0.429788	0.00860148	0.0610993	GALK2	10	60924617	61080535	-	2189	protein_coding	Bos taurus galactokinase 2 (GALK2), mRNA. [Source:RefSeq mRNA;Acc:NM_001038170]	GHMP_kinases	676	1575	467	1064	1318	436	646	670	563	528	643	576
ENSBTAG00000012024	1211.33	2088.57	1914.94	4195.99	1154.62	1880.29	1603.77	2978.18	2884.69	960.58	1967.8	926.188	578.112	1547.31	1727.09	1924.74	966.702	2233.69	383.689	936.767	650.812	644.226	1219.08	1980.58	1164.75	0.766197	0.00865199	0.0612811	SLC29A2	29	44408904	44418017	-	3364	protein_coding	solute carrier family 29 member 2 [Source:VGNC Symbol;Acc:VGNC:34794]	-	1162	3685	1285	4215	2144	1477	1357	3099	2497	915	1918	844
ENSBTAG00000018588	24471.5	34343.8	22439.8	47300.7	17770.6	22709.8	19801.9	29940.4	27185.6	17935	30155.2	15769.3	22279.3	23679.4	18913.9	21679.4	17062.1	26397.6	13321.4	13536.3	13443.4	13848.7	20278.7	25818.6	18585.5	0.474246	0.00867182	0.061334	TMBIM6	5	30112133	30128722	-	2806	protein_coding	Bos taurus transmembrane BAX inhibitor motif containing 6 (TMBIM6), mRNA. [Source:RefSeq mRNA;Acc:NM_001076414]	-	23475	60595	15058	47515	32998	17839	16755	31155	23532	17084	29392	14370
ENSBTAG00000020947	268.952	634.79	505.186	579.375	240.187	413.739	336.827	375.757	493.297	264.553	573.515	321.532	367.467	325.196	227.348	313.661	337.084	331.28	362.151	280.692	269.485	214.021	321.32	417.309	304.519	0.453651	0.0086736	0.061334	RNF103	11	48278953	48302184	+	2652	protein_coding	Bos taurus ring finger protein 103 (RNF103), mRNA. [Source:RefSeq mRNA;Acc:NM_001191408]	-	258	1120	339	582	446	325	285	391	427	252	559	293
ENSBTAG00000010763	530.608	1009.43	564.795	1632.6	326.891	441.746	666.564	1383.86	1177.21	791.56	1209.61	311.656	135.557	519.265	496.147	1390.09	216.803	694.709	264.035	276.183	149.122	164.299	481.173	837.211	435.217	0.944361	0.00868007	0.061334	DUSP16	5	97282682	97334536	+	2295	protein_coding	dual specificity phosphatase 16 [Source:VGNC Symbol;Acc:VGNC:28253]	DSPc	509	1781	379	1640	607	347	564	1440	1019	754	1179	284
ENSBTAG00000051075	4.1698	3.40066	1.49022	4.97745	8.07804	70.0174	57.9107	0	16.1737	3.14944	16.4154	12.0712	2.65799	5.2451	3.7682	5.94055	0	0	1.59538	0	2.13032	0	19.3761	16.4878	3.70124	2.09577	0.00870147	0.0613992	-	26	15197902	15199939	-	209	lncRNA	-	-	4	6	1	5	15	55	49	0	14	3	16	11
ENSBTAG00000020142	113.627	172.3	99.8451	219.008	101.783	73.8366	218.642	188.359	205.636	162.721	233.92	40.603	55.8177	92.164	92.949	152.078	10.3946	155.156	126.035	19.1637	35.1502	30.2656	97.957	152.523	78.8301	0.951747	0.0087052	0.0613992	LMBRD2	20	38105482	38135086	+	2088	protein_coding	LMBR1 domain containing 2 [Source:VGNC Symbol;Acc:VGNC:30925]	-	109	304	67	220	189	58	185	196	178	155	228	37
ENSBTAG00000003396	833.961	1224.24	448.558	1244.36	546.614	556.32	535.378	1090.75	869.912	537.505	1148.06	398.348	231.245	555.232	591.608	1017.02	296.99	700.3	380.498	217.564	553.882	345.893	505.932	786.167	490.561	0.681279	0.00870627	0.0613992	MAFB	13	69378600	69379571	-	972	protein_coding	MAF bZIP transcription factor B [Source:VGNC Symbol;Acc:VGNC:31139]	bZIP_Maf	800	2160	301	1250	1015	437	453	1135	753	512	1119	363
ENSBTAG00000008938	1191.52	1594.34	909.037	1980.03	924.128	972.606	1266.94	1767.31	1253.46	1066.61	1342.99	632.09	297.03	1162.17	982.245	1413.85	357.873	1042.76	239.307	820.658	480.386	530.73	1080.76	1241.76	764.342	0.700309	0.00875679	0.0616005	SRC	13	66295099	66349583	+	3470	protein_coding	SRC proto-oncogene, non-receptor tyrosine kinase [Source:VGNC Symbol;Acc:VGNC:35269]	Pkinase_Tyr	1143	2813	610	1989	1716	764	1072	1839	1085	1016	1309	576
ENSBTAG00000008788	1943.13	2645.71	1309.91	5421.44	1277.95	2367.86	2646.16	5628.66	4261.76	1947.41	1643.6	1920.41	752.875	3218.99	2041.11	1562.36	1122.62	2497.88	326.255	171.346	96.9294	990.119	1614.14	2751.17	1308.6	1.07204	0.00875996	0.0616005	SLC13A2	19	19943529	19967651	+	2464	protein_coding	Bos taurus solute carrier family 13 member 2 (SLC13A2), mRNA. [Source:RefSeq mRNA;Acc:NM_001034234]	Na_sulph_symp	1864	4668	879	5446	2373	1860	2239	5857	3689	1855	1602	1750
ENSBTAG00000030960	578.56	615.519	684.013	691.865	418.981	529.586	465.649	637.152	540.662	371.634	721.254	330.311	512.327	502.781	444.648	441.977	313.324	617.83	242.498	293.092	186.403	270.229	440.806	548.766	387.81	0.500465	0.00877107	0.0616303	DNAJC25	8	101055832	101073360	+	1447	protein_coding	Bos taurus DnaJ heat shock protein family (Hsp40) member C25 (DNAJC25), mRNA. [Source:RefSeq mRNA;Acc:NM_001204995]	DnaJ	555	1086	459	695	778	416	394	663	468	354	703	301
ENSBTAG00000020551	1148.78	2354.39	1755.49	3990.92	1144.39	1353.25	1393.4	2564.95	2400.63	1019.37	1521.51	882.292	703.702	1750.37	1286.21	2410.67	751.385	1568.34	446.706	435.129	444.171	622.608	954.273	1794.11	1033.96	0.795291	0.00877258	0.0616303	ABCD1	X	36955969	36973721	+	5470	protein_coding	ATP binding cassette subfamily D member 1 [Source:VGNC Symbol;Acc:VGNC:25477]	ABC_tran	1102	4154	1178	4009	2125	1063	1179	2669	2078	971	1483	804
ENSBTAG00000030784	759.947	896.641	1050.61	1152.78	407.672	781.649	538.924	979.274	917.277	642.486	1136.77	459.802	679.116	586.702	575.279	629.698	371.237	964.486	509.724	486.984	461.213	426.962	628.647	810.319	574.55	0.495663	0.00878858	0.0617132	APPL2	5	68701383	68753242	-	3212	protein_coding	Bos taurus adaptor protein, phosphotyrosine interacting with PH domain and leucine zipper 2 (APPL2), mRNA. [Source:RefSeq mRNA;Acc:NM_001046206]	PH	729	1582	705	1158	757	614	456	1019	794	612	1108	419
ENSBTAG00000000533	11.467	14.1694	13.412	9.9549	15.6175	15.2765	29.5463	27.8694	24.2605	29.3948	19.4933	24.1423	6.64497	8.24231	27.6335	10.693	0	9.78464	7.9769	13.5273	0	12.971	10.2263	19.5503	9.7909	1.00146	0.00881006	0.0617722	ZNF684	3	105615007	105622276	-	1252	protein_coding	zinc finger protein 684 [Source:NCBI gene;Acc:112441496]	KRAB	11	25	9	10	29	12	25	29	21	28	19	22
ENSBTAG00000003307	2159.96	3220.99	1938.78	3076.06	2006.05	2047.05	2251.43	2691.8	2421.43	1869.72	2635.7	1764.58	1624.03	2483.18	1979.56	2291.86	1634.93	2295.2	915.748	1676.26	1118.42	1396.54	1853.11	2340.3	1751.71	0.418248	0.00881581	0.0617722	IMMT	11	48673645	48716318	+	2760	protein_coding	Bos taurus inner membrane mitochondrial protein (IMMT), mRNA. [Source:RefSeq mRNA;Acc:NM_001046015]	-	2072	5683	1301	3090	3725	1608	1905	2801	2096	1781	2569	1608
ENSBTAG00000018747	56.2924	98.0523	55.1383	119.459	73.7794	50.9218	92.1843	158.567	82.0235	80.8357	174.414	37.3109	29.2379	47.2059	76.6201	102.177	32.6689	88.0617	0	32.691	15.9774	14.0519	22.0672	89.9149	41.8872	1.11046	0.00881799	0.0617722	PRKAA2	3	89477899	89549744	-	1775	protein_coding	Bos taurus protein kinase AMP-activated catalytic subunit alpha 2 (PRKAA2), mRNA. [Source:RefSeq mRNA;Acc:NM_001205605]	Pkinase	54	173	37	120	137	40	78	165	71	77	170	34
ENSBTAG00000002313	1482.37	1955.38	1578.15	2211.98	1177.24	1040.08	2134.42	2651.44	2473.41	1826.68	2267.38	685.862	634.595	1467.88	1482.16	2092.26	1143.41	1727.69	1329.75	567.02	712.591	684.22	815.411	1790.37	1150.63	0.638178	0.00882902	0.0617993	ITPR2	5	82983642	83572811	+	10512	protein_coding	inositol 1,4,5-trisphosphate receptor type 2 [Source:VGNC Symbol;Acc:VGNC:30347]	Ion_trans	1422	3450	1059	2222	2186	817	1806	2759	2141	1740	2210	625
ENSBTAG00000008654	914.23	1220.27	1420.18	1636.59	928.436	1135.56	1012.85	1619.31	1112.52	705.475	1276.3	816.45	476.444	873.684	906.88	1300.98	1121.14	1183.94	303.122	388.911	386.652	381.563	844.475	1149.85	742.526	0.631626	0.00883967	0.0617993	HOOK2	7	12747648	12759585	+	3840	protein_coding	hook microtubule tethering protein 2 [Source:VGNC Symbol;Acc:VGNC:29906]	-	877	2153	953	1644	1724	892	857	1685	963	672	1244	744
ENSBTAG00000020352	25.0188	13.6026	14.9022	5.97294	11.8478	16.5496	24.8189	19.2203	4.62104	28.345	12.3116	28.5318	13.2899	14.986	8.79247	7.12866	0	9.78464	12.763	0	0	0	3.76758	17.1452	6.41021	1.38918	0.00884246	0.0617993	PAQR5	10	16171972	16268128	+	3653	protein_coding	progestin and adipoQ receptor family member 5 [Source:VGNC Symbol;Acc:VGNC:32577]	-	24	24	10	6	22	13	21	20	4	27	12	26
ENSBTAG00000009423	155.325	174.567	152.003	408.151	103.399	64.9252	203.278	293.109	325.784	188.967	289.322	68.0375	39.8698	119.139	116.814	330.294	53.4582	162.145	94.1274	30.4365	23.4335	39.9939	103.877	202.239	101.235	0.999806	0.00884636	0.0617993	NIPAL1	6	66702049	66744153	+	1549	protein_coding	Bos taurus NIPA like domain containing 1 (NIPAL1), mRNA. [Source:RefSeq mRNA;Acc:NM_001192302]	DUF803	149	308	102	410	192	51	172	305	282	180	282	62
ENSBTAG00000004974	66.7169	89.5507	44.7067	134.391	46.8526	43.2835	120.549	168.178	121.302	119.679	148.765	40.603	19.9349	50.2031	66.5716	128.316	0	72.6859	16.7515	29.3092	24.4986	47.5603	48.9785	95.3814	45.8918	1.05832	0.00885643	0.0618351	ZDHHC23	1	58619102	58629385	+	1872	protein_coding	Bos taurus zinc finger DHHC-type containing 23 (ZDHHC23), mRNA. [Source:RefSeq mRNA;Acc:NM_001192314]	-	64	158	30	135	87	34	102	175	105	114	145	37
ENSBTAG00000021587	1530.32	2780.04	1692.9	4597.17	1108.31	1358.34	1491.5	2634.14	2631.68	1125.4	2268.41	809.865	1673.87	1733.88	1349.02	1741.77	1590.38	1655	613.423	306.619	480.386	525.325	967.191	2002.34	1148.81	0.801698	0.00889734	0.0620912	SMPDL3A	9	28453559	28470952	-	1959	protein_coding	Bos taurus sphingomyelin phosphodiesterase acid like 3A (SMPDL3A), mRNA. [Source:RefSeq mRNA;Acc:NM_001035019]	Metallophos	1468	4905	1136	4618	2058	1067	1262	2741	2278	1072	2211	738
ENSBTAG00000008183	269.995	225.01	146.042	333.489	188.488	183.318	288.372	269.084	303.834	218.361	238.024	230.45	164.131	186.576	159.521	220.988	158.89	278.163	221.758	139.782	103.32	76.745	191.608	241.206	172.862	0.481137	0.00890354	0.062105	MBTPS2	X	121426231	121470766	-	3568	protein_coding	membrane bound transcription factor peptidase, site 2 [Source:VGNC Symbol;Acc:VGNC:31292]	Peptidase_M50	259	397	98	335	350	144	244	280	263	208	232	210
ENSBTAG00000039406	18.7641	61.2119	40.2361	85.6121	23.6956	30.5531	22.4552	59.5829	36.9684	28.345	70.7916	31.824	27.9089	47.9552	18.841	28.5146	8.9097	27.9561	0	7.89094	4.26063	1.08092	25.8348	42.5033	18.1048	1.22412	0.00890898	0.0621135	-	26	5704948	5705889	-	942	protein_coding	-	3HCDH_N	18	108	27	86	44	24	19	62	32	27	69	29
ENSBTAG00000011104	3941.51	9873.81	4597.34	7273.05	3180.06	3886.6	3267.82	4313.03	4319.52	4001.89	7759.38	2236.46	3337.77	4549	4845.91	3674.82	1960.13	5096.4	2682.63	1876.92	1419.86	2290.46	2573.25	4887.54	3118.83	0.648202	0.00891564	0.062129	RTN4	11	37722029	37796520	-	5176	protein_coding	Bos taurus reticulon 4 (RTN4), transcript variant 2, mRNA. [Source:RefSeq mRNA;Acc:NM_001113221]	-	3781	17421	3085	7306	5905	3053	2765	4488	3739	3812	7563	2038
ENSBTAG00000022147	3564.14	5280.66	4059.37	9419.32	5441.37	5645.95	5656.34	11464.9	5896.45	3447.59	5942.39	3230.68	1981.53	4087.43	5026.78	7505.29	3403.5	4724.58	879.054	2255.68	1635.02	2004.02	4261.67	5754.1	3433.14	0.745166	0.00892317	0.062129	EPS8L2	29	50613286	50629864	-	3267	protein_coding	EPS8 like 2 [Source:NCBI gene;Acc:614857]	SH3_1	3419	9317	2724	9462	10104	4435	4786	11930	5104	3284	5792	2944
ENSBTAG00000005137	445.127	781.585	529.03	1484.28	276.808	336.084	759.93	1010.03	1076.7	567.949	769.474	250.202	146.189	581.457	434.599	950.488	340.053	603.852	179.48	74.4003	89.4733	250.773	263.192	690.599	355.814	0.957451	0.00892388	0.062129	LPGAT1	16	71591831	71713585	+	2026	protein_coding	Bos taurus lysophosphatidylglycerol acyltransferase 1 (LPGAT1), mRNA. [Source:RefSeq mRNA;Acc:NM_001083756]	Acyltransferase	427	1379	355	1491	514	264	643	1051	932	541	750	228
ENSBTAG00000031209	385.707	451.721	204.161	608.244	180.948	283.889	204.46	505.494	385.857	222.561	419.62	206.307	130.241	289.23	247.445	291.087	255.411	304.722	55.0406	41.7093	22.3683	60.5313	243.816	338.247	176.509	0.939472	0.00893316	0.0621642	SLC22A4	7	22087256	22130086	-	2131	protein_coding	Bos taurus solute carrier family 22 member 4 (SLC22A4), mRNA. [Source:RefSeq mRNA;Acc:NM_001206989]	Sugar_tr	370	797	137	611	336	223	173	526	334	212	409	188
ENSBTAG00000032642	21.8915	31.7395	26.824	4.97745	30.6966	47.1026	7.0911	1.92203	6.93157	8.39851	9.23369	0	5.98047	2.9972	25.1213	3.56433	0	1.39781	0	0	0	0	0	16.4007	3.55101	2.22738	0.0089701	0.0623326	GSTA3	23	25182280	25204322	-	911	protein_coding	Bos taurus glutathione S-transferase, alpha 3 (GSTA3), mRNA. [Source:RefSeq mRNA;Acc:NM_001077112]	GST_N	21	56	18	5	57	37	6	2	6	8	9	0
ENSBTAG00000045703	435.745	512.366	309.967	571.411	292.964	399.736	472.74	519.909	472.502	389.481	516.061	289.708	189.382	397.129	368.028	437.224	378.662	459.878	197.827	207.419	313.157	179.432	276.648	431.882	309.526	0.483252	0.00897435	0.0623327	COX15	26	20640572	20681513	-	2730	protein_coding	Bos taurus cytochrome c oxidase assembly homolog COX15 (COX15), mRNA. [Source:RefSeq mRNA;Acc:NM_001076861]	-	418	904	208	574	544	314	400	541	409	371	503	264
ENSBTAG00000000987	84.4385	93.5181	89.4135	191.134	119.016	113.301	122.912	233.526	149.029	157.472	205.193	148.146	37.2118	86.1696	118.07	99.8012	14.8495	199.886	64.6129	19.1637	93.7339	50.8031	103.339	142.258	80.6947	0.819967	0.00901866	0.0625377	OTOG	15	34872513	34959346	-	8763	protein_coding	otogelin [Source:VGNC Symbol;Acc:VGNC:32485]	VWD	81	165	60	192	221	89	104	243	129	150	200	135
ENSBTAG00000012673	1515.72	2260.87	1874.7	2454.88	1834.25	1862.46	1697.14	2259.34	1656.64	1118.05	1806.72	1167.61	907.703	1781.84	1562.55	1502.96	896.91	2140.04	524.082	1153.2	534.709	580.452	1518.87	1792.37	1191.21	0.589671	0.00902089	0.0625377	CDK18	16	3248618	3275153	+	3116	protein_coding	Bos taurus cyclin dependent kinase 18 (CDK18), mRNA. [Source:RefSeq mRNA;Acc:NM_001083473]	Pkinase	1454	3989	1258	2466	3406	1463	1436	2351	1434	1065	1761	1064
ENSBTAG00000005865	1393.76	2256.9	1193.67	1872.52	853.041	1017.16	1538.77	1944.13	1962.79	1311.22	2110.41	660.622	774.139	1183.15	1012.39	1790.48	1293.39	1322.32	1036.2	688.766	699.809	477.765	831.558	1509.58	1010	0.580322	0.00902838	0.0625601	MAPK6	10	58334675	58366916	-	3056	protein_coding	mitogen-activated protein kinase 6 [Source:VGNC Symbol;Acc:VGNC:31221]	Pkinase	1337	3982	801	1881	1584	799	1302	2023	1699	1249	2057	602
ENSBTAG00000003526	706.782	682.399	496.245	933.769	624.163	476.118	973.845	1060.96	844.496	593.145	593.008	367.622	399.363	562.725	574.023	866.132	377.177	638.797	319.873	462.184	242.856	396.696	466.641	696.046	482.406	0.529794	0.00905333	0.0626444	SYNE3	21	60271216	60379854	-	5808	protein_coding	Bos taurus spectrin repeat containing nuclear envelope family member 3 (SYNE3), mRNA. [Source:RefSeq mRNA;Acc:NM_001205869]	-	678	1204	333	938	1159	374	824	1104	731	565	578	335
ENSBTAG00000016378	3382.75	5570.85	3263.59	6381.09	3108.97	3392.66	3310.36	4419.7	3568.6	2772.56	3699.63	3035.35	2331.72	3633.36	3029.63	4007.49	2766.46	3062.59	2456.09	2121.54	2454.12	3174.65	3082.42	3825.51	2920.01	0.389868	0.00906241	0.0626656	LRP10	10	21950052	21955730	-	3104	protein_coding	Bos taurus LDL receptor related protein 10 (LRP10), mRNA. [Source:RefSeq mRNA;Acc:NM_001100371]	Ldl_recept_a	3245	9829	2190	6410	5773	2665	2801	4599	3089	2641	3606	2766
ENSBTAG00000020560	2290.27	4226.45	1908.98	4757.45	1923.11	2515.54	1997.33	3112.73	2752.99	1873.92	2701.37	1695.45	1561.57	2798.64	2034.83	2683.94	1190.93	2170.79	1246.79	1351.61	1547.67	1887.28	1999.51	2646.3	1861.23	0.507827	0.00913279	0.0630459	CLPTM1	18	52663736	52691346	+	2504	protein_coding	Bos taurus CLPTM1, transmembrane protein (CLPTM1), mRNA. [Source:RefSeq mRNA;Acc:NM_001046613]	-	2197	7457	1281	4779	3571	1976	1690	3239	2383	1785	2633	1545
ENSBTAG00000039012	358.603	613.819	374.046	751.595	248.804	278.797	315.554	430.534	257.623	244.607	411.412	309.461	111.635	357.416	209.763	450.293	198.983	311.711	165.122	126.255	72.4308	233.478	357.382	382.905	235.861	0.699431	0.00914803	0.063062	MFSD6L	19	28289946	28292101	-	1268	protein_coding	major facilitator superfamily domain containing 6 like [Source:VGNC Symbol;Acc:VGNC:55846]	-	344	1083	251	755	462	219	267	448	223	233	401	282
ENSBTAG00000050347	644.235	755.513	643.777	681.911	523.457	630.157	647.654	887.977	808.683	755.866	770.5	587.098	475.78	620.421	418.27	785.34	576.16	686.322	599.065	408.074	573.055	408.586	555.987	694.736	555.187	0.32387	0.0091498	0.063062	MAML1	7	1544461	1605780	-	5087	protein_coding	mastermind like transcriptional coactivator 1 [Source:NCBI gene;Acc:100336926]	-	618	1333	432	685	972	495	548	924	700	720	751	535
ENSBTAG00000008170	646.32	954.452	977.588	1225.45	560.077	600.877	934.844	1095.56	1005.08	911.239	941.836	578.319	643.233	571.716	633.058	841.182	622.194	759.008	768.973	370.874	692.353	711.243	637.259	869.303	659.19	0.399138	0.00915659	0.063062	POLA1	X	118341050	118636885	-	7907	protein_coding	DNA polymerase alpha 1, catalytic subunit [Source:VGNC Symbol;Acc:VGNC:33110]	DNA_pol_B	620	1684	656	1231	1040	472	791	1140	870	868	918	527
ENSBTAG00000008063	328.372	772.516	442.597	868.067	318.813	403.555	606.289	842.81	641.17	652.984	971.589	330.311	85.0556	371.653	469.769	794.845	265.806	561.918	170.706	314.51	171.49	179.432	458.03	598.256	349.383	0.77696	0.00917153	0.0631058	PPARA	5	116438987	116507065	+	2732	protein_coding	peroxisome proliferator activated receptor alpha [Source:VGNC Symbol;Acc:VGNC:33181]	zf-C4	315	1363	297	872	592	317	513	877	555	622	947	301
ENSBTAG00000033041	503.504	479.493	418.753	656.028	419.52	453.204	479.831	483.39	438.999	444.071	414.49	444.438	506.347	370.904	290.152	370.69	455.88	469.663	318.278	246.874	299.309	441.014	364.378	469.643	375.772	0.322142	0.00918104	0.0631121	YIPF4	11	14884680	14918172	+	1362	protein_coding	Yip1 domain family member 4 [Source:NCBI gene;Acc:615287]	-	483	846	281	659	779	356	406	503	380	423	404	405
ENSBTAG00000017056	2067.18	4911.12	2131.02	5521.98	2369.56	2604.65	2488.98	5658.45	3592.86	2003.05	2675.72	894.364	1406.74	2854.09	2019.76	2658.99	3203.04	2275.63	1104.8	861.24	762.653	1211.71	1976.36	3076.58	1848.64	0.735085	0.00919463	0.0631568	PKLR	3	15344675	15354053	+	3309	protein_coding	Bos taurus pyruvate kinase L/R (PKLR), mRNA. [Source:RefSeq mRNA;Acc:NM_001076176]	PK	1983	8665	1430	5547	4400	2046	2106	5888	3110	1908	2608	815
ENSBTAG00000017488	397.174	651.793	385.968	772.5	327.968	367.91	562.561	760.162	704.709	625.689	713.046	204.112	159.479	353.67	403.198	728.311	271.746	589.874	180.278	248.001	223.683	275.634	299.253	539.466	339.375	0.67033	0.00919613	0.0631568	KLF3	6	57942697	57975237	+	2436	protein_coding	Kruppel like factor 3 [Source:VGNC Symbol;Acc:VGNC:30630]	zf-C2H2	381	1150	259	776	609	289	476	791	610	596	695	186
ENSBTAG00000039307	126.137	124.691	107.296	138.373	116.862	92.9322	119.367	218.15	158.271	124.928	161.077	79.0113	23.9219	78.6766	79.1322	175.84	43.0635	95.0508	106.89	69.8912	89.4733	38.913	113.027	130.591	83.08	0.653185	0.00920875	0.0631844	YAP1	15	6502784	6634349	-	1413	protein_coding	Yes associated protein 1 [Source:HGNC Symbol;Acc:HGNC:16262]	WW	121	220	72	139	217	73	101	227	137	119	157	72
ENSBTAG00000032007	971.564	768.549	613.973	1163.73	395.824	300.438	615.744	693.852	1060.53	501.811	819.746	368.719	215.962	381.394	335.37	817.419	347.478	786.964	165.122	138.655	199.185	79.9878	706.69	689.54	379.475	0.861941	0.00921322	0.0631856	LRP11	9	86964642	87022100	-	3286	protein_coding	Bos taurus LDL receptor related protein 11 (LRP11), mRNA. [Source:RefSeq mRNA;Acc:NM_001206831]	Ldl_recept_a	932	1356	412	1169	735	236	521	722	918	478	799	336
ENSBTAG00000001857	479.528	686.366	618.443	704.807	480.374	577.962	530.651	767.85	661.965	349.588	656.618	430.172	385.408	442.087	482.33	619.005	403.906	452.889	327.85	440.765	211.966	284.281	624.879	578.694	425.033	0.444961	0.0092362	0.063209	DOK4	18	25466472	25479315	-	2770	protein_coding	Bos taurus docking protein 4 (DOK4), mRNA. [Source:RefSeq mRNA;Acc:NM_001083786]	-	460	1211	415	708	892	454	449	799	573	333	640	392
ENSBTAG00000014267	813.112	1207.23	685.503	942.729	659.168	609.788	1626.23	2222.83	1590.79	1161.09	1437.38	562.955	162.802	729.069	826.492	1201.18	423.211	1487.26	236.116	457.675	253.508	166.461	764.28	1126.57	609.823	0.886023	0.00924023	0.063209	ZCCHC14	18	12991196	13036196	-	4272	protein_coding	zinc finger CCHC-type containing 14 [Source:VGNC Symbol;Acc:VGNC:37118]	zf-CCHC	780	2130	460	947	1224	479	1376	2313	1377	1106	1401	513
ENSBTAG00000002078	995.541	1057.61	922.449	1211.51	907.972	835.117	1336.67	1721.18	1297.36	1065.56	1064.95	1013.98	639.246	799.504	916.929	1062.17	730.595	1206.31	992.326	834.185	844.67	843.114	911.754	1119.16	889.164	0.332498	0.00924274	0.063209	KDM4A	3	102343085	102382969	-	4065	protein_coding	Bos taurus lysine demethylase 4A (KDM4A), mRNA. [Source:RefSeq mRNA;Acc:NM_001206316]	JmjC	955	1866	619	1217	1686	656	1131	1791	1123	1015	1038	924
ENSBTAG00000044091	738.055	1466.82	752.564	1332.96	848.194	841.482	957.299	1089.79	918.433	618.341	1159.34	699.03	258.489	741.058	768.713	1305.73	206.408	798.147	150.763	449.784	340.851	407.505	872.463	951.859	572.719	0.733258	0.00925742	0.063209	PTK6	13	54128175	54135496	+	2353	protein_coding	protein tyrosine kinase 6 [Source:VGNC Symbol;Acc:VGNC:33520]	Pkinase_Tyr	708	2588	505	1339	1575	661	810	1134	795	589	1130	637
ENSBTAG00000002393	437.829	812.758	487.304	951.688	403.902	412.466	737.475	1023.48	783.267	641.436	603.268	334.7	255.831	516.268	498.659	851.875	325.204	613.637	315.087	253.637	367.48	288.605	336.391	635.798	420.243	0.598539	0.00925745	0.063209	C23H6orf89	23	10795467	10831744	+	2541	protein_coding	chromosome 23 C6orf89 homolog [Source:VGNC Symbol;Acc:VGNC:52681]	-	420	1434	327	956	750	324	624	1065	678	611	588	305
ENSBTAG00000021091	629.64	451.154	424.714	568.425	450.755	306.804	743.384	731.332	564.923	680.28	585.826	318.24	130.241	423.355	429.575	641.579	360.843	515.79	331.041	329.165	287.593	222.669	367.608	537.956	367.223	0.552244	0.00928179	0.0633307	ANKFY1	19	24725920	24776748	-	3567	protein_coding	ankyrin repeat and FYVE domain containing 1 [Source:VGNC Symbol;Acc:VGNC:25900]	FYVE	604	796	285	571	837	241	629	761	489	648	571	290
ENSBTAG00000013007	1217.58	1420.91	1983.49	1730.16	1180.47	1712.24	1310.67	1356.95	1344.72	1373.16	2150.42	1259.79	1047.91	1040.03	1833.86	1305.73	1012.74	1357.27	1008.28	1153.2	1180.2	957.692	1170.1	1503.38	1187.91	0.33988	0.00930049	0.0633769	FAM210B	13	59572279	59582949	-	2891	protein_coding	Bos taurus family with sequence similarity 210 member B (FAM210B), mRNA. [Source:RefSeq mRNA;Acc:NM_001080278]	-	1168	2507	1331	1738	2192	1345	1109	1412	1164	1308	2096	1148
ENSBTAG00000021002	1169.63	1368.2	841.977	2513.61	883.738	1015.89	1168.85	1834.58	1350.5	1107.55	1418.91	492.723	661.839	1278.31	820.212	1276.03	672.682	1063.73	312.694	716.948	613.531	700.434	1005.94	1263.85	829.304	0.60801	0.00930149	0.0633769	ACP2	15	77118095	77125767	-	2496	protein_coding	acid phosphatase 2, lysosomal [Source:VGNC Symbol;Acc:VGNC:52601]	Acid_phosphat_A	1122	2414	565	2525	1641	798	989	1909	1169	1055	1383	449
ENSBTAG00000024199	1217.58	1458.32	1230.93	1036.3	1315.64	889.858	2522.07	3154.05	1953.55	1970.5	1525.61	703.42	308.991	826.478	1463.32	1884.34	736.535	1636.83	1000.3	625.639	754.132	412.91	860.622	1581.49	955.464	0.727464	0.00931328	0.0633864	KMT2C	4	114599696	114852530	-	14788	protein_coding	lysine methyltransferase 2C [Source:VGNC Symbol;Acc:VGNC:30692]	FYRC	1168	2573	826	1041	2443	699	2134	3282	1691	1877	1487	641
ENSBTAG00000045719	0	1.13355	7.45112	0	2.15414	1.27304	3.54555	4.80507	1.15526	2.09963	2.05193	0	0	0.7493	1.25607	0	0	1.39781	0	0	0	0	0	2.13911	0.309379	2.73522	0.00936463	1	bta-mir-2285dg	26	34922975	34923036	-	62	miRNA	bta-mir-2285dg [Source:miRBase;Acc:MI0038462]	-	0	2	5	0	4	1	3	5	1	2	2	0
ENSBTAG00000007397	1305.15	1174.36	2594.48	4646.95	1627.46	1870.1	908.843	2398.69	1158.73	1803.58	2673.67	1456.22	1188.79	1347.99	1865.26	1025.34	1581.47	1982.09	609.435	1224.22	972.489	677.734	1363.32	1968.19	1258.01	0.645929	0.00939823	0.0638584	FOLH1B	29	5885258	5958145	-	3824	protein_coding	Bos taurus folate hydrolase 1B (FOLH1B), mRNA. [Source:RefSeq mRNA;Acc:NM_001101858]	TFR_dimer	1252	2072	1741	4668	3022	1469	769	2496	1003	1718	2606	1327
ENSBTAG00000007220	673.423	1011.7	713.818	1490.25	641.396	712.905	791.84	1238.75	932.296	616.241	923.369	701.225	363.48	742.557	570.254	813.855	420.241	793.953	153.156	758.658	434.585	435.609	857.393	870.6	576.704	0.594439	0.0094188	0.0639686	CASKIN2	19	56028993	56043211	+	5097	protein_coding	CASK interacting protein 2 [Source:VGNC Symbol;Acc:VGNC:26778]	SAM_1	646	1785	479	1497	1191	560	670	1289	807	587	900	639
ENSBTAG00000052885	37.5282	153.03	92.3939	189.143	52.7765	42.0105	173.732	244.098	116.681	123.878	167.232	24.1423	15.2834	44.2087	57.7791	163.959	25.2441	99.2442	27.9191	0	0	7.56641	26.9113	118.054	42.556	1.4762	0.00943611	0.0640566	-	11	71231888	71262921	-	584	lncRNA	-	-	36	270	62	190	98	33	147	254	101	118	163	22
ENSBTAG00000040350	375.282	385.408	275.692	459.916	221.877	189.684	681.928	660.217	536.041	557.451	611.475	80.1086	46.5148	255.511	305.224	490.689	170.769	426.331	188.255	64.2548	96.9294	116.739	272.88	419.59	221.282	0.924042	0.00946942	0.0641937	XIAP	X	8198224	8233737	+	2747	protein_coding	X-linked inhibitor of apoptosis [Source:NCBI gene;Acc:281647]	BIR	360	680	185	462	412	149	577	687	464	531	596	73
[truncated: 1,390 more rows]
[truncated: 34 more columns]
