# Supplementary material for: Influence of postruminal casein infusion and exogenous glucagon-like peptide 2 administration on the jejunal mucosal transcriptome in cattle
Source: PLoS One. 2024 Aug 15;19(8):e0308983. doi: 10.1371/journal.pone.0308983 (PMC11326568; doi:10.1371/journal.pone.0308983)
Supplement: S2 File — (XLSX) [file pone.0308983.s002.xlsx]

## Sheet: GLP2_InjvsBSA_Inj_deg_down
gene_id	J_521	J_526	J_529	J_535	J_536	J_537	J_538	J_544	J_547	J_549	J_551	J_540	J_517	J_519	J_520	J_539	J_546	J_548	J_516	J_523	J_524	J_541	J_550	GLP2_Inj	BSA_Inj	log2FoldChange	pvalue	padj	gene_name	gene_chr	gene_start	gene_end	gene_strand	gene_length	gene_biotype	gene_description	tf_family	J_521_count	J_526_count	J_529_count	J_535_count	J_536_count	J_537_count	J_538_count	J_544_count	J_547_count	J_549_count	J_551_count	J_540_count
ENSBTAG00000008479	23.9764	1.13355	1.49022	1.99098	8.07804	1.27304	3.54555	1.92203	2.31052	20.9963	2.05193	0	2016.08	231.534	10.0485	2.37622	46.0334	11.1824	8684.45	125.128	983.141	3006.03	25.8348	5.73071	1376.53	-7.9053	7.9525e-16	1.16878e-11	CXCL13	6	92284631	92291191	+	1249	protein_coding	C-X-C motif chemokine ligand 13 [Source:VGNC Symbol;Acc:VGNC:27849]	-	23	2	1	2	15	1	3	2	2	20	2	0
ENSBTAG00000038496	82.3536	13.0359	14.9022	13.9369	24.7727	25.4609	48.4559	39.4016	39.2789	11.548	11.2856	31.824	2676.59	463.817	26.3774	11.8811	209.378	32.1495	6718.14	358.474	2220.85	3810.23	64.587	29.688	1508.41	-5.6677	2.45269e-14	1.80236e-10	CR2	16	5397503	5446979	+	6000	protein_coding	Bos taurus complement C3d receptor 2 (CR2), mRNA. [Source:RefSeq mRNA;Acc:NM_001198991]	Sushi	79	23	10	14	46	20	41	41	34	11	11	29
ENSBTAG00000004580	125.094	19.8372	28.3143	36.8331	59.239	29.28	67.3655	4.80507	35.8131	68.2379	25.6491	97.6667	4305.28	374.65	27.6335	10.693	296.99	74.0837	4939.29	477.966	2493.54	4040.46	131.327	49.8446	1561.08	-4.96917	6.76928e-12	3.31627e-08	MS4A1	15	83282746	83298109	+	2186	protein_coding	Bos taurus membrane spanning 4-domains A1 (MS4A1), mRNA. [Source:RefSeq mRNA;Acc:NM_001077854]	-	120	35	19	37	110	23	57	5	31	65	25	89
ENSBTAG00000001818	27.1037	20.404	25.3338	10.9504	16.1561	17.8226	20.0915	24.9864	12.7079	12.5978	30.779	12.0712	459.832	60.6933	12.5607	27.3265	41.5786	18.1715	312.694	129.637	748.806	1288.45	24.7584	19.2503	284.046	-3.88414	1.12166e-11	4.12127e-08	MEF2B	7	4095668	4099712	+	1328	protein_coding	Bos taurus myocyte enhancer factor 2B (MEF2B), mRNA. [Source:RefSeq mRNA;Acc:NM_001145793]	SRF-TF	26	36	17	11	30	14	17	26	11	12	30	11
ENSBTAG00000032132	56.2924	39.1076	14.9022	22.8963	22.08	31.8261	18.9096	22.1033	24.2605	11.548	33.8569	28.5318	1061.87	95.9105	17.5849	17.8216	115.826	33.5473	1120.75	66.5094	617.792	910.131	42.5198	27.1929	372.751	-3.77598	2.21132e-11	6.49994e-08	ELL3	21	55393506	55397020	-	1921	protein_coding	Bos taurus elongation factor for RNA polymerase II 3 (ELL3), mRNA. [Source:RefSeq mRNA;Acc:NM_001046126]	-	54	69	10	23	41	25	16	23	21	11	33	26
ENSBTAG00000001662	91.7357	20.9707	41.7263	26.8782	36.0819	28.007	33.0918	5.76609	16.1737	66.1383	27.7011	80.1086	1142.27	225.539	37.682	21.386	74.2475	65.6968	2285.38	413.711	1587.09	2462.33	63.5106	39.5316	761.712	-4.26903	1.0704e-10	2.62193e-07	EHD3	11	68659832	68688786	-	3464	protein_coding	Bos taurus EH domain containing 3 (EHD3), mRNA. [Source:RefSeq mRNA;Acc:NM_001098004]	-	88	37	28	27	67	22	28	6	14	63	27	73
ENSBTAG00000044204	56.2924	6.23454	19.3729	20.9053	15.079	30.5531	14.1822	0.961014	11.5526	24.1457	6.15579	91.0824	1020.67	117.64	23.8653	8.31677	26.7291	22.3649	1201.32	220.946	1248.37	3042.78	36.5993	24.7097	633.599	-4.68232	2.64951e-09	5.56284e-06	CD79B	19	48132030	48135645	-	1401	protein_coding	CD79b molecule [Source:VGNC Symbol;Acc:VGNC:27047]	I-set	54	11	13	21	28	24	12	1	10	23	6	83
ENSBTAG00000053557	18.7641	10.202	35.7654	11.9459	18.8488	17.8226	13.0004	3.84406	2.31052	1.04981	0	13.1685	1161.54	84.671	8.79247	1.18811	282.14	2.79561	972.384	71.0185	369.61	1353.31	3.22935	12.2268	391.88	-5.00595	7.30184e-09	1.26073e-05	DEFB4A	27	7138873	7140876	+	534	protein_coding	defensin, beta 4A [Source:NCBI gene;Acc:286836]	-	18	18	24	12	35	14	11	4	2	1	0	12
ENSBTAG00000007850	30.2311	5.66777	14.9022	38.8241	24.2341	22.9148	39.0011	14.4152	2.31052	46.1918	14.3635	49.382	626.621	142.367	47.7306	9.50488	129.191	18.1715	445.908	113.855	232.204	575.047	31.2171	25.2032	215.62	-3.09922	7.97703e-09	1.26073e-05	ITIH4	22	48059508	48079899	+	4038	protein_coding	Bos taurus inter-alpha-trypsin inhibitor heavy chain family member 4 (ITIH4), mRNA. [Source:RefSeq mRNA;Acc:NM_001015590]	VWA	29	10	10	39	45	18	33	15	2	44	14	45
ENSBTAG00000007762	13.5519	0.566777	1.49022	0	1.61561	1.27304	2.3637	0	0	0	1.02597	2.19476	137.551	33.7185	0	0	114.341	0	474.625	110.473	563.469	560.995	3.22935	2.00683	181.673	-6.50553	8.57814e-09	1.26073e-05	ASIC3	4	113624753	113628970	+	2164	protein_coding	acid sensing ion channel subunit 3 [Source:VGNC Symbol;Acc:VGNC:26212]	-	13	1	1	0	3	1	2	0	0	0	1	2
ENSBTAG00000050008	25.0188	18.7036	16.3925	11.9459	23.157	20.3687	11.8185	18.2593	31.1921	25.1955	24.6232	20.8502	128.248	25.4762	30.1456	21.386	105.431	20.9671	205.804	107.091	90.5384	143.762	48.9785	20.6271	84.348	-2.03278	1.0377e-08	1.38646e-05	-	7	88246936	88247244	-	309	protein_coding	-	-	24	33	11	12	43	16	10	19	27	24	24	19
ENSBTAG00000010632	116.755	40.8079	17.8827	3.98196	9.69365	38.1913	14.1822	13.4542	2.31052	6.29888	15.3895	19.7528	1455.25	244.272	11.3046	10.693	200.468	4.19342	721.111	192.764	182.142	3039.54	50.0549	24.8917	555.617	-4.48023	1.48246e-08	1.81564e-05	FABP6	7	71800104	71806269	+	615	protein_coding	fatty acid binding protein 6 [Source:VGNC Symbol;Acc:VGNC:28698]	-	112	72	12	4	18	30	12	14	2	6	15	18
ENSBTAG00000034159	22.9339	0	2.98045	3.98196	1.07707	6.36522	2.3637	0	1.15526	3.14944	0	31.824	657.852	72.6821	0	7.12866	28.214	11.1824	709.146	116.11	610.336	1091.73	15.6085	6.31925	301.817	-5.58364	2.29324e-08	2.50676e-05	FCRLA	3	7901534	7907964	-	1205	protein_coding	Fc receptor like A [Source:VGNC Symbol;Acc:VGNC:28939]	-	22	0	2	4	2	5	2	0	1	3	0	29
ENSBTAG00000006780	76.0989	22.6711	74.5112	21.9008	60.316	40.7374	59.0925	10.5712	13.8631	52.4907	30.779	80.1086	461.161	104.902	32.6577	29.7027	138.1	65.6968	508.926	298.728	499.559	1018.22	69.9693	45.2617	293.421	-2.69874	2.38788e-08	2.50676e-05	NAPSA	18	56509840	56516939	-	2003	protein_coding	napsin A aspartic peptidase [Source:VGNC Symbol;Acc:VGNC:31886]	Asp	73	40	50	22	112	32	50	11	12	50	30	73
ENSBTAG00000004270	22.9339	4.53421	5.9609	3.98196	13.4634	19.0957	8.27295	0	6.93157	18.8967	6.15579	19.7528	195.362	83.9217	8.79247	2.37622	4.45485	15.3759	939.678	18.0364	338.72	807.444	33.9082	10.8317	222.552	-4.36269	3.3239e-08	3.25676e-05	FCER2	7	16531763	16544273	-	3416	protein_coding	Fc fragment of IgE receptor II [Source:VGNC Symbol;Acc:VGNC:28932]	Lectin_C	22	8	4	4	25	15	7	0	6	18	6	18
ENSBTAG00000006263	53.165	18.7036	1.49022	0.99549	48.4682	11.4574	4.7274	0.961014	2.31052	2.09963	26.6751	9.87641	1154.9	177.584	25.1213	0	28.214	23.7627	719.516	290.838	538.97	1193.33	26.373	15.0775	379.873	-4.64827	5.09561e-08	4.42604e-05	GP2	25	17988332	18004842	-	2246	protein_coding	Bos taurus glycoprotein 2 (GP2), mRNA. [Source:RefSeq mRNA;Acc:NM_001075950]	Zona_pellucida	51	33	1	1	90	9	4	1	2	2	26	9
ENSBTAG00000013702	38.5707	35.1401	35.7654	42.8061	71.0868	49.6487	54.3651	53.8168	49.6762	70.3375	51.2983	73.5244	247.193	105.651	48.9866	43.9601	72.7625	72.6859	224.948	290.838	514.471	629.093	104.416	52.1697	214.091	-2.03663	5.1196e-08	4.42604e-05	ZNF296	18	52749691	52753533	-	1551	protein_coding	zinc finger protein 296 [Source:VGNC Symbol;Acc:VGNC:37240]	-	37	62	24	43	132	39	46	56	43	67	50	67
ENSBTAG00000001882	83.3961	78.7819	102.826	27.8737	66.2399	87.84	100.457	47.0897	67.0051	111.28	74.8955	284.221	1299.76	243.523	81.6444	66.5341	182.649	82.4705	1452.59	370.874	2115.4	2956.31	135.095	94.3255	816.986	-3.1153	5.61862e-08	4.56626e-05	CD79A	18	51344675	51348682	-	2403	protein_coding	CD79a molecule [Source:VGNC Symbol;Acc:VGNC:27046]	-	80	139	69	28	123	69	85	49	58	106	73	259
ENSBTAG00000046320	45.8678	36.2737	61.0992	43.8016	72.1638	98.0244	52.0014	24.9864	41.5894	47.2416	34.8828	74.6217	564.822	77.178	38.9381	47.5244	71.2776	57.31	1253.97	91.3094	598.619	1011.74	65.6635	52.7128	352.577	-2.74323	5.90317e-08	4.56626e-05	CXCR5	15	29479402	29493244	+	3179	protein_coding	C-X-C motif chemokine receptor 5 [Source:VGNC Symbol;Acc:VGNC:27857]	7tm_1	44	64	41	44	134	77	44	26	36	45	34	68
ENSBTAG00000052744	34.4009	39.6744	38.7458	36.8331	77.5492	44.5565	42.5466	43.2456	47.3657	23.0959	50.2723	66.9401	402.021	39.7129	110.534	78.4152	69.7926	41.9342	315.087	157.819	189.598	394.534	78.0427	45.4355	170.681	-1.90879	7.72561e-08	5.41608e-05	-	18	11690843	11720646	-	3576	protein_coding	-	-	33	70	26	37	144	35	36	45	41	22	49	61
ENSBTAG00000011121	5.21226	2.26711	2.98045	1.99098	4.84682	5.09218	5.90925	0.961014	2.31052	5.24907	7.18176	0	67.7787	5.9944	1.25607	5.94055	10.3946	2.79561	128.428	33.8183	63.9095	122.144	4.84403	3.66678	40.6639	-3.47645	7.73884e-08	5.41608e-05	CLCN4	X	132548507	132617488	-	3863	protein_coding	chloride voltage-gated channel 4 [Source:VGNC Symbol;Acc:VGNC:27398]	Voltage_CLC	5	4	2	2	9	4	5	1	2	5	7	0
ENSBTAG00000048049	118.839	239.746	192.239	232.945	169.639	143.854	174.914	151.84	432.068	177.419	139.531	205.21	1233.97	236.779	238.653	487.125	1225.08	191.499	1745.34	331.419	1635.02	1805.13	106.569	198.187	839.69	-2.08306	8.72936e-08	5.76092e-05	-	21	198678	206914	-	1801	protein_coding	-	C1-set	114	423	129	234	315	113	148	158	374	169	136	187
ENSBTAG00000054233	23.9764	3.40066	7.45112	6.96843	7.5395	8.91131	13.0004	0.961014	9.24209	9.44833	5.12983	3.29214	150.841	29.972	10.0485	2.37622	72.7625	9.78464	523.284	0	110.776	300.495	4.84403	8.27676	110.471	-3.74428	9.01553e-08	5.76092e-05	FCRL4	3	12748565	12778379	+	2906	protein_coding	Fc receptor like 4 [Source:HGNC Symbol;Acc:HGNC:18507]	-	23	6	5	7	14	7	11	1	8	9	5	3
ENSBTAG00000008495	23.9764	1.70033	0	0	9.69365	3.81913	1.18185	1.92203	0	4.19926	1.02597	0	172.105	33.7185	0	2.37622	37.1237	5.59122	592.683	16.9092	337.655	706.919	9.14983	3.95988	174.021	-5.44727	1.17486e-07	7.19458e-05	AP3B2	21	22966143	23003119	-	3785	protein_coding	Bos taurus adaptor related protein complex 3 subunit beta 2 (AP3B2), mRNA. [Source:RefSeq mRNA;Acc:NM_001243335]	-	23	3	0	0	18	3	1	2	0	4	1	0
ENSBTAG00000032122	260.613	132.626	177.337	118.463	107.169	173.134	105.185	80.7252	58.9183	119.679	72.8435	89.985	1092.43	251.016	134.399	90.2963	190.074	81.0727	1716.63	450.911	970.359	1673.26	201.296	124.723	622.886	-2.32113	1.22661e-07	7.21099e-05	CD19	25	25905403	25911990	-	2134	protein_coding	Bos taurus CD19 molecule (CD19), mRNA. [Source:RefSeq mRNA;Acc:NM_001245998]	-	250	234	119	119	199	136	89	84	51	114	71	82
ENSBTAG00000011887	244.976	107.121	119.218	78.6437	180.41	196.049	145.368	88.4133	79.713	99.7323	35.9088	170.094	1133.63	226.289	106.766	73.6628	231.652	125.802	2264.64	340.438	1671.23	1528.42	188.379	128.804	717.355	-2.47784	1.59066e-07	8.99149e-05	CD22	18	46035958	46049444	+	3626	protein_coding	CD22 molecule [Source:VGNC Symbol;Acc:VGNC:27012]	-	235	189	80	79	335	154	123	92	69	95	35	155
ENSBTAG00000051134	47.9528	6.23454	28.3143	10.9504	14.0019	6.36522	11.8185	2.88304	6.93157	20.9963	17.4414	147.049	1117.02	92.9133	7.5364	2.37622	71.2776	6.98903	695.585	254.765	1316.54	2276.41	22.6055	26.7449	533.092	-4.31866	2.21707e-07	0.000117341	VPREB3	17	71220220	71222109	-	1200	protein_coding	V-set pre-B cell surrogate light chain 3 [Source:NCBI gene;Acc:615795]	V-set	46	11	19	11	26	5	10	3	6	20	17	134
ENSBTAG00000030930	247.061	189.303	189.259	153.305	179.332	210.052	192.642	167.216	234.518	246.706	196.985	691.349	2153.63	323.698	214.787	235.246	491.518	167.737	1798.79	737.239	2327.37	3763.75	395.057	241.477	1146.26	-2.24734	2.23553e-07	0.000117341	HMCES	22	59150394	59165062	+	1954	protein_coding	5-hydroxymethylcytosine binding, ES cell specific [Source:VGNC Symbol;Acc:VGNC:29871]	-	237	334	127	154	333	165	163	174	203	235	192	630
ENSBTAG00000008852	56.2924	32.873	32.7849	14.9323	65.1629	72.5635	27.1826	11.5322	15.0184	34.6439	16.4154	63.648	431.923	58.4454	35.1699	23.7622	65.3378	12.5802	868.684	229.965	350.437	727.456	38.214	36.9208	258.361	-2.80703	2.48154e-07	0.000125763	SIGLEC10	18	57462227	57469952	-	3148	protein_coding	sialic acid binding Ig like lectin 10 [Source:NCBI gene;Acc:504258]	V-set	54	58	22	15	121	57	23	12	13	33	16	58
ENSBTAG00000019179	3.12735	0.566777	0	4.97745	0	2.54609	1.18185	0	0	0	1.02597	0	43.8568	8.24231	0	1.18811	25.2441	1.39781	34.3006	10.1455	22.3683	159.976	1.61468	1.11879	28.0304	-4.66809	2.61009e-07	0.000127868	TSKS	18	56116159	56132067	-	1851	protein_coding	Bos taurus testis specific serine kinase substrate (TSKS), mRNA. [Source:RefSeq mRNA;Acc:NM_001046609]	-	3	1	0	5	0	2	1	0	0	0	1	0
ENSBTAG00000015297	62.5471	22.6711	34.2752	31.8557	39.3131	26.7339	21.2733	8.64913	31.1921	76.6364	27.7011	91.0824	404.679	95.1612	46.4745	19.0098	90.5819	23.7627	913.354	78.9094	338.72	687.463	62.4341	39.4942	250.959	-2.66919	2.70738e-07	0.000128356	BANK1	6	22695492	23016141	-	2997	protein_coding	B cell scaffold protein with ankyrin repeats 1 [Source:NCBI gene;Acc:100299906]	-	60	40	23	32	73	21	18	9	27	73	27	83
ENSBTAG00000013825	35.4433	39.1076	43.2165	48.779	23.157	21.6417	62.6381	24.9864	54.2973	74.5368	24.6232	15.3633	417.304	72.6821	36.4259	40.3957	87.612	36.3429	546.417	126.255	404.76	598.827	15.0703	38.9825	216.554	-2.47595	3.09676e-07	0.000142228	BCAT1	5	85057073	85174596	+	3225	protein_coding	Bos taurus branched chain amino acid transaminase 1 (BCAT1), mRNA. [Source:RefSeq mRNA;Acc:NM_001083644]	-	34	69	29	49	43	17	53	26	47	71	24	14
ENSBTAG00000006282	148.028	19.2704	67.0601	62.7159	66.7785	96.7513	70.911	11.5322	20.7947	198.415	55.4021	351.161	2038.68	316.205	37.682	20.1979	304.415	40.5364	2766.39	749.639	2366.78	4269.62	151.78	97.4017	1187.45	-3.6083	3.57161e-07	0.000154877	POU2AF1	15	21635824	21660814	-	2726	protein_coding	Bos taurus POU class 2 associating factor 1 (POU2AF1), mRNA. [Source:RefSeq mRNA;Acc:NM_001075915]	-	142	34	45	63	124	76	60	12	18	189	54	320
ENSBTAG00000005891	37.5282	10.202	20.8631	10.9504	21.5414	33.0991	35.4555	14.4152	27.7263	18.8967	12.3116	4.38951	249.851	80.1752	16.3289	9.50488	13.3645	30.7517	573.539	49.6002	267.355	313.466	12.9174	20.6149	146.987	-2.83881	3.58293e-07	0.000154877	FCRL1	3	12577541	12610184	+	1995	protein_coding	Bos taurus Fc receptor like 1 (FCRL1), mRNA. [Source:RefSeq mRNA;Acc:NM_001102045]	-	36	18	14	11	40	26	30	15	24	18	12	4
ENSBTAG00000001060	152.198	56.6777	102.826	60.7249	158.868	198.595	79.184	33.6355	64.6946	148.024	57.4541	161.315	1054.56	165.595	141.936	129.504	152.95	47.5254	1007.48	379.892	1033.2	1181.44	191.07	106.183	498.651	-2.23238	3.92709e-07	0.000159131	CXCR4	2	61250082	61253877	+	1755	protein_coding	Bos taurus C-X-C motif chemokine receptor 4 (CXCR4), mRNA. [Source:RefSeq mRNA;Acc:NM_174301]	7tm_1	146	100	69	61	295	156	67	35	56	141	56	147
ENSBTAG00000006360	29.1886	4.53421	11.9218	16.9233	7.5395	11.4574	16.5459	0	11.5526	16.797	7.18176	46.0899	413.317	88.4175	11.3046	3.56433	7.42475	18.1715	939.678	59.7457	503.82	550.186	3.76758	14.9777	236.309	-3.98321	3.96573e-07	0.000159131	CD180	20	12417798	12432414	+	2314	protein_coding	Bos taurus CD180 molecule (CD180), mRNA. [Source:RefSeq mRNA;Acc:NM_001076168]	-	28	8	8	17	14	9	14	0	10	16	7	42
ENSBTAG00000010652	11.467	3.40066	7.45112	5.97294	3.76975	3.81913	5.90925	2.88304	2.31052	3.14944	3.0779	14.2659	52.4953	10.4902	6.28034	11.8811	17.8194	11.1824	137.203	11.2728	78.8217	61.6122	4.3058	5.62305	36.6694	-2.72252	4.00616e-07	0.000159131	PDE4C	7	5001615	5013738	+	3133	protein_coding	phosphodiesterase 4C [Source:VGNC Symbol;Acc:VGNC:50242]	-	11	6	5	6	7	3	5	3	2	3	3	13
ENSBTAG00000018566	21.8915	14.1694	13.412	0	12.9249	17.8226	7.0911	5.76609	0	17.8468	5.12983	50.4794	534.92	64.4398	3.7682	2.37622	8.9097	5.59122	713.134	71.0185	284.397	1869.98	21.529	13.8778	325.461	-4.55235	4.22723e-07	0.000163494	SFRP5	26	18914097	18919300	-	2081	protein_coding	secreted frizzled related protein 5 [Source:VGNC Symbol;Acc:VGNC:34523]	Fz	21	25	9	0	24	14	6	6	0	17	5	46
ENSBTAG00000013849	71.9291	17.0033	26.824	7.96392	26.9268	62.3792	14.1822	29.7914	18.4842	32.5442	31.8049	25.2397	1526.35	68.1863	21.3531	11.8811	41.5786	26.5583	757.805	31.5638	400.499	834.467	14.5321	30.4228	339.525	-3.48197	4.778e-07	0.000180057	RGS13	16	12596362	12623734	-	1748	protein_coding	Bos taurus regulator of G protein signaling 13 (RGS13), mRNA. [Source:RefSeq mRNA;Acc:NM_001080232]	RGS	69	30	18	8	50	49	12	31	16	31	31	23
ENSBTAG00000011411	315.863	357.636	275.692	339.462	472.835	374.275	313.19	210.462	278.418	271.902	207.245	411.517	1176.16	482.55	452.184	466.927	482.609	412.353	681.227	554.62	1180.2	1465.72	451.033	319.041	709.598	-1.15293	4.94935e-07	0.000181851	SIT1	8	59827546	59829096	-	1168	protein_coding	Bos taurus signaling threshold regulating transmembrane adaptor 1 (SIT1), mRNA. [Source:RefSeq mRNA;Acc:NM_001206418]	-	303	631	185	341	878	294	265	219	241	259	202	375
ENSBTAG00000026489	16.6792	4.53421	7.45112	4.97745	7.00097	12.7304	15.3641	0	3.46578	7.3487	5.12983	65.8427	326.933	42.7101	8.79247	3.56433	32.6689	12.5802	631.77	24.8001	278.006	810.687	12.9174	12.5437	198.675	-3.98933	5.77945e-07	0.000207172	TNFRSF13C	5	112905857	112907803	-	1033	protein_coding	Bos taurus TNF receptor superfamily member 13C (TNFRSF13C), mRNA. [Source:RefSeq mRNA;Acc:NM_001193192]	-	16	8	5	5	13	10	13	0	3	7	5	60
ENSBTAG00000008626	8.33961	0.566777	1.49022	1.99098	4.84682	2.54609	2.3637	0	0	2.09963	0	0	46.5148	6.7437	6.28034	0	13.3645	0	78.1736	7.89094	109.711	206.455	1.07645	2.02032	43.2919	-4.40993	6.00947e-07	0.000210289	KCNN1	7	5185086	5214413	-	2234	protein_coding	potassium calcium-activated channel subfamily N member 1 [Source:VGNC Symbol;Acc:VGNC:30483]	Ion_trans_2	8	1	1	2	9	2	2	0	0	2	0	0
ENSBTAG00000021957	20.849	15.303	11.9218	2.98647	25.3112	15.2765	10.6367	4.80507	16.1737	15.7472	7.18176	49.382	62.4627	27.7241	15.0728	8.31677	5.9398	5.59122	565.562	47.3456	352.567	566.4	24.2201	16.2979	152.837	-3.22847	6.40106e-07	0.000217277	LTBP2	10	85791017	85898441	-	6790	protein_coding	Bos taurus latent transforming growth factor beta binding protein 2 (LTBP2), mRNA. [Source:RefSeq mRNA;Acc:NM_174385]	EGF_CA	20	27	8	3	47	12	9	5	14	15	7	45
ENSBTAG00000021358	120.924	124.691	210.122	325.525	134.634	194.776	187.914	173.944	152.494	95.5331	81.0513	141.562	1109.05	457.823	82.9004	439.601	190.074	178.919	1459.77	338.183	977.815	1725.14	114.104	161.931	643.034	-1.99047	6.50486e-07	0.000217277	BLNK	26	17515994	17644805	-	2402	protein_coding	Bos taurus B cell linker (BLNK), mRNA. [Source:RefSeq mRNA;Acc:NM_001046054]	SH2	116	220	141	327	250	153	159	181	132	91	79	129
ENSBTAG00000002738	149.071	129.792	135.61	125.432	153.483	165.496	93.3662	54.7778	108.595	131.227	78.9993	168.996	608.679	188.824	148.216	263.76	96.5217	110.427	628.579	304.365	753.067	1604.08	183.535	124.57	444.55	-1.83577	8.46456e-07	0.000276452	S1PR2	7	14748494	14756256	-	2693	protein_coding	Bos taurus sphingosine-1-phosphate receptor 2 (S1PR2), mRNA. [Source:RefSeq mRNA;Acc:NM_001081541]	7tm_1	143	229	91	126	285	130	79	57	94	125	77	154
ENSBTAG00000031933	7.29716	9.06843	4.47067	1.99098	1.07707	2.54609	4.7274	7.68811	6.93157	7.3487	0	1.09738	160.808	32.2199	7.5364	0	0	5.59122	222.555	54.1093	376.001	294.009	0	4.5203	104.803	-4.53357	1.01763e-06	0.000325132	ALOX12E	19	26727566	26736433	+	2276	protein_coding	Bos taurus arachidonate lipoxygenase, epidermal (ALOX12E), mRNA. [Source:RefSeq mRNA;Acc:NM_001083532]	Lipoxygenase	7	16	3	2	2	2	4	8	6	7	0	1
ENSBTAG00000016593	373.197	353.669	505.186	419.101	363.512	311.896	400.647	392.094	339.647	385.282	308.816	470.775	1096.42	485.547	479.818	633.262	827.117	409.557	1961.52	494.875	1381.51	2188.85	437.577	385.318	945.096	-1.29489	1.05179e-06	0.000328898	FMNL3	5	30151294	30202352	+	3773	protein_coding	Bos taurus formin like 3 (FMNL3), mRNA. [Source:RefSeq mRNA;Acc:NM_001191506]	FH2	358	624	339	421	675	245	339	408	294	367	301	429
ENSBTAG00000001987	451.381	188.17	265.26	147.332	345.202	373.002	235.188	132.62	216.034	437.772	178.518	458.704	2350.99	445.084	243.677	144.949	332.629	226.444	3209.9	1163.35	1792.66	2846.05	520.464	285.765	1206.93	-2.07881	1.18257e-06	0.000360787	SWAP70	15	42918200	43062549	-	3238	protein_coding	Bos taurus switching B cell complex subunit SWAP70 (SWAP70), mRNA. [Source:RefSeq mRNA;Acc:NM_001080297]	PH	433	332	178	148	641	293	199	138	187	417	174	418
ENSBTAG00000020750	40.6556	1.13355	5.9609	3.98196	1.07707	6.36522	9.4548	5.76609	0	16.797	16.4154	54.8689	394.047	55.4482	15.0728	2.37622	74.2475	4.19342	650.915	78.9094	473.995	585.856	12.3792	13.5397	213.404	-3.98169	1.22742e-06	0.000360787	AFF2	X	31117611	31651654	+	8305	protein_coding	Bos taurus AF4/FMR2 family member 2 (AFF2), mRNA. [Source:RefSeq mRNA;Acc:NM_001191543]	AF-4	39	2	4	4	2	5	8	6	0	16	16	50
ENSBTAG00000014439	15.6368	22.6711	11.9218	20.9053	23.157	17.8226	15.3641	25.9474	6.93157	12.5978	7.18176	10.9738	374.112	53.9496	22.6092	19.0098	2.9699	13.9781	398.845	7.89094	101.19	214.021	13.9939	15.9259	111.143	-2.80032	1.25855e-06	0.000362685	KMO	16	35178266	35246743	-	3093	protein_coding	Bos taurus kynurenine 3-monooxygenase (KMO), mRNA. [Source:RefSeq mRNA;Acc:NM_001243298]	FAD_binding_3	15	40	8	21	43	14	13	27	6	12	7	10
ENSBTAG00000026796	3.12735	2.83388	8.94135	1.99098	5.38536	1.27304	4.7274	0	0	11.548	8.20772	12.0712	83.7266	22.479	0	0	4.45485	5.59122	245.688	13.5273	185.338	204.293	13.4556	5.00885	70.7776	-3.82745	1.30515e-06	0.000368275	-	15	51510994	51515291	+	3183	protein_coding	-	-	3	5	6	2	10	1	4	0	0	11	8	11
ENSBTAG00000046511	6.25471	3.40066	8.94135	0	2.15414	2.54609	0	0.961014	5.77631	7.3487	2.05193	0	253.173	14.986	0	0	14.8495	0	444.313	10.1455	95.8642	399.939	3.76758	3.28624	112.458	-5.10727	1.32807e-06	0.000368275	LYZ1	5	44392339	44400094	-	905	protein_coding	Bos taurus lysozyme (renal amyloidosis) (LYZ1), mRNA. [Source:RefSeq mRNA;Acc:NM_001080339]	-	6	6	6	0	4	2	0	1	5	7	2	0
ENSBTAG00000052677	2.0849	1.13355	0	0.99549	0	1.27304	0	0	0	1.04981	0	6.58427	27.9089	14.986	0	1.18811	0	0	54.2429	23.6728	95.8642	140.519	1.07645	1.09342	32.678	-4.91305	1.46482e-06	0.000398675	-	26	47923708	47931593	+	1657	lncRNA	-	-	2	2	0	1	0	1	0	0	0	1	0	6
ENSBTAG00000052600	0	0	0	0	0	0	0	0	0	1.04981	0	1.09738	7.97396	2.2479	2.51213	1.18811	0	1.39781	0	15.7819	55.3882	8.64733	9.68805	0.178933	9.52958	-5.22456	1.63019e-06	1	-	11	105574625	105598428	+	2843	protein_coding	-	-	0	0	0	0	0	0	0	0	0	1	0	1
ENSBTAG00000019711	484.74	395.043	400.871	207.062	331.2	280.07	288.372	234.487	373.149	347.488	317.023	238.131	2370.26	537.998	305.224	297.027	666.742	376.01	2760.8	445.274	1755.38	2448.27	242.74	324.803	1109.61	-1.77269	1.79435e-06	0.000479483	LRMP	5	84887467	84938013	-	2909	protein_coding	lymphoid restricted membrane protein [Source:HGNC Symbol;Acc:HGNC:6690]	-	465	697	269	208	615	220	244	244	323	331	309	217
ENSBTAG00000015133	50.0377	28.3388	26.824	28.8692	66.2399	67.4713	48.4559	9.61014	46.2104	46.1918	21.5453	84.4982	182.737	120.637	32.6577	49.9006	14.8495	30.7517	763.389	81.164	861.713	730.699	38.7522	43.6911	264.296	-2.59726	1.8692e-06	0.000490565	CCR7	19	40775267	40786420	-	2259	protein_coding	Bos taurus C-C motif chemokine receptor 7 (CCR7), mRNA. [Source:RefSeq mRNA;Acc:NM_001024930]	7tm_1	48	50	18	29	123	53	41	10	40	44	21	77
ENSBTAG00000007348	23.9764	9.06843	17.8827	8.95941	10.7707	19.0957	1.18185	5.76609	1.15526	17.8468	10.2597	23.045	159.479	21.7297	12.5607	4.75244	1.48495	8.38683	239.307	66.5094	292.918	179.432	38.7522	12.4173	93.2103	-2.91332	2.13717e-06	0.000551051	STRA6	21	34477952	34507708	+	4051	protein_coding	Bos taurus stimulated by retinoic acid 6 (STRA6), mRNA. [Source:RefSeq mRNA;Acc:NM_001075730]	-	23	16	12	9	20	15	1	6	1	17	10	21
ENSBTAG00000039702	5.21226	1.13355	7.45112	0.99549	3.76975	1.27304	9.4548	0.961014	3.46578	3.14944	3.0779	0	40.5343	15.7353	0	0	0	2.79561	217.769	49.6002	96.9294	128.629	1.61468	3.32868	50.328	-3.93668	2.19274e-06	0.000555633	FCRL3	3	12636941	12680489	+	3431	protein_coding	Fc receptor like 3 [Source:VGNC Symbol;Acc:VGNC:50048]	ig	5	2	5	1	7	1	8	1	3	3	3	0
ENSBTAG00000051008	10.4245	24.9382	0	18.9143	0	10.1844	16.5459	1.92203	23.1052	8.39851	6.15579	4.38951	230.58	82.4231	3.7682	41.5838	43.0635	2.79561	622.996	4.50911	145.927	549.105	3.22935	10.4149	157.271	-3.91483	2.67316e-06	0.000654791	-	21	55598	65630	-	1248	protein_coding	-	C1-set	10	44	0	19	0	8	14	2	20	8	6	4
ENSBTAG00000002430	20.849	66.3129	26.824	18.9143	27.4653	40.7374	40.1829	48.0507	23.1052	16.797	50.2723	14.2659	231.245	81.6738	43.9623	23.7622	23.7592	27.9561	658.094	5.63639	458.018	731.78	23.1437	32.8148	209.912	-2.676	2.896e-06	0.000697747	COL17A1	26	24591192	24638064	-	5536	protein_coding	Bos taurus collagen type XVII alpha 1 chain (COL17A1), mRNA. [Source:RefSeq mRNA;Acc:NM_001101980]	Collagen	20	117	18	19	51	32	34	50	20	16	49	13
ENSBTAG00000013929	3.12735	2.26711	2.98045	0.99549	4.84682	0	2.3637	3.84406	0	14.6974	1.02597	8.77903	26.5799	0	1.25607	3.56433	13.3645	2.79561	77.3759	100.328	76.6914	103.768	36.0611	3.74395	40.1622	-3.41875	3.04134e-06	0.000720944	RRAD	18	34626237	34629485	-	1485	protein_coding	Bos taurus RRAD, Ras related glycolysis inhibitor and calcium channel regulator (RRAD), mRNA. [Source:RefSeq mRNA;Acc:NM_001045913]	Ras	3	4	2	1	9	0	2	4	0	14	1	8
ENSBTAG00000034281	2.0849	1.13355	0	0	0.538536	0	0	0.961014	0	0	0	0	59.1402	0	5.02427	2.37622	0	0	48.6591	0	21.3032	69.1786	2.69113	0.393167	18.943	-5.37814	3.66156e-06	0.000840842	MGAT4D	17	17214946	17255967	+	1179	protein_coding	MGAT4 family member D [Source:VGNC Symbol;Acc:VGNC:31449]	-	2	2	0	0	1	0	0	1	0	0	0	0
ENSBTAG00000016171	1.04245	0	0	1.99098	0	3.81913	0	0	0	3.14944	0	3.29214	3.32248	0.7493	5.02427	3.56433	11.8796	0	12.763	25.9274	59.6489	19.4565	43.5962	1.10785	16.9029	-3.99194	3.69803e-06	1	COX4I2	13	61199609	61205430	+	1163	protein_coding	cytochrome c oxidase subunit 4I2 [Source:VGNC Symbol;Acc:VGNC:27635]	COX4	1	0	0	2	0	3	0	0	0	3	0	3
ENSBTAG00000001029	135.519	71.4138	119.218	57.7384	180.41	187.137	111.094	64.388	128.234	116.529	52.3242	284.221	406.672	161.849	118.07	102.177	225.712	134.189	1147.88	421.602	1142.91	944.721	208.293	125.686	455.825	-1.85945	3.75222e-06	0.000848406	RASGRP2	29	42969386	42984628	-	2804	protein_coding	RAS guanyl releasing protein 2 [Source:VGNC Symbol;Acc:VGNC:33748]	C1_1	130	126	80	58	335	147	94	67	111	111	51	259
ENSBTAG00000007851	23.9764	10.202	8.94135	12.9414	15.079	29.28	13.0004	13.4542	23.1052	23.0959	14.3635	63.648	73.0947	26.9748	12.5607	35.6433	53.4582	26.5583	317.48	51.8547	167.23	203.212	27.4495	20.9239	90.5015	-2.11794	4.21194e-06	0.000937923	IL24	16	4681160	4687617	+	672	protein_coding	interleukin 24 [Source:VGNC Symbol;Acc:VGNC:30148]	-	23	18	6	13	28	23	11	14	20	22	14	58
ENSBTAG00000003432	0	0	0	0	1.07707	2.54609	0	0	0	0	0	0	5.98047	0.7493	0	1.18811	0	4.19342	31.9076	0	28.7593	108.092	4.84403	0.30193	16.8831	-5.6054	4.2428e-06	1	ZAN	25	35829891	35861931	-	7380	protein_coding	zonadhesin (gene/pseudogene) [Source:HGNC Symbol;Acc:HGNC:12857]	VWD	0	0	0	0	2	2	0	0	0	0	0	0
ENSBTAG00000019930	470.145	464.757	414.283	530.596	505.685	462.115	516.469	401.704	544.128	495.512	547.865	422.491	944.25	660.883	563.974	434.848	862.756	517.188	1006.68	818.403	811.651	819.334	609.271	481.313	731.749	-0.604861	4.51778e-06	0.000988091	CLNS1A	29	18349101	18369616	+	1582	protein_coding	Bos taurus chloride nucleotide-sensitive channel 1A (CLNS1A), mRNA. [Source:RefSeq mRNA;Acc:NM_001076300]	-	451	820	278	533	939	363	437	418	471	472	534	385
ENSBTAG00000002879	216.83	162.098	186.278	170.229	294.041	171.861	164.277	126.854	140.942	183.717	148.765	300.682	361.486	249.517	198.459	217.424	441.03	199.886	378.105	587.311	580.511	657.197	331.547	188.881	382.043	-1.01519	4.73863e-06	0.00100933	DCPS	29	29649010	29691817	+	3248	protein_coding	Bos taurus decapping enzyme, scavenger (DCPS), mRNA. [Source:RefSeq mRNA;Acc:NM_174695]	-	208	286	125	171	546	135	139	132	122	175	145	274
ENSBTAG00000050973	9.38206	2.26711	7.45112	5.97294	7.5395	2.54609	0	3.84406	0	11.548	3.0779	18.6554	92.3651	25.4762	10.0485	2.37622	23.7592	8.38683	124.44	0	77.7565	166.461	23.6819	6.02368	50.4319	-3.06893	5.12483e-06	0.00106084	-	5	68823081	68861800	+	2392	lncRNA	-	-	9	4	5	6	14	2	0	4	0	11	3	17
ENSBTAG00000019799	163.665	115.622	183.298	66.6978	225.108	137.489	268.28	147.035	82.0235	183.717	104.648	260.079	1435.98	172.339	184.642	13.0692	276.201	212.466	1313.79	364.111	1172.74	2154.27	336.929	161.472	694.23	-2.10451	5.75043e-06	0.00117381	FCAMR	16	4740835	4745514	-	3090	protein_coding	Fc fragment of IgA and IgM receptor [Source:VGNC Symbol;Acc:VGNC:28928]	V-set	157	204	123	67	418	108	227	153	71	175	102	237
ENSBTAG00000008366	0	2.26711	0	0	0.538536	0	0	1.92203	0	0	0	0	9.30296	5.9944	5.02427	1.18811	11.8796	1.39781	27.1214	0	66.0398	25.942	0	0.393973	13.99	-4.84059	5.88158e-06	1	STAC2	19	39703116	39716321	-	2589	protein_coding	SH3 and cysteine rich domain 2 [Source:VGNC Symbol;Acc:VGNC:35351]	C1_1	0	4	0	0	1	0	0	2	0	0	0	0
ENSBTAG00000001983	87.5659	109.388	80.4721	44.797	38.2361	66.1983	72.0929	25.9474	28.8815	74.5368	43.0905	107.543	485.747	143.866	43.9623	158.019	109.886	23.7627	429.157	95.8186	351.502	424.8	137.786	64.8958	218.573	-1.75381	6.71026e-06	0.00132422	SMAGP	5	28521680	28547602	+	2402	protein_coding	Bos taurus small cell adhesion glycoprotein (SMAGP), mRNA. [Source:RefSeq mRNA;Acc:NM_001083793]	-	84	193	54	45	71	52	61	27	25	71	42	98
ENSBTAG00000022902	8740.95	8360.52	12367.4	7206.35	9436.77	9185.01	7849.85	4162.15	7183.41	8199.05	8036.39	14249.5	23277.3	11788.7	12455.2	7650.24	26876.1	9327.55	20932.2	20191.8	21862.4	19237.1	12273.7	8748.11	16897.5	-0.949789	6.7576e-06	0.00132422	-	24	49151058	49154341	-	553	protein_coding	60S ribosomal protein L17 [Source:UniProtKB/Swiss-Prot;Acc:Q3T025]	-	8385	14751	8299	7239	17523	7215	6642	4331	6218	7810	7833	12985
ENSBTAG00000019177	438.872	333.265	533.501	386.25	461.525	450.658	421.921	450.716	529.11	483.964	350.88	787.918	870.491	520.764	541.365	676.034	873.15	526.973	1107.99	757.53	1269.67	1530.58	656.635	469.048	848.289	-0.855543	7.23086e-06	0.00136246	BIN1	2	5418420	5475051	+	3008	protein_coding	bridging integrator 1 [Source:VGNC Symbol;Acc:VGNC:26497]	-	421	588	358	388	857	354	357	469	458	461	342	718
ENSBTAG00000007375	1111.25	885.872	1381.44	787.432	1808.4	1173.75	771.748	591.024	731.28	1103.35	769.474	1981.87	4243.48	1751.12	1161.86	813.855	4484.55	1077.71	2961.82	2531.86	4929.55	5304.05	1336.41	1091.41	2781.48	-1.34962	7.68274e-06	0.00142928	MIF	17	71292117	71293211	+	956	protein_coding	Bos taurus macrophage migration inhibitory factor (MIF), mRNA. [Source:RefSeq mRNA;Acc:NM_001033608]	MIF	1066	1563	927	791	3358	922	653	615	633	1051	750	1806
ENSBTAG00000009216	44.8254	20.404	41.7263	14.9323	30.6966	10.1844	21.2733	3.84406	10.3974	35.6937	15.3895	14.2659	129.577	92.9133	16.3289	10.693	10.3946	11.1824	381.296	55.2366	315.287	370.754	12.3792	21.9694	127.822	-2.54233	7.95486e-06	0.00146141	HVCN1	17	54505222	54531025	-	1385	protein_coding	hydrogen voltage gated channel 1 [Source:VGNC Symbol;Acc:VGNC:30010]	Ion_trans	43	36	28	15	57	8	18	4	9	34	15	13
ENSBTAG00000020150	1.04245	3.96744	2.98045	2.98647	5.38536	0	2.3637	5.76609	6.93157	3.14944	2.05193	4.38951	7.97396	5.2451	12.5607	8.31677	43.0635	15.3759	27.1214	50.7275	0	29.1847	7.53515	3.41787	18.8277	-2.42696	8.28642e-06	0.00150352	KLHDC9	3	8389186	8391006	-	1179	protein_coding	Bos taurus kelch domain containing 9 (KLHDC9), mRNA. [Source:RefSeq mRNA;Acc:NM_001192635]	-	1	7	2	3	10	0	2	6	6	3	2	4
ENSBTAG00000051879	6.25471	0.566777	0	2.98647	2.15414	5.09218	0	0	0	1.04981	1.02597	6.58427	29.9024	2.2479	0	2.37622	34.1538	8.38683	82.162	13.5273	122.493	24.8611	0	2.14286	29.101	-3.76925	9.9853e-06	0.00176812	SHISA8	5	112892748	112897623	-	1161	protein_coding	shisa family member 8 [Source:HGNC Symbol;Acc:HGNC:18351]	-	6	1	0	3	4	4	0	0	0	1	1	6
ENSBTAG00000054072	71.9291	87.8504	134.12	76.6527	85.0887	48.3757	93.3662	127.815	117.837	55.6401	83.1032	79.0113	422.62	104.902	71.5958	173.464	83.1572	120.211	325.457	157.819	611.401	1302.5	50.5932	88.3991	311.248	-1.81658	1.10322e-05	0.00191477	-	5	119789095	119793455	+	3642	protein_coding	adrenomedullin 2 [Source:NCBI gene;Acc:618896]	-	69	155	90	77	158	38	79	133	102	53	81	72
ENSBTAG00000002136	218.915	126.958	201.18	108.508	167.485	157.857	164.277	151.84	175.6	116.529	120.038	119.614	329.591	164.097	211.019	203.167	231.652	216.66	528.868	287.456	564.534	445.337	142.091	152.4	302.225	-0.989225	1.10741e-05	0.00191477	FCHO1	7	5368410	5395426	-	4288	protein_coding	FCH domain only 1 [Source:VGNC Symbol;Acc:VGNC:28935]	-	210	224	135	109	311	124	139	158	152	111	117	109
ENSBTAG00000049377	46.9103	32.873	56.6285	33.8467	75.9336	63.6522	35.4555	21.1423	30.0368	36.7435	32.8309	98.7641	113.629	60.6933	71.5958	46.3363	114.341	47.5254	102.902	116.11	280.137	212.94	156.624	47.0681	120.258	-1.35499	1.13035e-05	0.00193099	-	29	44006546	44021285	+	426	protein_coding	-	-	45	58	38	34	141	50	30	22	26	35	32	90
ENSBTAG00000015511	26.0613	7.3681	5.9609	3.98196	11.8478	16.5496	3.54555	5.76609	8.08683	18.8967	8.20772	55.9663	213.968	35.2171	8.79247	1.18811	11.8796	0	346.197	107.091	352.567	424.8	39.8287	14.3532	140.139	-3.28909	1.14307e-05	0.00193099	FADS3	29	40392841	40407757	-	1703	protein_coding	Bos taurus fatty acid desaturase 3 (FADS3), mRNA. [Source:RefSeq mRNA;Acc:NM_001083691]	-	25	13	4	4	22	13	3	6	7	18	8	51
ENSBTAG00000020186	155.325	175.134	163.925	133.396	187.411	188.411	133.549	117.244	118.992	142.775	121.064	224.963	326.268	202.311	216.044	185.345	209.378	156.554	232.128	479.093	270.55	359.945	292.256	155.182	266.352	-0.780143	1.23244e-05	0.00203519	EIF1AD	29	44090468	44093581	-	1137	protein_coding	eukaryotic translation initiation factor 1A domain containing [Source:VGNC Symbol;Acc:VGNC:28377]	-	149	309	110	134	348	148	113	122	103	136	118	205
ENSBTAG00000003727	565.008	449.454	588.639	467.88	507.839	421.378	567.288	447.833	590.338	527.007	387.815	359.94	1289.12	683.362	732.287	683.163	809.298	663.957	1505.24	486.984	1133.33	1172.79	408.513	490.035	869.823	-0.828481	1.28825e-05	0.00208059	SH3KBP1	X	123270221	123601790	+	4089	protein_coding	Bos taurus SH3 domain containing kinase binding protein 1 (SH3KBP1), mRNA. [Source:RefSeq mRNA;Acc:NM_001128500]	-	542	793	395	470	943	331	480	466	511	502	378	328
ENSBTAG00000050891	173.047	148.495	257.809	101.54	248.265	276.251	173.732	117.244	112.06	139.625	184.674	260.079	502.36	230.035	193.434	141.385	628.134	205.477	563.169	760.912	469.735	517.759	284.721	182.735	408.829	-1.16243	1.30465e-05	0.00208417	-	16	55234390	55236405	-	638	lncRNA	-	-	166	262	173	102	461	217	147	122	97	133	180	237
ENSBTAG00000008556	135.519	48.176	92.3939	41.8106	129.787	89.1131	76.8203	57.6609	48.521	46.1918	40.0126	115.225	314.972	121.387	99.2293	57.0293	142.555	61.5034	496.163	129.637	589.032	885.27	60.2812	76.7692	268.824	-1.8084	1.47158e-05	0.00227208	POU2F2	18	51132250	51162438	+	2810	protein_coding	POU class 2 homeobox 2 [Source:HGNC Symbol;Acc:HGNC:9213]	Pou	130	85	62	42	241	70	65	60	42	44	39	105
ENSBTAG00000005390	852.725	829.761	983.548	758.563	1098.61	1265.41	568.47	533.363	720.883	687.628	563.255	1195.05	2243.34	1115.71	783.786	1068.11	2984.75	939.325	1967.1	1092.33	2207.01	2780.12	1271.83	838.105	1677.58	-1.00118	1.49087e-05	0.00227208	GMFG	18	49038391	49043335	-	635	protein_coding	Bos taurus glia maturation factor gamma (GMFG), mRNA. [Source:RefSeq mRNA;Acc:NM_001024537]	Cofilin_ADF	818	1464	660	762	2040	994	481	555	624	655	549	1089
ENSBTAG00000000016	16.6792	7.93487	22.3534	16.9233	30.158	6.36522	11.8185	26.9084	8.08683	7.3487	5.12983	13.1685	93.0296	31.4706	23.8653	29.7027	8.9097	9.78464	193.041	13.5273	144.862	179.432	9.68805	14.4062	67.0284	-2.21624	1.49191e-05	0.00227208	LTA	23	27720176	27721739	-	1265	protein_coding	Bos taurus lymphotoxin alpha (LTA), mRNA. [Source:RefSeq mRNA;Acc:NM_001013401]	-	16	14	15	17	56	5	10	28	7	7	5	12
ENSBTAG00000008827	813.112	358.203	515.618	425.074	859.504	590.692	582.652	271.967	384.702	607.842	253.413	625.506	2468.61	784.518	418.27	677.222	846.421	561.918	3517.01	448.656	2999.49	4280.43	585.589	524.024	1598.92	-1.60948	1.53725e-05	0.00230072	SPOCK2	28	28145189	28170447	-	5124	protein_coding	Bos taurus SPARC (osteonectin), cwcv and kazal like domains proteoglycan 2 (SPOCK2), mRNA. [Source:RefSeq mRNA;Acc:NM_001101115]	-	780	632	346	427	1596	464	493	283	333	579	247	570
ENSBTAG00000013662	4.1698	0.566777	1.49022	0.99549	0	0	0	0	1.15526	0	0	0	15.2834	1.4986	1.25607	0	0	0	101.307	0	17.0425	84.3114	16.685	0.69813	21.5803	-4.99467	1.5506e-05	0.00230072	COL8A1	1	43902264	44073696	+	5107	protein_coding	Bos taurus collagen type VIII alpha 1 chain (COL8A1), mRNA. [Source:RefSeq mRNA;Acc:NM_001101176]	Collagen	4	1	1	1	0	0	0	0	1	0	0	0
ENSBTAG00000038488	32760.1	26200.9	30200.9	22845.5	35403.4	39748.3	20827.8	15250.3	26947.6	24124.7	22688.2	51742.5	63194.3	45053.2	31087.7	32779.9	62690.1	34126	57941	62232.5	61647.1	66427.7	45794.4	29061.7	51179.4	-0.816454	1.56543e-05	0.00230072	-	X	130698907	130701055	-	844	protein_coding	-	-	31426	46228	20266	22949	65740	31223	17623	15869	23326	22980	22114	47151
ENSBTAG00000048135	502.461	58.378	336.791	221.994	733.486	519.402	325.009	48.0507	60.0736	228.859	49.2463	246.91	1942.32	720.827	344.162	58.2174	558.341	642.99	2967.4	529.82	2115.4	2441.79	821.332	277.555	1194.78	-2.10598	1.58684e-05	0.00230908	-	20	71927027	71928602	+	1047	protein_coding	-	C1-set	482	103	226	223	1362	408	275	50	52	218	48	225
ENSBTAG00000011871	15.6368	3.40066	5.9609	4.97745	4.30829	1.27304	14.1822	1.92203	0	9.44833	4.10386	0	93.6941	8.99161	6.28034	0	41.5786	19.5693	147.573	0	103.32	113.496	8.6116	5.43446	49.3741	-3.18903	1.63452e-05	0.00235515	BTLA	1	57228945	57261728	-	1734	protein_coding	B and T lymphocyte associated [Source:VGNC Symbol;Acc:VGNC:26602]	-	15	6	4	5	8	1	12	2	0	9	4	0
ENSBTAG00000042335	11.467	1.13355	2.98045	0.99549	3.23122	3.81913	3.54555	3.84406	9.24209	2.09963	9.23369	9.87641	19.2704	11.2395	12.5607	10.693	29.699	20.9671	17.5492	49.6002	3.19547	11.8901	23.1437	5.12235	19.0735	-1.9145	1.84474e-05	0.00260694	RF00334	15	43880109	43880237	-	129	snoRNA	-	-	11	2	2	1	6	3	3	4	8	2	9	9
ENSBTAG00000046862	281.462	134.326	140.081	146.337	408.21	309.35	238.734	62.4659	103.974	232.009	112.856	273.247	1140.28	344.678	179.618	150.89	308.87	230.638	895.008	384.402	1236.65	1940.24	298.177	203.588	646.314	-1.66647	1.8792e-05	0.00263034	MARCKSL1	2	121223027	121225422	+	1588	protein_coding	Bos taurus MARCKS like 1 (MARCKSL1), mRNA. [Source:RefSeq mRNA;Acc:NM_001076172]	-	270	237	94	147	758	243	202	65	90	221	110	249
ENSBTAG00000012684	1.04245	0	4.47067	2.98647	3.76975	0	2.3637	0	1.15526	11.548	3.0779	81.206	32.5604	0.7493	0	0	69.7926	1.39781	629.377	170.219	1592.41	1405.19	59.743	9.30168	360.131	-5.27693	1.9372e-05	0.00266431	CCL19	8	76054024	76055932	-	650	protein_coding	Bos taurus C-C motif chemokine ligand 19 (CCL19), mRNA. [Source:RefSeq mRNA;Acc:NM_001034345]	-	1	0	3	3	7	0	2	0	1	11	3	74
ENSBTAG00000050003	11.467	5.10099	8.94135	1.99098	12.3863	3.81913	11.8185	4.80507	9.24209	23.0959	5.12983	14.2659	67.1142	27.7241	3.7682	0	40.0936	6.98903	167.515	51.8547	48.9973	158.895	6.99693	9.33859	52.7225	-2.49996	1.99235e-05	0.00270188	-	13	42893622	42900368	-	1819	lncRNA	-	-	11	9	6	2	23	3	10	5	8	22	5	13
ENSBTAG00000003511	154.283	99.7527	113.257	94.5715	100.168	132.397	96.9117	87.4523	70.4709	108.131	108.752	166.802	235.896	191.821	115.558	122.375	329.659	118.813	303.92	166.837	223.683	205.374	155.009	111.079	197.177	-0.829983	2.00384e-05	0.00270188	SLAIN1	12	52840663	52892666	+	3188	protein_coding	SLAIN motif family member 1 [Source:VGNC Symbol;Acc:VGNC:56645]	-	148	176	76	95	186	104	82	91	61	103	106	152
ENSBTAG00000009908	20340.3	20388.7	23572.4	18101	26184.7	25893.7	17385	10072.4	16364.3	17438.5	17530.7	28675.6	44797.1	23683.1	22684.6	17668.4	43051.7	22452.9	43577.8	51392.6	53785.2	46188.6	31190.7	20162.3	36406.6	-0.852547	2.09375e-05	0.00277224	RPS3A	17	6717402	6722090	-	866	protein_coding	Bos taurus ribosomal protein S3A (RPS3A), mRNA. [Source:RefSeq mRNA;Acc:NM_001034038]	-	19512	35973	15818	18183	48622	20340	14710	10481	14165	16611	17087	26131
ENSBTAG00000021326	119.882	133.192	40.2361	80.6347	55.4692	63.6522	74.4566	22.1033	117.837	24.1457	44.1165	47.1873	819.989	188.074	50.2427	218.612	147.01	36.3429	605.446	54.1093	111.842	837.71	38.7522	68.576	282.557	-2.04247	2.14644e-05	0.00281663	CCL20	2	115948258	115951955	+	986	protein_coding	C-C motif chemokine ligand 20 [Source:VGNC Symbol;Acc:VGNC:26947]	-	115	235	27	81	103	50	63	23	102	23	43	43
ENSBTAG00000047839	13.5519	11.9023	31.2947	6.96843	22.08	3.81913	7.0911	5.76609	4.62104	1.04981	7.18176	30.7266	82.3976	2.9972	12.5607	9.50488	20.7893	6.98903	160.336	30.4365	263.094	291.847	5.92048	12.1711	80.6248	-2.7294	2.17283e-05	0.00282603	P2RY8	3	119510492	119511556	-	1065	protein_coding	P2Y receptor family member 8 [Source:VGNC Symbol;Acc:VGNC:32531]	7tm_1	13	21	21	7	41	3	6	6	4	1	7	28
ENSBTAG00000048169	4.1698	13.0359	5.9609	7.96392	11.3093	12.7304	10.6367	9.61014	12.7079	11.548	10.2597	10.9738	33.8893	18.7325	28.8895	15.4454	10.3946	9.78464	34.3006	31.5638	17.0425	21.6183	26.373	10.0755	22.5486	-1.1709	2.25296e-05	0.00287929	-	4	9704065	9704457	-	393	protein_coding	-	-	4	23	4	8	21	10	9	10	11	11	10	10
ENSBTAG00000011374	100.075	61.2119	67.0601	48.779	50.6224	82.7479	54.3651	41.3236	51.9868	107.081	62.5839	94.3746	182.737	111.646	97.9732	70.0985	144.04	47.5254	536.845	81.164	233.27	411.829	96.8805	68.5176	183.092	-1.42089	2.33748e-05	0.00293623	S1PR3	8	89122679	89135893	-	3724	protein_coding	Bos taurus sphingosine-1-phosphate receptor 3 (S1PR3), mRNA. [Source:RefSeq mRNA;Acc:NM_001101186]	7tm_1	96	108	45	49	94	65	46	43	45	102	61	86
ENSBTAG00000032360	227.254	141.127	326.359	171.224	209.491	164.223	289.553	255.63	247.226	199.465	152.869	250.202	800.719	261.506	239.909	222.176	488.548	244.616	609.435	485.856	640.16	545.863	224.44	219.552	433.021	-0.982007	2.40566e-05	0.00299627	NAP1L1	6	83916857	83918322	+	1466	protein_coding	Bos taurus nucleosome assembly protein 1 like 1 (NAP1L1), mRNA. [Source:RefSeq mRNA;Acc:NM_001099215]	-	218	249	219	172	389	129	245	266	214	190	149	228
ENSBTAG00000023426	33.3584	7.3681	23.8436	11.9459	23.6956	11.4574	22.4552	22.1033	15.0184	28.345	33.8569	13.1685	259.818	23.2283	11.3046	14.2573	84.6421	5.59122	162.729	69.8912	78.8217	166.461	25.2966	20.5514	82.0037	-2.00095	2.43443e-05	0.00300662	FAIM	1	130488923	130505304	-	1052	protein_coding	Fas apoptotic inhibitory molecule [Source:VGNC Symbol;Acc:VGNC:28709]	-	32	13	16	12	44	9	19	23	13	27	33	12
ENSBTAG00000013960	139.688	75.9481	171.376	144.346	84.0116	113.301	267.098	84.5693	113.216	176.369	82.0772	208.502	890.426	192.57	74.108	112.87	262.836	92.2551	888.626	322.401	737.089	1332.77	123.254	138.375	457.201	-1.72593	2.55572e-05	0.00309195	PSAT1	8	54216465	54245158	+	2646	protein_coding	phosphoserine aminotransferase 1 [Source:VGNC Symbol;Acc:VGNC:55075]	Aminotran_5	134	134	115	145	156	89	226	88	98	168	80	190
ENSBTAG00000020737	5.21226	1.13355	4.47067	1.99098	0	5.09218	0	0	0	12.5978	0	7.68165	122.932	32.2199	5.02427	1.18811	28.214	0	126.833	0	110.776	247.53	15.6085	3.18159	62.7569	-4.31678	2.56563e-05	0.00309195	SOX8	25	788526	793121	+	2647	protein_coding	SRY-box 8 [Source:VGNC Symbol;Acc:VGNC:35151]	HMG_box	5	2	3	2	0	4	0	0	0	12	0	7
ENSBTAG00000015278	582.73	541.838	499.225	479.826	760.413	757.461	522.378	447.833	525.644	453.52	448.347	897.656	1738.99	677.368	541.365	630.886	781.084	580.089	1710.25	1420.37	1352.75	2313.16	861.699	576.406	1146.18	-0.99194	2.56663e-05	0.00309195	ARPC5L	11	95859752	95866961	+	1041	protein_coding	Bos taurus actin related protein 2/3 complex subunit 5 like (ARPC5L), mRNA. [Source:RefSeq mRNA;Acc:NM_001034737]	-	559	956	335	482	1412	595	442	466	455	432	437	818
ENSBTAG00000010403	60.4622	47.6092	71.5308	73.6662	93.1667	89.1131	47.274	44.2067	85.4893	90.284	51.2983	120.712	168.782	107.15	87.9247	65.346	191.559	78.2771	199.422	182.619	170.425	139.438	127.559	72.901	138.046	-0.923906	2.62374e-05	0.00313504	FAAP24	18	43398418	43401991	+	1360	protein_coding	Bos taurus FA core complex associated protein 24 (FAAP24), mRNA. [Source:RefSeq mRNA;Acc:NM_001046062]	-	58	84	48	74	173	70	40	46	74	86	50	110
ENSBTAG00000020674	320.032	141.694	190.749	136.382	423.828	535.952	209.188	54.7778	93.5762	162.721	117.986	353.356	930.296	394.881	226.092	177.028	242.047	153.759	1696.69	289.71	1489.09	3901.03	449.956	228.353	904.597	-1.98617	2.6504e-05	0.00314137	LTB	23	27712125	27713962	+	696	protein_coding	lymphotoxin beta [Source:VGNC Symbol;Acc:VGNC:31068]	-	307	250	128	137	787	421	177	57	81	155	115	322
ENSBTAG00000019509	266.867	216.509	293.574	192.13	309.12	201.141	306.099	187.398	232.207	245.656	240.076	210.697	608.015	336.436	325.321	211.483	510.823	280.959	384.486	550.111	542.166	342.65	277.724	241.79	397.289	-0.716716	2.80277e-05	0.00328767	NUDT5	13	12189401	12209716	+	3055	protein_coding	nudix hydrolase 5 [Source:VGNC Symbol;Acc:VGNC:32339]	NUDIX	256	382	197	193	574	158	259	195	201	234	234	192
ENSBTAG00000003986	88.6083	88.9839	183.298	89.5941	140.558	156.584	73.2747	82.6472	149.029	128.077	122.09	158.023	344.874	145.364	131.887	111.682	184.134	150.963	849.539	158.946	625.248	559.914	159.853	121.731	311.128	-1.35598	2.81858e-05	0.00328767	CXXC5	7	50878379	50886363	+	2160	protein_coding	Bos taurus CXXC finger protein 5 (CXXC5), mRNA. [Source:RefSeq mRNA;Acc:NM_001038176]	zf-CXXC	85	157	123	90	261	123	62	86	129	122	119	144
ENSBTAG00000010070	0	0.566777	0	0	1.07707	0	0	0	0	1.04981	0	0	27.2444	3.7465	0	0	0	1.39781	15.1561	16.9092	8.52127	42.1557	0	0.224472	10.4664	-4.94208	2.87037e-05	1	GSDMA	19	40292881	40304832	+	2252	protein_coding	gasdermin A [Source:VGNC Symbol;Acc:VGNC:49998]	-	0	1	0	0	2	0	0	0	0	1	0	0
ENSBTAG00000003423	864.192	944.25	862.84	760.554	846.579	841.482	702.019	761.123	735.901	901.79	718.176	764.873	1017.34	1334.5	1068.91	1011.08	1133.02	798.147	1088.05	999.895	1155.7	1085.24	824.023	808.648	1046.9	-0.372051	2.99345e-05	0.00343709	DDX24	21	58661562	58680016	-	2912	protein_coding	Bos taurus DEAD-box helicase 24 (DDX24), mRNA. [Source:RefSeq mRNA;Acc:NM_001099045]	DEAD	829	1666	579	764	1572	661	594	792	637	859	700	697
ENSBTAG00000030593	460.763	305.493	384.478	230.954	421.135	483.757	380.556	247.942	316.542	380.033	272.907	728.659	1291.12	451.079	423.295	412.274	426.181	409.557	1067.31	748.512	1404.94	2534.75	698.616	384.435	897.057	-1.22302	3.08249e-05	0.00351189	RFTN1	1	153335376	153514351	-	3156	protein_coding	raftlin, lipid raft linker 1 [Source:HGNC Symbol;Acc:HGNC:30278]	-	442	539	258	232	782	380	322	258	274	362	266	664
ENSBTAG00000037510	1279.09	1307.55	1227.95	1287.17	1483.13	1376.16	1244.49	1156.1	1671.66	1064.51	970.563	1350.87	2671.28	1325.51	1380.42	2752.85	2074.47	1498.45	1465.36	1581.57	2721.48	2616.9	1676.57	1284.94	1978.62	-0.622689	3.16882e-05	0.00355512	-	4	113314340	113317506	+	1720	protein_coding	-	-	1227	2307	824	1293	2754	1081	1053	1203	1447	1014	946	1231
ENSBTAG00000026375	110.5	89.5507	116.238	94.5715	138.942	86.567	72.0929	52.8558	84.3341	196.315	124.142	355.551	696.393	182.829	51.4988	73.6628	253.926	104.835	615.816	648.184	787.152	1141.45	150.703	126.805	427.859	-1.75492	3.24754e-05	0.00360142	RMI2	25	9989195	9994633	+	1518	protein_coding	Bos taurus RecQ mediated genome instability 2 (RMI2), mRNA. [Source:RefSeq mRNA;Acc:NM_001099720]	-	106	158	78	95	258	68	61	55	73	187	121	324
ENSBTAG00000006844	101.118	55.5441	129.65	61.7204	87.7814	87.84	137.095	61.5049	135.166	101.832	96.4407	129.491	221.942	111.646	75.364	114.059	243.532	100.642	875.863	118.364	534.709	555.591	113.566	98.7651	278.662	-1.4989	3.28116e-05	0.00360142	LEF1	6	17083864	17200183	+	2589	protein_coding	lymphoid enhancer binding factor 1 [Source:VGNC Symbol;Acc:VGNC:30833]	HMG_box	97	98	87	62	163	69	116	64	117	97	94	118
ENSBTAG00000014149	11.467	2.83388	2.98045	1.99098	8.07804	5.09218	0	3.84406	2.31052	14.6974	6.15579	0	77.7461	5.9944	15.0728	1.18811	16.3344	8.38683	25.5261	27.0547	24.4986	118.901	5.38225	4.95419	29.6441	-2.57343	3.2915e-05	0.00360142	LCN2	11	98781893	98785927	+	797	protein_coding	lipocalin 2 [Source:VGNC Symbol;Acc:VGNC:30814]	-	11	5	2	2	15	4	0	4	2	14	6	0
ENSBTAG00000006039	3950.89	3515.72	4357.42	3680.33	5308.35	4178.13	3342.27	2940.7	3872.44	3318.46	2843.98	4465.23	7671.62	5418.94	4333.43	5757.58	6233.82	4646.3	6897.62	3939.83	7196.21	10121.7	3892.44	3814.49	6009.95	-0.655856	3.3081e-05	0.00360142	ARHGDIB	5	94945968	94965348	+	1599	protein_coding	Rho GDP dissociation inhibitor beta [Source:VGNC Symbol;Acc:VGNC:26102]	-	3790	6203	2924	3697	9857	3282	2828	3060	3352	3161	2772	4069
ENSBTAG00000001744	425.32	492.529	503.696	415.119	491.683	482.484	450.285	423.807	441.31	412.577	476.048	466.386	559.506	503.53	512.475	571.481	686.047	510.199	611.03	622.257	766.914	498.302	559.754	456.77	581.954	-0.348285	3.50974e-05	0.00373043	BET1L	11	82867458	82871788	-	2938	protein_coding	Bos taurus Bet1 golgi vesicular membrane trafficking protein like (BET1L), mRNA. [Source:RefSeq mRNA;Acc:NM_001034362]	-	408	869	338	417	913	379	381	441	382	393	464	425
ENSBTAG00000015505	87.5659	35.7069	64.0797	36.8331	56.0077	71.2905	57.9107	9.61014	23.1052	106.031	25.6491	51.5768	174.763	56.1975	41.4502	36.8314	65.3378	48.9232	450.695	102.582	477.191	736.104	61.8959	52.1139	204.725	-1.97566	3.56006e-05	0.00373043	FADS2	29	40350389	40387558	+	3109	protein_coding	Bos taurus fatty acid desaturase 2 (FADS2), mRNA. [Source:RefSeq mRNA;Acc:NM_001083444]	-	84	63	43	37	104	56	49	10	20	101	25	47
ENSBTAG00000016510	397.174	409.779	308.477	246.881	557.385	515.583	373.465	301.758	234.518	353.787	359.088	695.738	561.5	510.274	599.144	394.452	833.057	450.093	681.227	1321.17	1162.09	1000.93	635.644	396.136	740.87	-0.902467	3.57735e-05	0.00373043	RRP7A	5	113436160	113444152	-	3502	protein_coding	ribosomal RNA processing 7 homolog A [Source:NCBI gene;Acc:512692]	-	381	723	207	248	1035	405	316	314	203	337	350	634
ENSBTAG00000019211	262.698	227.844	338.281	198.102	345.74	348.814	307.281	197.008	247.226	326.492	284.192	415.906	910.361	298.222	345.418	236.434	996.401	307.517	735.47	1023.57	591.163	509.111	393.443	291.632	577.01	-0.984835	3.57862e-05	0.00373043	BRIX1	20	39219143	39228770	-	2106	protein_coding	BRX1, biogenesis of ribosomes [Source:VGNC Symbol;Acc:VGNC:26569]	-	252	402	227	199	642	274	260	205	214	311	277	379
ENSBTAG00000002745	842.3	684.099	648.248	636.118	1003.29	880.946	848.569	466.092	680.449	900.74	583.774	1021.66	2218.09	1060.26	911.905	550.095	1795.3	620.626	2168.12	1876.92	1807.57	2064.55	989.796	766.357	1460.29	-0.930281	3.5789e-05	0.00373043	APEX1	10	26670901	26673480	-	1402	protein_coding	Bos taurus apurinic/apyrimidinic endodeoxyribonuclease 1 (APEX1), mRNA. [Source:RefSeq mRNA;Acc:NM_176609]	Exo_endo_phos	808	1207	435	639	1863	692	718	485	589	858	569	931
ENSBTAG00000050125	2.0849	17.0033	20.8631	16.9233	35.0048	22.9148	26.0007	23.0643	13.8631	8.39851	8.20772	6.58427	107.649	14.986	17.5849	47.5244	47.5184	8.38683	113.272	37.2001	109.711	165.38	15.0703	16.7428	62.2075	-1.89039	3.72741e-05	0.00383089	-	17	61082425	61085624	-	1429	lncRNA	-	-	2	30	14	17	65	18	22	24	12	8	8	6
ENSBTAG00000045504	172.004	174.567	266.75	139.369	211.106	198.595	177.278	72.0761	161.737	187.917	229.816	337.993	911.69	403.124	203.483	117.623	754.354	202.682	692.394	473.456	483.582	338.327	257.272	194.101	439.817	-1.18131	3.75894e-05	0.00383647	-	9	41851729	41852517	-	789	protein_coding	-	Ribosomal_S4e	165	308	179	140	392	156	150	75	140	179	224	308
ENSBTAG00000002972	26.0613	20.9707	26.824	4.97745	22.08	16.5496	14.1822	9.61014	12.7079	18.8967	24.6232	14.2659	104.326	13.4874	17.5849	20.1979	41.5786	43.332	82.162	32.691	72.4308	49.7221	31.2171	17.6458	46.2482	-1.39486	3.80011e-05	0.00385174	CASC1	5	84818340	84887228	+	2435	protein_coding	Bos taurus cancer susceptibility 1 (CASC1), mRNA. [Source:RefSeq mRNA;Acc:NM_001046282]	-	25	37	18	5	41	13	12	10	11	18	24	13
ENSBTAG00000016625	622.343	392.209	499.225	368.331	467.449	404.828	494.014	531.441	596.115	544.854	359.088	411.517	1067.85	487.795	692.093	651.084	828.602	539.553	1857.02	598.584	1430.51	1213.87	405.284	474.285	888.385	-0.905858	3.89943e-05	0.00388355	TMEM131L	17	3995816	4171087	-	4967	protein_coding	Bos taurus transmembrane 131 like (TMEM131L), mRNA. [Source:RefSeq mRNA;Acc:NM_001076803]	-	597	692	335	370	868	318	418	553	516	519	350	375
ENSBTAG00000018387	547.287	761.181	657.189	567.429	555.231	728.181	495.195	416.119	467.881	447.221	628.917	625.506	924.98	785.267	806.395	578.609	1158.26	641.593	618.209	978.477	1073.68	866.895	881.613	574.778	846.725	-0.55855	4.30744e-05	0.00415121	EIPR1	8	111093358	111161253	+	2341	protein_coding	EARP complex and GARP complex interacting protein 1 [Source:VGNC Symbol;Acc:VGNC:28421]	-	525	1343	441	570	1031	572	419	433	405	426	613	570
ENSBTAG00000023218	680.721	800.855	791.309	750.599	807.266	810.929	660.654	551.622	719.728	683.429	767.422	1057.87	1311.05	974.84	920.697	746.133	1072.13	859.65	1400.74	1422.62	1081.14	1117.67	903.68	756.867	1073.67	-0.504905	4.3412e-05	0.00415121	UBE2V2	14	19592402	19612714	+	1851	protein_coding	ubiquitin conjugating enzyme E2 V2 [Source:VGNC Symbol;Acc:VGNC:36597]	UQ_con	653	1413	531	754	1499	637	559	574	623	651	748	964
ENSBTAG00000048781	1965.02	2078.37	2157.85	1271.24	3308.77	2743.41	1476.13	1087.87	1438.3	2145.82	1763.63	3225.2	5745.91	2692.24	2152.9	2050.68	3942.54	1919.19	3914.26	4801.07	7670.2	7109.18	3576.51	2055.13	4143.15	-1.01148	4.34343e-05	0.00415121	-	11	104128203	104131916	-	1215	lncRNA	-	-	1885	3667	1448	1277	6144	2155	1249	1132	1245	2044	1719	2939
ENSBTAG00000040308	4853.65	4559.72	5367.79	3509.1	6674.62	5918.38	4148.3	2588.01	3789.26	4614.98	4437.3	9336.5	14280.7	7202.28	6328.07	4199.97	14503.5	5334.02	11808.2	10871.5	9321.2	10478.4	7171.85	4983.13	9227.24	-0.888859	4.34978e-05	0.00415121	RPS13	15	35408334	35411050	+	520	protein_coding	ribosomal protein S13 [Source:NCBI gene;Acc:535668]	-	4656	8045	3602	3525	12394	4649	3510	2693	3280	4396	4325	8508
ENSBTAG00000006104	685.933	771.383	809.192	646.073	991.983	868.216	594.471	503.572	646.946	822.004	627.891	1191.75	1735	978.586	918.185	805.538	1195.38	793.953	1562.67	1164.48	1937.52	1769.46	1030.7	763.285	1262.86	-0.726605	4.54297e-05	0.00428182	SNU13	5	112734335	112743206	-	1492	protein_coding	Bos taurus small nuclear ribonucleoprotein 13 (SNU13), mRNA. [Source:RefSeq mRNA;Acc:NM_001077004]	-	658	1361	543	649	1842	682	503	524	560	783	612	1086
ENSBTAG00000013923	2.0849	3.40066	1.49022	5.97294	1.61561	0	4.7274	2.88304	4.62104	3.14944	0	8.77903	21.2639	3.7465	2.51213	2.37622	0	0	42.2775	18.0364	118.233	76.745	11.3027	3.22702	26.9539	-3.0638	4.55411e-05	0.00428182	QPCT	11	19792170	19822758	+	2386	protein_coding	glutaminyl-peptide cyclotransferase [Source:VGNC Symbol;Acc:VGNC:33598]	-	2	6	1	6	3	0	4	3	4	3	0	8
ENSBTAG00000005940	648.405	582.08	548.403	660.01	508.917	576.689	496.377	602.556	567.233	596.294	506.827	695.738	835.937	741.807	521.268	741.38	895.425	580.089	876.661	815.021	903.254	766.369	821.332	582.461	772.595	-0.408738	4.57404e-05	0.00428182	PRKAB1	17	55750475	55759908	-	2328	protein_coding	Bos taurus protein kinase AMP-activated non-catalytic subunit beta 1 (PRKAB1), mRNA. [Source:RefSeq mRNA;Acc:NM_001024558]	-	622	1027	368	663	945	453	420	627	491	568	494	634
ENSBTAG00000020905	5238.32	5123.66	5117.43	3818.7	6761.32	6470.88	4629.31	2888.81	4182.05	5531.47	4580.93	8229.24	13113.2	6885.32	6827.98	5203.92	12564.2	4758.13	10988.2	9719.38	9863.36	13831.4	6437.17	5214.34	9108.38	-0.80471	4.60933e-05	0.00428755	RPL11	2	129168191	129198058	-	1518	protein_coding	ribosomal protein L11 [Source:VGNC Symbol;Acc:VGNC:34108]	-	5025	9040	3434	3836	12555	5083	3917	3006	3620	5269	4465	7499
ENSBTAG00000038379	166.792	190.437	207.141	170.229	230.493	208.779	145.368	106.673	159.426	140.675	167.232	320.435	427.272	327.444	256.238	139.009	329.659	191.499	307.11	535.457	416.477	403.182	262.654	184.473	326.909	-0.826052	4.83224e-05	0.00445685	-	X	37069991	37070473	+	483	protein_coding	60S ribosomal protein L21-like [Source:NCBI gene;Acc:101902561]	-	160	336	139	171	428	164	123	111	138	134	163	292
ENSBTAG00000050435	2791.68	2149.78	3525.87	1932.25	2908.09	2970.01	1440.68	1892.24	2441.07	2009.34	1893.93	3552.21	6683.51	3912.85	2880.16	2629.29	6014.05	2679.59	5333.35	3999.58	4014.58	4821.97	2940.32	2458.93	4173.57	-0.763412	4.86612e-05	0.00445685	-	11	63329990	63332575	+	222	protein_coding	-	-	2678	3793	2366	1941	5400	2333	1219	1969	2113	1914	1846	3237
ENSBTAG00000013761	751.607	689.767	873.272	627.159	1434.66	832.571	828.477	449.755	564.923	1571.57	816.668	2579.94	5307.34	1210.12	612.961	671.282	2160.6	803.738	4132.83	3685.07	5316.2	7304.83	1252.99	1001.7	2950.72	-1.55865	4.88231e-05	0.00445685	STMN1	2	127152813	127183806	+	2746	protein_coding	stathmin 1 [Source:NCBI gene;Acc:616317]	-	721	1217	586	630	2664	654	701	468	489	1497	796	2351
ENSBTAG00000009208	177.217	60.6451	84.9428	49.7745	85.6272	92.9322	65.0018	57.6609	57.7631	117.579	75.9214	150.341	447.871	166.345	82.9004	43.9601	92.0669	97.8464	667.666	205.164	403.695	476.684	113.566	89.6171	254.342	-1.50697	4.92546e-05	0.00446848	TCTN1	17	54477625	54505524	+	2421	protein_coding	tectonic family member 1 [Source:VGNC Symbol;Acc:VGNC:35708]	-	170	107	57	50	159	73	55	60	50	112	74	137
ENSBTAG00000052466	136.561	68.0132	93.8842	46.788	149.174	124.758	130.004	60.5439	106.284	122.828	92.3369	201.918	307.662	131.877	170.825	89.1082	427.665	111.824	469.041	473.456	202.38	199.969	172.77	111.091	250.598	-1.17408	4.96372e-05	0.00447557	-	4	76611350	76614443	+	854	protein_coding	-	-	131	120	63	47	277	98	110	63	92	117	90	184
ENSBTAG00000006025	59.4197	66.8796	84.9428	48.779	47.9297	94.2053	57.9107	73.0371	82.0235	87.1346	45.1425	73.5244	112.964	81.6738	113.046	96.2369	108.401	67.0947	183.469	189.383	97.9946	138.357	89.8836	68.4107	116.228	-0.771974	5.11726e-05	0.00454946	AHSA2	11	59837506	59859806	+	1204	protein_coding	Bos taurus activator of HSP90 ATPase homolog 2 (AHSA2), mRNA. [Source:RefSeq mRNA;Acc:NM_001102134]	-	57	118	57	49	89	74	49	76	71	83	44	67
ENSBTAG00000030575	30.2311	12.4691	22.3534	22.8963	32.3122	25.4609	17.7278	13.4542	10.3974	28.345	8.20772	10.9738	51.1663	25.4762	28.8895	24.9503	51.9732	19.5693	153.954	21.4183	73.4959	144.843	28.5259	19.5691	56.7511	-1.53708	5.11833e-05	0.00454946	BHLHE41	5	83818249	83821356	+	1454	protein_coding	Bos taurus basic helix-loop-helix family member e41 (BHLHE41), mRNA. [Source:RefSeq mRNA;Acc:NM_001076297]	HLH	29	22	15	23	60	20	15	14	9	27	8	10
ENSBTAG00000000735	406.556	298.124	371.066	365.345	390.977	268.612	290.735	249.864	300.368	275.051	291.374	363.232	1094.43	394.881	341.65	370.69	730.595	332.678	841.562	368.62	574.12	955.53	379.449	322.609	580.382	-0.847754	5.26975e-05	0.0046377	BCL2A1	21	25981584	25994592	-	1583	protein_coding	BCL2 related protein A1 [Source:NCBI gene;Acc:282151]	-	390	526	249	367	726	211	246	260	260	262	284	331
ENSBTAG00000014042	71.9291	12.4691	20.8631	17.9188	26.9268	14.0035	23.637	6.7271	33.5026	24.1457	18.4674	18.6554	150.176	56.1975	15.0728	7.12866	38.6087	25.1605	283.18	65.3821	90.5384	257.258	25.2966	24.1038	92.1818	-1.93856	5.47432e-05	0.00476071	TLR10	6	58034093	58059082	-	3216	protein_coding	Bos taurus toll like receptor 10 (TLR10), mRNA. [Source:RefSeq mRNA;Acc:NM_001076918]	TIR	69	22	14	18	50	11	20	7	29	23	18	17
ENSBTAG00000006044	211.618	181.935	160.944	177.197	142.712	129.85	234.006	172.022	247.226	241.457	146.713	139.367	435.91	248.018	218.556	219.8	265.806	219.455	634.163	200.655	502.755	628.012	197.529	182.087	342.787	-0.914003	5.61384e-05	0.00485333	KLHL5	6	58266641	58336226	+	2425	protein_coding	kelch like family member 5 [Source:VGNC Symbol;Acc:VGNC:30668]	BACK	203	321	108	178	265	102	198	179	214	230	143	127
ENSBTAG00000005260	22.9339	17.0033	2.98045	8.95941	5.9239	11.4574	14.1822	2.88304	0	6.29888	10.2597	6.58427	250.515	30.7213	5.02427	17.8216	0	0	256.058	51.8547	76.6914	618.284	0	9.1222	118.816	-3.70108	5.98945e-05	0.00508755	SPP1	6	36693193	36730559	-	2200	protein_coding	secreted phosphoprotein 1 [Source:VGNC Symbol;Acc:VGNC:35232]	-	22	30	2	9	11	9	12	3	0	6	10	6
ENSBTAG00000050647	725.546	710.738	722.759	555.483	744.257	728.181	720.929	364.224	545.283	772.663	740.747	929.48	1882.52	1058.76	831.516	526.333	1202.81	745.03	1636.86	1173.5	1312.27	1420.32	881.613	688.358	1151.96	-0.74343	6.00805e-05	0.00508755	-	21	20127284	20128027	+	744	processed_pseudogene	-	-	696	1254	485	558	1382	572	610	379	472	736	722	847
ENSBTAG00000009491	184.514	114.489	135.61	112.49	197.643	133.67	145.368	143.191	102.818	152.223	115.934	242.521	267.128	191.821	217.3	118.811	353.418	134.189	256.058	467.82	291.853	435.609	240.048	148.373	270.369	-0.864735	6.02322e-05	0.00508755	WDR74	29	41141424	41149376	-	1793	protein_coding	Bos taurus WD repeat domain 74 (WDR74), mRNA. [Source:RefSeq mRNA;Acc:NM_001014854]	-	177	202	91	113	367	105	123	149	89	145	113	221
ENSBTAG00000013070	48.9952	18.1369	43.2165	34.8421	14.0019	61.1061	16.5459	12.4932	4.62104	111.28	27.7011	265.566	920.993	68.1863	27.6335	10.693	135.13	22.3649	796.094	485.856	641.225	936.073	72.1222	54.8755	374.216	-2.77113	6.09752e-05	0.00510614	EAF2	1	66294136	66349798	+	1272	protein_coding	Bos taurus ELL associated factor 2 (EAF2), mRNA. [Source:RefSeq mRNA;Acc:NM_001046507]	-	47	32	29	35	26	48	14	13	4	106	27	242
ENSBTAG00000014725	283.547	164.365	189.259	205.071	240.726	179.499	252.916	128.776	233.363	312.845	169.284	486.139	554.19	285.483	216.044	300.592	420.241	223.649	800.083	537.711	1345.29	1059.3	254.042	237.149	545.148	-1.20122	6.14957e-05	0.00510614	CD27	5	103931998	103937571	-	1832	protein_coding	Bos taurus CD27 molecule (CD27), mRNA. [Source:RefSeq mRNA;Acc:NM_001082434]	-	272	290	127	206	447	141	214	134	202	298	165	443
ENSBTAG00000043953	722.419	935.181	1128.1	1122.91	786.801	924.23	797.749	1057.12	1038.58	591.045	1352.22	948.135	2991.57	1201.88	817.7	836.429	896.91	1003.62	3618.32	1419.24	3456.44	7391.3	1473.66	950.374	2282.46	-1.2642	6.17865e-05	0.00510614	SPIB	18	56573070	56580058	+	2584	protein_coding	Spi-B transcription factor [Source:NCBI gene;Acc:784460]	Ets	693	1650	757	1128	1461	726	675	1100	899	563	1318	864
ENSBTAG00000003460	888.168	776.484	706.367	768.518	713.022	795.653	738.657	530.48	686.225	770.564	832.058	907.532	2345.67	957.606	758.665	855.439	956.308	712.881	2849.35	1185.9	1975.87	2903.34	758.898	759.477	1478.17	-0.96108	6.20304e-05	0.00510614	TCEA1	14	21961033	21989950	-	2603	protein_coding	Bos taurus transcription elongation factor A1 (TCEA1), mRNA. [Source:RefSeq mRNA;Acc:NM_001045925]	-	852	1370	474	772	1324	625	625	552	594	734	811	827
ENSBTAG00000017215	249.146	172.3	174.356	205.071	187.949	162.95	320.282	207.579	358.131	209.963	151.843	211.794	1046.58	266.751	185.898	174.652	348.963	329.882	829.597	282.947	764.784	990.119	220.134	217.614	494.574	-1.1855	6.25369e-05	0.00510614	WDR76	21	55434615	55488834	+	3668	protein_coding	WD repeat domain 76 [Source:VGNC Symbol;Acc:VGNC:36920]	-	239	304	117	206	349	128	271	216	310	200	148	193
ENSBTAG00000021202	506.631	522.568	444.087	472.858	479.297	381.913	275.371	412.275	377.77	331.741	449.373	445.536	522.295	557.48	754.896	463.363	640.013	539.553	494.567	633.53	589.032	572.885	616.806	424.952	580.402	-0.44698	6.28923e-05	0.00510679	ACOT7	16	46978211	47087033	+	4472	protein_coding	acyl-CoA thioesterase 7 [Source:NCBI gene;Acc:514788]	4HBT	486	922	298	475	890	300	233	429	327	316	438	406
ENSBTAG00000018812	793.305	596.816	806.212	440.006	1051.76	771.465	835.568	473.78	676.983	945.882	625.839	1575.84	2197.49	1011.56	871.711	611.876	2326.92	729.654	2526.28	3071.83	2166.53	2001.86	946.738	799.454	1678.4	-1.07006	6.32852e-05	0.00511045	NOP56	13	52519428	52524691	-	1926	protein_coding	Bos taurus NOP56 ribonucleoprotein (NOP56), mRNA. [Source:RefSeq mRNA;Acc:NM_001033622]	-	761	1053	541	442	1953	606	707	493	586	901	610	1436
ENSBTAG00000014685	940.291	503.864	752.564	446.975	875.121	656.891	862.751	326.745	514.091	1112.8	573.515	1552.79	3034.09	1278.31	785.042	329.106	2086.35	785.567	3004.1	2418.01	2034.45	2531.51	1158.8	759.867	1767.76	-1.21834	6.4527e-05	0.00512151	HPRT1	X	18176948	18208578	+	1803	protein_coding	hypoxanthine phosphoribosyltransferase 1 [Source:NCBI gene;Acc:281229]	Pribosyltran	902	889	505	449	1625	516	730	340	445	1060	559	1415
ENSBTAG00000031767	10.4245	19.8372	11.9218	4.97745	23.157	17.8226	21.2733	22.1033	18.4842	29.3948	18.4674	46.0899	28.5734	15.7353	50.2427	33.2671	114.341	54.5144	55.0406	85.6731	62.8443	46.4794	20.4526	20.3295	51.5604	-1.32888	6.49198e-05	0.00512151	-	23	31756982	31757391	-	408	pseudogene	-	Histone	10	35	8	5	43	14	18	23	16	28	18	42
ENSBTAG00000020795	2298.6	2625.88	4858.13	1679.39	3311.46	3144.42	1636.86	1474.2	1873.83	2390.43	2145.29	4222.71	8653.08	3044.41	4068.4	1936.62	9037.4	2557.98	7160.86	5915.95	7520.02	6378.49	3342.92	2638.43	5419.65	-1.03859	6.72446e-05	0.00524476	RPS21	13	54866473	54867802	-	422	protein_coding	ribosomal protein S21 [Source:VGNC Symbol;Acc:VGNC:34134]	Ribosomal_S21e	2205	4633	3260	1687	6149	2470	1385	1534	1622	2277	2091	3848
ENSBTAG00000055022	0	0	0	0	0	0	0	0	0	1.04981	0	0	9.30296	0	0	1.18811	0	0	26.3238	0	20.238	51.884	6.4587	0.0874845	10.4905	-5.60413	6.79173e-05	1	LEFTY2	16	28910505	28913354	-	1104	protein_coding	Bos taurus left-right determination factor 2 (LEFTY2), mRNA. [Source:RefSeq mRNA;Acc:NM_001206043]	TGFb_propeptide	0	0	0	0	0	0	0	0	0	1	0	0
ENSBTAG00000004273	283.547	388.809	309.967	343.444	374.283	301.711	328.554	354.614	523.333	216.262	298.556	388.472	669.148	470.561	551.413	508.511	957.793	511.597	745.042	316.765	566.664	916.617	249.198	342.629	587.574	-0.776825	6.85505e-05	0.00529388	CST7	13	42573807	42584178	+	2377	protein_coding	cystatin F [Source:VGNC Symbol;Acc:VGNC:27777]	-	272	686	208	345	695	237	278	369	453	206	291	354
ENSBTAG00000019796	128.221	53.277	154.983	137.378	96.398	43.2835	165.459	79.7642	143.252	170.07	102.597	142.659	223.271	215.799	151.984	281.582	84.6421	142.576	1349.69	46.2184	757.327	1005.25	77.5044	118.112	394.168	-1.73995	6.87985e-05	0.00529388	FCMR	16	4689496	4707225	-	2207	protein_coding	Fc fragment of IgM receptor [Source:VGNC Symbol;Acc:VGNC:28938]	V-set	123	94	104	138	179	34	140	83	124	162	100	130
ENSBTAG00000010602	440.957	468.724	290.594	450.957	402.286	376.821	368.737	296.953	331.56	375.833	426.802	305.071	501.031	425.603	491.122	504.947	623.679	410.955	481.804	631.275	623.118	672.33	420.354	377.941	526.02	-0.473368	7.0399e-05	0.00532956	DDX56	4	76865589	76874946	+	2308	protein_coding	Bos taurus DEAD-box helicase 56 (DDX56), mRNA. [Source:RefSeq mRNA;Acc:NM_001034329]	DEAD	423	827	195	453	747	296	312	309	287	358	416	278
ENSBTAG00000014733	292.929	211.974	259.299	177.197	311.812	288.981	291.917	245.059	224.121	313.894	200.063	298.487	394.711	257.01	364.259	255.444	403.906	253.003	668.464	564.766	771.175	562.076	346.617	259.644	440.13	-0.761864	7.04185e-05	0.00532956	NOP2	5	103848170	103856938	+	2653	protein_coding	Bos taurus NOP2 nucleolar protein (NOP2), mRNA. [Source:RefSeq mRNA;Acc:NM_001102257]	-	281	374	174	178	579	227	247	255	194	299	195	272
ENSBTAG00000012498	13.5519	1.70033	0	0	0	0	1.18185	0	4.62104	0	1.02597	0	61.7982	35.9664	0	1.18811	0	1.39781	200.22	0	215.162	319.951	8.07338	1.84009	76.7052	-5.38308	7.06006e-05	0.00532956	PAX5	8	60998035	61178197	-	1832	protein_coding	paired box 5 [Source:VGNC Symbol;Acc:VGNC:54466]	PAX	13	3	0	0	0	0	1	0	4	0	1	0
ENSBTAG00000019718	13585.2	13745.5	14643	9756.8	19219.8	14613.3	11745.2	7274.88	11206	12649.2	11742.2	24172	35530	19346.9	17527.2	9832.79	32810	12444.7	30624.9	31143.3	35209.9	33546.2	19097.3	13696.1	25192.1	-0.879208	7.07127e-05	0.00532956	RPS15	7	43846494	43848179	+	499	protein_coding	Bos taurus ribosomal protein S15 (RPS15), mRNA. [Source:RefSeq mRNA;Acc:NM_001024541]	-	13032	24252	9826	9801	35689	11479	9938	7570	9700	12049	11445	22027
ENSBTAG00000002376	651.532	544.672	579.698	625.168	584.312	597.058	557.833	437.262	664.275	604.693	517.086	817.547	1470.53	892.417	590.352	567.916	850.876	594.067	1335.33	1387.68	1248.37	1245.22	602.274	598.428	980.457	-0.712995	7.19359e-05	0.00539409	PPIL1	23	10771195	10791508	-	1508	protein_coding	Bos taurus peptidylprolyl isomerase like 1 (PPIL1), mRNA. [Source:RefSeq mRNA;Acc:NM_001014869]	Pro_isomerase	625	961	389	628	1085	469	472	455	575	576	504	745
ENSBTAG00000033010	288.759	232.945	217.573	190.139	266.037	255.882	274.189	202.774	240.294	317.044	213.401	221.67	520.966	328.194	253.726	212.672	406.876	278.163	408.417	597.457	291.853	577.209	365.993	243.392	385.593	-0.664673	7.314e-05	0.00543538	TTC27	11	15188503	15362377	+	2811	protein_coding	Bos taurus tetratricopeptide repeat domain 27 (TTC27), mRNA. [Source:RefSeq mRNA;Acc:NM_001075862]	-	277	411	146	191	494	201	232	211	208	302	208	202
ENSBTAG00000011812	329.415	270.919	311.457	252.854	295.118	239.332	316.736	182.593	242.605	292.898	249.31	354.453	441.226	385.89	380.588	299.404	484.094	310.313	638.152	435.129	303.57	491.817	335.853	278.141	409.639	-0.559621	7.36287e-05	0.00543538	DIMT1	20	17003461	17018595	+	1537	protein_coding	Bos taurus DIM1 dimethyladenosine transferase 1 homolog (DIMT1), mRNA. [Source:RefSeq mRNA;Acc:NM_001046036]	-	316	478	209	254	548	188	268	190	210	279	243	323
ENSBTAG00000037539	399.259	158.697	268.24	135.387	204.644	164.223	26.0007	13.4542	113.216	593.145	97.4667	615.629	2226.06	482.55	194.69	57.0293	299.96	86.6639	3607.95	1024.69	2528.69	3195.19	631.338	232.447	1303.16	-2.48727	7.41761e-05	0.00543538	-	3	42593885	42616930	-	3656	protein_coding	vascular cell adhesion molecule 1-like [Source:NCBI gene;Acc:534578]	I-set	383	280	180	136	380	129	22	14	98	565	95	561
ENSBTAG00000014151	1108.13	710.171	758.525	729.694	801.342	770.192	789.476	600.634	850.272	942.733	492.463	859.247	2471.26	992.074	901.856	1147.71	965.217	984.055	2397.85	999.895	1377.25	2201.83	752.439	784.406	1381.04	-0.816569	7.43356e-05	0.00543538	RCSD1	3	1011191	1083046	-	3228	protein_coding	Bos taurus RCSD domain containing 1 (RCSD1), mRNA. [Source:RefSeq mRNA;Acc:NM_001034418]	-	1063	1253	509	733	1488	605	668	625	736	898	480	783
ENSBTAG00000001522	204.32	126.958	143.062	98.5535	168.023	221.51	154.822	101.868	146.718	191.066	101.571	185.457	348.196	182.08	154.496	116.435	296.99	190.102	485.793	393.42	358.958	384.806	213.675	153.661	284.086	-0.888365	7.47665e-05	0.00543982	MTERF3	14	67963955	67981692	+	1547	protein_coding	Bos taurus mitochondrial transcription termination factor 3 (MTERF3), mRNA. [Source:RefSeq mRNA;Acc:NM_001075881]	-	196	224	96	99	312	174	131	106	127	182	99	169
ENSBTAG00000008006	180.344	32.873	65.5699	50.77	81.8575	85.294	68.5473	27.8694	54.2973	185.817	70.7916	166.802	295.037	144.615	59.0352	27.3265	169.284	88.0617	933.297	254.765	607.14	630.174	125.945	89.2361	303.153	-1.76561	7.62874e-05	0.005485	RASGRP3	11	16067572	16114724	+	2816	protein_coding	Bos taurus RAS guanyl releasing protein 3 (RASGRP3), mRNA. [Source:RefSeq mRNA;Acc:NM_001075848]	C1_1	173	58	44	51	152	67	58	29	47	177	69	152
ENSBTAG00000018589	329.415	268.085	444.087	278.737	351.664	324.626	270.644	238.332	328.094	391.581	263.673	509.184	915.677	390.386	332.858	291.087	602.89	299.13	901.389	793.603	1182.33	1203.06	336.929	333.177	659.03	-0.984827	7.80282e-05	0.00554001	RFC2	25	33161500	33175530	+	2063	protein_coding	Bos taurus replication factor C subunit 2 (RFC2), mRNA. [Source:RefSeq mRNA;Acc:NM_001080903]	AAA	316	473	298	280	653	255	229	248	284	373	257	464
ENSBTAG00000053923	331.499	340.633	320.398	252.854	577.311	418.831	276.553	238.332	218.344	330.691	339.594	630.993	736.263	429.349	373.052	292.275	831.572	342.462	816.834	1144.19	1224.93	866.895	591.51	356.336	695.394	-0.964083	7.98729e-05	0.00560066	EXOSC6	18	1814292	1815579	+	1288	protein_coding	Bos taurus exosome component 6 (EXOSC6), mRNA. [Source:RefSeq mRNA;Acc:NM_001110189]	RNase_PH	318	601	215	254	1072	329	234	248	189	315	331	575
ENSBTAG00000013708	258.528	218.209	199.69	142.355	404.979	315.715	191.46	173.944	187.152	237.258	123.116	337.993	423.285	370.904	290.152	173.464	531.612	232.036	622.198	431.747	753.067	931.75	346.079	232.533	464.208	-0.99661	8.00257e-05	0.00560066	SNX8	25	40930356	40969236	+	1505	protein_coding	Bos taurus sorting nexin 8 (SNX8), mRNA. [Source:RefSeq mRNA;Acc:NM_001046533]	PX	248	385	134	143	752	248	162	181	162	226	120	308
ENSBTAG00000012385	359.646	281.688	318.908	281.724	336.046	341.176	379.374	311.369	345.423	336.99	306.764	305.071	368.796	384.391	439.623	453.858	455.88	301.926	533.654	397.929	379.196	415.072	513.467	325.348	422.163	-0.379016	8.11019e-05	0.00564601	NFX1	8	75057600	75125297	+	4937	protein_coding	nuclear transcription factor, X-box binding 1 [Source:VGNC Symbol;Acc:VGNC:32053]	R3H	345	497	214	283	624	268	321	324	299	321	299	278
ENSBTAG00000010496	23.9764	9.06843	28.3143	5.97294	25.3112	12.7304	9.4548	7.68811	15.0184	19.9465	3.0779	34.0187	29.2379	25.4762	28.8895	5.94055	34.1538	15.3759	171.503	46.2184	134.21	78.9069	41.9816	16.2148	55.6267	-1.7848	8.14421e-05	0.00564601	STAG3	25	36205145	36235822	-	4272	protein_coding	Bos taurus stromal antigen 3 (STAG3), mRNA. [Source:RefSeq mRNA;Acc:NM_001192411]	-	23	16	19	6	47	10	8	8	13	19	3	31
ENSBTAG00000044207	174.089	129.225	137.101	151.314	162.099	224.056	170.186	168.178	174.444	196.315	193.907	178.873	276.431	228.537	163.289	222.176	206.408	234.831	263.238	245.746	338.72	225.911	210.446	171.649	237.794	-0.474772	8.22243e-05	0.00564976	RAB2B	10	25693007	25710158	+	2500	protein_coding	Bos taurus RAB2B, member RAS oncogene family (RAB2B), mRNA. [Source:RefSeq mRNA;Acc:NM_001192665]	Ras	167	228	92	152	301	176	144	175	151	187	189	163
ENSBTAG00000001069	534.777	500.464	585.658	468.876	654.321	616.153	482.195	425.729	485.21	759.016	485.282	896.558	1321.02	657.886	590.352	680.787	1124.11	570.305	1403.14	653.821	1515.72	1873.23	787.962	574.52	1016.21	-0.823083	8.25341e-05	0.00564976	TP53	19	27376072	27388416	-	2160	protein_coding	Bos taurus tumor protein p53 (TP53), mRNA. [Source:RefSeq mRNA;Acc:NM_174201]	P53	513	883	393	471	1215	484	408	443	420	723	473	817
ENSBTAG00000002579	416.98	275.453	369.576	283.715	559.539	471.026	453.831	190.281	274.952	575.298	322.153	691.349	1250.58	559.727	405.71	382.571	939.973	299.13	1098.42	1028.08	1092.85	1886.2	556.525	407.013	863.615	-1.08557	8.30338e-05	0.00564976	FBL	18	49388469	49400788	-	1142	protein_coding	Bos taurus fibrillarin (FBL), mRNA. [Source:RefSeq mRNA;Acc:NM_001205400]	-	400	486	248	285	1039	370	384	198	238	548	314	630
ENSBTAG00000003807	823.536	768.549	728.72	747.613	885.892	766.373	811.931	768.811	852.583	699.176	730.487	958.012	1228.65	920.141	727.263	1021.77	1187.96	813.523	1201.32	1587.21	1203.63	1283.05	873.001	795.14	1095.23	-0.461741	8.41239e-05	0.00569756	CNOT9	2	106532969	106566527	+	3536	protein_coding	Bos taurus CCR4-NOT transcription complex subunit 9 (CNOT9), mRNA. [Source:RefSeq mRNA;Acc:NM_001101167]	-	790	1356	489	751	1645	602	687	800	738	666	712	873
ENSBTAG00000016430	96.948	99.1859	120.708	117.468	120.094	117.12	141.822	108.595	86.6446	135.426	114.908	52.6742	186.724	140.119	146.96	115.247	191.559	135.587	267.226	227.71	208.771	159.976	122.715	109.299	172.963	-0.663114	8.6763e-05	0.00581791	METTL8	2	25029282	25113419	+	2775	protein_coding	Bos taurus methyltransferase like 8 (METTL8), mRNA. [Source:RefSeq mRNA;Acc:NM_001075288]	-	93	175	81	118	223	92	120	113	75	129	112	48
ENSBTAG00000005304	123.009	80.4823	171.376	86.6076	130.864	169.315	118.185	52.8558	122.458	174.269	71.8176	205.21	394.047	155.105	140.68	122.375	347.478	93.653	382.093	293.092	468.67	619.365	125.406	125.537	285.633	-1.18803	8.74581e-05	0.00581791	SRM	16	42564305	42568355	+	1275	protein_coding	Bos taurus spermidine synthase (SRM), mRNA. [Source:RefSeq mRNA;Acc:NM_001303623]	-	118	142	115	87	243	133	100	55	106	166	70	187
ENSBTAG00000008105	306.481	355.369	320.398	268.782	356.511	187.137	252.916	283.499	281.884	305.496	248.284	429.075	902.387	409.118	272.567	428.908	291.05	335.473	1046.57	342.692	1020.42	1333.85	342.311	299.653	611.395	-1.02896	8.74845e-05	0.00581791	RBM38	13	58757856	58773523	-	2204	protein_coding	Bos taurus RNA binding motif protein 38 (RBM38), mRNA. [Source:RefSeq mRNA;Acc:NM_001206023]	RRM_1	294	627	215	270	662	147	214	295	244	291	242	391
ENSBTAG00000014551	647.362	508.965	582.678	562.452	535.843	576.689	537.742	456.482	651.567	515.459	476.048	510.281	1435.31	750.799	624.265	638.015	1147.87	710.085	1336.93	718.076	746.676	883.108	439.192	546.797	857.302	-0.649396	8.89083e-05	0.00582097	TNFAIP8	7	34474474	34609385	-	2737	protein_coding	Bos taurus TNF alpha induced protein 8 (TNFAIP8), mRNA. [Source:RefSeq mRNA;Acc:NM_001083711]	-	621	898	391	565	995	453	455	475	564	491	464	465
ENSBTAG00000016328	2915.74	2599.8	2944.68	2092.52	2727.69	2607.19	2886.08	2750.42	2741.43	3202.98	2671.61	3325.06	4115.89	2997.95	3155.24	2844.33	3859.38	3294.63	3730.79	4255.47	4284.07	4403.65	3059.81	2788.77	3636.47	-0.382997	8.93738e-05	0.00582097	SFPQ	3	110557888	110571478	+	2883	protein_coding	Bos taurus splicing factor proline and glutamine rich (SFPQ), mRNA. [Source:RefSeq mRNA;Acc:NM_001206291]	RRM_1	2797	4587	1976	2102	5065	2048	2442	2862	2373	3051	2604	3030
ENSBTAG00000003791	4.1698	5.10099	8.94135	8.95941	8.07804	12.7304	23.637	16.3372	13.8631	17.8468	12.3116	20.8502	128.248	9.74091	7.5364	17.8216	0	13.9781	197.827	36.0729	85.2127	201.05	4.3058	12.7355	63.7994	-2.33197	8.95108e-05	0.00582097	LPAR3	3	59185581	59269352	+	3058	protein_coding	Bos taurus lysophosphatidic acid receptor 3 (LPAR3), mRNA. [Source:RefSeq mRNA;Acc:NM_001192741]	7tm_1	4	9	6	9	15	10	20	17	12	17	12	19
ENSBTAG00000019927	263.74	168.899	199.69	186.157	239.11	285.162	166.641	121.088	165.202	160.622	116.96	308.363	367.467	273.495	275.079	220.988	301.445	229.24	381.296	351.71	346.176	577.209	290.642	198.47	328.613	-0.728775	9.43495e-05	0.00608182	CYB5R1	16	79860458	79865626	+	1586	protein_coding	Bos taurus cytochrome b5 reductase 1 (CYB5R1), mRNA. [Source:RefSeq mRNA;Acc:NM_001034518]	FAD_binding_6	253	298	134	187	444	224	141	126	143	153	114	281
ENSBTAG00000000080	222.042	218.209	196.71	209.053	233.186	281.343	219.824	123.01	176.755	269.802	189.804	378.596	419.962	331.94	229.86	201.979	332.629	204.08	504.14	570.402	551.752	606.394	413.895	226.528	397.003	-0.810808	9.70759e-05	0.00614036	GRWD1	18	55124924	55130987	+	2063	protein_coding	Bos taurus glutamate rich WD repeat containing 1 (GRWD1), mRNA. [Source:RefSeq mRNA;Acc:NM_001076239]	-	213	385	132	210	433	221	186	128	153	257	185	345
ENSBTAG00000012280	10.4245	25.5049	13.412	39.8196	6.46243	12.7304	10.6367	17.2983	32.3473	8.39851	14.3635	0	183.401	38.9636	8.79247	35.6433	14.8495	6.98903	62.2198	23.6728	170.425	272.391	9.68805	15.9498	75.1851	-2.23713	9.75329e-05	0.00614036	PGLYRP2	7	7683489	7688864	+	2168	protein_coding	peptidoglycan recognition protein 2 [Source:VGNC Symbol;Acc:VGNC:32792]	-	10	45	9	40	12	10	9	18	28	8	14	0
ENSBTAG00000021367	1783.63	1415.24	2290.48	1452.42	2374.41	2108.16	1960.69	1318.51	1449.85	1973.65	1642.57	2627.12	4929.24	2179.72	1933.09	1608.7	3428.75	1977.89	3398.95	3740.31	4031.62	4948.43	2440.31	1866.39	3147	-0.753911	9.89941e-05	0.00614036	ANP32B	8	63155632	63179637	+	1283	protein_coding	acidic nuclear phosphoprotein 32 family member B [Source:VGNC Symbol;Acc:VGNC:25958]	-	1711	2497	1537	1459	4409	1656	1659	1372	1255	1880	1601	2394
ENSBTAG00000045517	13.5519	15.303	19.3729	4.97745	19.3873	24.1878	22.4552	18.2593	13.8631	26.2454	22.5712	35.1161	68.4432	20.2311	20.0971	14.2573	86.1271	9.78464	104.497	96.9458	46.867	92.9588	31.2171	19.6076	53.766	-1.45955	9.91947e-05	0.00614036	-	1	61183694	61184224	+	531	processed_pseudogene	-	-	13	27	13	5	36	19	19	19	12	25	22	32
ENSBTAG00000002742	288.759	228.411	283.143	206.066	257.42	184.591	310.827	158.567	324.628	500.761	299.582	334.7	891.755	285.483	270.054	310.097	556.856	282.357	1058.53	576.039	629.508	907.969	331.547	281.455	554.564	-0.979395	9.92601e-05	0.00614036	MSH2	11	29804956	29886276	+	3176	protein_coding	Bos taurus mutS homolog 2 (MSH2), mRNA. [Source:RefSeq mRNA;Acc:NM_001034584]	-	277	403	190	207	478	145	263	165	281	477	292	305
ENSBTAG00000010577	649.447	398.444	473.892	435.029	621.471	574.143	615.744	297.914	353.51	795.759	501.697	988.738	2077.88	767.284	522.524	426.531	987.492	431.922	2336.43	1281.71	1448.62	2032.12	817.564	558.816	1193.64	-1.09538	9.94357e-05	0.00614036	PAICS	6	71796672	71841416	+	3018	protein_coding	phosphoribosylaminoimidazole carboxylase, phosphoribosylaminoimidazole succinocarboxamide synthetase [Source:NCBI gene;Acc:404170]	-	623	703	318	437	1154	451	521	310	306	758	489	901
ENSBTAG00000040065	119.882	85.5833	68.5503	53.7564	91.0126	77.6557	106.367	82.6472	93.5762	141.725	82.0772	53.7716	290.385	104.902	130.631	86.732	117.311	121.609	370.926	139.782	304.635	177.27	88.2689	88.0503	175.678	-0.998122	0.000100384	0.00617299	RAD51AP1	5	105578163	105595893	-	2090	protein_coding	Bos taurus RAD51 associated protein 1 (RAD51AP1), mRNA. [Source:RefSeq mRNA;Acc:NM_001076403]	-	115	151	46	54	169	61	90	86	81	135	80	49
ENSBTAG00000019627	19.8066	14.1694	25.3338	6.96843	14.5405	29.28	4.7274	3.84406	4.62104	69.2877	10.2597	216.184	348.861	50.9524	17.5849	0	56.4281	2.79561	786.522	57.4911	998.053	1691.63	112.489	34.9185	374.801	-3.42515	0.000101674	0.00622628	THY1	15	29981019	29986913	-	1924	protein_coding	Bos taurus Thy-1 cell surface antigen (THY1), mRNA. [Source:RefSeq mRNA;Acc:NM_001034765]	ig	19	25	17	7	27	23	4	4	4	66	10	197
ENSBTAG00000047450	134.476	83.3162	64.0797	68.6888	84.0116	96.7513	91.0025	73.0371	69.3157	77.6862	75.9214	83.4008	253.173	115.392	100.485	98.6131	164.829	92.2551	259.249	60.873	181.077	189.16	128.098	83.474	149.382	-0.842802	0.00010517	0.00636082	SFR1	26	24686740	24691181	+	1500	protein_coding	SWI5 dependent homologous recombination repair protein 1 [Source:VGNC Symbol;Acc:VGNC:34519]	-	129	147	43	69	156	76	77	76	60	74	74	76
ENSBTAG00000047508	41.698	39.6744	68.5503	54.7519	87.7814	57.287	30.7281	51.8948	54.2973	40.9427	44.1165	57.0637	104.326	56.1975	55.267	68.9104	62.3679	39.1385	120.451	131.891	217.292	204.293	121.101	52.3988	107.385	-1.03639	0.000108075	0.00648317	ZNF580	18	61900982	61901500	-	519	protein_coding	zinc finger protein 580 [Source:VGNC Symbol;Acc:VGNC:52280]	zf-C2H2	40	70	46	55	163	45	26	54	47	39	43	52
ENSBTAG00000021931	286.674	246.548	277.182	238.918	484.144	329.718	264.735	189.32	248.381	346.439	240.076	580.513	798.061	363.411	327.834	357.621	828.602	304.722	645.331	560.257	978.88	775.017	388.06	311.054	575.254	-0.886585	0.000108674	0.00649258	C19H17orf49	19	26803542	26807446	+	1668	protein_coding	chromosome 19 C17orf49 homolog [Source:NCBI gene;Acc:512885]	-	275	435	186	240	899	259	224	197	215	330	234	529
ENSBTAG00000011421	537.905	638.757	774.917	644.082	771.184	651.799	538.924	579.492	960.022	512.309	482.204	754.996	1812.75	867.69	645.619	1251.08	1284.48	827.501	1821.13	465.565	1846.98	2341.26	504.317	653.882	1242.58	-0.926369	0.000110414	0.00654335	CD37	18	55821902	55827357	+	1366	protein_coding	CD37 molecule [Source:VGNC Symbol;Acc:VGNC:27026]	Tetraspannin	516	1127	520	647	1432	512	456	603	831	488	470	688
ENSBTAG00000020227	38.5707	34.0066	29.8045	31.8557	51.6995	34.3722	48.4559	24.9864	24.2605	82.9353	34.8828	85.5955	188.053	49.4538	27.6335	29.7027	149.98	22.3649	282.382	114.982	144.862	168.623	95.2659	43.4521	115.755	-1.41513	0.000111736	0.00659511	FAM72A	16	3986155	3998589	-	2081	protein_coding	Bos taurus family with sequence similarity 72 member A (FAM72A), mRNA. [Source:RefSeq mRNA;Acc:NM_001101263]	-	37	60	20	32	96	27	41	26	21	79	34	78
ENSBTAG00000010393	165.75	128.092	147.532	133.396	215.953	142.581	171.368	117.244	129.389	167.97	152.869	186.554	468.47	209.804	135.655	133.068	247.987	138.383	325.457	351.71	417.542	456.147	188.379	154.891	279.328	-0.851452	0.000116279	0.00675476	TRNAU1AP	2	124855242	124878660	-	1073	protein_coding	Bos taurus tRNA selenocysteine 1 associated protein 1 (TRNAU1AP), mRNA. [Source:RefSeq mRNA;Acc:NM_001075967]	RRM_1	159	226	99	134	401	112	145	122	112	160	149	170
ENSBTAG00000046584	2.0849	0	8.94135	4.97745	0	11.4574	4.7274	0	6.93157	15.7472	2.05193	8.77903	195.362	30.7213	0	0	20.7893	5.59122	177.885	54.1093	56.4534	199.969	0.538225	5.47485	67.4017	-3.63777	0.00011864	0.0068322	-	17	70683375	70684017	+	324	IG_V_gene	-	V-set	2	0	6	5	0	9	4	0	6	15	2	8
ENSBTAG00000016335	60.4622	37.4073	55.1383	13.9369	63.5473	62.3792	41.3648	24.0254	13.8631	80.8357	21.5453	77.9139	247.857	41.9608	27.6335	27.3265	80.1873	27.9561	240.902	174.728	308.896	282.119	107.645	46.0349	142.474	-1.63189	0.00011912	0.0068322	NPM3	26	22514804	22517004	-	900	protein_coding	Bos taurus nucleophosmin/nucleoplasmin 3 (NPM3), mRNA. [Source:RefSeq mRNA;Acc:NM_001205560]	-	58	66	37	14	118	49	35	25	12	77	21	71
ENSBTAG00000012159	4907.86	4742.79	5545.13	4177.08	4956.15	5425.71	3779.56	3567.29	4421.18	4332.58	4884.62	6392.23	8360.7	6501.68	6140.91	4739.37	7940.03	4924.47	7444.84	8384.69	6813.82	5270.55	6077.1	4761.01	6599.83	-0.471279	0.000119472	0.0068322	CNBP	22	59070589	59080201	-	1514	protein_coding	Bos taurus CCHC-type zinc finger nucleic acid binding protein (CNBP), mRNA. [Source:RefSeq mRNA;Acc:NM_001034224]	zf-CCHC	4708	8368	3721	4196	9203	4262	3198	3712	3827	4127	4761	5825
ENSBTAG00000013475	375.282	226.711	223.534	240.909	310.197	346.268	330.918	296.953	360.441	366.385	260.595	390.667	449.864	389.636	270.054	336.235	573.191	350.849	824.811	567.02	841.475	571.805	400.978	310.738	506.902	-0.706687	0.000120723	0.00686184	TRAF3	21	67549224	67603033	+	6357	protein_coding	TNF receptor associated factor 3 [Source:VGNC Symbol;Acc:VGNC:36272]	-	360	400	150	242	576	272	280	309	312	349	254	356
ENSBTAG00000012243	172.004	172.3	168.395	175.206	247.727	175.68	199.733	164.333	170.979	190.016	144.661	251.3	372.118	226.289	205.995	153.266	351.933	205.477	365.342	285.201	355.763	310.223	251.889	186.028	280.318	-0.591374	0.000121396	0.00686212	POLR1E	8	61610188	61626165	+	1629	protein_coding	Bos taurus RNA polymerase I subunit E (POLR1E), mRNA. [Source:RefSeq mRNA;Acc:NM_001034408]	-	165	304	113	176	460	138	169	171	148	181	141	229
ENSBTAG00000006414	746.395	624.021	783.858	514.668	919.82	729.454	653.563	488.195	472.502	775.813	704.838	1357.46	1853.28	953.11	780.018	512.075	2099.72	778.578	1602.56	1823.93	1850.18	1437.62	973.111	730.882	1333.11	-0.867093	0.000123827	0.00694612	NUTF2	18	35353692	35368781	+	1241	protein_coding	nuclear transport factor 2 [Source:VGNC Symbol;Acc:VGNC:32371]	-	716	1101	526	517	1708	573	553	508	409	739	687	1237
ENSBTAG00000017133	28.1462	35.7069	34.2752	27.8737	42.0058	33.0991	39.0011	29.7914	33.5026	64.0387	21.5453	69.1349	112.3	53.9496	51.4988	41.5838	56.4281	37.7407	111.677	60.873	201.315	131.872	45.7491	38.1767	82.2715	-1.10986	0.000125152	0.00699374	GINS4	27	36454819	36470324	+	2808	protein_coding	Bos taurus GINS complex subunit 4 (GINS4), mRNA. [Source:RefSeq mRNA;Acc:NM_001082460]	-	27	63	23	28	78	26	33	31	29	61	21	63
ENSBTAG00000008951	3.12735	8.50165	8.94135	5.97294	0	6.36522	3.54555	9.61014	8.08683	10.4981	27.7011	13.1685	30.5669	11.9888	16.3289	8.31677	0	1.39781	125.237	42.8365	121.428	202.131	10.7645	8.79323	51.9088	-2.56678	0.000126489	0.00702474	ALPL	2	131181416	131245100	-	4239	protein_coding	Bos taurus alkaline phosphatase, liver/bone/kidney (ALPL), mRNA. [Source:RefSeq mRNA;Acc:NM_176858]	-	3	15	6	6	0	5	3	10	7	10	27	12
ENSBTAG00000027426	71.9291	40.8079	56.6285	51.7655	80.7804	67.4713	57.9107	52.8558	105.129	87.1346	69.7656	61.4532	222.606	86.9189	66.5716	35.6433	124.736	79.6749	122.046	202.91	177.881	261.582	101.186	66.9693	134.705	-1.01058	0.000130514	0.0071307	-	16	63365483	63366634	-	1152	protein_coding	-	-	69	72	38	52	150	53	49	55	91	83	68	56
ENSBTAG00000004225	272.08	227.844	265.26	208.057	224.031	274.978	325.009	246.02	222.965	398.929	238.024	262.273	445.877	316.954	300.2	367.126	265.806	230.638	524.082	510.657	444.171	479.927	446.727	263.789	393.833	-0.581939	0.000131133	0.007138	TSR1	19	23296346	23307681	-	4949	protein_coding	TSR1, ribosome maturation factor [Source:VGNC Symbol;Acc:VGNC:36447]	-	261	402	178	209	416	216	275	256	193	380	232	239
ENSBTAG00000010721	448.254	380.307	405.341	424.079	582.696	304.258	576.743	368.068	428.602	780.012	422.698	903.143	1720.38	520.764	378.076	566.728	1072.13	408.159	1353.68	1503.79	1681.88	2118.6	476.868	502.017	1072.82	-1.09565	0.000132325	0.00715241	MCM3	23	24694544	24712140	-	3320	protein_coding	Bos taurus minichromosome maintenance complex component 3 (MCM3), mRNA. [Source:RefSeq mRNA;Acc:NM_001013586]	MCM	430	671	272	426	1082	239	488	383	371	743	412	823
ENSBTAG00000013587	295.014	260.15	259.299	227.967	305.888	322.08	231.643	197.008	226.431	261.404	247.258	258.981	425.278	359.664	305.224	241.186	271.746	250.207	504.14	497.129	440.975	740.427	381.063	257.76	401.549	-0.640797	0.000133561	0.00716423	TXNL4A	24	538851	549831	+	945	protein_coding	Bos taurus thioredoxin like 4A (TXNL4A), mRNA. [Source:RefSeq mRNA;Acc:NM_001076060]	-	283	459	174	229	568	253	196	205	196	249	241	236
ENSBTAG00000018946	17.7217	9.6352	17.8827	2.98647	23.6956	33.0991	21.2733	2.88304	4.62104	32.5442	6.15579	17.5581	77.7461	33.7185	37.682	17.8216	47.5184	19.5693	91.7343	14.6546	119.298	96.2015	12.3792	15.838	51.6658	-1.71156	0.000133565	0.00716423	FAM129C	7	5568730	5586773	-	2006	protein_coding	family with sequence similarity 129 member C [Source:VGNC Symbol;Acc:VGNC:55221]	-	17	17	12	3	44	26	18	3	4	31	6	16
ENSBTAG00000021106	0	0	0	0	0	0	0	0	0	0	0	0	15.2834	2.9972	0	2.37622	75.7324	1.39781	19.1445	0	0	70.2595	0	0	17.0174	-6.53833	0.000134501	1	CASP14	7	8096913	8113871	-	3486	protein_coding	caspase 14 [Source:VGNC Symbol;Acc:VGNC:26779]	Peptidase_C14	0	0	0	0	0	0	0	0	0	0	0	0
ENSBTAG00000003458	247.061	143.961	257.809	145.342	316.659	168.042	303.736	175.866	229.897	936.434	440.139	754.996	2040.67	414.363	207.251	168.712	632.589	285.152	2017.36	986.368	1827.81	2659.05	464.488	343.328	1063.98	-1.63212	0.000134708	0.00719926	CDCA7	2	23340522	23353696	-	2482	protein_coding	Bos taurus cell division cycle associated 7 (CDCA7), mRNA. [Source:RefSeq mRNA;Acc:NM_001037488]	-	237	254	173	146	588	132	257	183	199	892	429	688
ENSBTAG00000007927	130.306	88.4171	119.218	83.6211	141.096	152.765	102.821	75.9201	116.681	108.131	58.48	110.835	321.617	129.629	177.105	110.494	142.555	117.416	384.486	138.655	272.68	224.831	129.174	107.358	195.331	-0.867067	0.000136268	0.00723668	SLAMF1	3	8969591	9008636	+	1729	protein_coding	Bos taurus signaling lymphocytic activation molecule family member 1 (SLAMF1), mRNA. [Source:RefSeq mRNA;Acc:NM_174184]	-	125	156	80	84	262	120	87	79	101	103	57	101
ENSBTAG00000009661	426.362	490.262	637.816	429.056	708.713	684.898	612.199	622.737	538.352	700.226	491.437	1045.8	1219.35	569.468	574.023	523.956	1716.6	654.173	1100.01	1702.19	2073.86	1827.83	804.108	615.655	1160.51	-0.914512	0.000136392	0.00723668	RNASEH2A	7	12722227	12730155	-	2639	protein_coding	ribonuclease H2 subunit A [Source:VGNC Symbol;Acc:VGNC:34000]	-	409	865	428	431	1316	538	518	648	466	667	479	953
ENSBTAG00000025405	206.405	174.567	192.239	154.301	368.897	272.431	158.368	126.854	198.705	164.821	111.83	251.3	544.223	295.224	233.628	273.265	348.963	173.328	523.284	200.655	626.313	737.185	264.807	198.393	383.716	-0.951453	0.000137222	0.00724762	BATF	10	86713963	86736092	+	1147	protein_coding	basic leucine zipper ATF-like transcription factor [Source:VGNC Symbol;Acc:VGNC:26425]	bZIP_1	198	308	129	155	685	214	134	132	172	157	109	229
ENSBTAG00000001856	831.876	860.367	886.684	851.144	819.113	879.673	778.84	829.355	836.409	665.582	735.617	917.409	963.521	1110.46	994.805	913.656	1110.74	929.54	921.331	1335.82	1020.42	938.235	928.438	824.339	1015.18	-0.300092	0.000137585	0.00724762	POLR2C	18	25458202	25466516	+	1724	protein_coding	Bos taurus RNA polymerase II subunit C (POLR2C), mRNA. [Source:RefSeq mRNA;Acc:NM_001034212]	RNA_pol_A_bac	798	1518	595	855	1521	691	659	863	724	634	717	836
ENSBTAG00000000837	879.829	722.64	840.487	760.554	1074.92	677.259	900.57	782.266	778.646	1414.1	776.656	841.689	2593.53	1178.65	915.673	1058.61	1106.29	803.738	2937.09	1066.4	2682.07	4913.84	717.992	870.801	1815.81	-1.06027	0.00013822	0.00725507	PARP1	16	29365008	29406357	-	3698	protein_coding	Bos taurus poly(ADP-ribose) polymerase 1 (PARP1), mRNA. [Source:RefSeq mRNA;Acc:NM_174751]	WGR	844	1275	564	764	1996	532	762	814	674	1347	757	767
ENSBTAG00000011126	1068.51	699.402	879.233	646.073	1020.53	873.308	1087.3	993.689	1173.75	823.054	861.811	981.056	1334.31	907.403	1072.68	1202.37	1348.33	1210.5	2233.53	1131.79	1501.87	1619.21	1159.34	925.643	1338.3	-0.532273	0.000140788	0.00736358	STK38	23	10417325	10458886	-	3570	protein_coding	Bos taurus serine/threonine kinase 38 (STK38), mRNA. [Source:RefSeq mRNA;Acc:NM_001081602]	Pkinase	1025	1234	590	649	1895	686	920	1034	1016	784	840	894
ENSBTAG00000018478	1060.17	977.69	971.627	774.491	1147.62	1029.89	1006.94	724.605	843.341	1106.5	1049.56	1558.28	1994.16	1159.17	1251.04	816.231	2165.06	964.486	1970.29	2833.97	2017.41	1680.82	1384.85	1020.89	1657.95	-0.699569	0.000142212	0.00741164	RPL7L1	23	16512932	16519583	+	2489	protein_coding	Bos taurus ribosomal protein L7-like 1 (RPL7L1), mRNA. [Source:RefSeq mRNA;Acc:NM_001206301]	-	1017	1725	652	778	2131	809	852	754	730	1054	1023	1420
ENSBTAG00000007743	71.9291	41.3747	40.2361	30.8602	70.0097	71.2905	88.6388	38.4406	54.2973	129.127	56.4281	46.0899	165.46	83.9217	86.6686	38.0195	117.311	62.9012	214.578	217.564	170.425	186.998	85.5778	61.5602	129.948	-1.07987	0.000146095	0.00756418	PUS7	4	46586617	46640231	-	3202	protein_coding	Bos taurus pseudouridylate synthase 7 (PUS7), mRNA. [Source:RefSeq mRNA;Acc:NM_001076939]	-	69	73	27	31	130	56	75	40	47	123	55	42
ENSBTAG00000019325	180.344	112.222	172.866	76.6527	221.338	157.857	113.458	108.595	95.8867	156.422	111.83	210.697	288.392	194.818	157.008	135.444	313.324	125.802	303.92	297.601	286.528	506.95	257.272	143.181	260.642	-0.864606	0.000146713	0.00756418	TRMT1	7	12462094	12472170	+	3089	protein_coding	tRNA methyltransferase 1 [Source:VGNC Symbol;Acc:VGNC:36365]	TRM	173	198	116	77	411	124	96	113	83	149	109	192
ENSBTAG00000001342	366.943	260.717	241.416	289.688	299.426	328.445	354.555	184.515	253.002	320.193	309.842	346.772	669.148	390.386	327.834	272.077	458.849	296.335	589.493	613.239	511.276	391.292	437.039	296.293	450.633	-0.606889	0.000147943	0.00756418	RSL24D1	10	55098884	55113416	+	3025	protein_coding	Bos taurus ribosomal L24 domain containing 1 (RSL24D1), mRNA. [Source:RefSeq mRNA;Acc:NM_001080355]	-	352	460	162	291	556	258	300	192	219	305	302	316
ENSBTAG00000009351	591.07	519.167	581.188	531.592	646.243	664.529	456.194	320.979	559.146	640.387	427.828	848.274	1195.43	769.532	591.608	565.54	1011.25	669.549	1084.06	767.676	1220.67	1351.14	649.1	565.55	897.778	-0.667098	0.000148226	0.00756418	ATXN10	5	116028707	116169393	+	1760	protein_coding	Bos taurus ataxin 10 (ATXN10), mRNA. [Source:RefSeq mRNA;Acc:NM_001077051]	-	567	916	390	534	1200	522	386	334	484	610	417	773
ENSBTAG00000053048	173.047	192.704	704.876	145.342	336.585	301.711	169.005	205.657	161.737	207.863	209.297	427.978	1051.23	261.506	424.551	153.266	1394.37	185.908	887.828	794.73	913.906	752.318	375.143	269.65	654.069	-1.27929	0.000149638	0.00758316	-	24	14321377	14321571	+	195	protein_coding	-	-	166	340	473	146	625	237	143	214	140	198	204	390
ENSBTAG00000015343	151.155	161.531	162.435	119.459	159.407	119.666	120.549	98.0235	102.818	205.764	145.687	280.929	284.405	211.303	131.887	154.454	274.716	118.813	244.891	446.402	805.26	451.823	301.406	152.285	311.396	-1.03216	0.000150146	0.00758316	WDR34	11	99159372	99179482	-	2415	protein_coding	WD repeat domain 34 [Source:VGNC Symbol;Acc:VGNC:36893]	-	145	285	109	120	296	94	102	102	89	196	142	256
ENSBTAG00000003425	101.118	86.15	81.9624	65.7023	120.632	56.0139	132.367	77.8422	57.7631	145.924	70.7916	134.978	306.998	126.632	145.704	77.2271	103.946	118.813	347.793	171.346	221.553	258.339	122.715	94.2704	181.915	-0.949823	0.000152919	0.00765269	MGME1	13	38242214	38250800	+	2606	protein_coding	Bos taurus mitochondrial genome maintenance exonuclease 1 (MGME1), mRNA. [Source:RefSeq mRNA;Acc:NM_001075245]	-	97	152	55	66	224	44	112	81	50	139	69	123
ENSBTAG00000009846	215.787	160.965	205.651	206.066	217.03	166.769	248.189	183.554	227.586	270.852	146.713	273.247	558.842	208.306	160.777	287.522	377.177	244.616	725.897	315.638	623.118	811.768	168.464	210.201	407.466	-0.95564	0.000156013	0.0077203	MTHFD1L	9	87978427	88160303	+	3506	protein_coding	Bos taurus methylenetetrahydrofolate dehydrogenase (NADP+ dependent) 1 like (MTHFD1L), mRNA. [Source:RefSeq mRNA;Acc:NM_001076018]	-	207	284	138	207	403	131	210	191	197	258	143	249
ENSBTAG00000053850	6.25471	2.26711	1.49022	0	0.538536	2.54609	3.54555	0	2.31052	3.14944	3.0779	14.2659	37.2118	16.4846	2.51213	0	10.3946	5.59122	73.3874	4.50911	77.7565	47.5603	0	3.28717	25.0371	-2.94501	0.000158388	0.00781148	-	25	25899988	25903444	-	1080	lncRNA	-	-	6	4	1	0	1	2	3	0	2	3	3	13
ENSBTAG00000005089	190.769	225.01	238.436	208.057	276.808	253.336	193.823	240.254	234.518	227.81	194.933	285.318	289.056	230.035	270.054	311.285	365.298	259.992	257.654	342.692	340.851	341.569	337.467	230.756	304.178	-0.395955	0.000161138	0.00792053	RHBDD2	25	34121205	34129920	+	2411	protein_coding	rhomboid domain containing 2 [Source:VGNC Symbol;Acc:VGNC:33931]	Rhomboid	183	397	160	209	514	199	164	250	203	217	190	260
ENSBTAG00000003544	5.21226	2.83388	1.49022	2.98647	2.69268	3.81913	0	4.80507	4.62104	1.04981	0	8.77903	18.6059	8.24231	11.3046	4.75244	20.7893	2.79561	3.19076	6.76366	17.0425	10.8092	25.8348	3.1908	11.8301	-1.90182	0.000161718	1	S1PR5	7	15021733	15025832	-	2322	protein_coding	Bos taurus sphingosine-1-phosphate receptor 5 (S1PR5), mRNA. [Source:RefSeq mRNA;Acc:NM_001192475]	7tm_1	5	5	1	3	5	3	0	5	4	1	0	8
ENSBTAG00000005898	322.117	200.072	262.28	190.139	270.345	310.623	325.009	253.708	302.678	340.14	229.816	250.202	461.825	264.503	449.672	300.592	466.274	332.678	634.163	349.456	418.607	353.46	340.697	271.427	397.448	-0.55197	0.000161779	0.00792554	TGS1	14	23070145	23095949	+	3029	protein_coding	Bos taurus trimethylguanosine synthase 1 (TGS1), mRNA. [Source:RefSeq mRNA;Acc:NM_001205698]	-	309	353	176	191	502	244	275	264	262	324	224	228
ENSBTAG00000008321	296.056	238.613	269.731	278.737	300.503	278.797	294.281	255.63	249.536	317.044	289.322	395.056	692.406	325.196	268.798	299.404	380.147	308.915	576.73	547.857	666.789	645.307	306.25	288.609	456.164	-0.661643	0.00016646	0.00810027	RNF8	23	11244735	11282020	+	2300	protein_coding	ring finger protein 8 [Source:VGNC Symbol;Acc:VGNC:34073]	FHA	284	421	181	280	558	219	249	266	216	302	282	360
ENSBTAG00000050319	67.7593	49.3096	53.6481	44.797	91.0126	77.6557	73.2747	36.5185	72.7815	87.1346	91.3109	189.847	234.567	105.651	94.205	72.4747	169.284	89.4595	208.995	207.419	254.573	258.339	79.6573	77.9208	161.33	-1.05099	0.000166999	0.00810027	-	9	63785870	63789237	+	2278	lncRNA	-	-	65	87	36	45	169	61	62	38	63	83	89	173
ENSBTAG00000010321	453.466	427.35	466.44	556.479	446.446	481.211	423.103	385.367	429.757	417.826	411.412	594.779	883.781	496.786	450.928	441.977	965.217	458.48	702.764	936.767	885.146	914.455	503.241	457.803	694.504	-0.601267	0.000168134	0.00812851	TTC1	7	71598514	71647531	+	1587	protein_coding	Bos taurus tetratricopeptide repeat domain 1 (TTC1), mRNA. [Source:RefSeq mRNA;Acc:NM_001034217]	TPR_1	435	754	313	559	829	378	358	401	372	398	401	542
ENSBTAG00000019494	5707.42	6058.27	7020.45	4543.42	8819.6	8172.94	6090.08	3648.01	4768.92	7761.28	6435.88	13548.2	16330.7	8551.02	9063.78	5819.36	12337	6186.69	14786.8	17778.3	16936	18518.3	9922.18	6881.21	12384.5	-0.847828	0.000173391	0.00827378	RPL10A	23	9425849	9428501	+	875	protein_coding	ribosomal protein L10a [Source:VGNC Symbol;Acc:VGNC:54233]	-	5475	10689	4711	4564	16377	6420	5153	3796	4128	7393	6273	12346
ENSBTAG00000037508	5.21226	2.83388	7.45112	0.99549	0.538536	7.63826	1.18185	3.84406	10.3974	13.6476	2.05193	19.7528	47.8438	8.24231	1.25607	0	11.8796	2.79561	131.619	24.8001	88.4081	57.2885	23.1437	6.29543	36.1161	-2.5396	0.00017499	0.00829621	EBF1	7	70286630	70694473	-	1776	protein_coding	EBF transcription factor 1 [Source:VGNC Symbol;Acc:VGNC:50162]	TIG	5	5	5	1	1	6	1	4	9	13	2	18
ENSBTAG00000034185	10217.1	12479.9	9051.63	10068.4	12001.8	13731.1	12630.4	7077.87	11113.6	12294.4	11484.7	12646.2	18799.3	13529.4	11996.7	12129.4	14776.7	13449.7	17510.1	14687.3	19477.5	17983.2	13656.4	11233.1	15272.3	-0.443184	0.000176108	0.00832239	-	18	2913010	2915023	+	1863	protein_coding	-	GTP_EFTU	9801	22019	6074	10114	22286	10786	10687	7365	9620	11711	11194	11524
ENSBTAG00000001872	170.962	138.293	156.474	179.188	194.95	152.765	151.277	88.4133	169.823	205.764	145.687	129.491	308.327	225.539	143.192	173.464	136.615	246.014	398.047	340.438	283.332	330.76	195.914	156.924	252.877	-0.69011	0.00017913	0.00843807	ORC6	18	15013053	15021378	+	1215	protein_coding	Bos taurus origin recognition complex subunit 6 (ORC6), mRNA. [Source:RefSeq mRNA;Acc:NM_001046201]	-	164	244	105	180	362	120	128	92	147	196	142	118
ENSBTAG00000013757	1343.72	1250.31	1297.99	1298.12	1422.27	1163.56	1333.13	1288.72	1362.05	1483.39	1356.33	1322.34	1881.19	1480.62	1311.33	1475.63	1845.79	1576.72	2236.72	1406.84	1734.08	1912.14	1482.81	1326.83	1667.63	-0.32996	0.000181785	0.00850565	CTCF	18	35149908	35189850	+	3541	protein_coding	Bos taurus CCCTC-binding factor (CTCF), mRNA. [Source:RefSeq mRNA;Acc:NM_001075748]	-	1289	2206	871	1304	2641	914	1128	1341	1179	1413	1322	1205
ENSBTAG00000017040	423.235	412.047	512.637	469.871	519.687	463.388	282.462	160.489	295.747	424.125	313.945	536.618	1259.89	434.594	479.818	503.758	466.274	458.48	1428.66	341.565	1733.01	2381.26	418.739	401.188	900.55	-1.16673	0.00018233	0.00850565	LY6E	14	1422652	1426356	-	1194	protein_coding	Bos taurus lymphocyte antigen 6 family member E (LY6E), mRNA. [Source:RefSeq mRNA;Acc:NM_001046070]	-	406	727	344	472	965	364	239	167	256	404	306	489
ENSBTAG00000013600	376.325	247.681	290.594	180.184	344.125	351.36	276.553	106.673	246.071	303.396	268.803	414.809	750.882	473.558	360.491	219.8	547.946	272.572	739.458	581.675	557.078	644.226	368.146	283.881	501.439	-0.821855	0.000182709	0.00850565	PSMG1	1	139225714	139238322	-	1027	protein_coding	Bos taurus proteasome assembly chaperone 1 (PSMG1), mRNA. [Source:RefSeq mRNA;Acc:NM_001076347]	-	361	437	195	181	639	276	234	111	213	289	262	378
ENSBTAG00000039334	12.5094	9.6352	8.94135	10.9504	14.0019	16.5496	8.27295	15.3762	11.5526	15.7472	7.18176	25.2397	59.8047	23.2283	6.28034	20.1979	37.1237	12.5802	62.2198	30.4365	55.3882	49.7221	8.07338	12.9965	33.1868	-1.3575	0.000186505	0.00856584	-	12	83052566	83052838	+	273	protein_coding	-	-	12	17	6	11	26	13	7	16	10	15	7	23
ENSBTAG00000010161	114.67	25.5049	265.26	14.9323	135.173	388.278	33.0918	2.88304	19.6394	215.212	50.2723	590.39	164.795	181.331	57.7791	7.12866	173.739	55.9122	2984.16	306.619	5850.91	5549.42	342.311	154.609	1424.92	-3.20466	0.000190656	0.00869446	CCL21	8	76080584	76081928	-	1135	protein_coding	C-C motif chemokine ligand 21 [Source:VGNC Symbol;Acc:VGNC:26948]	-	110	45	178	15	251	305	28	3	17	205	49	538
ENSBTAG00000040088	2.0849	1.70033	1.49022	0	4.84682	1.27304	0	5.76609	2.31052	4.19926	1.02597	0	11.2964	11.9888	0	0	0	4.19342	122.046	0	58.5837	33.5084	4.84403	2.0581	22.4056	-3.42374	0.000192535	0.00870674	SLC9B2	6	21792500	21851763	+	2390	protein_coding	solute carrier family 9 member B2 [Source:VGNC Symbol;Acc:VGNC:34948]	Na_H_Exchanger	2	3	1	0	9	1	0	6	2	4	1	0
ENSBTAG00000008958	146.986	111.088	132.63	100.544	128.71	131.124	140.64	119.166	123.613	130.177	74.8955	151.438	239.883	167.843	111.79	136.633	259.866	173.328	476.221	125.128	241.791	491.817	122.177	124.251	231.498	-0.899014	0.000197493	0.00890356	NSMAF	14	24765312	24830983	-	3563	protein_coding	neutral sphingomyelinase activation associated factor [Source:VGNC Symbol;Acc:VGNC:32278]	Beach	141	196	89	101	239	103	119	124	107	124	73	138
ENSBTAG00000008764	99.0329	75.9481	80.4721	51.7655	124.94	115.847	79.184	50.9338	70.4709	108.131	62.5839	162.412	168.782	137.122	111.79	99.8012	154.435	81.0727	151.561	235.601	237.53	431.285	123.792	90.1434	175.707	-0.962684	0.000200642	0.00901784	SMYD5	11	11220289	11232163	-	2559	protein_coding	Bos taurus SMYD family member 5 (SMYD5), mRNA. [Source:RefSeq mRNA;Acc:NM_001080248]	SET	95	134	54	52	232	91	67	53	61	103	61	148
ENSBTAG00000017329	117.797	78.7819	138.591	131.405	154.56	140.035	117.003	84.5693	114.371	211.013	127.22	249.105	623.298	153.607	92.949	104.554	375.692	116.018	318.278	440.765	402.63	351.298	221.211	138.704	290.936	-1.07032	0.000209181	0.00919088	GMNN	23	33008576	33019344	-	1068	protein_coding	Bos taurus geminin, DNA replication inhibitor (GMNN), mRNA. [Source:RefSeq mRNA;Acc:NM_001025337]	-	113	139	93	132	287	110	99	88	99	201	124	227
ENSBTAG00000020573	15.6368	2.26711	16.3925	0.99549	5.9239	1.27304	2.3637	0.961014	1.15526	27.2952	6.15579	28.5318	6.64497	7.493	1.25607	5.94055	5.9398	5.59122	169.11	27.0547	220.488	178.351	30.6788	9.0793	59.868	-2.72853	0.00021012	0.00919088	SCUBE2	15	43499994	43568212	+	3345	protein_coding	signal peptide, CUB domain and EGF like domain containing 2 [Source:VGNC Symbol;Acc:VGNC:34372]	CUB	15	4	11	1	11	1	2	1	1	26	6	26
ENSBTAG00000047707	318.99	99.7527	214.592	114.481	211.645	255.882	150.095	88.4133	105.129	181.618	84.1292	230.45	802.712	247.269	200.971	62.9698	605.859	269.776	719.516	167.964	581.576	818.253	153.932	171.265	420.982	-1.29844	0.000213546	0.00931301	HLA-DOB	23	7114058	7122883	-	2546	protein_coding	major histocompatibility complex, class II, DO beta [Source:HGNC Symbol;Acc:HGNC:4937]	C1-set	306	176	144	115	393	201	127	92	91	173	82	210
ENSBTAG00000014650	430.532	412.047	399.38	382.268	403.363	441.746	457.376	370.952	462.104	352.738	320.101	442.244	578.112	514.02	420.782	469.303	573.191	492.027	860.707	563.639	470.8	600.989	440.806	406.238	544.034	-0.422716	0.000216063	0.00933772	NFATC2IP	25	25885086	25897161	-	3257	protein_coding	nuclear factor of activated T cells 2 interacting protein [Source:VGNC Symbol;Acc:VGNC:32032]	-	413	727	268	384	749	347	387	386	400	336	312	403
ENSBTAG00000003784	680.721	607.584	612.482	573.402	624.163	703.993	653.563	582.375	861.825	701.276	833.084	603.558	1095.76	750.05	783.786	765.143	1138.96	697.505	1164.63	937.895	1178.06	787.988	719.069	669.836	910.803	-0.443772	0.000216975	0.00933772	DNAJC2	4	44531524	44565511	-	2059	protein_coding	Bos taurus DnaJ heat shock protein family (Hsp40) member C2 (DNAJC2), mRNA. [Source:RefSeq mRNA;Acc:NM_001075337]	DnaJ	653	1072	411	576	1159	553	553	606	746	668	812	550
ENSBTAG00000007108	7.29716	5.10099	0	2.98647	7.00097	2.54609	13.0004	7.68811	6.93157	11.548	2.05193	5.48689	25.9154	14.2367	17.5849	9.50488	16.3344	5.59122	55.8383	0	84.1475	16.2137	15.0703	5.96987	23.6761	-1.98403	0.000217289	0.00933772	LGALS12	29	41783243	41792648	+	1506	protein_coding	galectin 12 [Source:VGNC Symbol;Acc:VGNC:30851]	-	7	9	0	3	13	2	11	8	6	11	2	5
ENSBTAG00000007872	1171.72	740.777	947.783	783.45	932.744	916.592	1029.39	630.425	1115.98	1339.56	1050.59	993.128	2010.1	1028.04	1033.74	1289.1	1352.79	1179.75	2551.81	1064.15	2084.51	2105.62	1095.83	971.012	1526.86	-0.653528	0.000218306	0.00935405	PSIP1	8	28792830	28833726	+	3463	protein_coding	Bos taurus PC4 and SFRS1 interacting protein 1 (PSIP1), mRNA. [Source:RefSeq mRNA;Acc:NM_001206476]	PWWP	1124	1307	636	787	1732	720	871	656	966	1276	1024	905
ENSBTAG00000002549	9348.7	5964.76	8989.04	5521.98	11840.8	10629.9	8571.96	4916.55	6098.62	10824.6	6933.47	17948.7	23464.7	10401	8841.46	6569.06	24224	9348.52	20952.1	25732.4	20124	23010.5	13946	8965.76	16964.9	-0.920067	0.000220707	0.00939518	PTMA	2	119414107	119419022	+	1046	protein_coding	Bos taurus prothymosin, alpha (gene sequence 28) (PTMA), mRNA. [Source:RefSeq mRNA;Acc:NM_001039953]	-	8968	10524	6032	5547	21987	8350	7253	5116	5279	10311	6758	16356
ENSBTAG00000021093	5979.5	5990.26	7838.58	4231.83	9837.98	7640.81	5417.6	3775.83	4604.87	6298.88	5591.51	11515.9	15833	8721.11	8502.32	5184.91	11772.7	6972.25	11151.7	12810.4	15584.3	16348.9	9997.53	6560.3	11170.8	-0.767919	0.000220794	0.00939518	RPS16	18	49122732	49125260	-	760	protein_coding	ribosomal protein S16 [Source:NCBI gene;Acc:506297]	-	5736	10569	5260	4251	18268	6002	4584	3929	3986	6000	5450	10494
ENSBTAG00000008303	3281.64	3590.53	3662.97	3206.47	3656.66	3998.63	2959.35	2215.14	2777.25	2889.09	3175.36	4125.05	4925.92	4633.67	4030.72	2983.34	5207.72	3528.06	4131.23	4901.4	4873.1	5149.48	4272.97	3294.84	4421.6	-0.424422	0.000221392	0.00939518	FKBP1A	13	59737061	59766123	+	1565	protein_coding	Bos taurus FK506 binding protein 1A (FKBP1A), mRNA. [Source:RefSeq mRNA;Acc:NM_001035456]	FKBP_C	3148	6335	2458	3221	6790	3141	2504	2305	2404	2752	3095	3759
ENSBTAG00000006134	828.749	1045.14	904.567	974.585	1032.37	1099.91	653.563	655.412	925.364	757.966	854.629	1142.37	1775.54	1273.06	1061.38	1028.9	1608.2	963.088	1189.36	1178	1226	1376.01	1077.53	906.219	1250.64	-0.46467	0.000224363	0.00944532	DYNLRB1	13	63888186	63905671	+	644	protein_coding	Bos taurus dynein light chain roadblock-type 1 (DYNLRB1), mRNA. [Source:RefSeq mRNA;Acc:NM_001034442]	-	795	1844	607	979	1917	864	553	682	801	722	833	1041
ENSBTAG00000003340	149.071	136.026	150.513	96.5625	175.563	189.684	122.912	87.4523	137.476	127.028	138.505	276.539	319.623	243.523	182.13	139.009	294.02	150.963	250.475	337.056	290.788	220.507	223.902	148.944	241.09	-0.696653	0.000224779	0.00944532	HDDC2	9	25960234	25979946	+	1762	protein_coding	Bos taurus HD domain containing 2 (HDDC2), mRNA. [Source:RefSeq mRNA;Acc:NM_001075401]	-	143	240	101	97	326	149	104	91	119	121	135	252
ENSBTAG00000017659	129.264	171.167	116.238	105.522	138.404	211.325	72.0929	49.9727	90.1104	85.0349	75.9214	129.491	430.594	221.793	91.6929	124.751	103.946	190.102	293.55	176.983	374.936	502.626	131.865	114.545	240.258	-1.06936	0.000224934	0.00944532	BFSP2	1	135950798	136027624	-	1537	protein_coding	Bos taurus beaded filament structural protein 2 (BFSP2), mRNA. [Source:RefSeq mRNA;Acc:NM_174248]	Filament	124	302	78	106	257	166	61	52	78	81	74	118
ENSBTAG00000003707	430.532	325.33	320.398	281.724	427.059	579.235	243.461	197.008	274.952	271.902	182.622	633.187	818.66	472.059	424.551	394.452	360.843	307.517	1056.94	485.856	1279.25	2523.94	486.556	347.284	782.784	-1.17279	0.000229429	0.00956904	GRAP	19	34193450	34214693	+	1922	protein_coding	GRB2-related adaptor protein [Source:NCBI gene;Acc:534491]	SH2	413	574	215	283	793	455	206	205	238	259	178	577
ENSBTAG00000022275	255.401	319.095	178.827	284.71	459.371	356.452	252.916	137.425	262.244	327.542	278.037	377.498	792.745	450.33	295.176	236.434	801.873	308.915	735.47	393.42	726.438	651.792	347.693	290.793	521.844	-0.842707	0.00023272	0.00966183	RPL10	1	54226950	54227678	-	729	protein_coding	Bos taurus ribosomal protein L10 (RPL10), mRNA. [Source:RefSeq mRNA;Acc:NM_174760]	-	245	563	120	286	853	280	214	143	227	312	271	344
ENSBTAG00000040244	704.697	603.617	515.618	551.501	805.65	646.706	729.202	588.141	1014.32	814.656	733.565	916.311	1270.52	968.096	872.967	729.499	1462.68	879.22	2213.59	1042.73	1480.57	1463.56	527.999	718.665	1173.77	-0.707684	0.000236402	0.00978705	APOL3	5	74600517	74612469	+	2935	protein_coding	Bos taurus apolipoprotein L, 3 (APOL3), mRNA. [Source:RefSeq mRNA;Acc:NM_001100297]	-	676	1065	346	554	1496	508	617	612	878	776	715	835
ENSBTAG00000015388	11470.1	12046.8	14118.4	8812.08	17856.8	15356.7	10283.3	8022.55	8576.66	10797.3	10786	20759.1	23883.4	15368.2	16125.4	10833.2	22929.1	12479.6	19108.7	24567.9	27686.7	29470.1	18786.8	12407.2	20112.6	-0.696929	0.000238975	0.00986154	RPL18	18	55260023	55263921	-	1167	protein_coding	ribosomal protein L18 [Source:VGNC Symbol;Acc:VGNC:34111]	-	11003	21255	9474	8852	33158	12063	8701	8348	7424	10285	10513	18917
ENSBTAG00000018249	19.8066	7.3681	17.8827	7.96392	29.0809	11.4574	17.7278	6.7271	19.6394	45.142	19.4933	14.2659	57.1467	11.2395	37.682	39.2076	1.48495	23.7627	136.405	43.9638	186.403	152.409	11.841	18.0463	63.7768	-1.82198	0.000239863	0.00986154	KCNN3	3	15725419	15891605	+	2199	protein_coding	potassium calcium-activated channel subfamily N member 3 [Source:VGNC Symbol;Acc:VGNC:30485]	Ion_trans_2	19	13	12	8	54	9	15	7	17	43	19	13
ENSBTAG00000007522	484.74	620.054	491.774	495.754	366.743	375.548	486.922	495.883	507.16	426.225	492.463	310.558	1003.39	561.226	410.734	540.59	822.662	578.691	1146.28	568.148	1101.37	743.67	474.715	462.819	722.862	-0.643435	0.00024296	0.00991886	RAP1GDS1	6	26124919	26275541	-	2546	protein_coding	Bos taurus Rap1 GTPase-GDP dissociation stimulator 1 (RAP1GDS1), mRNA. [Source:RefSeq mRNA;Acc:NM_174666]	Arm	465	1094	330	498	681	295	412	516	439	406	480	283
ENSBTAG00000039719	169.92	74.2477	184.788	85.6121	259.036	133.67	278.917	46.1287	93.5762	478.715	166.206	629.895	1277.16	231.534	119.326	58.2174	500.428	103.438	951.644	868.003	1441.16	2636.35	269.651	216.726	768.811	-1.82706	0.00025239	0.0102187	PHGDH	3	23565140	23596466	-	1975	protein_coding	Bos taurus phosphoglycerate dehydrogenase (PHGDH), mRNA. [Source:RefSeq mRNA;Acc:NM_001035017]	2-Hacid_dh_C	163	131	124	86	481	105	236	48	81	456	162	574
ENSBTAG00000015316	1921.24	1466.25	2098.24	1391.69	2514.42	1898.11	2012.69	1087.87	1343.57	2387.28	1782.1	3462.23	5829.63	2526.64	1681.87	1487.51	4202.41	2117.67	6308.13	3891.36	4136.01	5262.98	2236.86	1947.14	3607.37	-0.889701	0.000255456	0.0102861	-	20	3205593	3215788	+	831	protein_coding	-	-	1843	2587	1408	1398	4669	1491	1703	1132	1163	2274	1737	3155
ENSBTAG00000026199	79810.1	93337.9	74781	87529.4	87317.2	80669	71880.2	63575.9	88666.3	66958.2	74014.2	82152	118184	128684	99102.4	111095	129752	96883.3	94975.3	76419.2	90158.2	120343	75762.7	79224.3	103760	-0.389224	0.000261251	0.0104907	ACTB	25	38799230	38802646	+	1835	protein_coding	Bos taurus actin beta (ACTB), mRNA. [Source:RefSeq mRNA;Acc:NM_173979]	Actin	76560	164682	50181	87926	162138	63367	60820	66155	76750	63781	72141	74862
ENSBTAG00000008001	1310.36	1035.5	1551.32	1133.86	1587.6	1402.89	1258.67	980.235	1216.49	1823.53	1629.23	2172.81	2418.77	1455.89	1593.95	1373.45	3097.6	1368.45	3065.52	3189.07	3452.18	2981.17	1564.08	1425.21	2323.65	-0.705272	0.000263278	0.0105433	NUCKS1	16	3467645	3495038	-	1830	protein_coding	Bos taurus nuclear casein kinase and cyclin dependent kinase substrate 1 (NUCKS1), mRNA. [Source:RefSeq mRNA;Acc:NM_001045920]	-	1257	1827	1041	1139	2948	1102	1065	1020	1053	1737	1588	1980
ENSBTAG00000010176	478.485	452.288	594.6	355.39	610.7	633.976	486.922	458.404	434.378	508.11	446.295	640.869	909.032	503.53	556.438	649.896	938.488	584.283	808.059	581.675	830.823	886.351	614.653	508.368	714.839	-0.492081	0.000265501	0.0106035	ILKAP	3	117501464	117526261	-	1466	protein_coding	Bos taurus ILK associated serine/threonine phosphatase (ILKAP), mRNA. [Source:RefSeq mRNA;Acc:NM_001075655]	PP2C	459	798	399	357	1134	498	412	477	376	484	435	584
ENSBTAG00000016124	10.4245	3.40066	8.94135	4.97745	8.61658	1.27304	8.27295	0.961014	0	11.548	14.3635	0	26.5799	5.2451	2.51213	3.56433	0	6.98903	47.8614	37.2001	129.949	166.461	5.92048	6.06492	39.2984	-2.6958	0.000266444	0.0106071	PACSIN1	23	8520787	8588638	+	5058	protein_coding	Bos taurus protein kinase C and casein kinase substrate in neurons 1 (PACSIN1), mRNA. [Source:RefSeq mRNA;Acc:NM_001101101]	-	10	6	6	5	16	1	7	1	0	11	14	0
ENSBTAG00000002525	743.268	644.992	615.463	625.168	849.271	674.713	543.651	470.897	433.223	582.647	694.578	1222.48	1473.19	802.501	699.629	580.986	1164.2	613.637	1190.15	1602.99	1933.26	1340.34	1123.28	675.029	1138.56	-0.754242	0.000270336	0.0106681	C7H19orf53	7	11871938	11877365	-	941	protein_coding	Bos taurus chromosome 7 C19orf53 homolog (C7H19orf53), mRNA. [Source:RefSeq mRNA;Acc:NM_001076345]	-	713	1138	413	628	1577	530	460	490	375	555	677	1114
ENSBTAG00000008646	128.221	100.319	134.12	92.5806	158.868	128.577	93.3662	83.6082	123.613	153.273	86.1811	277.637	334.242	161.849	133.143	116.435	227.197	120.211	303.122	319.019	311.026	595.585	173.309	130.03	254.103	-0.967541	0.000272779	0.0106681	TRMT112	29	42611757	42613078	-	992	protein_coding	tRNA methyltransferase subunit 11-2 [Source:NCBI gene;Acc:507833]	-	123	177	90	93	295	101	79	87	107	146	84	253
ENSBTAG00000007409	255.401	129.792	125.179	168.238	182.564	188.411	87.4569	56.6998	103.974	123.878	77.9734	239.229	604.692	219.545	151.984	92.6725	225.712	156.554	958.025	147.673	560.273	528.568	178.691	144.899	347.672	-1.26357	0.000273209	0.0106681	MILR1	19	48618991	48639790	+	1266	protein_coding	mast cell immunoglobulin like receptor 1 [Source:VGNC Symbol;Acc:VGNC:31476]	-	245	229	84	169	339	148	74	59	90	118	76	218
ENSBTAG00000007365	119.882	95.2185	110.277	109.504	153.483	129.85	98.0936	106.673	116.681	99.7323	71.8176	149.243	318.959	111.646	131.887	70.0985	240.562	153.759	287.966	223.201	352.567	590.18	72.6604	113.371	232.135	-1.0334	0.000273635	0.0106681	NEIL1	21	33464548	33471171	-	2190	protein_coding	Bos taurus nei like DNA glycosylase 1 (NEIL1), mRNA. [Source:RefSeq mRNA;Acc:NM_001014917]	-	115	168	74	110	285	102	83	111	101	95	70	136
ENSBTAG00000033217	6012.86	7733.67	7236.53	9584.58	6767.24	7233.44	7254.2	6393.63	8280.91	6133.01	7057.61	7439.13	14224.9	9475.65	6938.51	7795.19	13588.8	8472.1	12161.6	10848.9	10463	9410.45	7102.96	7260.57	10043.8	-0.46817	0.000274183	0.0106681	TPM3	3	16318632	16346043	+	2916	protein_coding	Bos taurus tropomyosin 3 (TPM3), mRNA. [Source:RefSeq mRNA;Acc:NM_001011674]	-	5768	13645	4856	9628	12566	5682	6138	6653	7168	5842	6879	6779
ENSBTAG00000052956	152.198	113.355	111.767	111.495	112.015	103.117	163.095	120.127	190.618	135.426	125.168	128.393	543.559	191.072	148.216	207.919	95.0368	141.178	1035.4	137.528	263.094	429.124	93.113	130.565	298.658	-1.19579	0.000276291	0.0106811	-	15	6304446	6304628	+	183	protein_coding	-	-	146	200	75	112	208	81	138	125	165	129	122	117
ENSBTAG00000007235	75.0565	71.9806	65.5699	83.6211	92.0897	80.2018	54.3651	85.5303	58.9183	64.0387	52.3242	98.7641	143.531	83.1724	71.5958	78.4152	56.4281	64.299	354.174	105.964	298.244	526.406	96.3423	73.5384	170.779	-1.21572	0.000276874	0.0106811	NTNG2	11	102251087	102324089	+	4848	protein_coding	netrin G2 [Source:VGNC Symbol;Acc:VGNC:32308]	Laminin_EGF	72	127	44	84	171	63	46	89	51	61	51	90
ENSBTAG00000038154	235.594	299.825	284.633	505.709	282.193	239.332	250.552	368.068	311.921	217.312	372.425	261.176	831.95	581.457	252.469	683.163	421.726	349.451	634.961	302.11	596.489	967.42	236.819	302.395	532.547	-0.816657	0.000279979	0.0106811	HSH2D	7	6861680	6870122	-	1908	protein_coding	hematopoietic SH2 domain containing [Source:VGNC Symbol;Acc:VGNC:29986]	SH2	226	529	191	508	524	188	212	383	270	207	363	238
ENSBTAG00000023976	877.744	625.721	724.249	536.569	754.489	758.734	568.47	580.453	774.025	598.394	503.749	567.345	943.586	792.011	909.393	874.449	868.696	735.246	1297.84	818.403	995.923	1578.14	613.577	655.829	947.933	-0.531556	0.000282038	0.0106811	ARHGAP25	11	67091343	67183466	+	2711	protein_coding	Bos taurus Rho GTPase activating protein 25 (ARHGAP25), mRNA. [Source:RefSeq mRNA;Acc:NM_001046392]	RhoGAP	842	1104	486	539	1401	596	481	604	670	570	491	517
ENSBTAG00000005416	208.49	184.769	201.18	245.886	180.948	166.769	203.278	170.1	190.618	167.97	217.505	182.165	413.317	282.486	231.116	186.533	305.9	204.08	331.041	246.874	276.941	205.374	256.733	193.307	267.309	-0.472111	0.000282366	0.0106811	PPIL3	2	89519710	89530269	-	2465	protein_coding	Bos taurus peptidylprolyl isomerase like 3 (PPIL3), mRNA. [Source:RefSeq mRNA;Acc:NM_001206564]	Pro_isomerase	200	326	135	247	336	131	172	177	165	160	212	166
ENSBTAG00000022160	807.9	672.764	752.564	711.775	891.816	711.632	733.929	555.466	765.938	853.499	719.202	1015.08	1395.44	915.645	700.885	844.746	1128.56	731.052	1174.2	1065.28	1426.25	1591.11	1021.55	765.963	1090.43	-0.510035	0.000294514	0.0109616	NAP1L4	29	48624179	48676972	+	2857	protein_coding	nucleosome assembly protein 1 like 4 [Source:VGNC Symbol;Acc:VGNC:31879]	-	775	1187	505	715	1656	559	621	578	663	813	701	925
ENSBTAG00000013264	10104.5	9555.29	14337.5	8989.27	14003.6	14198.3	8573.14	5553.7	6921.17	8476.2	8068.19	20904	22987.6	12973.4	12585.8	9990.81	21614.9	9075.95	19557.8	32484.7	28647.4	23843.9	19603.2	10807.1	19396.9	-0.843871	0.000294773	0.0109616	RPS24	28	33725340	33742925	+	1041	protein_coding	Bos taurus ribosomal protein S24 (RPS24), mRNA. [Source:RefSeq mRNA;Acc:NM_001025339]	Ribosomal_S24e	9693	16859	9621	9030	26003	11153	7254	5779	5991	8074	7864	19049
ENSBTAG00000000181	542.075	456.822	382.988	388.241	472.296	491.395	475.104	412.275	555.681	343.289	293.426	379.693	918.335	587.452	499.915	561.976	589.525	518.586	748.233	459.929	741.35	836.629	413.357	432.774	625.026	-0.53076	0.000296948	0.0109616	SUSD3	8	84444102	84464852	+	1579	protein_coding	sushi domain containing 3 [Source:VGNC Symbol;Acc:VGNC:35488]	Sushi	520	806	257	390	877	386	402	429	481	327	286	346
ENSBTAG00000038888	107.372	61.2119	68.5503	71.6753	75.9336	105.663	53.1833	70.154	64.6946	107.081	62.5839	136.075	129.577	61.4426	114.302	121.187	74.2475	120.211	320.671	192.764	181.077	171.866	140.477	82.0148	147.984	-0.854952	0.000297642	0.0109616	ZBTB9	23	7626590	7629414	+	2570	protein_coding	Bos taurus zinc finger and BTB domain containing 9 (ZBTB9), mRNA. [Source:RefSeq mRNA;Acc:NM_001191462]	BTB	103	108	46	72	141	83	45	73	56	102	61	124
ENSBTAG00000051752	31.2735	24.3714	47.6872	26.8782	25.8497	16.5496	33.0918	22.1033	33.5026	34.6439	25.6491	20.8502	166.124	35.9664	28.8895	34.4552	2.9699	16.7737	60.6244	62.0002	214.097	239.963	60.8194	28.5375	83.8803	-1.56104	0.000297875	0.0109616	-	1	153472750	153543136	-	336	protein_coding	-	-	30	43	32	27	48	13	28	23	29	33	25	19
ENSBTAG00000020264	3.12735	5.10099	8.94135	4.97745	5.38536	1.27304	2.3637	1.92203	3.46578	3.14944	1.02597	0	47.1793	8.24231	3.7682	5.94055	11.8796	4.19342	15.1561	12.4	4.26063	20.5374	4.84403	3.39437	12.582	-1.90022	0.000308444	1	CCDC181	16	37060066	37075789	-	1643	protein_coding	Bos taurus coiled-coil domain containing 181 (CCDC181), mRNA. [Source:RefSeq mRNA;Acc:NM_001205801]	-	3	9	6	5	10	1	2	2	3	3	1	0
ENSBTAG00000031217	12.5094	5.66777	10.4316	9.9549	5.38536	26.7339	9.4548	6.7271	13.8631	3.14944	12.3116	0	90.3716	6.7437	11.3046	2.37622	23.7592	4.19342	55.8383	10.1455	70.3004	224.831	4.84403	9.68242	45.8825	-2.25551	0.000309006	0.0112164	MYL6B	5	57165321	57168025	-	750	protein_coding	myosin light chain 6B [Source:VGNC Symbol;Acc:VGNC:31803]	-	12	10	7	10	10	21	8	7	12	3	12	0
ENSBTAG00000036260	857.937	611.552	685.503	669.965	774.953	626.338	655.927	555.466	903.414	661.383	525.294	947.038	1409.4	769.532	813.932	1040.78	885.03	775.782	1320.97	804.876	1412.4	1835.4	728.757	706.231	1072.44	-0.60301	0.000309085	0.0112164	LPXN	15	81845565	81887132	-	1896	protein_coding	Bos taurus leupaxin (LPXN), mRNA. [Source:RefSeq mRNA;Acc:NM_001025082]	LIM	823	1079	460	673	1439	492	555	578	782	630	512	863
ENSBTAG00000006646	793.305	710.171	774.917	641.095	878.891	691.263	611.017	433.417	553.37	972.128	792.045	1276.25	2071.9	1055.02	777.506	705.737	1397.34	577.294	1637.66	1279.46	2150.55	2982.25	798.726	760.656	1403.04	-0.883353	0.00031361	0.0112693	PRMT1	18	56079592	56089648	+	3673	protein_coding	protein arginine methyltransferase 1 [Source:VGNC Symbol;Acc:VGNC:52239]	-	761	1253	520	644	1632	543	517	451	479	926	772	1163
ENSBTAG00000001594	339.839	364.437	447.067	289.688	421.674	402.282	269.462	269.084	298.057	258.254	305.738	514.671	678.451	486.296	469.769	314.849	457.364	336.871	472.232	596.33	655.072	1018.22	507.008	348.354	544.77	-0.645891	0.000316234	0.0112808	ARL6IP4	17	52554256	52556184	-	942	protein_coding	ADP ribosylation factor like GTPase 6 interacting protein 4 [Source:VGNC Symbol;Acc:VGNC:53889]	-	326	643	300	291	783	316	228	280	258	246	298	469
ENSBTAG00000003622	63.5895	45.9089	40.2361	48.779	50.0839	64.9252	62.6381	69.193	55.4525	43.0424	67.7137	85.5955	99.0101	63.6905	91.6929	78.4152	83.1572	74.0837	136.405	78.9094	75.6262	97.2824	71.584	58.0965	86.3506	-0.577032	0.000317687	0.0113052	ZKSCAN7	22	16387907	16400710	+	3504	protein_coding	Bos taurus zinc finger with KRAB and SCAN domains 7 (ZKSCAN7), mRNA. [Source:RefSeq mRNA;Acc:NM_001206812]	SCAN	61	81	27	49	93	51	53	72	48	41	66	78
ENSBTAG00000016528	366.943	302.659	402.361	225.976	387.746	409.92	359.283	221.994	253.002	366.385	345.75	576.124	612.666	403.124	525.036	308.908	377.177	374.612	567.157	1024.69	921.362	898.241	512.39	351.512	593.215	-0.755695	0.000318539	0.0113081	NOC2L	16	51514474	51527133	+	3241	protein_coding	NOC2 like nucleolar associated transcriptional repressor [Source:VGNC Symbol;Acc:VGNC:32146]	-	352	534	270	227	720	322	304	231	219	349	337	525
ENSBTAG00000000607	406.556	416.581	382.988	461.907	454.524	387.005	434.921	362.302	376.615	476.616	461.684	452.12	789.422	459.321	437.111	439.601	561.311	511.597	695.585	520.802	858.517	963.096	430.042	422.818	606.037	-0.519296	0.000323084	0.0113977	ABCF2	4	113788348	113803468	-	3348	protein_coding	ATP binding cassette subfamily F member 2 [Source:VGNC Symbol;Acc:VGNC:25481]	ABC_tran	390	735	257	464	844	304	368	377	326	454	450	412
ENSBTAG00000005479	2.0849	0.566777	0	1.99098	1.61561	1.27304	0	0	5.77631	1.04981	0	1.09738	30.5669	0	0	0	0	1.39781	26.3238	14.6546	36.2154	85.3924	0	1.2879	17.6864	-3.7826	0.00032339	0.0113977	LIPC	10	51696914	51859296	-	1849	protein_coding	lipase C, hepatic type [Source:NCBI gene;Acc:535192]	Lipase	2	1	0	2	3	1	0	0	5	1	0	1
ENSBTAG00000014944	72.9716	34.0066	50.6676	22.8963	51.1609	70.0174	55.547	23.0643	43.8999	59.8394	26.6751	46.0899	183.401	68.1863	51.4988	66.5341	75.7324	33.5473	182.671	50.7275	209.836	183.756	38.7522	46.403	104.058	-1.17041	0.000325558	0.0114225	TBXA2R	7	20334826	20343537	+	1982	protein_coding	Bos taurus thromboxane A2 receptor (TBXA2R), mRNA. [Source:RefSeq mRNA;Acc:NM_001167919]	7tm_1	70	60	34	23	95	55	47	24	38	57	26	42
ENSBTAG00000004310	527.48	434.151	453.028	465.889	509.994	431.562	464.467	453.599	487.52	546.953	505.801	520.157	1208.72	557.48	383.1	469.303	804.843	430.524	1135.11	764.294	946.926	1302.5	528.537	483.384	775.577	-0.682649	0.000325648	0.0114225	UBR7	21	57831036	57847913	+	3466	protein_coding	Bos taurus ubiquitin protein ligase E3 component n-recognin 7 (putative) (UBR7), mRNA. [Source:RefSeq mRNA;Acc:NM_001082601]	zf-UBR1	506	766	304	468	947	339	393	472	422	521	493	474
ENSBTAG00000021685	1.04245	1.13355	0	0	2.15414	1.27304	0	0.961014	0	0	2.05193	4.38951	9.96745	0	1.25607	0	0	1.39781	22.3353	0	82.0172	20.5374	17.7614	1.0838	14.1157	-3.6746	0.000330504	1	EEF1A2	13	54151514	54159711	+	2295	protein_coding	eukaryotic translation elongation factor 1 alpha 2 [Source:VGNC Symbol;Acc:VGNC:50164]	GTP_EFTU	1	2	0	0	4	1	0	1	0	0	2	4
ENSBTAG00000019017	225.169	117.323	16.3925	182.175	358.665	227.875	141.822	75.9201	211.413	136.476	252.387	245.813	966.843	170.841	175.849	230.493	152.95	201.284	1532.36	118.364	961.838	1159.82	273.957	182.619	540.418	-1.56496	0.000330686	0.0115238	-	29	51003792	51005106	-	734	protein_coding	-	-	216	207	11	183	666	179	120	79	183	130	246	224
ENSBTAG00000007363	327.33	286.222	350.203	357.381	441.6	397.19	342.737	197.008	274.952	481.865	334.465	694.641	1198.75	477.304	467.257	288.711	696.441	264.185	859.909	1127.28	809.52	1011.74	433.271	373.799	694.033	-0.893237	0.000330887	0.0115238	LSM3	22	58031643	58038810	-	607	protein_coding	Bos taurus LSM3 homolog, U6 small nuclear RNA and mRNA degradation associated (LSM3), mRNA. [Source:RefSeq mRNA;Acc:NM_001037487]	-	314	505	235	359	820	312	290	205	238	459	326	633
ENSBTAG00000050453	56.2924	57.8112	56.6285	39.8196	72.7024	64.9252	56.7288	63.4269	47.3657	64.0387	53.3502	52.6742	97.6811	54.6989	71.5958	36.8314	114.341	44.7298	132.416	125.128	215.162	163.218	92.5747	57.147	104.398	-0.868326	0.000334452	0.0116015	-	18	63907938	63913508	-	3286	protein_coding	zinc finger protein 835 [Source:NCBI gene;Acc:101908474]	-	54	102	38	40	135	51	48	66	41	61	52	48
ENSBTAG00000053889	1.04245	4.53421	0	2.98647	0	3.81913	0	0	0	0	0	12.0712	138.215	21.7297	0	5.94055	34.1538	0	183.469	0	86.2778	183.756	0	2.03779	59.4129	-4.86377	0.00033753	0.0116489	LAP	27	6233756	6235885	+	641	protein_coding	lingual antimicrobial peptide [Source:NCBI gene;Acc:403090]	-	1	8	0	3	0	3	0	0	0	0	0	11
ENSBTAG00000001988	1363.53	1559.2	1816.58	1483.28	1845.56	1766.99	1406.4	1325.24	1374.76	1566.32	1239.37	1865.54	2914.48	1772.1	1705.74	1305.73	3005.54	1442.54	2385.09	2275.97	3476.68	3466.5	1847.19	1551.06	2327.05	-0.585277	0.000341077	0.0117122	EIF3D	5	74925192	74939376	-	1881	protein_coding	Bos taurus eukaryotic translation initiation factor 3 subunit D (EIF3D), mRNA. [Source:RefSeq mRNA;Acc:NM_001034484]	-	1308	2751	1219	1490	3427	1388	1190	1379	1190	1492	1208	1700
ENSBTAG00000001518	351.306	425.649	360.634	387.246	327.968	384.459	303.736	276.772	309.61	275.051	387.815	446.633	662.503	395.631	350.443	390.888	659.318	392.783	646.129	437.384	488.908	670.168	414.433	353.073	500.781	-0.504315	0.00034193	0.0117141	ISG20L2	3	14106347	14111649	+	2188	protein_coding	Bos taurus interferon stimulated exonuclease gene 20 like 2 (ISG20L2), mRNA. [Source:RefSeq mRNA;Acc:NM_001046217]	Exonuc_X-T	337	751	242	389	609	302	257	288	268	262	378	407
ENSBTAG00000020701	78.1838	146.795	132.63	40.8151	52.238	63.6522	67.3655	110.517	139.787	154.323	160.051	113.03	339.558	113.894	108.022	108.118	117.311	104.835	871.077	130.764	328.069	610.718	96.8805	104.949	266.295	-1.3447	0.000344801	0.0117419	MEF2C	7	88250023	88407702	-	2875	protein_coding	myocyte enhancer factor 2C [Source:VGNC Symbol;Acc:VGNC:31373]	SRF-TF	75	259	89	41	97	50	57	115	121	147	156	103
ENSBTAG00000016411	153.24	116.189	147.532	111.495	160.484	126.031	79.184	97.0624	93.5762	92.3836	70.7916	164.607	194.698	144.615	158.264	204.355	151.465	164.941	143.584	169.092	178.947	247.53	155.009	117.715	173.864	-0.560751	0.000345117	0.0117419	RNF122	27	29247829	29266018	-	2072	protein_coding	ring finger protein 122 [Source:VGNC Symbol;Acc:VGNC:34015]	-	147	205	99	112	298	99	67	101	81	88	69	150
ENSBTAG00000009691	124.052	102.02	96.8646	79.6392	180.948	89.1131	82.7295	65.349	77.4025	106.031	143.635	114.127	225.264	125.882	155.752	83.1677	148.495	113.222	382.891	160.073	306.766	515.597	95.2659	105.159	210.216	-0.997609	0.000345156	0.0117419	SH2B2	25	34677729	34702221	-	2133	protein_coding	SH2B adaptor protein 2 [Source:HGNC Symbol;Acc:HGNC:17381]	SH2	119	180	65	80	336	70	70	68	67	101	140	104
ENSBTAG00000005620	12026.8	9494.07	13711.6	7275.04	16801.2	15080.5	10777.3	7279.68	7638.59	11161.6	9434.78	21735.8	25809.1	13990.9	15144.4	10207	21415.9	10785.5	21743.4	24977.1	28577.1	32454.5	19029	11868.1	20375.8	-0.779787	0.000347148	0.0117419	RPS3	15	54593621	54598584	+	853	protein_coding	Bos taurus ribosomal protein S3 (RPS3), mRNA. [Source:RefSeq mRNA;Acc:NM_001034047]	-	11537	16751	9201	7308	31198	11846	9119	7575	6612	10632	9196	19807
ENSBTAG00000003570	266.867	233.512	301.025	211.044	332.277	286.435	273.007	215.267	202.171	298.147	214.427	309.461	520.966	278.74	339.138	261.384	282.14	324.291	436.336	494.875	463.344	404.263	300.33	261.97	373.255	-0.512127	0.000347174	0.0117419	DDX19A	18	1734913	1753496	-	2489	protein_coding	Bos taurus DEAD-box helicase 19A (DDX19A), mRNA. [Source:RefSeq mRNA;Acc:NM_001034571]	DEAD	256	412	202	212	617	225	231	224	175	284	209	282
ENSBTAG00000005064	124.052	104.287	166.905	71.6753	153.483	106.936	164.277	73.9981	88.9551	142.775	121.064	133.88	221.277	111.646	167.057	118.811	207.893	135.587	268.024	254.765	213.032	285.362	158.776	121.024	194.748	-0.687956	0.000347579	0.0117419	WARS2	3	23999239	24101046	+	2907	protein_coding	tryptophanyl tRNA synthetase 2, mitochondrial [Source:VGNC Symbol;Acc:VGNC:36864]	-	119	184	112	72	285	84	139	77	77	136	118	122
ENSBTAG00000022058	175.132	130.359	154.983	96.5625	243.418	168.042	177.278	96.1014	180.221	328.592	174.414	422.491	626.621	194.069	178.362	127.128	268.776	183.112	856.719	545.602	540.035	1278.72	252.966	195.633	459.283	-1.23172	0.000350396	0.0117419	ACACB	17	63845551	63976145	-	12573	protein_coding	Bos taurus acetyl-CoA carboxylase beta (ACACB), mRNA. [Source:RefSeq mRNA;Acc:NM_001205333]	Carboxyl_trans	168	230	104	97	452	132	150	100	156	313	170	385
ENSBTAG00000044006	72.9716	65.7461	90.9037	51.7655	108.784	62.3792	79.184	44.2067	47.3657	157.472	37.9607	269.955	388.731	97.4091	60.2912	57.0293	237.592	50.321	361.353	308.874	361.089	555.591	164.159	90.7246	240.222	-1.40567	0.000350731	0.0117419	GINS2	18	11648869	11684545	-	1195	protein_coding	GINS complex subunit 2 [Source:VGNC Symbol;Acc:VGNC:29361]	-	70	116	61	52	202	49	67	46	41	150	37	246
ENSBTAG00000014380	418.023	357.069	378.517	302.629	490.606	292.8	405.375	278.694	292.281	767.414	291.374	939.356	1165.53	451.079	232.372	384.947	608.829	285.152	1481.31	1456.44	2181.44	2692.56	564.598	434.512	1045.84	-1.26729	0.000353806	0.0118179	MCM2	22	59896021	59912780	-	3629	protein_coding	minichromosome maintenance complex component 2 [Source:VGNC Symbol;Acc:VGNC:31308]	MCM	401	630	254	304	911	230	343	290	253	731	284	856
ENSBTAG00000043167	4.1698	8.50165	5.9609	2.98647	13.4634	3.81913	8.27295	6.7271	10.3974	9.44833	6.15579	5.48689	7.30947	8.24231	10.0485	2.37622	16.3344	15.3759	36.6937	22.5455	67.105	18.3756	24.2201	7.11581	20.7843	-1.52885	0.000354915	0.0118281	RF00419	29	50557435	50557569	-	135	snoRNA	small nucleolar RNA, H/ACA box 52 [Source:HGNC Symbol;Acc:HGNC:32645]	-	4	15	4	3	25	3	7	7	9	9	6	5
ENSBTAG00000007668	25.0188	10.7688	16.3925	6.96843	8.61658	24.1878	13.0004	3.84406	12.7079	11.548	6.15579	23.045	34.5538	14.986	16.3289	8.31677	26.7291	9.78464	101.307	67.6366	63.9095	29.1847	29.6024	13.5212	36.5763	-1.45378	0.000357934	0.0118867	AGPAT4	9	96785815	96922398	-	2622	protein_coding	1-acylglycerol-3-phosphate O-acyltransferase 4 [Source:VGNC Symbol;Acc:VGNC:25737]	Acyltransferase	24	19	11	7	16	19	11	4	11	11	6	21
ENSBTAG00000047133	633.81	513.5	494.755	694.852	651.09	566.505	621.653	597.751	569.544	488.164	530.424	997.517	1258.56	770.281	517.5	705.737	779.599	605.25	1448.6	1179.13	1129.07	1225.76	741.674	613.297	941.924	-0.619614	0.000359101	0.0118867	-	2	118309402	118313769	+	576	protein_coding	-	Bromodomain	608	906	332	698	1209	445	526	622	493	465	517	909
ENSBTAG00000013663	69.8442	60.0783	58.1188	30.8602	77.5492	76.3826	66.1836	24.9864	21.95	86.0848	48.2204	98.7641	109.642	77.178	106.766	59.4055	98.0067	85.2661	134.012	181.492	105.451	147.005	92.5747	59.9185	108.8	-0.86008	0.000363512	0.0119788	CMSS1	1	44086074	44481342	+	1219	protein_coding	Uncharacterized protein C3orf26 homolog [Source:UniProtKB/Swiss-Prot;Acc:Q2T9Y1]	-	67	106	39	31	144	60	56	26	19	82	47	90
ENSBTAG00000010036	248.103	169.466	192.239	171.224	267.114	255.882	271.826	201.813	158.271	218.361	179.544	193.139	304.34	291.478	311.505	234.058	326.689	247.412	213.781	561.384	300.375	302.656	280.415	210.582	306.736	-0.541597	0.00036441	0.0119815	POLR3D	8	69558179	69564548	+	3196	protein_coding	RNA polymerase III subunit D [Source:VGNC Symbol;Acc:VGNC:33148]	-	238	299	129	172	496	201	230	210	137	208	175	176
ENSBTAG00000008436	336.712	320.796	573.737	318.557	518.072	332.265	476.286	330.589	447.086	466.117	335.491	716.588	827.299	444.335	363.003	502.57	954.823	517.188	1496.47	700.039	1350.62	1031.19	369.222	431.024	777.887	-0.852176	0.000366477	0.0120226	CDC25B	13	51395118	51404718	-	3092	protein_coding	Bos taurus cell division cycle 25B (CDC25B), mRNA. [Source:RefSeq mRNA;Acc:NM_001191415]	Rhodanese	323	566	385	320	962	261	403	344	387	444	327	653
ENSBTAG00000016716	123.009	91.251	104.316	99.549	166.946	175.68	126.458	92.2574	61.2288	170.07	72.8435	185.457	317.63	124.384	133.143	105.742	280.655	97.8464	257.654	322.401	321.678	389.13	177.614	122.422	229.807	-0.90889	0.00037183	0.012144	RRS1	14	30687060	30688821	+	1762	protein_coding	Bos taurus ribosome biogenesis regulator homolog (RRS1), mRNA. [Source:RefSeq mRNA;Acc:NM_001075481]	-	118	161	70	100	310	138	107	96	53	162	71	169
ENSBTAG00000047287	115.712	56.1109	73.021	75.6572	62.4702	94.2053	57.9107	40.3626	61.2288	52.4907	63.6098	76.8165	182.737	84.671	92.949	52.2768	127.706	67.0947	375.712	76.6548	198.119	241.044	67.2782	69.133	142.386	-1.04619	0.000373689	0.0121776	2023-03-01	16	24269638	24292851	+	2410	protein_coding	mitochondrial amidoxime reducing component 1 [Source:VGNC Symbol;Acc:VGNC:31235]	MOSC_N	111	99	49	76	116	74	49	42	53	50	62	70
ENSBTAG00000008845	200.151	227.844	216.083	221.994	234.263	197.322	274.189	288.304	251.847	216.262	244.18	237.034	310.32	278.74	301.456	225.741	375.692	246.014	394.059	355.092	290.788	289.685	275.033	234.123	303.875	-0.37556	0.00037602	0.0122265	INTS9	8	9840507	9967280	+	2641	protein_coding	Bos taurus integrator complex subunit 9 (INTS9), mRNA. [Source:RefSeq mRNA;Acc:NM_001046363]	-	192	402	145	223	435	155	232	300	218	206	238	216
ENSBTAG00000051419	19.8066	13.0359	5.9609	11.9459	7.00097	15.2765	10.6367	6.7271	13.8631	23.0959	12.3116	12.0712	18.6059	14.2367	16.3289	43.9601	28.214	25.1605	45.4683	39.4547	17.0425	18.3756	19.3761	12.6444	26.0203	-1.03914	0.000378069	0.012253	-	12	87064090	87066212	+	913	protein_coding	-	-	19	23	4	12	13	12	9	7	12	22	12	11
ENSBTAG00000014076	75.0565	81.0491	78.9819	68.6888	108.784	101.844	98.0936	81.6862	70.4709	117.579	95.4148	160.217	259.818	78.6766	126.863	91.4844	135.13	102.04	283.18	198.401	193.859	344.812	93.113	94.8222	173.398	-0.871831	0.000381368	0.0122778	ABRAXAS1	6	98233356	98250555	-	1550	protein_coding	Bos taurus abraxas 1, BRCA1 A complex subunit (ABRAXAS1), mRNA. [Source:RefSeq mRNA;Acc:NM_001015516]	-	72	143	53	69	202	80	83	85	61	112	93	146
ENSBTAG00000003794	25.0188	25.5049	43.2165	25.8827	25.3112	15.2765	46.0922	41.3236	30.0368	56.69	40.0126	21.9476	29.9024	37.465	46.4745	85.5439	53.4582	68.4925	56.636	66.5094	110.776	75.6641	37.6758	33.0261	60.7816	-0.877996	0.000381776	0.0122778	GNAO1	18	24255762	24437386	-	4600	protein_coding	G protein subunit alpha o1 [Source:VGNC Symbol;Acc:VGNC:57047]	G-alpha	24	45	29	26	47	12	39	43	26	54	39	20
ENSBTAG00000021374	378.41	321.929	351.693	261.814	382.899	378.094	413.648	228.721	277.263	383.182	298.556	486.139	457.174	451.828	452.184	339.799	369.752	401.17	477.816	750.767	734.959	807.444	484.403	346.862	520.663	-0.586596	0.000385272	0.0123094	FARSA	7	12627896	12637995	+	1870	protein_coding	Bos taurus phenylalanyl-tRNA synthetase subunit alpha (FARSA), mRNA. [Source:RefSeq mRNA;Acc:NM_001101107]	tRNA-synt_2d	363	568	236	263	711	297	350	238	240	365	291	443
ENSBTAG00000011578	591.07	397.877	712.328	395.209	625.779	614.88	560.197	308.486	419.36	794.709	425.776	988.738	1121.01	770.281	574.023	531.085	809.298	519.984	1515.61	1103.6	1821.42	1998.61	720.145	569.534	1044.1	-0.874988	0.000387213	0.0123446	CD44	15	65649433	65737462	+	3153	protein_coding	Bos taurus CD44 molecule (CD44), mRNA. [Source:RefSeq mRNA;Acc:NM_174013]	Xlink	567	702	478	397	1162	483	474	321	363	757	415	901
ENSBTAG00000019094	81.3112	63.479	62.5894	48.779	127.095	100.57	114.64	63.4269	61.2288	120.729	67.7137	129.491	127.583	72.6821	145.704	91.4844	99.4916	109.029	157.943	270.547	256.703	217.264	164.697	86.7543	155.739	-0.843446	0.000390782	0.0124047	NLE1	19	14954563	14963358	+	2283	protein_coding	Bos taurus notchless homolog 1 (NLE1), mRNA. [Source:RefSeq mRNA;Acc:NM_001014887]	WD40	78	112	42	49	236	79	97	66	53	115	66	118
ENSBTAG00000015989	8803.5	8760.67	10987.4	6154.12	15089.2	12270.9	8190.22	5709.39	6226.86	9162.78	7578.81	22139.6	21963.6	12001.5	12382.3	7640.73	18144.6	9226.91	17771.7	26565.4	35766.9	32667.4	17340.5	10089.5	19224.7	-0.930117	0.000390784	0.0124047	RPS5	18	65660240	65665846	+	730	protein_coding	Bos taurus ribosomal protein S5 (RPS5), mRNA. [Source:RefSeq mRNA;Acc:NM_001015531]	-	8445	15457	7373	6182	28019	9639	6930	5941	5390	8728	7387	20175
ENSBTAG00000018843	39.6131	19.2704	50.6676	23.8918	36.0819	34.3722	49.6377	51.8948	12.7079	49.3413	25.6491	28.5318	176.092	53.9496	30.1456	13.0692	141.07	46.1276	100.509	56.3639	23.4335	598.827	17.7614	35.1383	114.304	-1.70342	0.000391661	0.0124057	SERPINA1	21	59075306	59087375	-	2185	protein_coding	serpin family A member 1 [Source:VGNC Symbol;Acc:VGNC:53953]	Serpin	38	34	34	24	67	27	42	54	11	47	25	26
ENSBTAG00000035174	144.901	142.828	152.003	153.305	154.56	104.39	111.094	71.1151	86.6446	200.514	127.22	271.053	320.952	179.083	180.874	216.236	169.284	148.167	248.879	303.238	587.967	492.898	130.251	143.302	270.712	-0.917547	0.000401435	0.0125878	THOC3	10	5185866	5197272	+	1691	protein_coding	THO complex 3 [Source:NCBI gene;Acc:529231]	-	139	252	102	154	287	82	94	74	75	191	124	247
ENSBTAG00000008888	334.627	304.926	238.436	371.318	350.048	365.364	358.101	326.745	321.163	332.791	384.737	373.109	502.36	359.664	351.699	374.254	481.124	345.258	422.775	612.111	475.061	555.591	429.504	338.447	446.309	-0.398609	0.000401694	0.0125878	MIPEP	12	34305327	34390737	+	2291	protein_coding	mitochondrial intermediate peptidase [Source:VGNC Symbol;Acc:VGNC:31483]	Peptidase_M3	321	538	160	373	650	287	303	340	278	317	375	340
ENSBTAG00000045744	55.2499	34.5734	44.7067	26.8782	68.9326	58.56	66.1836	37.4796	39.2789	71.3874	51.2983	63.648	168.782	64.4398	47.7306	79.6033	57.913	60.1056	203.411	101.455	77.7565	143.762	58.6665	51.5147	96.6932	-0.91391	0.000402985	0.0126014	NKRF	X	3945041	3961168	-	3573	protein_coding	Bos taurus NFKB repressing factor (NKRF), mRNA. [Source:RefSeq mRNA;Acc:NM_001102553]	G-patch	53	61	30	27	128	46	56	39	34	68	50	58
ENSBTAG00000013776	473.273	490.829	515.618	490.776	482.528	561.412	378.192	354.614	403.186	427.274	393.971	468.581	847.898	546.989	527.548	548.907	657.833	419.342	574.336	724.839	577.316	696.11	502.702	453.355	602.165	-0.410361	0.000409022	0.0127417	ITPA	13	51988372	52001677	-	1493	protein_coding	inosine triphosphatase [Source:VGNC Symbol;Acc:VGNC:30342]	-	454	866	346	493	896	441	320	369	349	407	384	427
ENSBTAG00000000940	915.272	841.096	745.112	853.135	784.108	767.646	647.654	637.152	769.404	623.59	703.812	879	1247.93	849.707	797.603	902.963	1186.47	845.672	859.112	928.876	1253.69	1201.98	882.151	763.915	996.014	-0.382294	0.000410221	0.0127417	TBCC	23	16396728	16399349	-	2622	protein_coding	Bos taurus tubulin folding cofactor C (TBCC), mRNA. [Source:RefSeq mRNA;Acc:NM_001075709]	-	878	1484	500	857	1456	603	548	663	666	594	686	801
ENSBTAG00000004590	161.58	167.199	225.024	137.378	231.57	206.233	176.096	136.464	149.029	187.917	170.31	337.993	415.975	245.771	223.58	142.573	341.538	188.704	297.538	721.457	459.083	322.113	271.804	190.566	330.012	-0.7929	0.000412768	0.0127417	PPIH	3	103540446	103565396	-	2606	protein_coding	peptidylprolyl isomerase H [Source:VGNC Symbol;Acc:VGNC:33200]	Pro_isomerase	155	295	151	138	430	162	149	142	129	179	166	308
ENSBTAG00000019147	6066.02	5726.14	6542.09	4355.27	8391.47	7615.35	5002.77	3057.95	3663.33	5656.4	4521.43	12742.8	14449.5	7707.3	7243.74	4633.63	10412.5	4988.77	11876.8	15347.9	19726.7	21301.6	9462.54	6111.75	11559.2	-0.919395	0.000413099	0.0127417	RPS20	14	23278316	23279689	-	602	protein_coding	ribosomal protein S20 [Source:VGNC Symbol;Acc:VGNC:34133]	Ribosomal_S10	5819	10103	4390	4375	15582	5982	4233	3182	3171	5388	4407	11612
ENSBTAG00000003228	10808.1	10752.9	12942.6	8263.56	15835.1	12183	11383.6	6726.14	8146.9	12697.5	10413.5	17068.6	24018.9	15484.3	13403.5	9298.14	19206.3	10336.8	19878.4	20911	24410.2	26512.7	15193	11435.1	18059.4	-0.659289	0.000413672	0.0127417	RPL3	5	110745805	110752075	-	1383	protein_coding	Bos taurus ribosomal protein L3 (RPL3), mRNA. [Source:RefSeq mRNA;Acc:NM_174715]	-	10368	18972	8685	8301	29404	9570	9632	6999	7052	12095	10150	15554
ENSBTAG00000021145	779.753	617.22	760.015	514.668	862.735	720.543	670.109	542.012	742.833	554.302	458.606	943.746	1715.73	839.966	695.861	1050.29	1011.25	670.947	1621.7	651.566	1805.44	2928.2	555.987	680.545	1231.54	-0.855864	0.000414347	0.0127417	MAP4K1	18	48365478	48382850	-	4064	protein_coding	Bos taurus mitogen-activated protein kinase kinase kinase kinase 1 (MAP4K1), mRNA. [Source:RefSeq mRNA;Acc:NM_001075825]	Pkinase	748	1089	510	517	1602	566	567	564	643	528	447	860
ENSBTAG00000020733	6570.57	6252.11	9026.29	5062.07	9353.83	8451.74	5924.62	3245.35	4772.38	7081	6333.28	11619	14737.9	9373.75	9244.65	5657.78	14610.4	6680.11	13633.3	15001.8	13530.7	14100.5	9189.66	6974.36	11432.8	-0.71307	0.000432639	0.0131653	RPS15A	25	16423491	16429311	-	459	protein_coding	ribosomal protein S15a [Source:NCBI gene;Acc:337888]	-	6303	11031	6057	5085	17369	6639	5013	3377	4131	6745	6173	10588
ENSBTAG00000021922	1361.44	1317.19	1128.1	1186.62	1044.22	1234.85	928.935	991.767	1283.5	1040.37	1039.3	1003	2325.74	1601.26	1192.01	1272.47	1588.9	1235.66	2672.26	941.276	2687.39	2820.11	1078.07	1129.94	1765.01	-0.64363	0.000432663	0.0131653	SMAP2	3	105710017	105757346	-	2931	protein_coding	Bos taurus small ArfGAP2 (SMAP2), mRNA. [Source:RefSeq mRNA;Acc:NM_001075670]	-	1306	2324	757	1192	1939	970	786	1032	1111	991	1013	914
ENSBTAG00000003578	231.424	127.525	165.415	109.504	329.584	211.325	202.096	107.634	117.837	188.967	174.414	412.614	768.823	214.3	208.507	64.1579	460.334	150.963	469.839	781.203	713.656	844.195	300.33	198.195	452.392	-1.19066	0.000435321	0.0132188	DPCD	26	22334789	22356875	+	855	protein_coding	Bos taurus deleted in primary ciliary dyskinesia homolog (DPCD), mRNA. [Source:RefSeq mRNA;Acc:NM_001075745]	-	222	225	111	110	612	166	171	112	102	180	170	376
ENSBTAG00000051700	6.25471	2.83388	5.9609	2.98647	3.23122	11.4574	7.0911	0	2.31052	9.44833	3.0779	0	13.9544	7.493	5.02427	3.56433	26.7291	8.38683	59.029	21.4183	4.26063	24.8611	9.68805	4.55437	16.7645	-1.9105	0.000437631	0.0132616	-	16	13228445	13322214	+	1240	lncRNA	-	-	6	5	4	3	6	9	6	0	2	9	3	0
ENSBTAG00000009581	10.4245	15.8697	22.3534	7.96392	9.69365	11.4574	20.0915	15.3762	24.2605	28.345	18.4674	15.3633	39.8698	19.4818	15.0728	16.6335	37.1237	22.3649	20.7399	73.273	42.6063	45.3985	39.2904	16.6389	33.805	-1.03648	0.000441983	0.0133619	UBXN11	2	126814237	126836894	+	2331	protein_coding	UBX domain protein 11 [Source:VGNC Symbol;Acc:VGNC:36624]	-	10	28	15	8	18	9	17	16	21	27	18	14
ENSBTAG00000002056	43.7829	35.1401	26.824	50.77	71.6253	59.8331	43.7285	40.3626	65.8499	81.8855	55.4021	44.9925	96.3521	104.902	65.3155	85.5439	53.4582	54.5144	55.8383	114.982	99.0597	91.8779	90.4218	51.683	82.9333	-0.684103	0.000442759	0.0133619	MARS2	2	86189671	86191905	+	2235	protein_coding	Bos taurus methionyl-tRNA synthetase 2, mitochondrial (MARS2), mRNA. [Source:RefSeq mRNA;Acc:NM_001098971]	-	42	62	18	51	133	47	37	42	57	78	54	41
ENSBTAG00000002997	1.04245	1.70033	7.45112	0	1.61561	2.54609	1.18185	3.84406	2.31052	3.14944	1.02597	0	1.99349	0.7493	0	1.18811	10.3946	4.19342	7.9769	21.4183	28.7593	39.9939	12.3792	2.15562	11.7315	-2.48388	0.000447635	1	ADAMTSL1	8	25327872	25821153	-	7281	protein_coding	ADAMTS like 1 [Source:NCBI gene;Acc:101909640]	I-set	1	3	5	0	3	2	1	4	2	3	1	0
ENSBTAG00000011360	431.575	438.118	467.931	504.713	450.755	497.76	386.465	438.223	458.639	388.431	429.879	414.809	674.464	445.084	488.61	453.858	610.314	396.977	540.036	942.404	1184.46	866.895	609.809	442.275	655.719	-0.568336	0.000451919	0.0135272	XAB2	7	16450200	16474545	-	3691	protein_coding	Bos taurus XPA binding protein 2 (XAB2), mRNA. [Source:RefSeq mRNA;Acc:NM_001075919]	-	414	773	314	507	837	391	327	456	397	370	419	378
ENSBTAG00000011238	1197.78	906.843	1353.12	1150.79	1127.16	934.414	1003.39	652.529	979.661	913.338	793.071	1089.7	2519.77	1533.07	1061.38	1189.3	1507.22	1090.29	1987.84	1070.91	1671.23	2189.94	944.047	1008.48	1524.09	-0.596353	0.000454785	0.0135295	CD48	3	8901877	8932543	+	1129	protein_coding	CD48 molecule [Source:VGNC Symbol;Acc:VGNC:27036]	V-set	1149	1600	908	1156	2093	734	849	679	848	870	773	993
ENSBTAG00000015116	458.678	385.408	464.95	411.137	626.856	625.065	393.556	398.821	350.044	444.071	428.853	839.495	869.827	526.758	493.634	546.53	599.92	487.834	828.002	1102.48	1010.84	1218.19	746.518	485.578	766.412	-0.658849	0.000455002	0.0135295	RAD23A	7	12610348	12616382	-	1876	protein_coding	Bos taurus RAD23 homolog A, nucleotide excision repair protein (RAD23A), mRNA. [Source:RefSeq mRNA;Acc:NM_001082614]	ubiquitin	440	680	312	413	1164	491	333	415	303	423	418	765
ENSBTAG00000013727	350.264	258.45	253.338	268.782	350.587	376.821	332.1	287.343	240.294	366.385	272.907	325.921	712.341	397.879	326.577	267.325	433.605	352.247	465.053	685.385	331.264	589.099	423.583	306.933	453.123	-0.563209	0.000460786	0.0136261	UMPS	1	69127863	69178521	+	2443	protein_coding	uridine monophosphate synthetase [Source:VGNC Symbol;Acc:VGNC:36661]	Pribosyltran	336	456	170	270	651	296	281	299	208	349	266	297
ENSBTAG00000019010	120.924	120.723	153.493	133.396	160.484	176.953	133.549	98.0235	113.216	188.967	94.3888	171.191	302.346	192.57	130.631	139.009	308.87	106.233	200.22	282.947	299.309	305.899	178.153	138.776	222.381	-0.68165	0.000468394	0.013794	EIF2B3	3	101059206	101173067	+	1560	protein_coding	Bos taurus eukaryotic translation initiation factor 2B subunit gamma (EIF2B3), mRNA. [Source:RefSeq mRNA;Acc:NM_001083474]	-	116	213	103	134	298	139	113	102	98	180	92	156
ENSBTAG00000015534	156.368	84.4497	96.8646	84.6166	89.397	133.67	100.457	44.2067	98.1972	135.426	99.5186	106.446	328.262	183.579	138.167	92.6725	129.191	109.029	437.134	130.764	328.069	207.536	79.1191	102.468	196.684	-0.944441	0.000473733	0.0138971	LYPLAL1	16	22658588	22690679	+	2564	protein_coding	Bos taurus lysophospholipase like 1 (LYPLAL1), mRNA. [Source:RefSeq mRNA;Acc:NM_001099059]	Abhydrolase_2	150	149	65	85	166	105	85	46	85	129	97	97
ENSBTAG00000010451	961.14	781.018	916.488	800.374	1167.55	1018.44	1073.12	701.54	715.107	1480.24	866.941	1414.52	1839.33	1327.76	1008.62	803.162	1565.14	1017.6	1821.92	2173.39	2022.74	1984.56	1275.06	991.372	1530.84	-0.627053	0.000475207	0.0139126	PA2G4	5	57208094	57214801	-	1615	protein_coding	Bos taurus proliferation-associated 2G4 (PA2G4), mRNA. [Source:RefSeq mRNA;Acc:NM_001034699]	Peptidase_M24	922	1378	615	804	2168	800	908	730	619	1410	845	1289
ENSBTAG00000012366	418.023	349.701	362.125	344.439	483.067	491.395	439.648	300.797	239.139	429.374	322.153	701.225	704.367	429.349	486.098	324.354	784.053	391.385	557.585	1019.06	911.775	1027.95	733.601	406.757	669.962	-0.72002	0.000479398	0.0139774	MRPS23	19	8655164	8661689	-	1995	protein_coding	mitochondrial ribosomal protein S23 [Source:VGNC Symbol;Acc:VGNC:31663]	-	401	617	243	346	897	386	372	313	207	409	314	639
ENSBTAG00000008498	719.291	838.263	698.916	670.96	974.75	781.649	782.385	593.907	594.96	781.062	798.201	1605.46	1695.8	1059.51	894.32	739.004	1091.44	759.008	1423.88	1811.53	2013.15	2344.51	1078.07	819.984	1355.47	-0.725168	0.000480273	0.0139774	ALYREF	19	50999623	51004298	+	1971	protein_coding	Aly/REF export factor [Source:VGNC Symbol;Acc:VGNC:25855]	RRM_1	690	1479	469	674	1810	614	662	618	515	744	778	1463
ENSBTAG00000008570	10280.7	9837.54	10768.4	7404.45	15830.3	13393.7	10101.3	6266.77	7036.7	10104.5	9190.6	20449.7	23844.1	13509.1	12334.6	8478.35	21028.4	10689	18989	24324.4	27085.9	24839.4	16680.1	10888.7	18345.7	-0.752611	0.000484243	0.013988	RPS14	7	61760781	61778862	-	2421	protein_coding	ribosomal protein S14 [Source:NCBI gene;Acc:282050]	-	9862	17357	7226	7438	29395	10521	8547	6521	6091	9625	8958	18635
ENSBTAG00000009527	213.702	177.401	278.672	189.143	177.178	248.244	199.733	225.838	194.084	206.813	253.413	263.371	361.486	211.303	200.971	237.622	329.659	264.185	311.099	353.965	383.457	292.928	338.544	218.966	298.656	-0.453025	0.00048469	0.013988	TCEANC2	3	92133467	92177725	-	2029	protein_coding	transcription elongation factor A N-terminal and central domain containing 2 [Source:VGNC Symbol;Acc:VGNC:55687]	-	205	313	187	190	329	195	169	235	168	197	247	240
ENSBTAG00000011083	274.165	196.105	351.693	194.121	431.906	272.431	322.645	220.072	244.915	391.581	210.323	606.85	813.344	356.667	257.494	222.176	495.973	208.273	697.978	1146.44	1208.95	1261.43	411.204	309.734	643.63	-1.05554	0.0004875	0.013988	POLD1	18	56550376	56572361	+	3510	protein_coding	Bos taurus DNA polymerase delta 1, catalytic subunit (POLD1), mRNA. [Source:RefSeq mRNA;Acc:NM_174427]	DNA_pol_B	263	346	236	195	802	214	273	229	212	373	205	553
ENSBTAG00000048365	0	0	0	0	0	0	0	0	0	1.04981	0	3.29214	1.32899	4.4958	0	0	0	0	29.5145	0	69.2353	7.56641	4.84403	0.361829	10.635	-4.85347	0.000487592	1	WNT7B	5	116230309	116284408	-	3990	protein_coding	Wnt family member 7B [Source:NCBI gene;Acc:100337066]	wnt	0	0	0	0	0	0	0	0	0	1	0	3
ENSBTAG00000015101	1605.37	1160.19	1534.93	1175.67	2028.13	1196.66	1725.5	1026.36	1496.06	2185.71	1273.22	2180.49	5070.78	1629.73	1325.15	1645.53	2080.41	1793.38	3539.35	2553.28	3796.22	5307.3	1486.04	1549.03	2747.93	-0.827098	0.000490417	0.0140227	HMGB2	8	5735151	5737485	-	1149	protein_coding	Bos taurus high mobility group box 2 (HMGB2), mRNA. [Source:RefSeq mRNA;Acc:NM_001037616]	HMG_box	1540	2047	1030	1181	3766	940	1460	1068	1295	2082	1241	1987
ENSBTAG00000053878	0	0.566777	0	0	0	0	0	0	0	0	0	0	11.9609	0	0	0	22.2742	0	0	0	4.26063	67.0168	2.69113	0.0472314	9.8367	-5.5071	0.000491961	1	-	NKLS02001549.1	7675	8744	+	1070	lncRNA	-	-	0	1	0	0	0	0	0	0	0	0	0	0
ENSBTAG00000012408	551.457	450.021	599.07	448.966	515.379	496.487	494.014	404.587	418.205	512.309	359.088	492.723	1183.47	629.412	545.133	521.58	680.107	511.597	1098.42	644.803	958.642	1392.22	312.171	478.525	770.687	-0.688165	0.000493955	0.0140855	RAB27A	10	55014868	55094843	+	2896	protein_coding	Bos taurus RAB27A, member RAS oncogene family (RAB27A), mRNA. [Source:RefSeq mRNA;Acc:NM_001101270]	Ras	529	794	402	451	957	390	418	421	362	488	350	449
ENSBTAG00000006656	518.098	375.206	532.01	284.71	947.823	693.809	582.652	281.577	370.839	843.001	431.931	1665.82	1441.96	777.025	694.605	405.145	1721.06	568.907	1354.48	2814.81	1892.79	2147.78	1055.46	627.29	1352.18	-1.10807	0.000494772	0.0140855	RANBP1	17	72995406	73000114	+	621	protein_coding	RAN binding protein 1 [Source:NCBI gene;Acc:533251]	-	497	662	357	286	1760	545	493	293	321	803	421	1518
ENSBTAG00000020173	1604.33	1269.01	1564.74	1078.12	1591.91	1362.16	1279.94	1341.58	1409.42	1478.14	969.537	1336.61	2428.07	1548.8	1651.73	1777.41	2007.65	1502.64	3142.9	1277.21	2583.01	3383.27	1173.33	1357.12	2043.27	-0.590421	0.000496443	0.0140855	INPP5D	3	112794123	112931963	+	5495	protein_coding	Bos taurus inositol polyphosphate-5-phosphatase D (INPP5D), mRNA. [Source:RefSeq mRNA;Acc:NM_001101882]	SH2	1539	2239	1050	1083	2956	1070	1083	1396	1220	1408	945	1218
ENSBTAG00000001298	221	248.248	317.418	236.927	230.493	299.165	340.373	252.747	337.336	200.514	221.608	136.075	485.083	381.394	346.675	427.719	322.234	336.871	559.978	284.074	398.369	349.136	222.287	253.492	373.984	-0.563511	0.000497325	0.0140855	STAMBPL1	26	10561355	10614599	+	2897	protein_coding	STAM binding protein like 1 [Source:VGNC Symbol;Acc:VGNC:35357]	Mov34	212	438	213	238	428	235	288	263	292	191	216	124
ENSBTAG00000018216	33.3584	49.3096	64.0797	24.8872	59.7775	49.6487	82.7295	19.2203	53.142	101.832	44.1165	98.7641	222.606	96.6598	38.9381	26.1384	111.371	44.7298	197.029	196.146	226.879	266.986	60.8194	56.7388	135.3	-1.25654	0.000497405	0.0140855	SKA1	24	49963943	49995093	+	3663	protein_coding	spindle and kinetochore associated complex subunit 1 [Source:VGNC Symbol;Acc:VGNC:34643]	-	32	87	43	25	111	39	70	20	46	97	43	90
ENSBTAG00000046160	53.165	60.6451	59.609	54.7519	39.8517	75.1096	56.7288	30.7525	58.9183	101.832	74.8955	114.127	133.564	88.4175	61.5473	53.4649	99.4916	61.5034	144.382	286.328	158.709	161.056	108.183	65.0322	123.332	-0.927449	0.000501409	0.0141443	SMIM13	23	45163467	45184760	-	4528	protein_coding	Bos taurus small integral membrane protein 13 (SMIM13), mRNA. [Source:RefSeq mRNA;Acc:NM_001135578]	-	51	107	40	55	74	59	48	32	51	97	73	104
ENSBTAG00000005588	117.797	90.6843	128.159	133.396	162.099	146.4	118.185	119.166	112.06	129.127	99.5186	215.086	221.277	138.621	197.203	125.94	240.562	135.587	154.752	235.601	274.811	271.31	176	130.973	197.424	-0.591655	0.000503346	0.0141718	DXO	23	27396902	27402108	+	2244	protein_coding	decapping exoribonuclease [Source:VGNC Symbol;Acc:VGNC:50147]	-	113	160	86	134	301	115	100	124	97	123	97	196
ENSBTAG00000019608	248.103	212.541	248.868	211.044	241.264	258.428	219.824	158.567	183.687	268.752	244.18	233.742	548.21	265.252	292.664	207.919	264.321	171.93	420.382	412.583	400.499	532.892	299.791	227.417	346.95	-0.611936	0.000504379	0.0141737	DDX47	5	97017440	97030497	-	1922	protein_coding	Bos taurus DEAD-box helicase 47 (DDX47), mRNA. [Source:RefSeq mRNA;Acc:NM_001046385]	DEAD	238	375	167	212	448	203	186	165	159	256	238	213
ENSBTAG00000043994	606.707	625.721	660.17	663.992	721.638	525.767	618.108	679.437	761.317	579.497	604.294	675.985	1048.58	630.162	624.265	1017.02	966.702	615.034	1441.42	737.239	1194.04	1622.45	630.8	643.553	957.066	-0.572505	0.000506345	0.0142018	GRK6	7	38925913	38940622	+	2938	protein_coding	Bos taurus G protein-coupled receptor kinase 6 (GRK6), transcript variant 1, mRNA. [Source:RefSeq mRNA;Acc:NM_001191530]	Pkinase	582	1104	443	667	1340	413	523	707	659	552	589	616
ENSBTAG00000051916	0	0.566777	10.4316	0	0	0	4.7274	0	0	1.04981	0	0	31.8959	8.24231	3.7682	0	26.7291	0	82.9597	0	69.2353	27.0229	0	1.39796	22.7139	-4.10294	0.000509842	0.0142232	RIPPLY3	1	149259149	149269725	+	2230	protein_coding	ripply transcriptional repressor 3 [Source:NCBI gene;Acc:100335484]	-	0	1	7	0	0	0	4	0	0	1	0	0
ENSBTAG00000025564	2573.81	3082.7	3041.55	2680.85	3394.93	3526.33	2249.06	1320.43	2155.72	2501.71	2902.46	4742.87	6350.6	3723.27	3607.42	2339.39	8750.81	2769.05	4916.16	5821.26	4698.41	4315.02	4118.5	2847.7	4673.63	-0.714709	0.000510717	0.0142232	-	10	42657516	42657836	-	321	protein_coding	ribosomal protein L36a like [Source:NCBI gene;Acc:613592]	-	2469	5439	2041	2693	6304	2770	1903	1374	1866	2383	2829	4322
ENSBTAG00000014226	5749.12	6725.94	7257.4	5302.97	7780.77	7906.88	5360.87	3184.8	4373.82	6393.37	5761.82	10384.5	15430.9	8111.93	8102.89	4895.01	13973.4	5771.54	11806.6	12462	11909.5	12664	8079.3	6348.52	10291.6	-0.696988	0.000510977	0.0142232	RPL34	6	16671257	16675901	-	1398	protein_coding	ribosomal protein L34 [Source:VGNC Symbol;Acc:VGNC:34116]	-	5515	11867	4870	5327	14448	6211	4536	3314	3786	6090	5616	9463
ENSBTAG00000009838	110.5	60.6451	52.1579	56.7429	94.2438	99.2974	106.367	33.6355	51.9868	116.529	87.207	120.712	214.633	85.4203	99.2293	86.732	164.829	96.4486	228.937	160.073	150.187	176.189	119.486	82.502	143.833	-0.803985	0.000513878	0.0142352	RRP15	16	21737328	21791045	+	1904	protein_coding	ribosomal RNA processing 15 homolog [Source:NCBI gene;Acc:505387]	-	106	107	35	57	175	78	90	35	45	111	85	110
ENSBTAG00000006951	439.914	136.593	360.634	115.477	344.125	399.736	140.64	89.3743	90.1104	233.059	148.765	555.274	928.302	320.701	185.898	133.068	420.241	229.24	1149.47	693.275	1015.1	1455.99	501.626	254.475	639.356	-1.32988	0.000515283	0.0142352	LMO2	15	64472394	64485114	-	1808	protein_coding	Bos taurus LIM domain only 2 (LMO2), mRNA. [Source:RefSeq mRNA;Acc:NM_001076352]	LIM	422	241	242	116	639	314	119	93	78	222	145	506
ENSBTAG00000020752	112.585	65.7461	111.767	76.6527	127.633	90.3861	120.549	61.5049	125.923	169.02	91.3109	128.393	258.489	128.13	90.4368	118.811	240.562	74.0837	516.105	158.946	339.785	277.795	108.183	106.789	210.121	-0.978566	0.000522083	0.014369	CEP78	8	54148387	54183987	+	3161	protein_coding	centrosomal protein 78 [Source:VGNC Symbol;Acc:VGNC:27214]	-	108	116	75	77	237	71	102	64	109	161	89	117
ENSBTAG00000000077	792.263	589.448	801.741	474.849	899.894	921.684	718.565	518.948	619.22	777.912	540.684	962.401	1349.59	805.498	749.872	687.915	1257.75	571.702	1458.18	1522.95	1370.86	1671.1	941.356	718.134	1126.07	-0.649395	0.000525501	0.014378	ADSL	5	111674844	111692267	+	2311	protein_coding	adenylosuccinate lyase [Source:HGNC Symbol;Acc:HGNC:291]	-	760	1040	538	477	1671	724	608	540	536	741	527	877
ENSBTAG00000018025	20.849	13.6026	7.45112	16.9233	13.4634	12.7304	18.9096	22.1033	24.2605	23.0959	11.2856	4.38951	33.2248	17.9832	28.8895	11.8811	25.2441	23.7627	43.0752	37.2001	64.9746	30.2656	29.0642	15.7554	31.415	-0.996674	0.000529172	0.0143998	IQCG	1	70180444	70226096	+	1817	protein_coding	Bos taurus IQ motif containing G (IQCG), mRNA. [Source:RefSeq mRNA;Acc:NM_001038195]	-	20	24	5	17	25	10	16	23	21	22	11	4
ENSBTAG00000019274	1027.86	860.934	1007.39	689.874	1072.76	873.308	811.931	527.597	868.756	1104.4	854.629	1212.6	2164.27	1347.24	967.172	935.042	1250.33	1024.59	1483.7	1427.13	1567.91	1508.96	911.215	909.338	1326.14	-0.544829	0.000534987	0.0144186	ATIC	2	103327789	103350913	+	2120	protein_coding	Bos taurus 5-aminoimidazole-4-carboxamide ribonucleotide formyltransferase/IMP cyclohydrolase (ATIC), mRNA. [Source:RefSeq mRNA;Acc:NM_001075254]	-	986	1519	676	693	1992	686	687	549	752	1052	833	1105
ENSBTAG00000027610	550.414	498.197	569.266	404.169	698.481	645.433	465.649	265.24	314.231	715.973	448.347	1221.38	1029.97	604.685	568.998	514.451	1909.65	580.089	1236.42	1031.46	1213.22	1721.9	1020.47	566.399	1039.21	-0.875512	0.000535222	0.0144186	-	15	53690341	53690661	+	321	protein_coding	ribosomal protein L36a like [Source:NCBI gene;Acc:613592]	-	528	879	382	406	1297	507	394	276	272	682	437	1113
ENSBTAG00000030169	1123.76	1219.14	1329.28	1150.79	1328.57	1311.24	1188.94	842.81	847.962	1241.93	1249.63	1885.3	3355.05	1434.91	1160.61	1069.3	1416.64	1301.36	2259.85	2752.81	2248.55	3008.19	1561.93	1226.61	1960.84	-0.677114	0.000537552	0.0144431	SUMO2	19	56285455	56294354	+	1010	protein_coding	small ubiquitin-like modifier 2 [Source:NCBI gene;Acc:286807]	-	1078	2151	892	1156	2467	1030	1006	877	734	1183	1218	1718
ENSBTAG00000013111	596.282	492.529	499.225	582.362	611.238	510.491	642.927	444.95	609.978	1022.52	598.138	840.592	1733.01	593.446	537.597	621.381	1385.46	603.852	1804.37	1105.86	1261.15	1769.46	536.072	620.936	1086.51	-0.807373	0.000544008	0.0145634	RRM1	15	50969950	51010523	-	3273	protein_coding	Bos taurus ribonucleotide reductase catalytic subunit M1 (RRM1), mRNA. [Source:RefSeq mRNA;Acc:NM_001113296]	Ribonuc_red_lgC	572	869	335	585	1135	401	544	463	528	974	583	766
ENSBTAG00000002369	3.12735	0	0	0	1.61561	0	0	0	0	1.04981	0	0	47.1793	4.4958	0	1.18811	10.3946	0	24.7284	0	0	52.9649	0	0.482731	12.8137	-4.61125	0.00054525	1	TMEM217	23	11125128	11148488	-	1147	protein_coding	Bos taurus transmembrane protein 217 (TMEM217), mRNA. [Source:RefSeq mRNA;Acc:NM_001079628]	-	3	0	0	0	3	0	0	0	0	1	0	0
ENSBTAG00000027506	579.603	574.711	540.952	627.159	541.767	566.505	562.561	317.135	480.589	550.103	543.762	612.337	1118.35	669.125	555.182	452.67	864.241	606.647	862.302	865.749	698.744	860.409	746.518	541.432	754.54	-0.479775	0.000548406	0.0146452	SNRPB2	13	10562627	10576213	+	1090	protein_coding	Bos taurus small nuclear ribonucleoprotein polypeptide B2 (SNRPB2), mRNA. [Source:RefSeq mRNA;Acc:NM_001192552]	RRM_1	556	1014	363	630	1006	445	476	330	416	524	530	558
ENSBTAG00000012244	3696.53	3183.02	4151.77	3583.76	5954.59	4794.28	4545.4	2187.27	2830.39	7004.36	3682.19	8686.85	14337.2	5872.27	4425.12	3529.87	9445.76	4162.66	10078	10638.1	10948.8	12940.7	5419.93	4525.03	8345.31	-0.883069	0.00054906	0.0146452	TUBA1B	5	30699220	30703581	+	2503	protein_coding	Tubulin alpha-1B chain Detyrosinated tubulin alpha-1B chain [Source:UniProtKB/Swiss-Prot;Acc:P81947]	Tubulin	3546	5616	2786	3600	11057	3766	3846	2276	2450	6672	3589	7916
ENSBTAG00000006195	327.33	412.047	384.478	419.101	407.133	443.019	296.644	360.38	301.523	320.193	292.4	506.989	520.301	394.132	391.893	401.581	509.338	475.254	436.336	542.22	716.851	716.647	534.996	372.603	512.686	-0.459975	0.00055481	0.0147451	C29H11orf68	29	44025896	44029041	-	2381	protein_coding	chromosome 29 C11orf68 homolog [Source:VGNC Symbol;Acc:VGNC:56258]	-	314	727	258	421	756	348	251	375	261	305	285	462
ENSBTAG00000003434	22.9339	9.06843	19.3729	5.97294	10.7707	6.36522	15.3641	6.7271	10.3974	16.797	1.02597	20.8502	69.7722	31.4706	5.02427	9.50488	13.3645	2.79561	159.538	4.50911	72.4308	112.415	20.4526	12.1372	45.5707	-1.91884	0.000556985	0.0147506	CERS4	7	16897413	16933305	+	2293	protein_coding	ceramide synthase 4 [Source:VGNC Symbol;Acc:VGNC:27226]	LAG1	22	16	13	6	20	5	13	7	9	16	1	19
ENSBTAG00000002041	1037.24	1293.95	1391.87	1345.9	1424.97	1052.81	1222.03	1242.59	1490.29	975.277	1013.65	1073.24	2102.47	1306.78	1479.65	2260.97	2147.24	1280.39	2550.21	1004.4	2277.31	3127.09	970.958	1213.65	1864.32	-0.619113	0.000557199	0.0147506	SASH3	X	13811114	13826009	+	3227	protein_coding	SAM and SH3 domain containing 3 [Source:VGNC Symbol;Acc:VGNC:34294]	SAM_2	995	2283	934	1352	2646	827	1034	1293	1290	929	988	978
ENSBTAG00000004161	1308.28	1444.15	1508.11	1448.44	1455.66	1495.83	1329.58	1108.05	1310.07	1236.68	1542.03	1615.34	2804.84	1709.15	1326.41	1550.48	1685.42	1362.86	2501.55	1942.3	2129.25	2586.63	1487.12	1400.18	1916.91	-0.453689	0.000567981	0.0149451	UBE2D2	7	50789407	50831986	+	1812	protein_coding	Bos taurus ubiquitin conjugating enzyme E2 D2 (UBE2D2), mRNA. [Source:RefSeq mRNA;Acc:NM_001046496]	UQ_con	1255	2548	1012	1455	2703	1175	1125	1153	1134	1178	1503	1472
ENSBTAG00000030453	748.48	773.65	953.744	854.13	831.5	756.188	738.657	865.874	876.843	826.204	885.408	864.734	1507.74	973.341	744.848	942.171	1285.97	884.811	1790.81	1061.9	1402.81	1633.26	720.145	831.284	1177.07	-0.502198	0.000577618	0.0151059	ZC3H14	10	100258195	100300825	+	3855	protein_coding	Bos taurus zinc finger CCCH-type containing 14 (ZC3H14), transcript variant 1, mRNA. [Source:RefSeq mRNA;Acc:NM_001166302]	-	718	1365	640	858	1544	594	625	901	759	787	863	788
ENSBTAG00000010718	75.0565	58.378	80.4721	51.7655	87.7814	44.5565	68.5473	95.1404	85.4893	103.932	82.0772	51.5768	124.261	73.4314	81.6444	59.4055	63.8528	74.0837	443.515	133.019	363.219	256.177	86.6543	73.7311	159.933	-1.11839	0.000577635	0.0151059	RALGPS2	16	60124735	60284409	+	3020	protein_coding	Bos taurus Ral GEF with PH domain and SH3 binding motif 2 (RALGPS2), mRNA. [Source:RefSeq mRNA;Acc:NM_001191426]	PH	72	103	54	52	163	35	58	99	74	99	80	47
ENSBTAG00000012462	0	0.566777	0	0.99549	1.61561	2.54609	0	0	0	6.29888	2.05193	9.87641	23.9219	5.2451	0	1.18811	20.7893	0	11.1677	15.7819	14.9122	55.1267	8.6116	1.99593	14.2495	-2.84362	0.000579619	1	MAP1LC3C	16	34937151	34944966	-	1559	protein_coding	microtubule associated protein 1 light chain 3 gamma [Source:VGNC Symbol;Acc:VGNC:31180]	-	0	1	0	1	3	2	0	0	0	6	2	9
ENSBTAG00000019470	565.008	767.415	499.225	683.901	408.749	809.656	465.649	591.024	579.941	515.459	635.072	572.832	1018.67	856.45	738.567	887.518	582.1	616.432	883.042	923.24	734.959	784.745	728.219	591.161	795.813	-0.429959	0.000581849	0.0151621	NEK6	11	95315044	95401330	+	2680	protein_coding	Bos taurus NIMA related kinase 6 (NEK6), mRNA. [Source:RefSeq mRNA;Acc:NM_001098988]	Pkinase	542	1354	335	687	759	636	394	615	502	491	619	522
ENSBTAG00000002135	244.976	205.74	232.475	175.206	201.951	196.049	184.369	192.203	239.139	185.817	151.843	119.614	451.193	212.052	297.688	403.957	341.538	219.455	521.689	171.346	208.771	410.748	169.541	194.115	309.816	-0.675055	0.000585234	0.0151874	CD69	5	100297983	100305080	+	1702	protein_coding	Bos taurus CD69 molecule (CD69), mRNA. [Source:RefSeq mRNA;Acc:NM_174014]	Lectin_C	235	363	156	176	375	154	156	200	207	177	148	109
ENSBTAG00000048565	1018.47	360.47	664.64	397.2	765.798	812.202	533.015	243.137	310.765	656.134	271.881	461.996	2000.14	829.476	568.998	363.562	625.164	549.337	1635.26	786.839	1709.58	3198.43	664.17	541.309	1175.54	-1.11917	0.000586915	0.0151874	BASP1	20	55908762	55964145	-	1783	protein_coding	Bos taurus brain abundant membrane attached signal protein 1 (BASP1), mRNA. [Source:RefSeq mRNA;Acc:NM_174780]	-	977	636	446	399	1422	638	451	253	269	625	265	421
ENSBTAG00000013358	5248.74	5755.62	7887.76	4735.54	7759.77	7373.47	5851.34	3486.56	3560.51	5355.1	4802.54	8376.29	13163.7	7102.62	6936	5359.56	8453.82	4464.59	12723.1	12322.3	10360.8	14180.5	8949.61	5849.44	9456.06	-0.693011	0.000586953	0.0151874	RPS23	7	82217490	82219272	-	616	protein_coding	Bos taurus ribosomal protein S23 (RPS23), mRNA. [Source:RefSeq mRNA;Acc:NM_001034690]	Ribosomal_S12	5035	10155	5293	4757	14409	5792	4951	3628	3082	5101	4681	7633
ENSBTAG00000016738	418.023	489.128	451.538	558.47	643.551	656.891	564.925	764.967	455.173	582.647	353.958	681.472	1052.56	545.491	694.605	1321.18	495.973	321.495	1582.62	732.73	1891.72	2606.09	508.623	551.729	1068.46	-0.953513	0.000588278	0.0151949	DTX1	17	61085710	61123902	+	3677	protein_coding	deltex E3 ubiquitin ligase 1 [Source:VGNC Symbol;Acc:VGNC:28236]	WWE	401	863	303	561	1195	516	478	796	394	555	345	621
ENSBTAG00000049949	8.33961	9.6352	22.3534	6.96843	20.4644	14.0035	8.27295	4.80507	2.31052	12.5978	16.4154	28.5318	37.8763	2.2479	17.5849	7.12866	41.5786	18.1715	71.7921	111.6	57.5185	20.5374	40.9051	12.8915	38.8129	-1.59327	0.000591743	0.0152561	-	23	31696654	31708940	+	330	protein_coding	-	-	8	17	15	7	38	11	7	5	2	12	16	26
ENSBTAG00000000828	0	0.566777	0	0	0	0	1.18185	0	0	0	0	0	13.2899	5.9944	0	0	0	0	18.3469	0	26.629	21.6183	0	0.145719	7.80713	-4.93898	0.000591976	1	CAPN6	X	59413796	59439573	-	3643	protein_coding	calpain 6 [Source:VGNC Symbol;Acc:VGNC:26749]	Peptidase_C2	0	1	0	0	0	0	1	0	0	0	0	0
ENSBTAG00000002628	708.867	664.829	776.407	573.402	760.413	649.252	672.473	599.673	777.491	905.99	473.996	1091.89	829.957	762.788	762.433	1152.47	726.14	662.56	1729.39	1280.59	1690.41	2122.92	1014.02	721.224	1157.61	-0.682943	0.000597405	0.0152561	SLC44A2	7	15097948	15130761	+	3980	protein_coding	Bos taurus solute carrier family 44 member 2 (SLC44A2), mRNA. [Source:RefSeq mRNA;Acc:NM_001098139]	-	680	1173	521	576	1412	510	569	624	673	863	462	995
ENSBTAG00000004386	103.203	81.6158	67.0601	156.292	113.631	81.4748	106.367	87.4523	80.8683	62.9888	63.6098	69.1349	155.492	182.08	67.8276	236.434	123.251	83.8683	155.549	99.2004	280.137	197.808	107.107	89.4748	153.523	-0.77771	0.000598322	0.0152561	SOCS1	25	9913007	9913678	-	672	protein_coding	suppressor of cytokine signaling 1 [Source:VGNC Symbol;Acc:VGNC:35119]	SH2	99	144	45	157	211	64	90	91	70	60	62	63
ENSBTAG00000011981	67.7593	35.1401	35.7654	10.9504	30.6966	28.007	44.9103	46.1287	34.6578	77.6862	40.0126	39.5056	180.743	47.2059	36.4259	47.5244	16.3344	25.1605	473.03	137.528	156.578	246.449	9.68805	40.935	125.152	-1.61455	0.000599566	0.0152561	MYBL1	14	30827578	30862362	-	2932	protein_coding	MYB proto-oncogene like 1 [Source:VGNC Symbol;Acc:VGNC:31778]	Wos2	65	62	24	11	57	22	38	48	30	74	39	36
ENSBTAG00000004654	430.532	304.359	359.144	311.588	419.52	393.371	382.92	273.889	264.555	386.332	285.218	490.528	607.35	481.051	334.114	323.166	697.926	322.893	544.024	817.276	755.197	515.597	511.314	358.496	537.264	-0.584121	0.000600845	0.0152561	PWP1	5	70931732	70950944	+	1894	protein_coding	Bos taurus PWP1 homolog, endonuclein (PWP1), mRNA. [Source:RefSeq mRNA;Acc:NM_001046166]	-	413	537	241	313	779	309	324	285	229	368	278	447
ENSBTAG00000011645	782.881	784.419	768.956	668.969	1042.07	891.131	751.657	634.269	689.691	773.713	803.331	959.109	1509.07	1035.53	916.929	703.361	1103.32	777.18	940.476	1136.3	1303.75	1467.88	1047.39	795.849	1085.56	-0.448088	0.000601526	0.0152561	U2AF1	1	143261977	143274941	-	971	protein_coding	Bos taurus U2 small nuclear RNA auxiliary factor 1 (U2AF1), mRNA. [Source:RefSeq mRNA;Acc:NM_001080268]	zf-CCCH	751	1384	516	672	1935	700	636	660	597	737	783	874
ENSBTAG00000007394	923.612	939.716	721.269	969.607	850.887	953.51	989.209	537.207	790.199	870.296	734.591	979.959	1592.13	1418.43	776.249	829.3	1581.47	833.092	2236.72	1166.73	1021.49	1943.49	945.662	855.005	1304.07	-0.609315	0.000601779	0.0152561	RPL22L1	1	96572443	96576821	+	1165	protein_coding	Bos taurus ribosomal protein L22 like 1 (RPL22L1), mRNA. [Source:RefSeq mRNA;Acc:NM_001098131]	-	886	1658	484	974	1580	749	837	559	684	829	716	893
ENSBTAG00000052504	86.5234	32.873	113.257	61.7204	122.248	118.393	52.0014	40.3626	40.4341	141.725	29.753	237.034	112.964	107.15	81.6444	23.7622	87.612	65.6968	303.92	374.256	1114.16	422.638	299.253	89.6937	272.096	-1.60215	0.000601884	0.0152561	KLF2	7	6685261	6687052	-	1077	protein_coding	Kruppel like factor 2 [Source:NCBI gene;Acc:520939]	zf-C2H2	83	58	76	62	227	93	44	42	35	135	29	216
ENSBTAG00000018800	7107.43	6375.1	8898.13	5257.18	9659.18	8351.17	7947.95	4514.85	5202.14	9140.73	6576.44	11838.5	20297.1	10078.8	8661.84	5938.17	12032.5	7504.82	12664.1	14512.6	17350.4	16878.5	8937.77	7572.4	12259.7	-0.695142	0.000602066	0.0152561	RPS4X	X	78400215	78405064	+	1300	protein_coding	ribosomal protein S4 X-linked [Source:NCBI gene;Acc:614241]	Ribosomal_S4e	6818	11248	5971	5281	17936	6560	6725	4698	4503	8707	6410	10788
ENSBTAG00000016878	280.419	138.293	178.827	208.057	281.654	250.79	271.826	228.721	298.057	280.3	164.154	235.936	675.129	222.542	331.602	237.622	184.134	300.528	924.522	315.638	625.248	568.562	251.351	234.753	421.534	-0.845902	0.000608787	0.0153734	WDR59	18	2259179	2339568	-	3811	protein_coding	Bos taurus WD repeat domain 59 (WDR59), mRNA. [Source:RefSeq mRNA;Acc:NM_001101130]	-	269	244	120	209	523	197	230	238	258	267	160	215
ENSBTAG00000005385	160.537	125.258	181.807	80.6347	233.725	142.581	154.822	81.6862	95.8867	211.013	147.739	368.719	493.057	189.573	247.445	84.3558	444	153.759	374.914	438.511	526.188	437.771	212.061	165.367	327.421	-0.985576	0.000621375	0.0156108	POP5	17	62851819	62854683	-	1502	protein_coding	POP5 homolog, ribonuclease P/MRP subunit [Source:VGNC Symbol;Acc:VGNC:33165]	-	154	221	122	81	434	112	131	85	83	201	144	336
ENSBTAG00000000613	1073.72	948.217	946.293	940.738	1042.07	1054.08	854.478	780.344	951.935	1005.72	999.29	1211.51	1471.86	1150.93	948.331	1027.71	1481.98	1003.62	1502.05	1420.37	1704.25	1714.33	967.191	984.033	1308.42	-0.411046	0.000623919	0.015648	ELAVL1	7	16714677	16752222	-	2772	protein_coding	ELAV like RNA binding protein 1 [Source:VGNC Symbol;Acc:VGNC:28424]	RRM_1	1030	1673	635	945	1935	828	723	812	824	958	974	1104
ENSBTAG00000019070	64.632	168.333	55.1383	385.255	18.3102	75.1096	33.0918	261.396	135.166	158.522	49.2463	197.528	1006.71	182.829	76.6201	1684.74	253.926	22.3649	413.203	219.819	231.139	701.514	156.085	133.477	449.905	-1.75279	0.00062633	0.0156482	PMP22	19	32755609	32781362	-	1811	protein_coding	Bos taurus peripheral myelin protein 22 (PMP22), mRNA. [Source:RefSeq mRNA;Acc:NM_001101156]	-	62	297	37	387	34	59	28	272	117	151	48	180
ENSBTAG00000016977	730.758	821.259	706.367	774.491	821.267	903.861	749.293	622.737	697.778	739.069	742.799	841.689	1111.7	896.913	766.201	849.498	923.639	799.545	1060.13	995.386	839.345	1316.56	950.506	762.614	955.402	-0.325793	0.00062712	0.0156482	FUNDC2	X	35991255	36013728	-	1006	protein_coding	FUN14 domain containing 2 [Source:VGNC Symbol;Acc:VGNC:29144]	-	701	1449	474	778	1525	710	634	648	604	704	724	767
ENSBTAG00000012909	17.7217	10.7688	5.9609	0.99549	9.15511	22.9148	18.9096	2.88304	8.08683	7.3487	6.15579	59.2584	20.5994	17.2339	23.8653	8.31677	8.9097	22.3649	239.307	16.9092	76.6914	181.594	16.1468	14.1799	57.4489	-2.02437	0.000628515	0.0156564	CRABP1	21	30733397	30740592	+	928	protein_coding	Bos taurus cellular retinoic acid binding protein 1 (CRABP1), mRNA. [Source:RefSeq mRNA;Acc:NM_181028]	-	17	19	4	1	17	18	16	3	7	7	6	54
ENSBTAG00000013669	275.207	214.242	382.988	174.211	513.225	221.51	387.647	173.944	224.121	552.202	242.128	648.551	958.869	319.951	253.726	232.869	849.391	273.97	1019.45	1066.4	1217.48	1253.86	395.057	334.164	712.82	-1.09306	0.000634047	0.0157675	KIF22	25	26438296	26453320	-	2754	protein_coding	kinesin family member 22 [Source:VGNC Symbol;Acc:VGNC:30596]	Kinesin	264	378	257	175	953	174	328	181	194	526	236	591
ENSBTAG00000047482	0	0	0	0	0	0	0	0	0	0	0	1.09738	1.32899	0	2.51213	0	0	0	7.17921	9.01822	33.0199	20.5374	0	0.0914482	6.69053	-4.95192	0.000639051	1	PRRT4	4	92537251	92545269	-	2703	protein_coding	proline rich transmembrane protein 4 [Source:VGNC Symbol;Acc:VGNC:33411]	-	0	0	0	0	0	0	0	0	0	0	0	1
ENSBTAG00000003016	550.414	444.92	561.815	382.268	804.573	543.59	486.922	476.663	524.489	346.439	284.192	532.229	915.012	519.265	548.901	848.31	583.585	574.498	1111.18	483.602	1248.37	2016.99	545.76	494.876	854.134	-0.787247	0.000644789	0.0160075	PTPN7	16	80420337	80428748	+	2986	protein_coding	protein tyrosine phosphatase, non-receptor type 7 [Source:VGNC Symbol;Acc:VGNC:33542]	Y_phosphatase	528	785	377	384	1494	427	412	496	454	330	277	485
ENSBTAG00000034827	6.25471	7.93487	19.3729	9.9549	9.15511	10.1844	8.27295	1.92203	12.7079	26.2454	13.3375	17.5581	19.2704	16.4846	5.02427	1.18811	0	6.98903	228.937	38.3274	55.3882	152.409	44.6727	11.9084	51.6992	-2.12694	0.000649597	0.0160428	PDGFD	15	4259082	4536080	+	2466	protein_coding	Bos taurus platelet derived growth factor D (PDGFD), mRNA. [Source:RefSeq mRNA;Acc:NM_001083706]	CUB	6	14	13	10	17	8	7	2	11	25	13	16
ENSBTAG00000000072	269.995	209.707	223.534	182.175	234.263	309.35	335.646	184.515	199.86	279.251	277.011	347.869	475.78	336.436	277.591	228.117	427.665	255.798	571.146	564.766	368.545	287.524	410.128	254.431	382.136	-0.589477	0.000651492	0.0160428	TFB2M	16	30802001	30820756	+	2266	protein_coding	transcription factor B2, mitochondrial [Source:VGNC Symbol;Acc:VGNC:35783]	-	259	370	150	183	435	243	284	192	173	266	270	317
ENSBTAG00000052123	5.21226	9.06843	20.8631	16.9233	12.3863	14.0035	13.0004	10.5712	9.24209	12.5978	11.2856	42.7978	27.9089	26.2255	26.3774	19.0098	37.1237	27.9561	48.6591	43.9638	27.6941	44.3176	10.7645	14.8293	30.9091	-1.069	0.00065211	0.0160428	NFYB	9	84785703	84786332	+	630	protein_coding	-	-	5	16	14	17	23	11	11	11	8	12	11	39
ENSBTAG00000010427	1109.17	1074.61	1148.96	1007.44	1209.55	978.971	910.025	1051.35	1334.33	944.833	856.681	960.206	1346.27	1316.52	1391.72	1948.5	1600.78	1210.5	1897.7	862.367	1832.07	2071.04	851.472	1048.84	1484.45	-0.500729	0.000653593	0.0160428	RASSF5	16	4293882	4367194	+	3730	protein_coding	Bos taurus Ras association domain family member 5 (RASSF5), mRNA. [Source:RefSeq mRNA;Acc:NM_001113760]	RA	1064	1896	771	1012	2246	769	770	1094	1155	900	835	875
ENSBTAG00000006189	43763.1	45042.9	37111.1	54232.3	36341.5	47031.3	39899.3	32181.5	51523.5	35386.1	45680.1	46281.9	79611.4	74877.6	47028.4	72850.1	85452.9	48083.1	55993.8	40954	48466.8	61104.2	42549.4	42872.9	59724.7	-0.478263	0.000655845	0.0160428	ACTG1	19	51259300	51262303	+	2110	protein_coding	Bos taurus actin gamma 1 (ACTG1), mRNA. [Source:RefSeq mRNA;Acc:NM_001033618]	Actin	41981	79472	24903	54478	67482	36944	33760	33487	44599	33707	44524	42175
ENSBTAG00000011843	9820.93	7877.06	10188.7	6999.29	11599.5	10589.2	8712.6	5083.77	5807.5	9461.97	7732.7	18051.9	19970.8	11761	11672.6	7778.55	11866.2	8214.9	15394.6	21144.3	24935.4	28267	14555.2	9327.09	15960.1	-0.774993	0.000656032	0.0160428	EEF1G	29	40915995	40927583	-	3413	protein_coding	eukaryotic translation elongation factor 1 gamma [Source:VGNC Symbol;Acc:VGNC:28334]	GST_N	9421	13898	6837	7031	21539	8318	7372	5290	5027	9013	7537	16450
ENSBTAG00000018607	0	0	0	0	0	0	0	0	1.15526	6.29888	0	3.29214	30.5669	0.7493	0	0	0	5.59122	19.9422	0	26.629	108.092	2.69113	0.895523	17.6601	-4.32172	0.000658143	1	TSPEAR	1	144441578	144619108	-	2527	protein_coding	Bos taurus thrombospondin-type laminin G domain and EAR repeats (TSPEAR), mRNA. [Source:RefSeq mRNA;Acc:NM_001206810]	-	0	0	0	0	0	0	0	0	1	6	0	3
ENSBTAG00000046990	175.132	168.333	174.356	195.116	180.41	175.68	183.187	147.035	164.047	220.461	171.336	217.281	352.183	249.517	204.739	181.781	224.227	178.919	280.787	233.346	278.006	368.592	185.688	181.031	248.89	-0.462394	0.000659652	0.0161023	GON7	21	57823069	57830906	-	1411	protein_coding	Bos taurus GON7, KEOPS complex subunit (GON7), mRNA. [Source:RefSeq mRNA;Acc:NM_001166559]	-	168	297	117	196	335	138	155	153	142	210	167	198
ENSBTAG00000001615	15.6368	15.303	7.45112	6.96843	10.7707	11.4574	13.0004	10.5712	19.6394	6.29888	5.12983	29.6292	30.5669	7.493	10.0485	14.2573	13.3645	4.19342	97.3181	36.0729	40.476	154.571	25.2966	12.6547	39.4235	-1.64199	0.000663875	0.0161023	RUNDC3A	19	44116205	44125810	+	3826	protein_coding	Bos taurus RUN domain containing 3A (RUNDC3A), mRNA. [Source:RefSeq mRNA;Acc:NM_001076322]	RUN	15	27	5	7	20	9	11	11	17	6	5	27
ENSBTAG00000039366	9.38206	2.26711	4.47067	0.99549	0	1.27304	1.18185	0.961014	0	6.29888	3.0779	0	26.5799	0	0	0	0	1.39781	74.9828	10.1455	71.3656	65.9359	6.99693	2.49234	23.4004	-3.24531	0.000665053	0.0161023	-	3	11417226	11422750	-	3379	protein_coding	CD1a molecule-like [Source:NCBI gene;Acc:515418]	C1-set	9	4	3	1	0	1	1	1	0	6	3	0
ENSBTAG00000005076	773.499	930.08	678.052	761.55	898.278	711.632	1056.57	840.888	910.346	743.268	846.421	1006.3	1277.16	857.949	1195.78	786.528	1033.52	944.916	1360.06	1249.02	1753.25	1316.56	885.919	846.407	1150.97	-0.443023	0.000666182	0.0161023	SYVN1	29	43332275	43339711	-	3407	protein_coding	synoviolin 1 [Source:VGNC Symbol;Acc:VGNC:56285]	-	742	1641	455	765	1668	559	894	875	788	708	825	917
ENSBTAG00000012592	51.0801	45.3421	20.8631	29.8647	44.6985	34.3722	43.7285	25.9474	39.2789	50.3911	31.8049	65.8427	136.222	29.972	66.5716	22.5741	32.6689	46.1276	163.526	111.6	90.5384	179.432	56.5136	40.2679	85.0679	-1.07958	0.000666919	0.0161023	ANKLE1	7	5830530	5836468	-	3894	protein_coding	ankyrin repeat and LEM domain containing 1 [Source:VGNC Symbol;Acc:VGNC:25903]	-	49	80	14	30	83	27	37	27	34	48	31	60
ENSBTAG00000010156	45588.5	47474.3	53125	44766.2	58506.6	60950.8	41497.1	31334.8	40303.6	39065.7	42591.9	65869.1	81887.3	57474.3	55464.2	45790.9	100898	45125.3	75025.9	68493.4	73357.4	76808.8	60649.4	47589.5	67361.3	-0.501279	0.000667232	0.0161023	TPT1	12	15472287	15475922	-	928	protein_coding	Translationally-controlled tumor protein [Source:UniProtKB/Swiss-Prot;Acc:Q5E984]	-	43732	83762	35649	44969	108640	47878	35112	32606	34887	37212	41514	60024
ENSBTAG00000013366	2.0849	2.26711	2.98045	0	1.07707	3.81913	0	0	1.15526	1.04981	0	6.58427	4.65148	7.493	2.51213	0	0	0	53.4452	0	75.6262	29.1847	7.53515	1.7515	16.4044	-3.24878	0.000674592	1	NRIP3	15	43584066	43612623	+	4211	protein_coding	Bos taurus nuclear receptor interacting protein 3 (NRIP3), mRNA. [Source:RefSeq mRNA;Acc:NM_001102218]	-	2	4	2	0	2	3	0	0	1	1	0	6
ENSBTAG00000011600	139.688	84.4497	80.4721	51.7655	118.478	64.9252	102.821	80.7252	117.837	83.9851	51.2983	57.0637	172.105	108.649	124.351	112.87	157.405	136.985	312.694	152.182	100.125	130.791	86.116	86.1257	144.934	-0.74978	0.000675415	0.0162464	MAP3K8	13	35293958	35321804	+	3930	protein_coding	mitogen-activated protein kinase kinase kinase 8 [Source:VGNC Symbol;Acc:VGNC:31202]	Pkinase	134	149	54	52	220	51	87	84	102	80	50	52
ENSBTAG00000003012	429.49	411.48	391.929	367.336	515.918	407.374	414.83	326.745	322.318	293.948	228.79	402.738	592.067	484.797	356.723	589.302	421.726	366.225	638.152	499.384	594.358	1071.19	539.302	376.075	559.384	-0.572905	0.000678435	0.0162658	TRAF1	8	110293213	110317276	-	2871	protein_coding	Bos taurus TNF receptor associated factor 1 (TRAF1), mRNA. [Source:RefSeq mRNA;Acc:NM_001192801]	-	412	726	263	369	958	320	351	340	279	280	223	367
ENSBTAG00000020898	145.943	100.319	74.5112	118.463	101.245	131.124	86.2751	100.907	129.389	102.882	95.4148	168.996	202.672	115.392	119.326	192.474	157.405	131.394	181.873	157.819	187.468	207.536	125.945	112.956	161.755	-0.518669	0.000683554	0.016356	CHST12	25	40821751	40840680	-	2442	protein_coding	Bos taurus carbohydrate sulfotransferase 12 (CHST12), mRNA. [Source:RefSeq mRNA;Acc:NM_001077913]	-	140	177	50	119	188	103	73	105	112	98	93	154
ENSBTAG00000033080	9604.1	8256.23	9102.29	6363.17	10492.8	9869.91	8649.96	6011.14	6043.17	9155.43	6281.99	13186.1	16179.2	10954	10837.3	8149.24	8646.86	7893.41	13842.3	13491.3	21632.3	23355.4	13487.4	8584.7	13497.1	-0.652854	0.000690483	0.0164451	RPL15	27	42051425	42055369	-	2195	protein_coding	Bos taurus ribosomal protein L15 (RPL15), mRNA. [Source:RefSeq mRNA;Acc:NM_001077866]	-	9213	14567	6108	6392	19484	7753	7319	6255	5231	8721	6123	12016
ENSBTAG00000015224	367.985	287.356	330.83	252.854	484.682	376.821	436.103	366.146	304.989	521.758	315.997	771.457	604.028	359.664	434.599	422.967	568.736	412.353	827.204	975.095	1344.23	1103.62	571.057	401.415	693.05	-0.787935	0.000693766	0.01645	TCOF1	7	61708261	61746787	+	4844	protein_coding	treacle ribosome biogenesis factor 1 [Source:VGNC Symbol;Acc:VGNC:35700]	-	353	507	222	254	900	296	369	381	264	497	308	703
ENSBTAG00000008631	4962.07	4932.09	5038.45	4221.87	6201.24	5292.04	4024.2	3346.25	4425.81	4040.73	3307.71	5552.74	11513.1	5841.55	4632.38	7165.49	6637.72	4807.05	7885.96	3686.2	10597.3	18572.3	4501.18	4612.1	7803.65	-0.758726	0.000695524	0.01645	CORO1A	25	26134784	26140301	-	1837	protein_coding	Bos taurus coronin 1A (CORO1A), mRNA. [Source:RefSeq mRNA;Acc:NM_174521]	-	4760	8702	3381	4241	11515	4157	3405	3482	3831	3849	3224	5060
ENSBTAG00000014136	187.641	150.196	268.24	114.481	360.281	222.783	184.369	169.139	169.823	203.664	160.051	404.933	419.962	285.483	288.895	180.593	414.301	230.638	333.434	632.402	605.01	478.846	250.275	216.3	374.531	-0.791719	0.000695978	0.01645	-	16	50593827	50598411	+	1228	protein_coding	Fanconi anemia core complex-associated protein 20 [Source:UniProtKB/Swiss-Prot;Acc:A5PKK9]	-	180	265	180	115	669	175	156	176	147	194	156	369
ENSBTAG00000050467	26.0613	13.6026	25.3338	16.9233	9.15511	14.0035	33.0918	8.64913	33.5026	24.1457	4.10386	7.68165	54.4888	26.2255	17.5849	29.7027	35.6388	30.7517	74.1851	60.873	31.9547	43.2366	20.4526	18.0212	38.645	-1.11957	0.000701146	0.0165405	BBS10	5	5827591	5831861	-	3686	protein_coding	Bardet-Biedl syndrome 10 [Source:NCBI gene;Acc:538638]	-	25	24	17	17	17	11	28	9	29	23	4	7
ENSBTAG00000019156	1432.33	1488.36	1196.65	1417.58	1388.35	1500.92	1435.95	827.433	1239.6	1634.56	1493.81	1963.21	3056.69	1860.51	1565.06	1278.41	1786.39	1455.12	2738.47	2451.83	2268.79	2151.02	1695.41	1418.23	2027.97	-0.516321	0.000706145	0.0165873	CCT2	5	43869187	43884991	-	1944	protein_coding	Bos taurus chaperonin containing TCP1 subunit 2 (CCT2), mRNA. [Source:RefSeq mRNA;Acc:NM_001034239]	-	1374	2626	803	1424	2578	1179	1215	861	1073	1557	1456	1789
ENSBTAG00000035530	11.467	5.10099	4.47067	11.9459	4.84682	0	4.7274	0	8.08683	9.44833	1.02597	0	12.6254	19.4818	23.8653	5.94055	10.3946	11.1824	15.1561	21.4183	50.0624	27.0229	2.69113	5.09332	18.1674	-1.82623	0.000707643	0.0165873	-	10	25265958	25267290	-	1221	protein_coding	-	V-set	11	9	3	12	9	0	4	0	7	9	1	0
ENSBTAG00000002090	187.641	158.697	193.729	138.373	232.648	182.045	202.096	201.813	185.997	190.016	207.245	301.779	236.561	169.342	208.507	200.791	408.361	218.058	466.648	373.129	596.489	355.621	249.198	198.507	316.61	-0.672995	0.000709257	0.0165987	CPSF4	25	36959456	36971725	-	2847	protein_coding	Bos taurus cleavage and polyadenylation specific factor 4 (CPSF4), mRNA. [Source:RefSeq mRNA;Acc:NM_173942]	zf-CCHC	180	280	130	139	432	143	171	210	161	181	202	275
ENSBTAG00000026819	356.518	226.144	385.968	178.193	340.893	288.981	365.192	268.123	307.299	422.025	204.167	454.315	535.585	260.757	319.041	343.364	423.211	280.959	806.464	558.002	1075.81	1169.55	468.794	316.485	567.412	-0.843126	0.000715806	0.0166484	HDAC7	5	32462230	32499023	+	5085	protein_coding	Bos taurus histone deacetylase 7 (HDAC7), mRNA. [Source:RefSeq mRNA;Acc:NM_001193141]	Hist_deacetyl	342	399	259	179	633	227	309	279	266	402	199	414
ENSBTAG00000023513	277.292	223.31	253.338	158.283	305.35	260.974	171.368	173.944	189.463	196.315	251.361	182.165	388.066	291.478	260.006	186.533	423.211	216.66	338.22	417.093	263.094	388.049	338.544	220.264	319.178	-0.534981	0.000718428	0.0166508	DNAJC19	1	86035467	86040735	+	536	protein_coding	Bos taurus DnaJ heat shock protein family (Hsp40) member C19 (DNAJC19), mRNA. [Source:RefSeq mRNA;Acc:NM_001034458]	DnaJ	266	394	170	159	567	205	145	181	164	187	245	166
ENSBTAG00000005832	2083.86	1999.59	2142.94	2059.67	2469.73	2282.57	1842.51	1828.81	1989.36	1919.06	1656.93	2281.45	2685.9	2258.39	2306.14	2657.8	2318.01	2208.53	2789.52	2121.54	3106	3906.43	2416.09	2046.37	2615.85	-0.354235	0.000719095	0.0166508	GRK2	29	45190089	45208600	+	3138	protein_coding	G protein-coupled receptor kinase 2 [Source:VGNC Symbol;Acc:VGNC:56266]	Pkinase	1999	3528	1438	2069	4586	1793	1559	1903	1722	1828	1615	2079
ENSBTAG00000009988	646.32	786.119	678.052	716.753	860.042	854.213	657.109	612.166	664.275	709.674	713.046	1240.04	1311.05	919.392	807.651	769.895	1332	725.461	1096.03	1113.75	1513.59	1370.6	899.374	761.484	1078.07	-0.501443	0.000719418	0.0166508	SMARCB1	17	71241945	71259042	+	1874	protein_coding	Bos taurus SWI/SNF related, matrix associated, actin dependent regulator of chromatin, subfamily b, member 1 (SMARCB1), mRNA. [Source:RefSeq mRNA;Acc:NM_001040557]	SNF5	620	1387	455	720	1597	671	556	637	575	676	695	1130
ENSBTAG00000006914	132.391	102.02	135.61	111.495	218.107	136.216	117.003	92.2574	84.3341	159.572	137.479	209.599	188.053	146.114	109.278	111.682	393.512	153.759	310.301	299.856	329.134	441.014	178.153	136.34	241.896	-0.825259	0.000724536	0.0167122	PRR3	23	28415008	28420086	-	1780	protein_coding	Bos taurus proline rich 3 (PRR3), mRNA. [Source:RefSeq mRNA;Acc:NM_001034554]	-	127	180	91	112	405	107	99	96	73	152	134	191
ENSBTAG00000010101	144.901	116.756	114.747	121.45	182.564	145.127	135.913	84.5693	92.4209	183.717	88.233	201.918	237.89	148.361	141.936	91.4844	256.896	103.438	216.972	528.693	339.785	462.632	213.675	134.36	249.251	-0.890899	0.000725479	0.0167122	BYSL	23	15687963	15698295	+	2950	protein_coding	bystin like [Source:VGNC Symbol;Acc:VGNC:26611]	-	139	206	77	122	339	114	115	88	80	175	86	184
ENSBTAG00000020177	211.618	184.202	219.063	135.387	206.259	239.332	151.277	149.918	112.06	196.315	171.336	274.345	259.818	245.771	200.971	211.483	392.027	159.35	220.96	437.384	438.845	364.269	271.804	187.593	291.153	-0.634067	0.000726701	0.0167141	C5H12orf10	5	26716865	26724410	-	1292	protein_coding	chromosome 5 C12orf10 homolog [Source:VGNC Symbol;Acc:VGNC:49159]	-	203	325	147	136	383	188	128	156	97	187	167	250
ENSBTAG00000017009	682.805	1006.6	764.485	830.238	927.898	882.22	757.566	657.334	771.714	676.08	877.2	1409.03	1891.82	986.829	854.126	868.508	1928.95	796.749	1199.73	2166.63	1679.75	1220.35	962.347	853.598	1323.25	-0.632189	0.000728138	0.016721	CMC2	18	7686031	7700190	-	692	protein_coding	COX assembly mitochondrial protein 2 homolog [Source:NCBI gene;Acc:101905951]	-	655	1776	513	834	1723	693	641	684	668	644	855	1284
ENSBTAG00000026909	75.0565	81.0491	84.9428	86.6076	85.0887	75.1096	102.821	73.9981	80.8683	116.529	95.4148	125.101	213.968	112.395	128.119	89.1082	111.371	90.8573	102.902	145.419	214.097	194.565	102.263	90.2156	136.824	-0.604008	0.000734473	0.0168065	-	7	110516617	110518766	-	1350	protein_coding	-	RRM_1	72	143	57	87	158	59	87	77	70	111	93	114
ENSBTAG00000000789	537.905	559.408	727.23	384.259	740.487	742.185	483.377	401.704	500.228	534.355	615.579	741.828	917.006	663.88	739.824	592.867	1048.37	598.261	668.464	1017.93	952.251	1096.05	764.818	580.712	823.611	-0.504125	0.000735292	0.0168065	PPP1R7	3	120373077	120389112	+	1209	protein_coding	Bos taurus protein phosphatase 1 regulatory subunit 7 (PPP1R7), mRNA. [Source:RefSeq mRNA;Acc:NM_001034238]	-	516	987	488	386	1375	583	409	418	433	509	600	676
ENSBTAG00000012745	280.419	191.004	219.063	150.319	388.823	281.343	200.915	160.489	177.91	244.607	149.791	333.603	407.337	267.5	287.639	287.522	381.632	218.058	311.099	457.675	524.058	812.849	285.798	231.524	385.561	-0.734797	0.00074317	0.0168816	PPAN	7	14663969	14667985	+	1815	protein_coding	Bos taurus peter pan homolog (Drosophila) (PPAN), mRNA. [Source:RefSeq mRNA;Acc:NM_001046261]	-	269	337	147	151	722	221	170	167	154	233	146	304
ENSBTAG00000018768	2470.61	1682.19	1990.94	1925.28	2530.04	2225.28	2501.98	1417.5	1777.95	2913.23	2274.56	3998.85	5860.2	2771.66	2397.83	2194.44	3355.99	2188.96	5294.27	4205.87	3688.64	5120.3	2985.54	2309.03	3642.15	-0.657699	0.000755186	0.0170649	-	1	139406045	139412414	-	1198	protein_coding	Non-histone chromosomal protein HMG-14 [Source:UniProtKB/Swiss-Prot;Acc:P02316]	-	2370	2968	1336	1934	4698	1748	2117	1475	1539	2775	2217	3644
ENSBTAG00000001092	81.3112	143.394	159.454	107.513	113.093	148.946	130.004	73.0371	112.06	91.3338	93.3628	147.049	246.528	194.069	138.167	133.068	320.749	123.007	228.937	271.674	110.776	178.351	111.413	116.713	186.976	-0.680681	0.00075718	0.0170649	PHOSPHO2	2	26613246	26618722	-	1168	protein_coding	Bos taurus phosphatase, orphan 2 (PHOSPHO2), mRNA. [Source:RefSeq mRNA;Acc:NM_001045965]	-	78	253	107	108	210	117	110	76	97	87	91	134
ENSBTAG00000048688	33.3584	31.1727	65.5699	36.8331	51.1609	36.9183	34.2737	26.9084	17.3289	26.2454	17.4414	41.7004	139.544	43.4594	46.4745	14.2573	68.3077	46.1276	123.642	58.6184	83.0823	117.82	39.8287	34.9093	71.0147	-1.03053	0.000758449	0.0170649	-	11	94833161	94834255	-	288	protein_coding	-	-	32	55	44	37	95	29	29	28	15	25	17	38
ENSBTAG00000021072	116.755	43.075	81.9624	62.7159	144.328	140.035	67.3655	61.5049	43.8999	99.7323	67.7137	109.738	163.466	121.387	82.9004	98.6131	102.462	109.029	322.267	161.201	208.771	244.287	118.41	86.5687	157.527	-0.865708	0.00075998	0.0170649	DTNB	11	73701587	73941286	+	2650	protein_coding	dystrobrevin beta [Source:VGNC Symbol;Acc:VGNC:28232]	ZZ	112	76	55	63	268	110	57	64	38	95	66	100
ENSBTAG00000006065	877.744	711.871	721.269	884.99	1167.55	777.83	885.206	584.297	746.299	1398.35	930.55	1522.06	3703.24	992.823	601.656	660.589	1747.79	779.975	2431.36	2225.25	2344.41	3491.36	958.041	934.002	1812.41	-0.956509	0.000760531	0.0170649	PCNA	13	47430406	47436478	-	1988	protein_coding	Bos taurus proliferating cell nuclear antigen (PCNA), mRNA. [Source:RefSeq mRNA;Acc:NM_001034494]	PCNA_C	842	1256	484	889	2168	611	749	608	646	1332	907	1387
ENSBTAG00000001223	329.415	306.059	339.771	304.62	260.651	351.36	316.736	221.994	331.56	300.247	345.75	303.974	614.66	415.112	301.456	307.72	467.759	369.021	524.082	587.311	368.545	339.408	349.846	309.345	422.266	-0.45178	0.00077528	0.017238	CAAP1	8	17332181	17403912	+	2263	protein_coding	caspase activity and apoptosis inhibitor 1 [Source:VGNC Symbol;Acc:VGNC:26660]	-	316	540	228	306	484	276	268	231	287	286	337	277
ENSBTAG00000002170	2.0849	3.40066	5.9609	0.99549	4.84682	0	1.18185	0	2.31052	11.548	6.15579	3.29214	4.65148	5.9944	0	0	4.45485	1.39781	82.162	49.6002	33.0199	20.5374	17.7614	3.48142	19.9618	-2.52162	0.000778859	0.0172914	NOVA1	21	36714178	36879180	-	3480	protein_coding	NOVA alternative splicing regulator 1 [Source:HGNC Symbol;Acc:HGNC:7886]	KH_1	2	6	4	1	9	0	1	0	2	11	6	3
ENSBTAG00000010563	874.616	768.549	870.291	825.261	880.506	803.291	859.205	732.293	876.843	752.717	855.655	783.528	1275.17	1035.53	777.506	881.577	1407.73	847.07	1099.22	946.913	1147.18	1067.94	867.081	823.563	1032.08	-0.325831	0.00078259	0.0172977	PTPN2	24	43097074	43165140	-	1652	protein_coding	Bos taurus protein tyrosine phosphatase, non-receptor type 2 (PTPN2), mRNA. [Source:RefSeq mRNA;Acc:NM_001035431]	Y_phosphatase	839	1356	584	829	1635	631	727	762	759	717	834	714
ENSBTAG00000018849	34.4009	48.7428	40.2361	44.797	26.9268	7.63826	55.547	45.1677	93.5762	33.5941	46.1684	0	438.568	44.958	22.6092	57.0293	53.4582	55.9122	378.105	10.1455	170.425	434.528	11.3027	39.7329	152.458	-1.94115	0.000782786	0.0172977	AICDA	5	101224468	101234839	+	1342	protein_coding	activation induced cytidine deaminase [Source:VGNC Symbol;Acc:VGNC:25757]	-	33	86	27	45	50	6	47	47	81	32	45	0
ENSBTAG00000013881	10.4245	3.96744	46.197	4.97745	6.46243	25.4609	1.18185	2.88304	12.7079	72.4372	12.3116	68.0375	119.609	11.9888	15.0728	2.37622	5.9398	5.59122	177.087	75.5276	239.661	337.246	196.99	22.2541	107.917	-2.28468	0.00078385	0.0172977	GJA4	3	110888198	110890904	-	1606	protein_coding	Bos taurus gap junction protein alpha 4 (GJA4), mRNA. [Source:RefSeq mRNA;Acc:NM_001083738]	Connexin	10	7	31	5	12	20	1	3	11	69	12	62
ENSBTAG00000002413	247.061	276.02	183.298	199.098	285.963	210.052	205.642	159.528	116.681	276.101	210.323	319.337	294.372	325.946	283.871	238.81	213.833	218.058	315.087	535.457	546.426	605.313	371.914	224.092	359.008	-0.678953	0.000785629	0.0173109	MCAT	5	113908102	113919965	-	2277	protein_coding	malonyl-CoA-acyl carrier protein transacylase [Source:VGNC Symbol;Acc:VGNC:31297]	Acyl_transf_1	237	487	123	200	531	165	174	166	101	263	205	291
ENSBTAG00000014423	3362.95	3006.75	4735.93	2402.12	4358.91	4384.36	2790.35	1744.24	2124.53	3314.26	3302.58	6810.33	7684.24	4043.23	4400	2660.18	8493.91	2910.23	6736.49	9116.29	7416.7	7985.81	5500.12	3528.11	6086.11	-0.786679	0.000788417	0.0173204	-	16	47144460	47152159	+	1734	protein_coding	ribosomal protein L22 [Source:NCBI gene;Acc:616065]	-	3226	5305	3178	2413	8094	3444	2361	1815	1839	3157	3219	6206
ENSBTAG00000007454	12810.7	15157.3	17891.6	10651.7	22117.1	16008.5	13099.6	9023.92	10755.5	14505.3	12864.6	19952.5	33334.5	17314.8	18098.7	12459.7	27155.3	13933.3	24931.8	20669.8	29058.6	33030.6	17077.3	14569.9	22460.4	-0.624393	0.000789698	0.0173227	RPL10	X	37450195	37453599	+	1345	protein_coding	60S ribosomal protein L10 [Source:UniProtKB/Swiss-Prot;Acc:Q9XSI3]	-	12289	26743	12006	10700	41069	12575	11084	9390	9310	13817	12539	18182
ENSBTAG00000044078	212.66	247.681	293.574	242.9	268.729	249.517	199.733	265.24	287.66	188.967	216.479	203.015	503.689	281.737	278.847	401.581	452.91	269.776	231.33	289.71	244.986	343.731	354.152	239.68	332.041	-0.470631	0.000792663	0.0173378	TESC	17	57955861	58020267	+	1312	protein_coding	tescalcin [Source:VGNC Symbol;Acc:VGNC:35753]	-	204	437	197	244	499	196	169	276	249	180	211	185
ENSBTAG00000014917	660.914	443.786	487.304	377.291	653.783	799.472	651.2	511.26	546.439	649.835	525.294	897.656	925.644	601.688	748.616	560.788	944.428	588.476	1184.57	1141.93	987.402	1038.76	903.68	600.353	875.089	-0.544322	0.000794704	0.0173548	GTPBP4	13	46331627	46346321	-	2674	protein_coding	Bos taurus GTP binding protein 4 (GTPBP4), mRNA. [Source:RefSeq mRNA;Acc:NM_001192601]	-	634	783	327	379	1214	628	551	532	473	619	512	818
ENSBTAG00000008935	1296.81	1463.98	1911.96	1402.65	1955.42	1819.18	989.209	1162.83	1162.19	1328.01	1512.27	2700.65	2871.96	2114.53	1897.92	1428.11	3278.77	1487.26	1982.26	3282.63	3271.1	2821.19	1885.94	1558.76	2392.88	-0.618319	0.000797569	0.0173808	PFDN5	5	26724888	26729058	-	1040	protein_coding	prefoldin subunit 5 [Source:VGNC Symbol;Acc:VGNC:32767]	-	1244	2583	1283	1409	3631	1429	837	1210	1006	1265	1474	2461
ENSBTAG00000015820	415.938	482.894	578.207	367.336	612.854	462.115	391.193	303.681	332.715	377.933	441.165	706.712	983.456	601.688	473.537	418.215	1046.89	430.524	643.735	918.731	694.483	1118.75	527.461	456.062	714.315	-0.647095	0.000802654	0.0174248	UXT	X	86023688	86030097	-	541	protein_coding	Bos taurus ubiquitously expressed prefoldin like chaperone (UXT), mRNA. [Source:RefSeq mRNA;Acc:NM_001037471]	-	399	852	388	369	1138	363	331	316	288	360	430	644
ENSBTAG00000011998	345.051	306.626	387.458	252.854	582.696	437.927	450.285	195.086	257.623	642.486	320.101	965.693	1391.46	433.096	267.542	266.137	1046.89	366.225	1357.67	1015.68	1599.87	1834.31	528.537	428.657	918.855	-1.10017	0.000807088	0.0174642	DUT	10	62059579	62071091	-	898	protein_coding	deoxyuridine triphosphatase [Source:NCBI gene;Acc:507945]	-	331	541	260	254	1082	344	381	203	223	612	312	880
ENSBTAG00000032872	237.679	198.939	150.513	173.215	260.113	196.049	209.188	158.567	174.444	184.767	201.089	368.719	557.513	222.542	234.885	192.474	616.254	227.842	343.006	428.365	291.853	305.899	279.339	209.44	336.361	-0.682294	0.000808035	0.0174642	THOC7	22	37601162	37619598	+	631	protein_coding	THO complex 7 [Source:NCBI gene;Acc:510250]	-	228	351	101	174	483	154	177	165	151	176	196	336
ENSBTAG00000001139	6.25471	3.40066	8.94135	6.96843	22.6185	7.63826	4.7274	6.7271	2.31052	2.09963	4.10386	0	45.1858	11.2395	5.02427	0	0	4.19342	30.3122	42.8365	121.428	65.9359	11.841	6.31587	30.727	-2.26922	0.000810931	0.0175011	ACHE	25	35762361	35768977	+	3084	protein_coding	acetylcholinesterase (Cartwright blood group) [Source:NCBI gene;Acc:540446]	COesterase	6	6	6	7	42	6	4	7	2	2	4	0
ENSBTAG00000011559	11020.8	10420.8	12559.6	8095.32	16668.8	12717.7	10215.9	5809.33	6945.43	12715.3	9551.74	21006	22941.1	14559.7	14497.5	9406.26	18166.9	9267.45	19327.2	26573.3	30888.5	32944.2	16707	11477.2	19570.8	-0.769934	0.000815209	0.0175676	RPL7A	11	104255845	104259161	+	881	protein_coding	ribosomal protein L7a [Source:VGNC Symbol;Acc:VGNC:49957]	-	10572	18386	8428	8132	30952	9990	8644	6045	6012	12112	9310	19142
ENSBTAG00000003937	64.632	82.1826	70.0406	61.7204	90.4741	118.393	47.274	41.3236	61.2288	62.9888	86.1811	154.73	230.58	97.4091	105.51	43.9601	247.987	69.8903	202.613	175.855	146.992	148.085	118.948	78.4308	144.348	-0.880658	0.000821346	0.017674	-	13	22531135	22531659	+	525	protein_coding	40S ribosomal protein S13-like [Source:NCBI gene;Acc:504858]	-	62	145	47	62	168	93	40	43	53	60	84	141
ENSBTAG00000010359	296.056	199.505	238.436	160.274	310.735	264.793	256.462	241.215	287.66	304.446	254.439	289.708	372.783	273.495	324.065	257.82	412.816	307.517	465.053	638.039	331.264	263.744	445.112	258.644	371.973	-0.525021	0.000824145	0.0176965	THG1L	7	69320218	69327120	+	2209	protein_coding	Bos taurus tRNA-histidine guanylyltransferase 1 like (THG1L), mRNA. [Source:RefSeq mRNA;Acc:NM_001080233]	-	284	352	160	161	577	208	217	251	249	290	248	264
ENSBTAG00000026704	37.5282	30.6059	37.2556	22.8963	47.3912	29.28	55.547	19.2203	12.7079	56.69	30.779	52.6742	133.564	45.7073	21.3531	29.7027	74.2475	20.9671	143.584	197.274	79.8869	158.895	29.6024	36.048	84.9803	-1.23841	0.000826168	0.0177	CENPW	9	24949872	24958580	-	950	protein_coding	Bos taurus centromere protein W (CENPW), mRNA. [Source:RefSeq mRNA;Acc:NM_001111261]	-	36	54	25	23	88	23	47	20	11	54	30	48
ENSBTAG00000017622	89.6508	112.789	147.532	56.7429	227.262	215.144	66.1836	65.349	105.129	109.181	100.545	284.221	481.096	136.373	118.07	119.999	291.05	72.6859	227.342	359.601	780.761	530.73	180.305	131.644	299.819	-1.18758	0.000829412	0.0177436	SIVA1	21	69221995	69226412	+	730	protein_coding	Bos taurus SIVA1, apoptosis-inducing factor (SIVA1), mRNA. [Source:RefSeq mRNA;Acc:NM_001193178]	-	86	199	99	57	422	169	56	68	91	104	98	259
ENSBTAG00000009211	652.574	896.641	883.703	776.482	1178.86	732	803.658	567.959	707.02	930.135	737.669	1912.73	2315.11	1099.97	914.417	798.41	1504.25	753.417	1644.04	2012.19	1894.92	2620.14	1207.24	898.286	1524.01	-0.762677	0.00083494	0.01781	UBE2S	18	62089250	62093134	+	1105	protein_coding	Bos taurus ubiquitin conjugating enzyme E2 S (UBE2S), mRNA. [Source:RefSeq mRNA;Acc:NM_001076472]	UQ_con	626	1582	593	780	2189	575	680	591	612	886	719	1743
ENSBTAG00000013282	1505.3	1422.04	1232.42	1631.61	1444.89	1507.28	1198.4	1293.53	1472.96	1166.34	1596.4	1671.31	2230.72	1457.39	1431.92	1589.69	2139.81	1536.19	1928.02	1669.5	1865.09	1993.21	1817.59	1428.54	1787.19	-0.323203	0.000837869	0.0178466	NECAP2	2	135674410	135688455	-	2243	protein_coding	Bos taurus NECAP endocytosis associated 2 (NECAP2), mRNA. [Source:RefSeq mRNA;Acc:NM_001015562]	-	1444	2509	827	1639	2683	1184	1014	1346	1275	1111	1556	1523
ENSBTAG00000012699	175.132	139.994	192.239	131.405	195.489	199.868	126.458	158.567	207.947	181.618	131.324	142.659	358.828	227.038	190.922	204.355	227.197	164.941	453.885	287.456	158.709	261.582	184.611	165.225	247.229	-0.585096	0.000839358	0.0178525	EXOSC1	26	18657377	18664009	-	913	protein_coding	Bos taurus exosome component 1 (EXOSC1), mRNA. [Source:RefSeq mRNA;Acc:NM_001015529]	-	168	247	129	132	363	157	107	165	180	173	128	130
ENSBTAG00000001717	206.405	166.632	192.239	155.296	378.052	192.23	270.644	169.139	210.258	427.274	209.297	606.85	841.253	266.002	164.545	198.414	403.906	218.058	845.551	924.367	881.951	1290.61	303.021	265.36	576.153	-1.11861	0.00084521	0.0178793	AURKB	19	27835752	27840596	-	2093	protein_coding	Bos taurus aurora kinase B (AURKB), mRNA. [Source:RefSeq mRNA;Acc:NM_183084]	Pkinase	198	294	129	156	702	151	229	176	182	407	204	553
ENSBTAG00000004803	510.801	366.704	521.579	471.862	697.943	546.136	424.284	350.77	423.981	459.819	392.945	897.656	837.266	622.669	511.219	441.977	711.291	550.735	926.915	848.84	1217.48	979.31	829.943	505.373	770.695	-0.609379	0.000845488	0.0178793	NTAN1	25	13716797	13731513	+	1982	protein_coding	Bos taurus N-terminal asparagine amidase (NTAN1), mRNA. [Source:RefSeq mRNA;Acc:NM_001206144]	-	490	647	350	474	1296	429	359	365	367	438	383	818
ENSBTAG00000010118	355.476	339.499	304.006	679.92	395.824	412.466	436.103	284.46	490.986	562.7	456.555	482.847	1407.4	551.485	349.187	405.145	1015.71	437.513	957.227	765.421	737.089	916.617	404.745	433.403	722.504	-0.737712	0.000860083	0.0181554	HAT1	2	24564087	24604728	-	1926	protein_coding	histone acetyltransferase 1 [Source:VGNC Symbol;Acc:VGNC:49063]	-	341	599	204	683	735	324	369	296	425	536	445	440
ENSBTAG00000018969	185.556	164.932	184.788	131.405	223.492	208.779	160.732	157.606	154.805	184.767	170.31	246.91	392.718	194.069	226.092	152.078	402.421	166.339	309.504	544.475	325.938	177.27	257.81	181.174	286.247	-0.659904	0.000862075	0.0181554	POLR1C	23	17062532	17069399	+	1330	protein_coding	Bos taurus RNA polymerase I and III subunit C (POLR1C), mRNA. [Source:RefSeq mRNA;Acc:NM_001038124]	RNA_pol_A_bac	178	291	124	132	415	164	136	164	134	176	166	225
ENSBTAG00000003820	742.225	593.415	779.388	560.461	784.108	747.277	667.746	735.176	621.531	492.363	393.971	637.577	1267.2	648.894	551.413	1014.65	876.12	617.83	1312.2	1029.2	1265.41	1561.92	623.803	646.27	978.967	-0.599458	0.000862248	0.0181554	GRAMD1A	18	45743703	45767909	+	2805	protein_coding	Bos taurus GRAM domain containing 1A (GRAMD1A), mRNA. [Source:RefSeq mRNA;Acc:NM_001305021]	GRAM	712	1047	523	563	1456	587	565	765	538	469	384	581
ENSBTAG00000012471	949.673	775.917	856.879	772.5	1109.38	940.78	999.846	607.361	797.13	1142.2	956.2	1526.45	2153.63	1117.96	968.428	699.796	1799.76	876.424	1909.67	2128.3	1549.81	1529.5	1452.13	952.86	1471.4	-0.627175	0.000867793	0.0181673	ILF2	3	16711945	16723007	+	2139	protein_coding	Bos taurus interleukin enhancer binding factor 2 (ILF2), mRNA. [Source:RefSeq mRNA;Acc:NM_001038187]	-	911	1369	575	776	2060	739	846	632	690	1088	932	1391
ENSBTAG00000008717	693.23	602.484	765.976	510.686	650.552	762.553	542.469	445.911	740.522	762.165	452.451	738.536	1051.23	665.379	774.993	963.557	859.786	648.582	827.204	772.185	1018.29	905.808	833.711	638.961	847.339	-0.408428	0.000868236	0.0181673	SERPINE2	2	112087760	112158159	-	2098	protein_coding	Bos taurus serpin family E member 2 (SERPINE2), mRNA. [Source:RefSeq mRNA;Acc:NM_174669]	Serpin	665	1063	514	513	1208	599	459	464	641	726	441	673
ENSBTAG00000022450	120.924	174.567	154.983	141.36	140.558	220.237	141.822	113.4	157.116	202.614	178.518	172.288	384.079	178.334	158.264	134.256	247.987	197.091	343.804	337.056	271.615	216.183	182.997	159.866	241.061	-0.595222	0.000868863	0.0181673	THAP9	6	97724566	97745383	+	3082	protein_coding	THAP domain containing 9 [Source:VGNC Symbol;Acc:VGNC:35826]	THAP	116	308	104	142	261	173	120	118	136	193	174	157
ENSBTAG00000030965	607.749	553.174	783.858	464.894	984.982	650.526	680.746	528.558	504.849	1160.04	593.008	1500.12	2084.53	762.788	565.23	684.351	1195.38	552.133	1880.95	1799.13	2464.78	3546.49	852.011	751.042	1489.8	-0.988264	0.000868996	0.0181673	MCM7	25	36349409	36356836	+	3315	protein_coding	Bos taurus minichromosome maintenance complex component 7 (MCM7), mRNA. [Source:RefSeq mRNA;Acc:NM_001025345]	MCM	583	976	526	467	1829	511	576	550	437	1105	578	1367
ENSBTAG00000015172	523.31	404.678	445.577	603.267	560.077	369.183	608.653	448.794	554.525	1027.77	433.983	629.895	1804.11	586.702	410.734	621.381	743.96	507.403	1676.74	1003.28	1500.81	1965.11	422.507	550.809	1022.07	-0.892166	0.000875649	0.0182545	MCM6	2	61489617	61524285	+	3534	protein_coding	Bos taurus minichromosome maintenance complex component 6 (MCM6), mRNA. [Source:RefSeq mRNA;Acc:NM_001046234]	MCM	502	714	299	606	1040	290	515	467	480	979	423	574
ENSBTAG00000009636	546.244	606.451	591.619	526.614	599.929	651.799	593.289	493	597.27	432.523	591.982	492.723	835.273	618.173	678.276	624.946	827.117	634.604	862.302	563.639	760.523	618.284	653.944	560.287	697.916	-0.317356	0.000878644	0.018291	SLC7A6OS	18	35672589	35680832	-	1559	protein_coding	Bos taurus solute carrier family 7 member 6 opposite strand (SLC7A6OS), mRNA. [Source:RefSeq mRNA;Acc:NM_001075567]	-	524	1070	397	529	1114	512	502	513	517	412	577	449
ENSBTAG00000017026	20.849	26.0717	35.7654	15.9278	21.5414	28.007	35.4555	22.1033	20.7947	55.6401	33.8569	38.4083	110.971	20.2311	17.5849	33.2671	63.8528	13.9781	112.474	114.982	70.3004	131.872	37.6758	29.5351	66.1081	-1.16884	0.000882875	0.0183472	DEPDC1B	20	18560198	18649542	+	1404	protein_coding	Bos taurus DEP domain containing 1B (DEPDC1B), mRNA. [Source:RefSeq mRNA;Acc:NM_001191451]	RhoGAP	20	46	24	16	40	22	30	23	18	53	33	35
ENSBTAG00000016213	31.2735	38.5408	44.7067	13.9369	74.8565	62.3792	54.3651	45.1677	43.8999	47.2416	40.0126	65.8427	134.228	35.9664	64.0594	26.1384	135.13	83.8683	102.902	175.855	84.1475	121.063	47.3638	46.8519	91.8839	-0.968697	0.000889558	0.0184139	SYCE2	7	12641076	12658137	+	853	protein_coding	synaptonemal complex central element protein 2 [Source:VGNC Symbol;Acc:VGNC:35505]	-	30	68	30	14	139	49	46	47	38	45	39	60
ENSBTAG00000006086	59.4197	38.5408	29.8045	24.8872	50.6224	39.4644	29.5463	11.5322	21.95	45.142	34.8828	113.03	172.105	62.1919	40.1941	38.0195	13.3645	25.1605	205.006	80.0367	223.683	207.536	100.648	41.5685	106.177	-1.35524	0.000894724	0.0184396	MMP28	19	14587761	14613432	+	2839	protein_coding	matrix metallopeptidase 28 [Source:VGNC Symbol;Acc:VGNC:31528]	PG_binding_1	57	68	20	25	94	31	25	12	19	43	34	103
ENSBTAG00000001648	14362.9	17128.6	17101.8	14501.3	20362.6	18543.2	13674	8608.77	9701.88	14095.9	14322.5	28999.3	28349.4	20587	22255	13330.6	26031.2	14962.1	20680.9	41549.2	34422.7	32065.4	23779.3	15950.2	25273.9	-0.66407	0.000897516	0.0184396	RPL21	12	32614865	32621581	-	1802	protein_coding	Bos taurus ribosomal protein L21 (RPL21), mRNA. [Source:RefSeq mRNA;Acc:NM_001191412]	-	13778	30221	11476	14567	37811	14566	11570	8958	8398	13427	13960	26426
ENSBTAG00000019738	40.6556	25.5049	26.824	41.8106	30.6966	44.5565	65.0018	21.1423	20.7947	55.6401	30.779	23.045	85.7201	42.7101	35.1699	42.7719	69.7926	40.5364	142.786	68.7639	57.5185	98.3634	38.7522	35.5376	65.7169	-0.894325	0.0008981	0.0184396	MDM1	5	45446653	45475170	+	2725	protein_coding	Mdm1 nuclear protein [Source:VGNC Symbol;Acc:VGNC:31335]	-	39	45	18	42	57	35	55	22	18	53	30	21
ENSBTAG00000012587	461.806	561.109	532.01	573.402	656.475	528.313	421.921	470.897	474.812	504.961	455.529	712.199	951.56	514.769	502.427	567.916	919.184	482.243	745.84	909.713	932.013	1146.85	645.332	529.453	756.168	-0.51371	0.000898247	0.0184396	BABAM1	7	5837516	5843414	-	1934	protein_coding	Bos taurus BRISC and BRCA1 A complex member 1 (BABAM1), mRNA. [Source:RefSeq mRNA;Acc:NM_001076801]	-	443	990	357	576	1219	415	357	490	411	481	444	649
ENSBTAG00000013064	82.3536	40.2411	59.609	34.8421	112.554	78.9287	44.9103	16.3372	33.5026	141.725	16.4154	47.1873	326.933	147.612	54.0109	22.5741	96.5217	44.7298	505.735	77.7821	133.145	326.437	55.9754	59.0505	162.86	-1.46467	0.00090666	0.0185045	RGS18	16	13120960	13151798	-	1530	protein_coding	regulator of G protein signaling 18 [Source:VGNC Symbol;Acc:VGNC:33917]	RGS	79	71	40	35	209	62	38	17	29	135	16	43
ENSBTAG00000048369	39.6131	39.1076	43.2165	29.8647	39.8517	50.9218	18.9096	24.0254	40.4341	31.4944	32.8309	46.0899	99.0101	44.958	36.4259	22.5741	77.2174	39.1385	106.093	67.6366	64.9746	64.855	59.743	36.3633	62.0569	-0.779759	0.000906869	0.0185045	-	14	36492041	36496813	+	219	protein_coding	-	-	38	69	29	30	74	40	16	25	35	30	32	42
ENSBTAG00000014526	854.81	915.911	931.391	822.275	716.253	630.157	638.199	734.215	891.862	679.23	648.41	658.427	1405.41	993.572	826.492	1375.83	957.793	812.125	1917.65	529.82	1581.76	2058.06	664.708	760.095	1193.02	-0.650547	0.000914662	0.0185418	MOB3A	7	21451865	21470865	+	4614	protein_coding	MOB kinase activator 3A [Source:VGNC Symbol;Acc:VGNC:31544]	-	820	1616	625	826	1330	495	540	764	772	647	632	600
ENSBTAG00000019777	125.094	74.8145	199.69	65.7023	243.418	115.847	170.186	81.6862	80.8683	248.806	86.1811	393.959	512.992	134.125	119.326	71.2866	426.181	107.631	395.654	798.112	684.897	631.255	273.418	157.188	377.716	-1.26522	0.000917188	0.0185608	CDCA3	5	103597621	103600970	+	1850	protein_coding	Bos taurus cell division cycle associated 3 (CDCA3), mRNA. [Source:RefSeq mRNA;Acc:NM_001035449]	-	120	132	134	66	452	91	144	85	70	237	84	359
ENSBTAG00000018499	63.5895	87.2836	13.412	58.7339	74.318	33.0991	0	28.8304	33.5026	120.729	77.9734	77.9139	581.435	124.384	51.4988	111.682	176.709	44.7298	343.804	52.982	68.1701	302.656	48.4403	55.7821	173.317	-1.63374	0.000918124	0.0185608	ANXA8L1	28	41953894	41970260	-	2019	protein_coding	Bos taurus annexin A8-like 1 (ANXA8L1), mRNA. [Source:RefSeq mRNA;Acc:NM_174241]	-	61	154	9	59	138	26	0	30	29	115	76	71
ENSBTAG00000017389	21906.1	19637.7	27911.9	14000.6	33321.9	25199.9	22916.1	14484.4	14962.9	22498.6	17473.2	38059.3	53369.7	28410.5	29091.8	16714.3	29853.4	21081.7	40347.1	40899.9	55964.5	61962.4	33826.4	22697.7	37411.1	-0.720929	0.000922776	0.0185827	RPLP0	17	62557757	62561808	-	1113	protein_coding	Bos taurus ribosomal protein lateral stalk subunit P0 (RPLP0), mRNA. [Source:RefSeq mRNA;Acc:NM_001012682]	-	21014	34648	18730	14064	61875	19795	19390	15072	12952	21431	17031	34682
ENSBTAG00000031688	1132.1	1283.75	1317.36	1168.71	1466.97	1517.47	1134.58	1396.35	1181.83	1136.95	1283.48	1692.16	1554.26	1355.48	1435.68	1310.48	2283.85	1348.88	1603.36	2220.74	1865.09	2032.12	1783.68	1309.31	1708.51	-0.3836	0.000928223	0.018638	RBM4	29	44669850	44677601	+	1726	protein_coding	Bos taurus RNA binding motif protein 4 (RBM4), mRNA. [Source:RefSeq mRNA;Acc:NM_001077010]	RRM_1	1086	2265	884	1174	2724	1192	960	1453	1023	1083	1251	1542
ENSBTAG00000025003	497.249	453.421	461.97	509.691	463.68	518.129	459.74	560.271	502.539	475.566	465.788	713.296	824.641	407.619	413.246	491.877	1021.65	542.348	1014.66	1007.79	862.778	766.369	756.745	506.778	737.247	-0.541106	0.000929555	0.018638	INTS10	27	37798728	37832194	-	2339	protein_coding	Bos taurus integrator complex subunit 10 (INTS10), mRNA. [Source:RefSeq mRNA;Acc:NM_001099061]	-	477	800	310	512	861	407	389	583	435	453	454	650
ENSBTAG00000012276	102.16	103.153	162.435	83.6211	100.168	104.39	73.2747	74.9591	75.092	109.181	103.622	89.985	231.909	116.891	91.6929	78.4152	228.682	111.824	268.821	135.273	247.117	158.895	103.877	98.5034	161.218	-0.713888	0.000931116	0.0186439	-	13	38669956	38670985	-	1030	protein_coding	-	-	98	182	109	84	186	82	62	78	65	104	101	82
ENSBTAG00000018870	1.04245	1.13355	0	0.99549	2.15414	3.81913	2.3637	0	1.15526	3.14944	0	0	0.664497	4.4958	5.02427	2.37622	0	2.79561	17.5492	0	22.3683	46.4794	1.61468	1.31776	9.39709	-2.82979	0.000938078	1	OTOA	25	20165984	20233744	+	3345	protein_coding	otoancorin [Source:VGNC Symbol;Acc:VGNC:32483]	-	1	2	0	1	4	3	2	0	1	3	0	0
ENSBTAG00000013856	150.113	162.665	131.14	162.265	98.0136	108.209	74.4566	203.735	172.134	116.529	106.7	164.607	488.405	136.373	170.825	220.988	124.736	118.813	272.012	113.855	319.547	469.118	275.033	137.547	246.337	-0.842747	0.000938979	0.0187502	SSBP2	7	81401606	81711503	-	1832	protein_coding	Bos taurus single stranded DNA binding protein 2 (SSBP2), mRNA. [Source:RefSeq mRNA;Acc:NM_001035478]	-	144	287	88	163	182	85	63	212	149	111	104	150
ENSBTAG00000025385	6906.24	6909.01	909.037	5046.14	5495.22	8323.16	7309.75	3263.6	2852.34	7535.57	3633.97	6847.64	17236.4	5127.46	7576.6	5858.57	9879.37	4154.28	8729.12	15542.9	15353.2	17888.1	9977.08	5419.31	10665.7	-0.976788	0.000941054	0.0187662	RPL12	10	83129255	83129884	-	630	protein_coding	Bos taurus ribosomal protein L12 (RPL12), mRNA. [Source:RefSeq mRNA;Acc:NM_205797]	-	6625	12190	610	5069	10204	6538	6185	3396	2469	7178	3542	6240
ENSBTAG00000000394	74.014	29.4724	77.4917	48.779	98.5521	78.9287	87.4569	24.0254	21.95	174.269	52.3242	116.322	364.809	131.128	69.0837	15.4454	216.803	34.9451	378.105	119.491	221.553	445.337	125.406	73.6321	192.919	-1.39142	0.000944098	0.0188014	BACE2	1	141381147	141486921	+	1995	protein_coding	beta-secretase 2 [Source:VGNC Symbol;Acc:VGNC:26401]	Asp	71	52	52	49	183	62	74	25	19	166	51	106
ENSBTAG00000000382	389.877	383.708	375.537	418.106	450.216	355.179	378.192	288.304	373.149	361.136	361.14	506.989	571.467	512.522	324.065	398.017	490.033	465.469	507.331	652.693	664.659	937.154	435.424	386.794	541.712	-0.48574	0.000953687	0.018941	MED27	11	101945497	102165314	-	2233	protein_coding	mediator complex subunit 27 [Source:VGNC Symbol;Acc:VGNC:31363]	-	374	677	252	420	836	279	320	300	323	344	352	462
ENSBTAG00000027525	117.797	79.3487	73.021	74.6617	93.7053	100.57	78.0021	40.3626	100.508	108.131	51.2983	68.0375	285.734	100.406	71.5958	81.9796	179.679	117.416	184.266	69.8912	191.728	309.142	74.8133	82.1203	151.514	-0.88463	0.000957264	0.0189818	-	15	45917256	45918356	+	1101	protein_coding	nucleosome assembly protein 1-like 1 [Source:NCBI gene;Acc:112441545]	-	113	140	49	75	174	79	66	42	87	103	50	62
ENSBTAG00000019329	68.8018	27.7721	87.9233	34.8421	75.9336	118.393	35.4555	51.8948	23.1052	55.6401	38.9867	120.712	174.763	49.4538	79.1322	11.8811	93.5518	79.6749	169.908	124	342.981	525.325	95.2659	61.6217	158.722	-1.36733	0.000958324	0.0189818	LYL1	7	12473027	12478679	+	3103	protein_coding	LYL1, basic helix-loop-helix family member [Source:VGNC Symbol;Acc:VGNC:31097]	HLH	66	49	59	35	141	93	30	54	20	53	38	110
ENSBTAG00000022801	282.504	256.183	266.75	249.868	232.648	287.708	280.099	210.462	262.244	284.5	255.465	332.506	543.559	328.943	273.823	261.384	439.545	314.506	614.221	370.874	338.72	313.466	284.183	266.745	371.202	-0.479472	0.0009624	0.0190113	GABPB1	10	59890308	59967550	+	2822	protein_coding	Bos taurus GA binding protein transcription factor subunit beta 1 (GABPB1), mRNA. [Source:RefSeq mRNA;Acc:NM_001075804]	-	271	452	179	251	432	226	237	219	227	271	249	303
ENSBTAG00000019648	13155.7	13652.5	17309	9568.65	18270.9	15919.4	13340.7	9848.47	10271.4	14784.5	13360.1	21705.1	29914.3	16883.2	15160.7	10922.3	25667.4	13354.6	24335.9	24997.4	30387.9	32707.4	17616.6	14265.5	21995.3	-0.62467	0.00096649	0.0190145	RACK1	7	40370064	40375831	-	2077	protein_coding	receptor for activated C kinase 1 [Source:VGNC Symbol;Acc:VGNC:33676]	WD40	12620	24088	11615	9612	33927	12505	11288	10248	8891	14083	13022	19779
ENSBTAG00000001962	352.348	305.493	321.889	232.945	375.36	408.647	358.101	230.643	219.5	335.941	302.66	463.094	479.102	405.372	389.381	285.146	396.482	356.44	574.336	643.675	589.032	705.838	389.675	325.552	474.044	-0.542803	0.000969033	0.0190145	MRPS27	20	9285735	9390606	+	3156	protein_coding	mitochondrial ribosomal protein S27 [Source:VGNC Symbol;Acc:VGNC:31667]	-	338	539	216	234	697	321	303	240	190	320	295	422
ENSBTAG00000038896	10544.4	12871.5	12908.3	9486.02	16211	15449.7	10475.9	5284.62	8310.95	11863.9	11631.4	23657.3	28528.8	15434.8	15351.7	9741.31	26399.4	12075.6	19706.9	31324.8	25306	23333.7	17452	12391.3	20423.2	-0.720888	0.000972212	0.0190515	RPS26	5	57279798	57283196	-	1616	protein_coding	Bos taurus ribosomal protein S26 (RPS26), mRNA. [Source:RefSeq mRNA;Acc:NM_001015561]	-	10115	22710	8662	9529	30102	12136	8864	5499	7194	11301	11337	21558
ENSBTAG00000007737	12556.3	13447.9	15559.4	11285.9	20330.8	16431.2	11451	9347.79	9545.92	11086	10911.1	23255.6	23276	17150.7	16875.3	12282.7	19144	15040.4	19131	29875.1	28242.7	28303.8	19191.5	13767.4	20773.9	-0.593512	0.000978423	0.0191476	UBA52	7	4603746	4606130	-	525	protein_coding	ubiquitin A-52 residue ribosomal protein fusion product 1 [Source:VGNC Symbol;Acc:VGNC:49988]	ubiquitin	12045	23727	10441	11337	37752	12907	9689	9727	8263	10560	10635	21192
ENSBTAG00000009111	34.4009	23.2378	47.6872	30.8602	64.6243	99.2974	24.8189	13.4542	17.3289	50.3911	19.4933	130.588	119.609	29.972	70.3398	22.5741	49.0033	40.5364	174.694	110.473	394.109	292.928	103.339	46.3485	127.962	-1.46754	0.000982124	0.0191791	LRRN2	16	2358407	2419458	-	3083	protein_coding	leucine rich repeat neuronal 2 [Source:HGNC Symbol;Acc:HGNC:16914]	I-set	33	41	32	31	120	78	21	14	15	48	19	119
ENSBTAG00000007105	151.155	120.157	146.042	74.6617	220.261	162.95	191.46	126.854	118.992	165.871	128.246	228.255	300.353	183.579	188.41	129.504	160.375	113.222	313.492	505.02	431.389	395.615	216.905	152.909	267.078	-0.805293	0.000982643	0.0191791	-	1	144134113	144147949	+	3759	protein_coding	PWP2, small subunit processome component [Source:NCBI gene;Acc:514336]	WD40	145	212	98	75	409	128	162	132	103	158	125	208
ENSBTAG00000021645	253.316	193.838	320.398	311.588	217.03	175.68	328.554	197.969	304.989	245.656	271.881	204.112	888.432	293.726	256.238	223.365	299.96	219.455	725.897	300.983	708.33	770.693	244.892	252.084	448.361	-0.83266	0.000988311	0.0192387	MBD4	22	56308409	56317560	+	2122	protein_coding	Bos taurus methyl-CpG binding domain 4, DNA glycosylase (MBD4), mRNA. [Source:RefSeq mRNA;Acc:NM_001034405]	MBD	243	342	215	313	403	138	278	206	264	234	265	186
ENSBTAG00000048286	132.391	115.622	120.708	94.5715	151.867	146.4	115.821	97.0624	110.905	120.729	95.4148	127.296	166.789	98.9077	170.825	111.682	194.528	127.2	231.33	267.165	250.312	183.756	128.098	119.066	175.508	-0.557567	0.000995232	0.0193478	E2F6	11	86379649	86401981	+	3081	protein_coding	Bos taurus E2F transcription factor 6 (E2F6), mRNA. [Source:RefSeq mRNA;Acc:NM_001076848]	E2F_TDP	127	204	81	95	282	115	98	101	96	115	93	116
ENSBTAG00000019891	406.556	550.34	469.421	395.209	636.55	549.955	329.736	341.16	323.473	359.036	482.204	765.97	720.979	597.192	774.993	457.422	1134.5	345.258	603.053	1295.24	926.688	727.456	594.739	467.468	743.411	-0.668319	0.00100698	0.019422	MRPL40	17	72693872	72696274	+	621	protein_coding	mitochondrial ribosomal protein L40 [Source:VGNC Symbol;Acc:VGNC:31636]	-	390	971	315	397	1182	432	279	355	280	342	470	698
ENSBTAG00000016948	113.627	71.4138	105.806	47.7835	112.015	137.489	49.6377	46.1287	79.713	89.2342	45.1425	153.633	76.4172	104.902	163.289	103.366	148.495	117.416	145.179	216.437	174.686	167.542	250.813	87.6353	151.686	-0.79386	0.00101532	0.0195572	PTH1R	22	52597375	52624332	-	4058	protein_coding	parathyroid hormone 1 receptor [Source:VGNC Symbol;Acc:VGNC:33514]	7tm_2	109	126	71	48	208	108	42	48	69	85	44	140
ENSBTAG00000008240	5.21226	1.70033	8.94135	0	0	16.5496	1.18185	0	6.93157	15.7472	7.18176	18.6554	18.6059	4.4958	2.51213	0	0	2.79561	198.625	77.7821	151.252	59.4504	18.8379	6.84178	48.5779	-2.84137	0.00102029	0.0195882	GALNT15	1	153179306	153226107	+	3998	protein_coding	Bos taurus polypeptide N-acetylgalactosaminyltransferase 15 (GALNT15), mRNA. [Source:RefSeq mRNA;Acc:NM_001193182]	Glycos_transf_2	5	3	6	0	0	13	1	0	6	15	7	17
ENSBTAG00000015551	959.055	867.168	746.603	771.505	1151.39	824.933	833.205	692.891	692.001	974.227	816.668	1312.46	1734.34	1198.88	1070.17	780.588	668.227	703.096	1711.84	1288.48	3606.63	2596.36	1403.15	886.843	1523.8	-0.781021	0.00102818	0.0197016	-	4	99482020	99482705	-	686	protein_coding	-	-	920	1530	501	775	2138	648	705	721	599	928	796	1196
ENSBTAG00000006059	749.522	694.868	628.875	609.24	690.942	717.997	841.478	585.258	648.102	726.471	661.748	929.48	1295.1	815.239	758.665	564.352	980.067	711.483	1221.26	1128.4	1310.14	949.044	874.078	706.998	964.349	-0.448669	0.00103691	0.0198309	TSN	2	73398067	73416298	+	2770	protein_coding	Bos taurus translin (TSN), mRNA. [Source:RefSeq mRNA;Acc:NM_001075422]	-	719	1226	422	612	1283	564	712	609	561	692	645	847
ENSBTAG00000004100	290.844	211.408	253.338	189.143	267.114	305.531	204.46	257.552	269.176	286.599	241.102	343.48	408.001	227.038	312.761	294.651	461.819	317.302	415.596	410.329	452.692	430.205	233.59	259.979	360.362	-0.470325	0.00103762	0.0198309	TTI1	13	66868177	66910251	-	5084	protein_coding	TELO2 interacting protein 1 [Source:VGNC Symbol;Acc:VGNC:36485]	-	279	373	170	190	496	240	173	268	233	273	235	313
ENSBTAG00000015473	8708.64	9556.99	14175	8930.54	10736.3	10992.7	7866.4	5366.3	6657.77	8884.58	8691.98	14358.1	23818.9	12643.7	12320.8	6675.99	17948.6	8224.69	16004	17948.5	21117.8	17842.7	11571.3	9577.11	15101.5	-0.657075	0.00104204	0.0198688	RPS27A	11	37970354	37972652	+	787	protein_coding	ribosomal protein S27a [Source:VGNC Symbol;Acc:VGNC:34135]	ubiquitin	8354	16862	9512	8971	19936	8635	6656	5584	5763	8463	8472	13084
ENSBTAG00000021272	12.5094	9.06843	16.3925	7.96392	24.2341	6.36522	26.0007	8.64913	13.8631	18.8967	10.2597	0	49.8373	11.2395	7.5364	5.94055	13.3645	23.7627	200.22	4.50911	87.343	132.953	5.92048	12.8502	49.3297	-1.94159	0.00104263	0.0198688	ABCG1	1	142488705	142561127	+	3053	protein_coding	Bos taurus ATP binding cassette subfamily G member 1 (ABCG1), mRNA. [Source:RefSeq mRNA;Acc:NM_001205528]	ABC2_membrane	12	16	11	8	45	5	22	9	12	18	10	0
ENSBTAG00000005573	719.291	774.784	755.544	669.965	1280.1	1013.34	743.384	415.158	495.607	806.257	904.901	1706.42	1454.58	1093.23	1251.04	755.638	1152.32	837.285	1278.7	2272.59	2637.33	1802.97	1353.64	857.063	1444.48	-0.752994	0.00104529	0.019874	SCAND1	13	65085556	65086387	-	832	protein_coding	SCAN domain containing 1 [Source:VGNC Symbol;Acc:VGNC:57023]	SCAN	690	1367	507	673	2377	796	629	432	429	768	882	1555
ENSBTAG00000030974	1889.96	2306.21	1603.48	1942.2	1824.56	1959.21	1365.04	1358.87	1417.51	1552.68	2222.24	2159.64	2455.32	2961.98	2205.65	2415.43	2228.91	2166.6	1733.38	3185.69	2071.73	2442.87	2181.43	1800.13	2368.09	-0.395309	0.00104722	0.019885	TUBA4A	2	107196605	107203963	-	2014	protein_coding	tubulin alpha 4a [Source:VGNC Symbol;Acc:VGNC:49986]	Tubulin	1813	4069	1076	1951	3388	1539	1155	1414	1227	1479	2166	1968
ENSBTAG00000002846	951.758	863.768	950.764	798.383	1111	910.227	866.296	865.874	1098.65	605.743	788.967	648.551	1703.77	959.854	1023.69	1280.78	1578.5	972.872	2114.67	725.966	1660.58	1938.08	655.02	871.665	1328.53	-0.607881	0.00104873	0.019888	TRAF3IP3	16	73524525	73550750	-	2520	protein_coding	TRAF3 interacting protein 3 [Source:VGNC Symbol;Acc:VGNC:36275]	-	913	1524	638	802	2063	715	733	901	951	577	769	591
ENSBTAG00000014102	237.679	133.192	150.513	151.314	169.639	254.609	190.278	137.425	172.134	223.61	140.557	263.371	421.956	220.294	188.41	158.019	276.201	146.77	416.394	366.365	495.299	489.655	192.146	185.36	306.501	-0.727578	0.00105415	0.019965	WDR77	3	31863581	31873115	+	2258	protein_coding	Bos taurus WD repeat domain 77 (WDR77), mRNA. [Source:RefSeq mRNA;Acc:NM_001015584]	-	228	235	101	152	315	200	161	143	149	213	137	240
ENSBTAG00000001107	1326	1529.16	1163.87	1314.05	1315.1	1414.35	1188.94	735.176	1020.1	1232.48	1631.28	1833.72	2695.86	1611.75	2116.47	1194.05	2304.64	1667.58	2122.65	2263.57	1486.96	1586.78	1368.17	1308.69	1856.23	-0.504093	0.00106163	0.0200551	CACYBP	16	56231860	56242610	+	1200	protein_coding	Bos taurus calcyclin binding protein (CACYBP), mRNA. [Source:RefSeq mRNA;Acc:NM_001034809]	-	1272	2698	781	1320	2442	1111	1006	765	883	1174	1590	1671
ENSBTAG00000002026	9763.6	8413.23	12210.9	6668.79	12119.2	10860.3	9523.35	5598.87	6633.51	11320.1	9608.16	16467.3	20976.8	11563.2	11450.3	7613.41	16995.2	9021.44	18117.1	21209.7	21809.1	19613.2	13575.7	9932.28	15631.4	-0.65428	0.0010711	0.0201401	RPL5	3	50629956	50639054	-	1985	protein_coding	Bos taurus ribosomal protein L5 (RPL5), mRNA. [Source:RefSeq mRNA;Acc:NM_001035306]	-	9366	14844	8194	6699	22504	8531	8058	5826	5742	10783	9365	15006
ENSBTAG00000014106	598.367	596.249	551.383	518.65	552.538	599.604	648.836	622.737	548.749	796.809	812.564	646.356	893.084	688.607	634.314	667.718	937.003	690.516	1387.18	1224.22	858.517	720.971	721.222	624.404	856.669	-0.456653	0.00107161	0.0201401	IPO8	5	78855488	78922350	+	5438	protein_coding	importin 8 [Source:VGNC Symbol;Acc:VGNC:30245]	-	574	1052	370	521	1026	471	549	648	475	759	792	589
ENSBTAG00000000599	2181.85	2484.75	2730.09	2564.38	2105.68	2473.52	1859.05	2138.26	2461.86	1817.23	2281.75	2272.67	4563.1	3030.92	2401.6	2388.1	2745.67	2710.34	4379.32	2288.37	3470.29	3744.29	2218.03	2280.92	3085.46	-0.436233	0.00108125	0.0202951	CCNI	6	91881488	91920400	-	2991	protein_coding	Bos taurus cyclin I (CCNI), mRNA. [Source:RefSeq mRNA;Acc:NM_001083373]	-	2093	4384	1832	2576	3910	1943	1573	2225	2131	1731	2224	2071
ENSBTAG00000007506	0	0.566777	2.98045	0	0	0	0	0	0	0	0	0	9.30296	0.7493	0	0	0	0	22.3353	7.89094	22.3683	0	6.4587	0.295602	6.28232	-4.38522	0.0010819	1	CACNG7	18	61607183	61622688	+	1828	protein_coding	calcium voltage-gated channel auxiliary subunit gamma 7 [Source:VGNC Symbol;Acc:VGNC:26692]	-	0	1	2	0	0	0	0	0	0	0	0	0
ENSBTAG00000014588	741.183	495.363	481.343	380.277	870.813	630.157	679.564	353.653	432.068	890.242	464.762	971.18	1201.41	891.668	631.802	560.788	859.786	633.206	1257.16	1184.77	1336.77	1582.46	768.047	615.884	991.624	-0.687226	0.00108972	0.020402	RSL1D1	25	10535397	10547590	-	1839	protein_coding	Bos taurus ribosomal L1 domain containing 1 (RSL1D1), mRNA. [Source:RefSeq mRNA;Acc:NM_001014876]	-	711	874	323	382	1617	495	575	368	374	848	453	885
ENSBTAG00000031432	321.075	515.2	499.225	366.34	429.213	348.814	369.919	264.279	361.597	306.546	453.477	646.356	641.24	500.533	457.208	478.808	941.458	415.148	486.591	638.039	706.2	705.838	496.244	406.837	587.937	-0.530271	0.00109846	0.0205134	LYRM4	23	49417555	49509663	+	962	protein_coding	Bos taurus LYR motif containing 4 (LYRM4), mRNA. [Source:RefSeq mRNA;Acc:NM_001076306]	-	308	909	335	368	797	274	313	275	313	292	442	589
ENSBTAG00000039340	6.25471	1.70033	1.49022	0.99549	4.84682	0	0	0	0	13.6476	0	0	14.6189	0.7493	3.7682	2.37622	0	4.19342	74.1851	3.38183	54.3231	45.3985	6.99693	2.41126	19.0901	-2.97006	0.00110797	0.0206385	SCN4B	15	28825538	28845680	-	4614	protein_coding	Bos taurus sodium voltage-gated channel beta subunit 4 (SCN4B), mRNA. [Source:RefSeq mRNA;Acc:NM_001076912]	V-set	6	3	1	1	9	0	0	0	0	13	0	0
ENSBTAG00000013201	133.434	65.1793	105.806	53.7564	112.015	166.769	28.3644	47.0897	54.2973	100.782	78.9993	32.9214	394.047	113.894	109.278	28.5146	141.07	110.427	283.977	143.164	236.465	288.605	94.7276	81.6178	176.743	-1.11703	0.00111816	0.0207362	ALOX5AP	12	30108987	30138259	-	2101	protein_coding	arachidonate 5-lipoxygenase activating protein [Source:VGNC Symbol;Acc:VGNC:25845]	-	128	115	71	54	208	131	24	49	47	96	77	30
ENSBTAG00000049580	103.203	79.9155	81.9624	54.7519	98.5521	115.847	82.7295	47.0897	93.5762	77.6862	65.6618	134.978	162.137	125.882	121.839	124.751	155.92	110.427	148.37	101.455	97.9946	115.658	107.645	86.3294	124.734	-0.533744	0.00112001	0.0207362	bta-mir-12002a	5	100112018	100112086	-	69	miRNA	bta-mir-12002a [Source:miRBase;Acc:MI0038385]	-	99	141	55	55	183	91	70	49	81	74	64	123
ENSBTAG00000001044	204.32	238.613	193.729	183.17	275.192	156.584	196.187	176.827	207.947	245.656	309.842	231.547	384.079	312.458	228.604	206.731	323.719	243.218	297.538	446.402	358.958	278.876	251.889	218.301	302.952	-0.470887	0.0011206	0.0207362	SUPV3L1	28	25555682	25580735	+	2399	protein_coding	Bos taurus Suv3 like RNA helicase (SUPV3L1), mRNA. [Source:RefSeq mRNA;Acc:NM_001101862]	Helicase_C	196	421	130	184	511	123	166	184	180	234	302	211
ENSBTAG00000026497	50.0377	28.9056	29.8045	19.9098	61.9316	43.2835	42.5466	25.9474	24.2605	44.0922	25.6491	43.8951	114.958	47.9552	46.4745	38.0195	8.9097	30.7517	187.457	10.1455	217.292	361.026	51.6696	36.6886	101.333	-1.46582	0.00112168	0.0207362	A4GALT	5	113536014	113537081	-	1068	protein_coding	alpha 1,4-galactosyltransferase [Source:VGNC Symbol;Acc:VGNC:49133]	Gly_transf_sug	48	51	20	20	115	34	36	27	21	42	25	40
ENSBTAG00000015375	608.791	463.056	610.992	372.313	562.232	422.651	437.285	573.726	551.06	451.42	390.893	618.922	681.109	520.015	577.791	920.785	830.087	554.929	1131.12	443.02	862.778	1004.17	509.699	505.278	730.501	-0.531751	0.00112939	0.0208467	SH2D3C	11	98421824	98454917	-	3477	protein_coding	Bos taurus SH2 domain containing 3C (SH2D3C), mRNA. [Source:RefSeq mRNA;Acc:NM_001098039]	SH2	584	817	410	374	1044	332	370	597	477	430	381	564
ENSBTAG00000003484	402.386	531.07	549.893	481.817	637.627	622.519	390.011	395.938	427.447	439.872	503.749	539.91	671.806	533.502	675.764	613.064	920.669	441.706	537.643	1055.13	703.004	838.791	541.993	493.52	684.825	-0.471231	0.00113832	0.0209648	C3H1orf123	3	93014104	93021970	+	1449	protein_coding	chromosome 3 C1orf123 homolog [Source:VGNC Symbol;Acc:VGNC:54904]	-	386	937	369	484	1184	489	330	412	370	419	491	492
ENSBTAG00000012184	104.245	77.0816	156.474	47.7835	226.724	89.1131	140.64	45.1677	60.0736	267.703	120.038	280.929	730.282	188.824	81.6444	66.5341	384.602	76.8793	404.429	494.875	502.755	521.002	150.165	134.664	327.454	-1.2823	0.00114223	0.0209984	-	7	72005667	72013595	+	1049	protein_coding	Securin [Source:UniProtKB/Swiss-Prot;Acc:Q3SZY3]	-	100	136	105	48	421	70	119	47	52	255	117	256
ENSBTAG00000023179	310.65	519.734	256.319	596.298	306.966	371.729	291.917	193.164	469.036	323.343	329.335	385.18	619.311	586.702	520.012	571.481	861.271	402.568	644.533	490.366	594.358	362.107	363.302	362.806	546.91	-0.590746	0.00114301	0.0209984	TRIB1	14	14779050	14787206	-	3486	protein_coding	Bos taurus tribbles pseudokinase 1 (TRIB1), mRNA. [Source:RefSeq mRNA;Acc:NM_001101105]	Pkinase	298	917	172	599	570	292	247	201	406	308	321	351
ENSBTAG00000003713	108.415	98.0523	56.6285	53.7564	149.713	154.038	62.6381	82.6472	57.7631	106.031	93.3628	237.034	196.027	107.899	139.423	104.554	175.224	96.4486	294.347	179.237	223.683	475.603	199.682	105.007	199.284	-0.923822	0.00115071	0.0210717	SSSCA1	29	43752073	43754193	+	1607	protein_coding	Sjogren syndrome/scleroderma autoantigen 1 [Source:HGNC Symbol;Acc:HGNC:11328]	-	104	173	38	54	278	121	53	86	50	101	91	216
ENSBTAG00000000843	91.7357	49.3096	77.4917	60.7249	122.248	134.943	40.1829	33.6355	62.3841	153.273	57.4541	144.854	174.763	113.894	62.8034	55.8411	84.6421	50.321	208.197	235.601	382.392	496.14	276.648	85.6863	194.658	-1.18548	0.00115089	0.0210717	NDRG2	10	26078548	26087333	+	2056	protein_coding	Bos taurus NDRG family member 2 (NDRG2), mRNA. [Source:RefSeq mRNA;Acc:NM_001035304]	Ndr	88	87	52	61	227	106	34	35	54	146	56	132
ENSBTAG00000021820	1111.25	1325.69	910.527	1087.07	1187.47	917.865	1240.94	1077.3	1046.67	1344.81	1033.15	1456.22	1810.75	1351.74	1243.51	1650.28	1345.36	1037.17	1579.43	1504.92	2121.8	2396.39	1120.05	1144.91	1560.13	-0.446126	0.00116562	0.0212635	DDX39A	7	11344119	11354161	+	3113	protein_coding	DExD-box helicase 39A [Source:VGNC Symbol;Acc:VGNC:27964]	DEAD	1066	2339	611	1092	2205	721	1050	1121	906	1281	1007	1327
ENSBTAG00000007269	217.872	163.798	210.122	157.287	165.331	206.233	232.825	133.581	203.326	206.813	191.856	227.157	312.978	259.258	252.469	153.266	190.074	232.036	369.33	285.201	259.899	453.985	241.125	193.017	273.602	-0.508078	0.00118026	0.0214417	EIF2B1	17	52050315	52061227	+	1759	protein_coding	Bos taurus eukaryotic translation initiation factor 2B subunit alpha (EIF2B1), mRNA. [Source:RefSeq mRNA;Acc:NM_001075743]	-	209	289	141	158	307	162	197	139	176	197	187	207
ENSBTAG00000031238	1.04245	1.13355	0	0	0.538536	0	1.18185	0.961014	2.31052	1.04981	2.05193	0	16.6124	2.9972	2.51213	2.37622	0	1.39781	26.3238	0	0	10.8092	4.84403	0.855806	6.17025	-2.85972	0.00118178	1	SHCBP1L	16	63941657	63985594	-	2036	protein_coding	Bos taurus SHC binding and spindle associated 1 like (SHCBP1L), mRNA. [Source:RefSeq mRNA;Acc:NM_001046290]	-	1	2	0	0	1	0	1	1	2	1	2	0
ENSBTAG00000006538	0	0	0	0	0	0	0	0	0	0	0	0	14.6189	0	0	0	0	0	7.9769	0	59.6489	5.40458	2.1529	0	8.16383	-5.48207	0.00118239	1	PTHLH	5	81846047	81858436	+	1512	protein_coding	parathyroid hormone like hormone [Source:VGNC Symbol;Acc:VGNC:33517]	-	0	0	0	0	0	0	0	0	0	0	0	0
ENSBTAG00000005338	1528.23	1623.81	1830	1453.42	1542.91	1833.18	1710.14	1106.13	1223.42	1386.8	1469.18	2255.11	4198.96	2095.04	1364.09	1337.81	2334.34	1757.04	2813.45	2297.39	2993.09	2251.55	2020.5	1580.19	2314.84	-0.551301	0.00118757	0.0214947	EIF3M	15	63298794	63316294	+	2152	protein_coding	Bos taurus eukaryotic translation initiation factor 3 subunit M (EIF3M), mRNA. [Source:RefSeq mRNA;Acc:NM_001035312]	-	1466	2865	1228	1460	2865	1440	1447	1151	1059	1321	1432	2055
ENSBTAG00000014607	151.155	122.991	119.218	82.6257	235.879	190.957	124.094	91.2964	79.713	171.12	129.272	237.034	320.288	164.097	223.58	111.682	239.077	109.029	165.122	415.965	487.842	441.014	212.599	144.613	262.754	-0.860645	0.00119344	0.0215745	EXOSC4	14	755134	757010	-	839	protein_coding	Bos taurus exosome component 4 (EXOSC4), mRNA. [Source:RefSeq mRNA;Acc:NM_001078086]	RNase_PH	145	217	80	83	438	150	105	95	69	163	126	216
ENSBTAG00000014343	72.9716	61.7786	68.5503	60.7249	68.3941	84.0209	48.4559	25.9474	57.7631	58.7896	43.0905	68.0375	156.821	77.9273	86.6686	83.1677	78.7023	62.9012	227.342	60.873	70.3004	162.137	66.7399	59.877	103.053	-0.788832	0.00119864	0.021598	IFT22	25	35409967	35415333	+	2351	protein_coding	intraflagellar transport 22 [Source:VGNC Symbol;Acc:VGNC:30067]	-	70	109	46	61	127	66	41	27	50	56	42	62
ENSBTAG00000010298	396.131	397.877	405.341	380.277	331.738	492.668	395.92	299.836	370.839	388.431	459.632	458.704	712.341	493.04	419.526	412.274	650.408	415.148	637.354	658.33	464.409	638.821	363.84	398.116	533.226	-0.422772	0.00119969	0.021598	GTF2A2	10	50582585	50614948	+	1361	protein_coding	general transcription factor IIA subunit 2 [Source:VGNC Symbol;Acc:VGNC:29692]	-	380	702	272	382	616	387	335	312	321	370	448	418
ENSBTAG00000006422	1680.43	1654.99	1995.41	1526.09	1992.58	1642.23	1599.04	1500.14	1441.77	2002	1521.51	2509.7	3496.58	1909.97	1708.25	1554.05	2171	1656.4	2726.5	2609.65	4610	5120.3	2216.95	1755.49	2707.24	-0.62508	0.00119991	0.021598	TRIM28	18	65769086	65775447	+	2961	protein_coding	Bos taurus tripartite motif containing 28 (TRIM28), mRNA. [Source:RefSeq mRNA;Acc:NM_001206809]	zf-B_box	1612	2920	1339	1533	3700	1290	1353	1561	1248	1907	1483	2287
ENSBTAG00000001917	7.29716	0.566777	5.9609	0	1.61561	2.54609	0	0	1.15526	9.44833	1.02597	0	69.1077	10.4902	0	0	5.9398	0	132.416	0	75.6262	137.276	0	2.46801	39.1688	-4.00142	0.00120447	0.021598	C15H11orf16	15	43659784	43669709	+	2030	protein_coding	Bos taurus chromosome 15 C11orf16 homolog (C15H11orf16), mRNA. [Source:RefSeq mRNA;Acc:NM_001014846]	-	7	1	4	0	3	2	0	0	1	9	1	0
ENSBTAG00000014366	640.065	576.979	721.269	629.15	811.574	665.802	598.016	443.028	553.37	712.824	625.839	1279.54	1012.03	836.219	751.128	607.124	1339.42	608.045	1235.62	1290.73	1779.88	1397.62	821.87	688.121	1061.79	-0.625788	0.00120619	0.021598	PRPF19	29	37223625	37233385	-	2271	protein_coding	pre-mRNA processing factor 19 [Source:VGNC Symbol;Acc:VGNC:33372]	WD40	614	1018	484	632	1507	523	506	461	479	679	610	1166
ENSBTAG00000019876	2.0849	0	0	0	0.538536	0	0	0	0	4.19926	0	0	53.1598	1.4986	0	0	0	0	122.046	0	118.233	126.467	0	0.568558	38.3095	-6.03775	0.0012065	0.021598	DSC1	24	25971050	26009225	+	5614	protein_coding	Bos taurus desmocollin 1 (DSC1), mRNA. [Source:RefSeq mRNA;Acc:NM_174044]	Cadherin	2	0	0	0	1	0	0	0	0	4	0	0
ENSBTAG00000001597	243.934	217.075	222.044	251.859	257.959	309.35	325.009	369.991	303.834	235.158	182.622	271.053	528.275	312.458	276.335	350.492	187.104	244.616	864.695	337.056	673.18	840.953	305.712	265.824	447.352	-0.752307	0.00121035	0.0216142	PITPNM2	17	52428786	52553696	+	9007	protein_coding	Bos taurus phosphatidylinositol transfer protein membrane associated 2 (PITPNM2), mRNA. [Source:RefSeq mRNA;Acc:NM_001191383]	IP_trans	234	383	149	253	479	243	275	385	263	224	178	247
ENSBTAG00000002116	422.193	240.88	245.887	306.611	362.973	369.183	304.917	369.991	330.405	354.837	290.348	390.667	448.535	304.216	349.187	386.136	622.194	324.291	570.348	485.856	451.627	602.07	455.339	332.408	454.527	-0.451113	0.00121861	0.0217353	ZCCHC3	13	60712826	60715529	-	2704	protein_coding	Bos taurus zinc finger CCHC-type containing 3 (ZCCHC3), mRNA. [Source:RefSeq mRNA;Acc:NM_001080234]	-	405	425	165	308	674	290	258	385	286	338	283	356
ENSBTAG00000008779	1.04245	0	0	0	0	0	1.18185	0	0	0	0	0	27.2444	2.9972	0	0	0	0	35.0983	0	0	39.9939	0	0.185358	9.5758	-5.2335	0.00121907	1	ALOX15B	19	27695196	27704006	+	2124	protein_coding	Bos taurus arachidonate 15-lipoxygenase, type B (ALOX15B), mRNA. [Source:RefSeq mRNA;Acc:NM_001205703]	Lipoxygenase	1	0	0	0	0	0	1	0	0	0	0	0
ENSBTAG00000019871	287.717	160.398	301.025	132.4	311.812	288.981	225.733	209.501	197.55	267.703	215.453	458.704	499.702	214.3	297.688	234.058	504.883	192.897	362.949	713.566	811.651	676.653	375.681	254.748	444.002	-0.802031	0.00122437	0.0218115	TRMT2A	17	72990821	72994746	-	2084	protein_coding	tRNA methyltransferase 2 homolog A [Source:VGNC Symbol;Acc:VGNC:36372]	-	276	283	202	133	579	227	191	218	171	255	210	418
ENSBTAG00000014400	100.075	96.352	73.021	81.6302	133.018	82.7479	165.459	79.7642	107.439	192.116	133.375	265.566	316.301	136.373	104.254	102.177	43.0635	117.416	452.29	404.692	528.318	773.936	166.85	125.88	285.97	-1.18433	0.00122725	0.0218244	E2F2	2	129326862	129343702	+	3594	protein_coding	E2F transcription factor 2 [Source:VGNC Symbol;Acc:VGNC:54420]	E2F_TDP	96	170	49	82	247	65	140	83	93	183	130	242
ENSBTAG00000013371	718.249	351.968	636.326	334.485	491.145	430.289	546.015	387.289	474.812	556.401	389.867	611.24	656.523	439.839	580.303	522.768	1011.25	647.184	928.511	959.313	756.262	739.347	583.974	494.007	711.389	-0.526427	0.00122884	0.0218244	RUBCNL	12	16369992	16408879	-	3984	protein_coding	Bos taurus RUN and cysteine rich domain containing beclin 1 interacting protein like (RUBCNL), mRNA. [Source:RefSeq mRNA;Acc:NM_001102041]	-	689	621	427	336	912	338	462	403	411	530	380	557
ENSBTAG00000012791	244.976	276.02	338.281	294.665	297.81	240.605	250.552	264.279	298.057	261.404	287.27	392.862	592.731	417.36	324.065	234.058	375.692	297.733	375.712	414.838	639.095	462.632	305.174	287.232	403.554	-0.492163	0.00123254	0.0218512	GATC	17	62749284	62755938	+	1109	protein_coding	Bos taurus glutamyl-tRNA amidotransferase subunit C (GATC), mRNA. [Source:RefSeq mRNA;Acc:NM_001046562]	-	235	487	227	296	553	189	212	275	258	249	280	358
ENSBTAG00000007366	209.533	163.798	180.317	180.184	235.879	229.148	209.188	221.033	170.979	216.262	130.298	148.146	346.203	187.325	226.092	174.652	332.629	178.919	193.839	427.238	630.574	491.817	215.29	191.23	309.507	-0.6939	0.00124805	0.0220464	HAUS8	7	5991339	6016463	+	4959	protein_coding	Bos taurus HAUS augmin like complex subunit 8 (HAUS8), mRNA. [Source:RefSeq mRNA;Acc:NM_001075487]	-	201	289	121	181	438	180	177	230	148	206	127	135
ENSBTAG00000002501	421.15	298.124	371.066	354.394	512.148	463.388	293.099	211.423	270.331	374.784	243.154	486.139	893.748	364.909	322.809	367.126	730.595	304.722	532.857	631.275	760.523	1124.15	444.574	358.267	588.845	-0.716907	0.00125869	0.0221931	CUEDC2	26	23046322	23054141	-	1095	protein_coding	CUE domain containing 2 [Source:VGNC Symbol;Acc:VGNC:55945]	-	404	526	249	356	951	364	248	220	234	357	237	443
ENSBTAG00000011796	266.867	204.04	144.552	175.206	228.339	189.684	228.097	141.269	250.692	208.913	187.752	241.423	350.854	246.52	216.044	174.652	292.535	226.444	474.625	553.493	332.329	256.177	259.425	205.569	307.554	-0.581536	0.00125938	0.0221931	TRMT5	10	73110976	73121588	-	2364	protein_coding	Bos taurus tRNA methyltransferase 5 (TRMT5), mRNA. [Source:RefSeq mRNA;Acc:NM_001034565]	-	256	360	97	176	424	149	193	147	217	199	183	220
ENSBTAG00000050877	137.604	31.1727	14.9022	10.9504	21.0029	86.567	23.637	36.5185	17.3289	16.797	32.8309	23.045	307.662	312.458	20.0971	17.8216	252.441	57.31	55.8383	23.6728	44.7366	78.9069	85.0396	37.6963	114.18	-1.60153	0.00126518	0.0222465	-	13	56543258	56546979	-	2022	lncRNA	-	-	132	55	10	11	39	68	20	38	15	16	32	21
ENSBTAG00000026327	10050.3	9682.81	11212.5	7167.53	15530.8	11653.4	9376.8	6075.53	6667.01	10901.3	8660.17	19811	23381.7	12831.8	13048	9123.49	11661.3	8576.93	15895.6	21941.3	34621.9	35778.3	15464.3	10565.8	18393.1	-0.799778	0.00126738	0.0222465	RPL8	14	321231	324177	-	1193	protein_coding	ribosomal protein L8 [Source:NCBI gene;Acc:535056]	Ribosomal_L2_C	9641	17084	7524	7200	28839	9154	7934	6322	5771	10384	8441	18053
ENSBTAG00000053289	83.3961	65.1793	90.9037	31.8557	71.6253	92.9322	92.1843	73.9981	94.7314	78.7361	59.506	68.0375	153.499	64.4398	100.485	52.2768	111.371	79.6749	192.243	144.291	203.445	134.034	114.104	75.2571	122.715	-0.711649	0.00126846	0.0222465	-	19	38795095	38803701	+	1909	lncRNA	-	-	80	115	61	32	133	73	78	77	82	75	58	62
ENSBTAG00000007246	141.773	141.694	207.141	130.409	266.037	380.64	105.185	178.749	128.234	242.507	100.545	555.274	328.926	251.016	251.213	213.86	320.749	174.726	533.654	582.802	559.208	745.832	677.626	214.849	421.783	-0.974362	0.00127405	0.0222912	TMEM204	25	1197395	1209836	+	1531	protein_coding	Bos taurus transmembrane protein 204 (TMEM204), mRNA. [Source:RefSeq mRNA;Acc:NM_001076377]	-	136	250	139	131	494	299	89	186	111	231	98	506
ENSBTAG00000007474	1605.37	1620.98	1484.26	1472.33	2268.85	2173.09	1830.69	1293.53	1305.45	1702.8	1610.77	3294.33	2762.31	1953.43	2151.64	1672.86	2478.38	1606.08	2945.87	4485.44	4338.39	3377.86	2714.27	1805.2	2771.5	-0.618532	0.00127719	0.0223196	EIF3B	25	40885875	40904851	-	4164	protein_coding	Bos taurus eukaryotic translation initiation factor 3 subunit B (EIF3B), mRNA. [Source:RefSeq mRNA;Acc:NM_001102356]	RRM_1	1540	2860	996	1479	4213	1707	1549	1346	1130	1622	1570	3002
ENSBTAG00000006225	363.815	296.424	196.71	455.934	305.35	276.251	274.189	229.682	359.286	408.378	304.712	447.73	788.093	378.397	275.079	330.294	448.455	317.302	776.152	555.748	672.115	733.942	360.073	326.538	512.332	-0.650389	0.00127944	0.0223324	RPA2	2	125448288	125470852	+	1753	protein_coding	Bos taurus replication protein A2 (RPA2), mRNA. [Source:RefSeq mRNA;Acc:NM_001045984]	-	349	523	132	458	567	217	232	239	311	389	297	408
ENSBTAG00000015117	307.523	281.688	368.086	175.206	536.92	361.545	217.461	193.164	188.308	293.948	232.894	612.337	558.842	337.185	424.551	193.662	778.114	226.444	388.475	898.44	1420.92	810.687	597.968	314.09	603.208	-0.941115	0.0012812	0.0223367	GADD45GIP1	7	12607307	12609853	+	807	protein_coding	Bos taurus GADD45G interacting protein 1 (GADD45GIP1), mRNA. [Source:RefSeq mRNA;Acc:NM_001080224]	-	295	497	247	176	997	284	184	201	163	280	227	558
ENSBTAG00000013533	1320.79	1584.71	1731.64	1954.15	1698	1457.64	1233.85	1337.73	1327.4	1605.17	1130.61	2043.32	3106.52	2009.62	1668.06	2184.93	2129.42	1283.19	2367.54	1707.82	2743.85	3697.81	1468.82	1535.42	2215.24	-0.528926	0.00128419	0.0223623	CLIC1	23	27575514	27581255	+	1278	protein_coding	chloride intracellular channel 1 [Source:VGNC Symbol;Acc:VGNC:27439]	-	1267	2796	1162	1963	3153	1145	1044	1392	1149	1529	1102	1862
ENSBTAG00000054188	703.654	664.829	736.171	660.01	738.871	972.606	583.834	550.661	582.252	754.816	537.606	837.3	1150.91	817.487	778.762	702.173	868.696	752.019	1188.56	773.312	1243.04	1875.39	797.65	693.551	995.272	-0.521629	0.0013019	0.0225152	CMTM3	18	34347229	34357747	+	3695	protein_coding	Bos taurus CKLF like MARVEL transmembrane domain containing 3 (CMTM3), mRNA. [Source:RefSeq mRNA;Acc:NM_001099399]	-	675	1173	494	663	1372	764	494	573	504	719	524	763
ENSBTAG00000020590	5.21226	3.40066	32.7849	3.98196	3.23122	15.2765	1.18185	0.961014	3.46578	44.0922	19.4933	49.382	37.8763	8.99161	13.8167	2.37622	31.1839	1.39781	158.74	108.219	205.576	130.791	47.902	15.2053	67.8973	-2.16781	0.00130221	0.0225152	FZD2	19	44328506	44330388	+	1883	protein_coding	frizzled class receptor 2 [Source:VGNC Symbol;Acc:VGNC:29167]	Fz	5	6	22	4	6	12	1	1	3	42	19	45
ENSBTAG00000031106	293.971	245.414	195.219	181.179	275.73	211.325	229.279	202.774	196.394	280.3	224.686	238.131	287.727	290.729	241.165	276.83	380.147	286.55	379.7	228.837	283.332	337.246	291.18	231.2	298.495	-0.365479	0.00130701	0.0225152	ZNF746	4	112486138	112508291	-	3705	protein_coding	Bos taurus zinc finger protein 746 (ZNF746), mRNA. [Source:RefSeq mRNA;Acc:NM_001035341]	KRAB	282	433	131	182	512	166	194	211	170	267	219	217
ENSBTAG00000019387	501.419	431.884	511.147	376.295	603.699	563.959	516.469	268.123	392.789	601.543	524.268	808.768	1096.42	657.137	536.341	409.898	752.869	518.586	1058.53	1070.91	952.251	668.006	739.521	508.364	769.134	-0.598278	0.00130718	0.0225152	NIFK	2	73387424	73397873	-	1602	protein_coding	Bos taurus nucleolar protein interacting with the FHA domain of MKI67 (NIFK), mRNA. [Source:RefSeq mRNA;Acc:NM_001034354]	RRM_1	481	762	343	378	1121	443	437	279	340	573	511	737
ENSBTAG00000019567	222.042	665.396	239.926	229.958	287.04	207.506	186.732	218.15	296.902	235.158	420.646	257.884	596.718	326.695	265.03	546.53	326.689	226.444	1096.82	278.437	888.342	1770.54	239.51	288.945	596.524	-1.04487	0.00130788	0.0225152	IL21R	25	24941958	25002153	+	3088	protein_coding	Bos taurus interleukin 21 receptor (IL21R), mRNA. [Source:RefSeq mRNA;Acc:NM_001193179]	-	213	1174	161	231	533	163	158	227	257	224	410	235
ENSBTAG00000020517	78.1838	115.622	92.3939	121.45	119.016	151.492	76.8203	90.3353	108.595	120.729	80.0253	154.73	202.672	146.863	130.631	114.059	142.555	100.642	142.786	171.346	170.425	237.802	159.853	109.116	156.33	-0.52124	0.00130889	0.0225152	MED9	19	34822995	34828048	-	1337	protein_coding	Bos taurus mediator complex subunit 9 (MED9), mRNA. [Source:RefSeq mRNA;Acc:NM_001080916]	-	75	204	62	122	221	119	65	94	94	115	78	141
ENSBTAG00000010470	248.103	332.131	353.183	316.566	325.276	338.63	235.188	231.604	237.984	234.109	279.063	414.809	493.721	389.636	408.222	247.127	444	243.218	461.065	441.893	565.599	503.707	355.229	295.554	413.947	-0.486796	0.00131314	0.0225152	UQCC3	29	41001416	41002146	+	640	protein_coding	ubiquinol-cytochrome c reductase complex assembly factor 3 [Source:VGNC Symbol;Acc:VGNC:36692]	-	238	586	237	318	604	266	199	241	206	223	272	378
ENSBTAG00000055033	1982.74	1926.47	1478.3	2032.79	1959.19	1656.23	1809.41	1110.93	1641.63	2167.87	1745.17	2438.38	5071.44	2604.57	1685.64	1435.24	2603.12	1821.34	3737.97	2668.27	3116.65	4435	1851.49	1829.09	2820.98	-0.625196	0.00131508	0.0225152	RAN	17	46284520	46288136	-	1060	protein_coding	Bos taurus RAN, member RAS oncogene family (RAN), mRNA. [Source:RefSeq mRNA;Acc:NM_001034705]	Ras	1902	3399	992	2042	3638	1301	1531	1156	1421	2065	1701	2222
ENSBTAG00000008480	1500.09	1864.13	2098.24	1372.78	2058.28	1803.9	1360.31	1547.23	1307.76	1436.15	1556.39	2567.87	2541.04	1902.47	1772.31	1738.2	2518.47	1594.9	2407.43	3256.7	3452.18	2958.47	2220.18	1706.09	2396.58	-0.49029	0.00131584	0.0225152	CTBP1	6	117202374	117225838	+	2283	protein_coding	C-terminal binding protein 1 [Source:VGNC Symbol;Acc:VGNC:27785]	2-Hacid_dh_C	1439	3289	1408	1379	3822	1417	1151	1610	1132	1368	1517	2340
ENSBTAG00000001511	436.787	193.838	293.574	220.003	316.121	313.169	336.827	253.708	219.5	338.04	253.413	303.974	676.458	261.506	254.982	161.583	357.873	349.451	1091.24	492.62	738.155	1178.2	307.865	289.913	533.63	-0.881044	0.00131634	0.0225152	BCL6	1	79558314	79611183	+	3737	protein_coding	Bos taurus B cell CLL/lymphoma 6 (BCL6), mRNA. [Source:RefSeq mRNA;Acc:NM_001206450]	BTB	419	342	197	221	587	246	285	264	190	322	247	277
ENSBTAG00000005904	1735.68	1687.29	1441.05	1655.5	1633.38	1628.22	1626.23	1179.16	1661.27	1792.03	1649.75	2134.4	3507.88	1904.72	1621.58	1461.37	2144.27	1717.9	3701.28	2308.66	2656.5	3527.03	1623.29	1652	2379.5	-0.526677	0.00131748	0.0225152	RBBP4	2	120969745	120986234	-	2212	protein_coding	Bos taurus RB binding protein 4, chromatin remodeling factor (RBBP4), mRNA. [Source:RefSeq mRNA;Acc:NM_001077013]	WD40	1665	2977	967	1663	3033	1279	1376	1227	1438	1707	1608	1945
ENSBTAG00000013045	629.64	530.503	549.893	364.349	712.483	614.88	670.109	476.663	541.817	752.717	436.035	1085.31	1047.91	704.342	648.131	557.223	1110.74	567.509	1266.73	1366.26	1156.76	1172.79	736.292	613.7	939.518	-0.61454	0.00132162	0.0225597	DKC1	X	36210775	36223011	-	2729	protein_coding	dyskerin pseudouridine synthase 1 [Source:VGNC Symbol;Acc:VGNC:28078]	-	604	936	369	366	1323	483	567	496	469	717	425	989
ENSBTAG00000006702	3258.7	3566.73	4142.83	4200.97	3373.39	3274.27	3143.72	2384.28	3130.76	3290.12	3466.74	4231.49	7617.79	3568.17	2991.95	3249.48	5206.23	3634.29	6442.94	5290.31	6125.72	5889.91	3807.94	3455.33	4893.16	-0.50209	0.00132603	0.0226087	EIF3E	14	56245887	56293897	+	1637	protein_coding	Bos taurus eukaryotic translation initiation factor 3 subunit E (EIF3E), mRNA. [Source:RefSeq mRNA;Acc:NM_001034603]	-	3126	6293	2780	4220	6264	2572	2660	2481	2710	3134	3379	3856
ENSBTAG00000052822	107.372	54.9773	67.0601	63.7113	29.6195	53.4679	47.274	37.4796	27.7263	32.5442	28.727	49.382	151.505	117.64	36.4259	39.2076	118.796	53.1166	180.278	18.0364	127.819	273.472	75.3515	49.9451	108.332	-1.12107	0.00133492	0.0227022	-	3	31834096	31836548	-	817	protein_coding	chromosome 3 C1orf162 homolog [Source:NCBI gene;Acc:100296588]	-	103	97	45	64	55	42	40	39	24	31	28	45
ENSBTAG00000007847	468.061	442.653	366.595	361.363	455.063	504.125	399.465	404.587	479.433	469.267	419.62	468.581	1079.81	454.076	339.138	415.838	720.201	458.48	1062.52	528.693	682.766	902.565	503.779	436.568	649.806	-0.574613	0.00133615	0.0227022	EED	29	9265425	9295980	-	1556	protein_coding	Bos taurus embryonic ectoderm development (EED), mRNA. [Source:RefSeq mRNA;Acc:NM_001040494]	-	449	781	246	363	845	396	338	421	415	447	409	427
ENSBTAG00000012365	899.635	513.5	813.663	759.559	1016.22	1017.16	726.838	671.749	619.22	1112.8	767.422	1384.89	2029.37	995.82	787.554	653.46	1075.1	884.811	1730.19	1644.7	1754.32	2775.79	1113.59	858.555	1404.06	-0.710022	0.00134387	0.0227266	ANP32A	10	15613398	15652308	-	2310	protein_coding	Bos taurus acidic nuclear phosphoprotein 32 family member A (ANP32A), mRNA. [Source:RefSeq mRNA;Acc:NM_001195019]	-	863	906	546	763	1887	799	615	699	536	1060	748	1262
ENSBTAG00000005296	17033.7	15941.2	18413.2	12520.3	24302	21472.4	15205.7	9605.34	12019.3	15405	13381.7	29689.6	33360.4	20104.5	19477.8	17405.8	23309.3	14878.2	23760.8	33542.1	36550.9	44636.4	26851	17082.4	26716.1	-0.645205	0.00134466	0.0227266	RPL13A	18	55940456	55944163	+	845	protein_coding	ribosomal protein L13a [Source:VGNC Symbol;Acc:VGNC:53040]	-	16340	28126	12356	12577	45126	16867	12866	9995	10404	14674	13043	27055
ENSBTAG00000005517	721.376	495.93	585.658	413.128	770.107	593.239	846.205	475.702	577.631	944.833	643.28	780.236	1559.57	769.532	687.069	558.411	868.696	738.041	1505.24	1055.13	985.271	1173.87	820.255	653.944	974.645	-0.576491	0.00134481	0.0227266	NOP58	2	90787057	90810889	+	2489	protein_coding	NOP58 ribonucleoprotein [Source:VGNC Symbol;Acc:VGNC:32170]	-	692	875	393	415	1430	466	716	495	500	900	627	711
ENSBTAG00000018165	329.415	162.665	272.711	212.039	280.039	274.978	307.281	351.731	335.026	288.699	199.037	151.438	483.089	277.241	330.346	365.938	246.502	313.108	1096.82	206.292	908.58	903.646	226.593	263.755	487.105	-0.885905	0.00134841	0.0227266	RIPOR2	23	32786389	32996550	+	4649	protein_coding	Bos taurus RHO family interacting cell polarization regulator 2 (RIPOR2), mRNA. [Source:RefSeq mRNA;Acc:NM_001035425]	-	316	287	183	213	520	216	260	366	290	275	194	138
ENSBTAG00000017268	87.5659	54.9773	93.8842	38.8241	46.3141	61.1061	57.9107	22.1033	47.3657	46.1918	37.9607	127.296	130.241	68.1863	61.5473	48.7125	99.4916	65.6968	179.48	116.11	139.536	291.847	83.9631	60.125	116.801	-0.963233	0.00135069	0.0227389	PROCA1	19	20131148	20138974	-	2139	protein_coding	protein interacting with cyclin A1 [Source:VGNC Symbol;Acc:VGNC:33358]	-	84	97	63	39	86	48	49	23	41	44	37	116
ENSBTAG00000047996	0	4.53421	0	3.98196	12.3863	2.54609	7.0911	1.92203	1.15526	0	4.10386	5.48689	9.96745	0.7493	3.7682	4.75244	7.42475	4.19342	58.2313	18.0364	78.8217	34.5893	0	3.60064	20.0486	-2.44393	0.00135661	0.0227431	IFITM10	29	49725732	49736580	+	1282	protein_coding	interferon induced transmembrane protein 10 [Source:VGNC Symbol;Acc:VGNC:30052]	-	0	8	0	4	23	2	6	2	1	0	4	5
ENSBTAG00000000638	93.8206	95.2185	128.159	82.6257	164.792	92.9322	119.367	68.232	71.6262	216.262	100.545	293	372.783	136.373	72.8519	81.9796	256.896	81.0727	439.527	364.111	487.842	573.966	149.627	127.215	274.275	-1.10884	0.00135713	0.0227431	CDT1	18	14008412	14012515	+	2128	protein_coding	chromatin licensing and DNA replication factor 1 [Source:VGNC Symbol;Acc:VGNC:27158]	-	90	168	86	83	306	73	101	71	62	206	98	267
ENSBTAG00000017201	83.3961	61.2119	62.5894	40.8151	100.706	57.287	56.7288	46.1287	56.6078	41.9926	37.9607	51.5768	128.248	68.1863	77.8762	60.5936	72.7625	48.9232	134.81	120.619	105.451	145.924	69.9693	58.0834	93.942	-0.691603	0.00136213	0.022799	AP4S1	21	41679370	41697665	+	889	protein_coding	adaptor related protein complex 4 subunit sigma 1 [Source:VGNC Symbol;Acc:VGNC:25994]	-	80	108	42	41	187	45	48	48	49	40	37	47
ENSBTAG00000012900	473.273	339.499	408.322	384.259	464.218	464.661	334.464	312.33	276.107	278.201	284.192	314.948	548.21	404.622	552.67	589.302	347.478	427.728	499.354	430.62	551.752	834.467	370.837	361.206	505.186	-0.483698	0.00136659	0.0228235	TMEM229B	10	79345988	79359617	-	4040	protein_coding	Bos taurus transmembrane protein 229B (TMEM229B), mRNA. [Source:RefSeq mRNA;Acc:NM_001031768]	-	454	599	274	386	862	365	283	325	239	265	277	287
ENSBTAG00000014339	310.65	239.746	309.967	190.139	295.118	453.204	303.736	278.694	281.884	251.955	277.011	320.435	413.982	310.21	371.796	283.958	466.274	336.871	457.076	413.711	424.998	391.292	371.375	292.711	385.595	-0.399972	0.0013738	0.022892	PUS3	29	29246639	29250458	-	3050	protein_coding	pseudouridine synthase 3 [Source:VGNC Symbol;Acc:VGNC:33576]	-	298	423	208	191	548	356	257	290	244	240	270	292
ENSBTAG00000019006	413.853	394.476	339.771	293.669	453.447	394.644	281.28	320.018	397.41	317.044	281.114	415.906	450.529	397.129	523.78	339.799	454.395	355.043	533.654	824.04	783.956	597.747	363.84	358.553	511.265	-0.510626	0.00137654	0.0229078	WDR24	25	588604	593763	-	2938	protein_coding	Bos taurus WD repeat domain 24 (WDR24), mRNA. [Source:RefSeq mRNA;Acc:NM_001045973]	WD40	397	696	228	295	842	310	238	333	344	302	274	379
ENSBTAG00000052312	3.12735	0	0	0	0	2.54609	0	0	0	0	0	0	152.834	0	0	0	0	0	82.9597	0	86.2778	162.137	0.538225	0.472787	44.068	-6.60807	0.00138387	0.0229816	DEFB1	27	6721625	6723684	+	560	protein_coding	beta-defensin 1 [Source:NCBI gene;Acc:100297617]	-	3	0	0	0	0	2	0	0	0	0	0	0
ENSBTAG00000006487	9014.07	9787.66	14373.2	7663.28	15961.1	11713.3	8718.51	6291.76	6221.08	9366.44	9187.52	23685.8	25025	12514.1	14660.8	8048.25	22547.5	7885.02	15895.6	26702.9	35105.5	29686.3	16697.9	10998.6	19524.4	-0.827959	0.00139125	0.0230781	RPS9	18	63196980	63204349	-	1310	protein_coding	Bos taurus ribosomal protein S9 (RPS9), mRNA. [Source:RefSeq mRNA;Acc:NM_001101152]	S4	8647	17269	9645	7698	29638	9201	7377	6547	5385	8922	8955	21584
ENSBTAG00000053829	96.948	68.58	135.61	66.6978	94.2438	119.666	127.64	68.232	78.5578	78.7361	68.7397	168.996	228.587	116.142	96.7172	89.1082	200.468	97.8464	181.076	209.674	191.728	152.409	135.095	97.7207	154.441	-0.66663	0.00140016	0.0231914	-	19	55194350	55198812	-	946	protein_coding	-	-	93	121	91	67	175	94	108	71	68	75	67	154
ENSBTAG00000001446	679.678	465.89	573.737	577.384	658.63	658.164	729.202	452.638	502.539	530.156	417.568	654.038	1420.03	902.158	620.497	468.115	910.274	596.863	1073.69	783.458	614.596	1074.43	675.473	574.969	830.871	-0.532338	0.00140124	0.0231914	ABRACL	9	76758962	76773999	+	759	protein_coding	Bos taurus ABRA C-terminal like (ABRACL), mRNA. [Source:RefSeq mRNA;Acc:NM_001166561]	-	652	822	385	580	1223	517	617	471	435	505	407	596
ENSBTAG00000026613	55.2499	49.8763	65.5699	35.8376	75.9336	35.6452	33.0918	29.7914	55.4525	57.7398	36.9347	119.614	104.326	44.958	64.0594	73.6628	108.401	47.5254	98.1158	118.364	165.1	189.16	71.584	54.2281	98.6597	-0.861816	0.00140753	0.0232432	MSTO1	3	15038527	15042707	-	1796	protein_coding	Bos taurus misato 1, mitochondrial distribution and morphology regulator (MSTO1), mRNA. [Source:RefSeq mRNA;Acc:NM_001046408]	-	53	88	44	36	141	28	28	31	48	55	36	109
ENSBTAG00000012897	11.467	1.70033	26.824	0	25.3112	8.91131	1.18185	0	1.15526	26.2454	8.20772	35.1161	25.2509	8.99161	2.51213	3.56433	26.7291	12.5802	104.497	57.4911	190.663	82.1496	115.18	12.1767	57.2373	-2.23707	0.00141276	0.0233033	ITGA7	5	57548839	57572012	+	4060	protein_coding	Bos taurus integrin subunit alpha 7 (ITGA7), mRNA. [Source:RefSeq mRNA;Acc:NM_001191305]	FG-GAP	11	3	18	0	47	7	1	0	1	25	8	32
ENSBTAG00000037493	1150.87	1394.27	1229.44	1316.04	1241.86	1329.06	1160.58	1017.71	1114.83	1212.54	1119.33	1336.61	2352.98	1451.4	1340.22	1491.08	1250.33	1060.93	1560.28	1607.5	1757.51	1922.95	1396.16	1218.59	1562.85	-0.359627	0.00141877	0.0233763	PUF60	14	972914	986379	+	3075	protein_coding	poly(U) binding splicing factor 60 [Source:VGNC Symbol;Acc:VGNC:53878]	RRM_1	1104	2460	825	1322	2306	1044	982	1059	965	1155	1091	1218
ENSBTAG00000014822	418.023	469.291	549.893	326.521	648.936	473.572	342.737	323.862	313.076	366.385	392.945	647.453	779.455	535.75	620.497	409.898	686.047	424.933	668.464	612.111	606.075	815.011	673.32	439.391	621.051	-0.499297	0.00143436	0.0235925	MRPL52	10	21979443	21984547	-	980	protein_coding	mitochondrial ribosomal protein L52 [Source:VGNC Symbol;Acc:VGNC:31647]	-	401	828	369	328	1205	372	290	337	271	349	383	590
ENSBTAG00000016441	369.028	531.07	384.478	449.961	358.126	416.285	328.554	302.72	306.144	376.883	441.165	345.674	524.288	445.084	507.451	541.778	543.492	374.612	445.908	476.838	607.14	605.313	388.06	384.174	496.36	-0.367197	0.0014351	0.0235925	ZNF622	20	56692045	56705788	+	1625	protein_coding	Bos taurus zinc finger protein 622 (ZNF622), mRNA. [Source:RefSeq mRNA;Acc:NM_001034451]	-	354	937	258	452	665	327	278	315	265	359	430	315
ENSBTAG00000019743	39.6131	39.1076	29.8045	27.8737	52.238	38.1913	57.9107	19.2203	35.8131	101.832	42.0646	58.1611	122.932	17.9832	41.4502	42.7719	38.6087	29.3539	130.023	167.964	227.944	209.698	97.4188	45.1525	102.377	-1.18205	0.00144606	0.0237195	CHTF18	25	669580	678220	+	3750	protein_coding	chromosome transmission fidelity factor 18 [Source:VGNC Symbol;Acc:VGNC:27352]	AAA	38	69	20	28	97	30	49	20	31	97	41	53
ENSBTAG00000009362	454.509	242.014	390.439	278.737	330.123	305.531	381.738	401.704	546.439	401.029	323.179	446.633	562.829	297.472	509.963	462.175	516.762	459.878	898.996	422.729	636.965	656.116	494.091	375.173	537.998	-0.521639	0.00145393	0.023777	-	9	89115405	89174252	-	3659	protein_coding	-	-	436	427	262	280	613	240	323	418	473	382	315	407
ENSBTAG00000010955	215.787	213.675	208.631	206.066	232.648	185.864	222.188	236.41	229.897	262.454	243.154	183.262	461.161	274.244	239.909	219.8	356.388	206.875	441.122	322.401	342.981	326.437	179.229	220.003	306.413	-0.478495	0.00145501	0.023777	NUP54	6	91010248	91043062	-	2297	protein_coding	Bos taurus nucleoporin 54 (NUP54), mRNA. [Source:RefSeq mRNA;Acc:NM_001075285]	-	207	377	140	207	432	146	188	246	199	250	237	167
ENSBTAG00000006680	27.1037	12.4691	41.7263	26.8782	30.6966	38.1913	37.8192	31.7135	26.571	64.0387	26.6751	35.1161	63.7917	24.7269	38.9381	42.7719	98.0067	44.7298	14.3584	90.1822	133.145	118.901	62.9723	33.2499	66.5931	-1.00529	0.00145603	0.023777	NKIRAS1	27	42055492	42075340	+	2167	protein_coding	Bos taurus NFKB inhibitor interacting Ras like 1 (NKIRAS1), mRNA. [Source:RefSeq mRNA;Acc:NM_001075835]	Ras	26	22	28	27	57	30	32	33	23	61	26	32
ENSBTAG00000007202	739.098	751.546	791.309	731.685	743.18	872.035	638.199	539.129	656.188	751.667	684.319	764.873	1140.94	900.659	646.875	579.797	1508.71	781.373	1299.44	1365.13	886.212	878.785	977.955	721.936	996.898	-0.465845	0.00146373	0.0238724	EI24	29	28982785	28997544	+	2385	protein_coding	Bos taurus EI24, autophagy associated transmembrane protein (EI24), mRNA. [Source:RefSeq mRNA;Acc:NM_001075965]	-	709	1326	531	735	1380	685	540	561	568	716	667	697
ENSBTAG00000008989	90.6932	86.7168	108.786	121.45	124.94	109.482	73.2747	90.3353	85.4893	104.981	81.0513	164.607	215.962	184.328	113.046	116.435	151.465	125.802	130.023	182.619	262.029	196.727	69.9693	103.484	158.946	-0.61901	0.00146572	0.0238724	BORCS5	5	97342528	97440530	-	2825	protein_coding	BLOC-1 related complex subunit 5 [Source:VGNC Symbol;Acc:VGNC:26542]	-	87	153	73	122	232	86	62	94	74	100	79	150
ENSBTAG00000020595	757.862	579.246	609.502	638.109	651.09	706.539	653.563	589.102	700.088	762.165	604.294	795.6	1164.2	792.011	555.182	698.608	674.167	684.925	1661.59	884.913	1178.06	1196.57	896.683	670.597	944.265	-0.495078	0.00148684	0.0241107	KCTD20	23	10377039	10413105	+	4900	protein_coding	Bos taurus potassium channel tetramerization domain containing 20 (KCTD20), mRNA. [Source:RefSeq mRNA;Acc:NM_001101093]	-	727	1022	409	641	1209	555	553	613	606	726	589	725
ENSBTAG00000000022	104.245	64.6125	76.0015	68.6888	115.785	72.5635	99.2754	64.388	85.4893	149.074	68.7397	95.4719	236.561	125.133	86.6686	76.039	184.134	114.62	240.105	157.819	113.972	172.947	75.8898	88.6946	143.99	-0.699872	0.00148982	0.0241107	NUP37	5	65900759	65952780	-	1266	protein_coding	Bos taurus nucleoporin 37 (NUP37), mRNA. [Source:RefSeq mRNA;Acc:NM_001191327]	-	100	114	51	69	215	57	84	67	74	142	67	87
ENSBTAG00000007619	16.6792	17.5701	20.8631	11.9459	33.9278	21.6417	22.4552	16.3372	20.7947	19.9465	5.12983	68.0375	58.4757	23.2283	26.3774	15.4454	53.4582	15.3759	31.1099	189.383	137.405	75.6641	23.1437	22.9441	59.0061	-1.36097	0.00149276	0.0241107	PUSL1	16	51211860	51214693	-	1587	protein_coding	pseudouridine synthase like 1 [Source:VGNC Symbol;Acc:VGNC:33578]	-	16	31	14	12	63	17	19	17	18	19	5	62
ENSBTAG00000023417	259.57	174	235.456	161.269	370.513	271.158	265.916	199.891	181.376	381.083	245.206	451.023	663.832	322.949	237.397	181.781	524.187	204.08	666.868	521.929	739.22	888.513	275.033	266.372	475.072	-0.834973	0.00149466	0.0241107	RUVBL2	18	55558487	55574535	+	3016	protein_coding	RuvB like AAA ATPase 2 [Source:VGNC Symbol;Acc:VGNC:34224]	-	249	307	158	162	688	213	225	208	157	363	239	411
ENSBTAG00000014549	396.131	208.007	380.007	170.229	389.9	409.92	410.102	278.694	308.455	467.167	279.063	580.513	668.484	394.881	478.562	241.186	672.682	321.495	989.933	1356.11	692.353	541.539	424.66	356.516	616.535	-0.790918	0.00151148	0.0243044	GNL3	22	48169659	48175878	-	1660	protein_coding	G protein nucleolar 3 [Source:VGNC Symbol;Acc:VGNC:29473]	-	380	367	255	171	724	322	347	290	267	445	272	529
ENSBTAG00000013631	1116.47	613.252	825.585	561.456	906.895	1089.73	516.469	432.456	392.789	764.265	542.736	1062.26	1497.11	771.78	492.378	384.947	1133.02	659.764	2691.4	1100.22	2382.76	3735.65	1250.84	735.363	1463.62	-0.993245	0.00151638	0.0243166	GLUL	16	63468038	63478788	-	2979	protein_coding	Bos taurus glutamate-ammonia ligase (GLUL), mRNA. [Source:RefSeq mRNA;Acc:NM_001040474]	-	1071	1082	554	564	1684	856	437	450	340	728	529	968
ENSBTAG00000014353	890.253	918.178	815.153	994.494	1009.22	1020.98	790.658	599.673	879.154	761.115	727.409	1117.13	1431.99	1201.13	1053.84	1142.96	1337.94	933.734	1148.67	1174.62	799.934	1139.29	1014.02	876.951	1125.28	-0.359678	0.00152864	0.024434	SRP14	10	35688239	35691505	-	858	protein_coding	Bos taurus signal recognition particle 14 (SRP14), mRNA. [Source:RefSeq mRNA;Acc:NM_001100350]	-	854	1620	547	999	1874	802	669	624	761	725	709	1018
ENSBTAG00000019215	481.612	345.167	560.325	309.597	531.535	402.282	602.744	437.262	504.849	601.543	565.307	534.423	902.387	521.513	604.168	373.066	837.512	571.702	906.175	1094.59	713.656	670.168	550.066	489.721	704.091	-0.524473	0.00153709	0.0244481	THOC1	24	35184721	35223401	-	3809	protein_coding	Bos taurus THO complex 1 (THOC1), mRNA. [Source:RefSeq mRNA;Acc:NM_001205480]	Death	462	609	376	311	987	316	510	455	437	573	551	487
ENSBTAG00000013952	3098.16	2632.68	3107.12	2128.36	3501.02	3130.42	3280.82	2751.38	2482.66	3066.51	2837.82	3384.32	4585.69	3470.01	3064.8	2939.38	4156.37	3129.69	3812.96	3973.65	4123.23	5155.97	3056.58	2950.1	3769.85	-0.353796	0.00153854	0.0244481	HNRNPD	6	97143335	97160733	-	1914	protein_coding	Bos taurus heterogeneous nuclear ribonucleoprotein D (HNRNPD), mRNA. [Source:RefSeq mRNA;Acc:NM_001098064]	RRM_1	2972	4645	2085	2138	6501	2459	2776	2863	2149	2921	2766	3084
ENSBTAG00000006925	60.4622	50.4431	58.1188	60.7249	96.9365	58.56	89.8206	48.0507	73.9367	144.874	59.506	176.678	211.975	116.891	43.9623	65.346	237.592	100.642	212.185	206.292	159.774	179.432	118.41	81.5093	150.227	-0.882831	0.00154038	0.0244481	CENPL	16	55179506	55203940	-	2211	protein_coding	centromere protein L [Source:VGNC Symbol;Acc:VGNC:27180]	-	58	89	39	61	180	46	76	50	64	138	58	161
ENSBTAG00000013730	697.4	532.203	654.209	464.894	865.427	761.28	648.836	518.948	710.486	424.125	430.905	898.753	890.426	723.824	919.441	983.755	942.943	754.815	1143.09	561.384	1393.23	1107.94	631.338	633.955	913.835	-0.527382	0.00156301	0.0247617	CD5	29	37422743	37445044	+	2713	protein_coding	CD5 molecule [Source:VGNC Symbol;Acc:VGNC:27037]	SRCR	669	939	439	467	1607	598	549	540	615	404	420	819
ENSBTAG00000004706	94.863	105.42	104.316	79.6392	173.409	104.39	105.185	86.4913	93.5762	175.319	115.934	286.416	252.509	118.389	115.558	127.128	163.344	111.824	329.446	393.42	315.287	503.707	163.082	127.08	235.79	-0.891615	0.0015635	0.0247617	SUV39H1	X	86777328	86790232	+	2787	protein_coding	Bos taurus suppressor of variegation 3-9 homolog 1 (SUV39H1), mRNA. [Source:RefSeq mRNA;Acc:NM_001046264]	SET	91	186	70	80	322	82	89	90	81	167	113	261
ENSBTAG00000015639	328.372	265.251	365.105	334.485	441.061	393.371	329.736	336.355	294.592	305.496	409.36	492.723	610.673	374.65	374.308	355.245	686.047	362.032	472.232	819.53	570.925	499.383	414.433	357.992	503.587	-0.492008	0.00156744	0.0247861	ERAL1	19	20232099	20238395	+	2255	protein_coding	Era like 12S mitochondrial rRNA chaperone 1 [Source:VGNC Symbol;Acc:VGNC:28559]	-	315	468	245	336	819	309	279	350	255	291	399	449
ENSBTAG00000012526	708.867	550.34	643.777	616.208	660.784	628.884	616.926	550.661	786.733	597.344	482.204	328.116	1207.39	765.785	682.044	908.904	966.702	752.019	1294.65	488.111	1206.82	1468.96	372.452	597.57	919.441	-0.621718	0.00157147	0.0247861	APBB1IP	13	17991761	18066070	-	2524	protein_coding	Bos taurus amyloid beta precursor protein binding family B member 1 interacting protein (APBB1IP), mRNA. [Source:RefSeq mRNA;Acc:NM_001034593]	RA	680	971	432	619	1227	494	522	573	681	569	470	299
ENSBTAG00000009811	316.905	213.675	347.222	166.247	352.741	373.002	245.825	154.723	181.376	255.105	195.959	368.719	408.666	265.252	337.882	234.058	423.211	236.229	402.036	941.276	504.885	785.826	358.458	264.292	445.253	-0.75286	0.00157179	0.0247861	BOP1	14	634453	652447	+	3141	protein_coding	block of proliferation 1 [Source:VGNC Symbol;Acc:VGNC:26540]	WD40	304	377	233	167	655	293	208	161	157	243	191	336
ENSBTAG00000052491	12.5094	2.83388	5.9609	5.97294	1.61561	3.81913	5.90925	2.88304	8.08683	6.29888	5.12983	18.6554	14.6189	4.4958	3.7682	7.12866	7.42475	5.59122	71.7921	10.1455	47.9321	56.2076	6.99693	6.6396	21.4638	-1.71344	0.00157836	0.0248629	-	X	77691266	77696867	+	642	protein_coding	-	RRM_1	12	5	4	6	3	3	5	3	7	6	5	17
ENSBTAG00000016526	526.438	493.662	527.54	452.948	586.466	653.072	496.377	464.17	460.949	432.523	418.594	679.277	675.129	559.727	566.486	643.955	598.435	517.188	632.568	764.294	663.594	1033.36	728.757	516.001	671.226	-0.380213	0.00159478	0.0249964	PIH1D1	18	55903404	55910398	-	1311	protein_coding	PIH1 domain containing 1 [Source:VGNC Symbol;Acc:VGNC:32883]	-	505	871	354	455	1089	513	420	483	399	412	408	619
ENSBTAG00000035556	1835.76	1331.92	1612.42	1087.07	1507.36	1752.98	1730.23	1418.46	1750.22	1973.65	1617.95	2488.85	3134.43	1853.77	1678.11	1539.79	2723.4	1831.12	3281.69	2537.5	2929.18	2615.82	1739.54	1675.57	2351.31	-0.489146	0.00159638	0.0249964	CDV3	1	135867529	135881717	-	3364	protein_coding	Bos taurus CDV3 homolog (CDV3), mRNA. [Source:RefSeq mRNA;Acc:NM_001192040]	-	1761	2350	1082	1092	2799	1377	1464	1476	1515	1880	1577	2268
ENSBTAG00000016271	423.235	344.6	479.852	346.43	741.026	429.016	408.92	235.449	311.921	522.807	456.555	618.922	796.067	550.736	666.972	327.918	1152.32	322.893	675.643	1111.5	654.007	867.976	677.087	443.228	709.374	-0.677974	0.00159869	0.0249964	SNRPF	5	60214476	60222722	+	1299	protein_coding	Bos taurus small nuclear ribonucleoprotein polypeptide F (SNRPF), mRNA. [Source:RefSeq mRNA;Acc:NM_001195027]	-	406	608	322	348	1376	337	346	245	270	498	445	564
ENSBTAG00000006245	304.396	248.815	292.084	224.981	454.524	427.743	282.462	200.852	231.052	264.553	285.218	587.098	439.897	432.346	394.405	288.711	613.284	332.678	463.458	727.094	514.471	552.348	498.397	316.982	477.917	-0.592202	0.00160501	0.0250412	WDR83	7	12820087	12824499	-	1417	protein_coding	WD repeat domain 83 [Source:VGNC Symbol;Acc:VGNC:36923]	WD40	292	439	196	226	844	336	239	209	200	252	278	535
ENSBTAG00000026080	296.056	207.44	412.792	326.521	390.977	150.219	221.006	181.632	244.915	308.645	162.103	305.071	445.213	470.561	383.1	190.098	493.003	334.075	804.869	366.365	599.684	691.786	172.77	267.281	450.139	-0.752117	0.00160997	0.025092	-	18	62817836	62859813	-	3450	protein_coding	leukocyte associated immunoglobulin like receptor 1 [Source:NCBI gene;Acc:615295]	-	284	366	277	328	726	118	187	189	212	294	158	278
ENSBTAG00000024608	82.3536	89.5507	89.4135	84.6166	106.63	87.84	55.547	46.1287	77.4025	110.23	78.9993	138.27	190.046	125.133	113.046	47.5244	181.164	69.8903	186.659	155.564	178.947	144.843	142.091	87.2485	139.537	-0.679055	0.00161828	0.0251948	-	13	59420772	59421350	+	579	protein_coding	-	-	79	158	60	85	198	69	47	48	67	105	77	126
ENSBTAG00000001931	914.23	690.901	827.075	620.19	1047.45	1088.45	728.02	823.589	792.509	741.169	686.371	1332.22	1142.27	827.228	991.037	921.973	1049.86	823.307	1235.62	1602.99	2180.38	1885.12	1234.15	857.681	1263.08	-0.558596	0.00162326	0.0252189	TRABD	5	119556874	119564149	+	2230	protein_coding	TraB domain containing [Source:NCBI gene;Acc:513765]	-	877	1219	555	623	1945	855	616	857	686	706	669	1214
ENSBTAG00000004428	1011.18	934.615	1221.98	832.229	1720.62	1115.19	1173.58	702.501	726.659	1552.68	1095.73	2385.7	3991.63	1288.8	997.317	746.133	2102.69	958.894	2649.13	3477.65	2703.37	3666.47	1602.3	1206.06	2198.58	-0.866376	0.00162907	0.0252411	H2AFZ	6	24736918	24739414	+	1170	protein_coding	H2A histone family, member Z [Source:NCBI gene;Acc:287016]	Histone	970	1649	820	836	3195	876	993	731	629	1479	1068	2174
ENSBTAG00000015595	432.617	303.225	369.576	297.651	556.308	266.066	398.284	216.228	259.934	764.265	328.309	1313.56	1369.53	427.851	371.796	354.057	833.057	287.948	1109.59	1341.46	1691.47	2887.13	499.473	458.835	1015.76	-1.14656	0.00163118	0.0252411	MCM5	5	73633313	73651860	+	2752	protein_coding	Bos taurus minichromosome maintenance complex component 5 (MCM5), mRNA. [Source:RefSeq mRNA;Acc:NM_001075290]	MCM	415	535	248	299	1033	209	337	225	225	728	320	1197
ENSBTAG00000003721	19.8066	9.6352	16.3925	10.9504	12.9249	54.7409	15.3641	9.61014	6.93157	17.8468	5.12983	69.1349	45.8503	17.2339	31.4017	8.31677	46.0334	12.5802	145.179	54.1093	106.516	45.3985	115.718	20.7056	57.1216	-1.4765	0.00163156	0.0252411	CHST1	15	75702165	75705849	-	2240	protein_coding	Bos taurus carbohydrate sulfotransferase 1 (CHST1), mRNA. [Source:RefSeq mRNA;Acc:NM_001083648]	Sulfotransfer_1	19	17	11	11	24	43	13	10	6	17	5	63
ENSBTAG00000011554	101.118	68.0132	43.2165	49.7745	155.637	122.212	99.2754	48.0507	72.7815	169.02	86.1811	265.566	223.935	107.15	104.254	92.6725	120.281	97.8464	344.602	459.929	330.199	332.922	205.064	106.737	219.896	-1.04296	0.00163438	0.0252582	SURF6	11	104240172	104246931	-	1673	protein_coding	Bos taurus surfeit 6 (SURF6), mRNA. [Source:RefSeq mRNA;Acc:NM_001075529]	-	97	120	29	50	289	96	84	50	63	161	84	242
ENSBTAG00000054053	125.094	106.554	163.925	109.504	192.257	190.957	133.549	157.606	129.389	158.522	122.09	182.165	344.874	190.322	157.008	105.742	403.906	162.145	227.342	356.22	166.165	228.073	181.92	147.634	229.429	-0.636201	0.00163735	0.0252775	-	29	41155211	41158366	-	1653	lncRNA	-	-	120	188	110	110	357	150	113	164	112	151	119	166
ENSBTAG00000011963	9333.06	7495.62	11060.4	5474.2	14553.9	13372.1	8460.87	4993.43	4848.63	8905.57	7292.56	20693.3	17657.7	11502.5	13290.4	7367.47	14466.4	7910.18	15206.4	25606.1	28020.1	29950	19175.9	9706.97	17286.6	-0.832579	0.00164109	0.0253085	RPS19	18	51355174	51363304	-	1415	protein_coding	ribosomal protein S19 [Source:NCBI gene;Acc:516063]	-	8953	13225	7422	5499	27025	10504	7159	5196	4197	8483	7108	18857
ENSBTAG00000010627	1696.07	1966.71	1676.5	1830.71	1877.34	1644.77	1714.87	1799.98	1777.95	2358.93	1842.63	2088.31	2758.33	1955.67	1703.23	1898.6	2475.41	1807.36	3055.95	2951.21	2889.77	2662.3	2038.8	1856.23	2381.51	-0.359513	0.00164978	0.0253593	SF3B3	18	1578539	1618405	-	5314	protein_coding	splicing factor 3b subunit 3 [Source:VGNC Symbol;Acc:VGNC:34511]	-	1627	3470	1125	1839	3486	1292	1451	1873	1539	2247	1796	1903
ENSBTAG00000020921	817.282	430.183	797.27	448.966	620.932	641.614	673.655	400.743	560.302	681.329	382.685	557.468	1223.34	838.467	679.532	686.727	1036.49	732.45	1583.41	686.512	700.874	934.992	498.935	584.369	872.885	-0.579964	0.00165005	0.0253593	PRKCB	25	21505000	21881068	+	4192	protein_coding	protein kinase C beta [Source:VGNC Symbol;Acc:VGNC:33328]	Pkinase	784	759	535	451	1153	504	570	417	485	649	373	508
ENSBTAG00000003229	11003.1	10673.5	13590.9	9545.75	14949.2	14382.9	8879.24	6375.37	6403.61	10642	11064	22083.6	21814.1	13943	13512.8	7848.65	27642.3	9053.58	17946.4	27614.9	29094.8	25194	18781.4	11632.8	19313.3	-0.731403	0.00165509	0.0253593	RPL23	19	39438637	39443096	-	592	protein_coding	ribosomal protein L23 [Source:VGNC Symbol;Acc:VGNC:55867]	-	10555	18832	9120	9589	27759	11298	7513	6634	5543	10137	10784	20124
ENSBTAG00000016944	167.835	120.723	154.983	116.472	165.869	120.939	120.549	164.333	181.376	120.729	109.778	196.431	204.665	205.308	179.618	204.355	117.311	146.77	266.428	118.364	371.74	502.626	235.743	145.001	232.084	-0.680321	0.00165646	0.0253593	ADORA2A	17	71592531	71608102	-	2846	protein_coding	adenosine A2a receptor [Source:VGNC Symbol;Acc:VGNC:25687]	7tm_1	161	213	104	117	308	95	102	171	157	115	107	179
ENSBTAG00000000064	151.155	137.16	150.513	160.274	197.104	136.216	180.823	66.31	129.389	268.752	141.583	400.543	458.503	208.306	209.763	152.078	178.194	142.576	321.469	492.62	587.967	729.618	222.287	176.652	336.671	-0.931035	0.00166214	0.0254068	FEN1	29	40236821	40241623	+	1973	protein_coding	Bos taurus flap structure-specific endonuclease 1 (FEN1), mRNA. [Source:RefSeq mRNA;Acc:NM_001035113]	XPG_I	145	242	101	161	366	107	153	69	112	256	138	365
ENSBTAG00000053806	124.052	104.287	147.532	127.423	283.808	212.598	126.458	52.8558	100.508	175.319	93.3628	361.038	368.796	91.4147	182.13	169.9	166.314	123.007	695.585	402.438	493.168	903.646	203.987	159.103	345.49	-1.11886	0.00166302	0.0254068	-	7	5745461	5749112	+	2068	protein_coding	bone marrow stromal antigen 2 [Source:NCBI gene;Acc:618737]	-	119	184	99	128	527	167	107	55	87	167	91	329
ENSBTAG00000048470	574.391	651.226	1278.61	817.297	393.67	20.3687	393.556	335.394	682.759	865.047	184.674	1180.78	1422.02	1241.59	800.115	354.057	1446.34	895.993	1653.61	1427.13	2480.75	3423.26	877.845	614.815	1456.61	-1.24461	0.00167008	0.025429	-	29	50933695	50935698	-	1422	protein_coding	-	-	551	1149	858	821	731	16	333	349	591	824	180	1076
ENSBTAG00000009632	476.4	417.714	499.225	433.038	435.137	417.558	507.014	389.211	460.949	515.459	521.19	520.157	1016.02	471.31	414.502	493.065	553.886	455.685	887.828	706.803	814.846	758.803	502.702	466.088	643.222	-0.466508	0.00167218	0.025429	LARP7	6	12971034	12982948	-	2140	protein_coding	La ribonucleoprotein domain family member 7 [Source:VGNC Symbol;Acc:VGNC:30794]	RRM_1	457	737	335	435	808	328	429	405	399	491	508	474
ENSBTAG00000006347	136.561	84.4497	84.9428	90.5896	140.019	112.028	138.277	63.4269	116.681	220.461	98.4927	183.262	205.33	157.353	125.607	108.118	259.866	111.824	291.954	214.183	226.879	288.605	178.691	122.433	197.128	-0.688111	0.0016791	0.025429	UTP4	18	36343222	36373620	+	2462	protein_coding	UTP4, small subunit processome component [Source:VGNC Symbol;Acc:VGNC:36747]	-	131	149	57	91	260	88	117	66	101	210	96	167
ENSBTAG00000023452	68.8018	73.1142	104.316	37.8286	108.784	70.0174	56.7288	27.8694	43.8999	55.6401	24.6232	216.184	204.665	101.905	64.0594	60.5936	84.6421	62.9012	209.792	95.8186	387.718	550.186	107.645	73.9839	175.448	-1.24663	0.00168376	0.025433	B9D2	18	50509251	50517302	-	1484	protein_coding	B9 domain containing 2 [Source:VGNC Symbol;Acc:VGNC:26397]	-	66	129	70	38	202	55	48	29	38	53	24	197
ENSBTAG00000019253	2097.41	1859.59	2060.98	1720.21	2904.32	2767.6	1830.69	995.611	1157.57	1660.81	1677.45	4031.77	4553.8	2236.66	2281.02	1639.59	4113.31	1870.26	3814.55	4981.44	3392.53	4538.77	3829.47	2063.67	3386.49	-0.714641	0.0016941	0.0255104	RPL36AL	X	50819017	50835992	-	634	protein_coding	Bos taurus ribosomal protein L36a-like (RPL36A), mRNA. [Source:RefSeq mRNA;Acc:NM_001034316]	-	2012	3281	1383	1728	5393	2174	1549	1036	1002	1582	1635	3674
ENSBTAG00000003300	462.848	240.88	409.812	126.427	306.966	418.831	74.4566	20.1813	182.531	598.394	159.025	996.42	1060.54	617.424	459.721	125.94	120.281	134.189	1675.95	999.895	1462.46	2663.38	1389.7	333.064	973.588	-1.54796	0.0016975	0.0255355	MFGE8	21	20466203	20492331	-	3984	protein_coding	milk fat globule-EGF factor 8 protein [Source:VGNC Symbol;Acc:VGNC:31426]	F5_F8_type_C	444	425	275	127	570	329	63	21	158	570	155	908
ENSBTAG00000006611	298.141	245.414	289.104	206.066	322.045	294.073	323.827	244.098	273.797	461.918	242.128	375.303	573.461	260.007	321.553	286.334	368.268	304.722	530.464	676.366	643.356	597.747	341.773	297.993	445.823	-0.58199	0.00170268	0.0255873	NUP93	18	24796100	24898992	+	3294	protein_coding	Bos taurus nucleoporin 93 (NUP93), mRNA. [Source:RefSeq mRNA;Acc:NM_001098921]	-	286	433	194	207	598	231	274	254	237	440	236	342
ENSBTAG00000015584	347.136	344.6	363.615	309.597	232.109	378.094	325.009	267.162	308.455	423.075	437.061	330.311	660.51	395.631	331.602	455.046	417.271	348.054	689.204	388.911	643.356	453.985	364.378	338.852	467.995	-0.468549	0.0017099	0.0256194	BMI1	13	23430468	23440823	+	3829	protein_coding	BMI1 proto-oncogene, polycomb ring finger [Source:NCBI gene;Acc:510666]	-	333	608	244	311	431	297	275	278	267	403	426	301
ENSBTAG00000019868	267.91	234.079	292.084	283.715	332.815	259.701	283.644	307.525	315.386	299.197	232.894	306.169	385.408	411.366	298.944	314.849	295.505	348.054	525.677	276.183	410.086	408.586	320.782	284.593	363.222	-0.354832	0.00171005	0.0256194	RUFY1	7	1706514	1759358	-	2417	protein_coding	RUN and FYVE domain containing 1 [Source:NCBI gene;Acc:528153]	RUN	257	413	196	285	618	204	240	320	273	285	227	279
ENSBTAG00000016710	165.75	198.372	230.985	133.396	268.729	225.329	161.914	106.673	102.818	167.97	198.011	279.832	356.17	217.297	280.103	118.811	509.338	187.306	247.284	413.711	312.091	305.899	330.47	186.648	298.044	-0.674336	0.00172969	0.0258346	PTRH2	19	10665274	10674104	-	857	protein_coding	Bos taurus peptidyl-tRNA hydrolase 2 (PTRH2), mRNA. [Source:RefSeq mRNA;Acc:NM_001034519]	PTH2	159	350	155	134	499	177	137	111	89	160	193	255
ENSBTAG00000000500	74.014	47.0425	46.197	65.7023	108.784	127.304	83.9114	54.7778	69.3157	106.031	70.7916	162.412	130.906	135.623	100.485	117.623	152.95	90.8573	165.919	215.31	74.5611	194.565	135.633	84.6904	137.676	-0.70242	0.00173723	0.0259209	PINX1	8	8476519	8542392	+	1321	protein_coding	Bos taurus PIN2 (TERF1) interacting telomerase inhibitor 1 (PINX1), mRNA. [Source:RefSeq mRNA;Acc:NM_001034553]	G-patch	71	83	31	66	202	100	71	57	60	101	69	148
ENSBTAG00000008695	463.891	367.271	384.478	280.728	417.904	395.917	400.647	496.844	393.944	427.274	334.465	606.85	928.967	526.758	374.308	420.591	212.348	408.159	1470.14	587.311	1342.1	1828.91	371.375	414.184	770.088	-0.895205	0.00174573	0.0260213	TCF3	7	43981884	44015020	-	4623	protein_coding	transcription factor 3 [Source:VGNC Symbol;Acc:VGNC:35693]	HLH	445	648	258	282	776	311	339	517	341	407	326	553
ENSBTAG00000020739	282.504	181.935	175.847	162.265	183.102	295.346	189.096	112.439	166.358	220.461	208.271	320.435	484.418	291.478	145.704	201.979	421.726	215.262	601.458	372.001	411.151	365.35	199.143	208.172	337.243	-0.697648	0.0017563	0.0261327	NXT2	X	57950305	57957664	+	3057	protein_coding	Bos taurus nuclear transport factor 2 like export factor 2 (NXT2), mRNA. [Source:RefSeq mRNA;Acc:NM_001100353]	-	271	321	118	163	340	232	160	117	144	210	203	292
ENSBTAG00000008160	7.29716	4.53421	14.9022	0.99549	3.76975	17.8226	0	6.7271	1.15526	18.8967	5.12983	19.7528	55.1533	5.9944	12.5607	8.31677	38.6087	5.59122	70.9944	0	109.711	36.7511	17.7614	8.41526	32.8585	-1.98001	0.00175854	0.0261327	MBOAT2	11	88363056	88464714	+	1703	protein_coding	membrane bound O-acyltransferase domain containing 2 [Source:VGNC Symbol;Acc:VGNC:31287]	MBOAT	7	8	10	1	7	14	0	7	1	18	5	18
ENSBTAG00000006843	211.618	152.463	153.493	165.251	178.794	140.035	197.369	135.503	145.563	203.664	163.128	179.97	274.437	199.314	173.337	153.266	294.02	194.295	297.538	319.019	201.315	239.963	174.923	168.904	229.221	-0.440014	0.0017682	0.0262338	UTP15	20	8051889	8070652	-	4050	protein_coding	Bos taurus UTP15, small subunit processome component (UTP15), mRNA. [Source:RefSeq mRNA;Acc:NM_001101128]	WD40	203	269	103	166	332	110	167	141	126	194	159	164
ENSBTAG00000007937	71.9291	79.9155	105.806	119.459	120.094	77.6557	100.457	73.0371	97.0419	142.775	105.674	126.199	212.639	99.657	75.364	99.8012	105.431	104.835	299.931	238.983	278.006	188.079	133.48	101.67	166.928	-0.717968	0.00179052	0.0264741	PRIM2	23	2560548	2894440	-	2017	protein_coding	Bos taurus DNA primase subunit 2 (PRIM2), mRNA. [Source:RefSeq mRNA;Acc:NM_001079594]	-	69	141	71	120	223	61	85	76	84	136	103	115
ENSBTAG00000007160	516.013	387.675	540.952	412.133	644.628	560.139	465.649	329.628	373.149	685.529	457.581	736.341	1153.57	531.254	422.039	415.838	735.05	448.695	934.094	1074.3	1083.27	1457.07	675.473	509.118	811.877	-0.673761	0.00179432	0.0265037	CDK4	5	55713433	55717031	+	1971	protein_coding	Bos taurus cyclin dependent kinase 4 (CDK4), mRNA. [Source:RefSeq mRNA;Acc:NM_001037594]	Pkinase	495	684	363	414	1197	440	394	343	323	653	446	671
ENSBTAG00000021424	3248.28	3505.51	3341.08	3290.09	3572.65	3497.05	2913.26	3373.16	3381.45	2482.81	2872.7	3454.55	5638.92	3553.18	3436.6	3584.53	3964.82	3272.26	4790.92	3583.61	5792.33	6384.97	3155.61	3244.38	4287.07	-0.402083	0.00180413	0.026595	CSK	21	33873489	33892160	-	2400	protein_coding	Bos taurus C-terminal Src kinase (CSK), mRNA. [Source:RefSeq mRNA;Acc:NM_001075397]	Pkinase_Tyr	3116	6185	2242	3305	6634	2747	2465	3510	2927	2365	2800	3148
ENSBTAG00000033395	427.405	463.056	332.32	371.318	372.667	412.466	303.736	305.603	270.331	307.596	323.179	531.131	656.523	459.321	481.074	382.571	347.478	382.999	383.689	623.384	756.262	610.718	552.757	368.401	512.434	-0.476465	0.00181231	0.0266205	C25H16orf91	25	1119267	1120754	-	1412	protein_coding	chromosome 25 C16orf91 homolog [Source:NCBI gene;Acc:618598]	-	410	817	223	373	692	324	257	318	234	293	315	484
ENSBTAG00000009784	327.33	207.44	399.38	174.211	442.138	355.179	199.733	108.595	124.768	191.066	114.908	424.686	554.855	397.879	256.238	184.157	601.405	278.163	657.296	458.802	379.196	816.092	522.078	255.786	464.196	-0.860464	0.00181358	0.0266205	RAB32	9	83832388	83864091	+	1748	protein_coding	Bos taurus RAB32, member RAS oncogene family (RAB32), mRNA. [Source:RefSeq mRNA;Acc:NM_001205950]	Ras	314	366	268	175	821	279	169	113	108	182	112	387
ENSBTAG00000014904	333.584	292.457	321.889	251.859	390.977	351.36	325.009	226.799	266.865	339.09	217.505	421.393	410.659	362.661	425.807	256.632	527.157	294.937	401.238	709.057	589.032	548.024	367.608	311.566	444.801	-0.512946	0.00181491	0.0266205	SIRT5	23	43027528	43050452	-	2743	protein_coding	Bos taurus sirtuin 5 (SIRT5), mRNA. [Source:RefSeq mRNA;Acc:NM_001034295]	SIR2	320	516	216	253	726	276	275	236	231	323	212	384
ENSBTAG00000017001	188.684	155.297	156.474	165.251	212.722	169.315	202.096	156.645	162.892	247.756	157.999	128.393	249.186	236.779	227.348	201.979	198.983	111.824	388.475	323.529	312.091	514.516	177.614	175.294	267.484	-0.610029	0.00182197	0.0266649	RBM28	4	92499373	92531680	-	4115	protein_coding	Bos taurus RNA binding motif protein 28 (RBM28), mRNA. [Source:RefSeq mRNA;Acc:NM_001191390]	RRM_1	181	274	105	166	395	133	171	163	141	236	154	117
ENSBTAG00000009535	27996.1	28898.2	31253	18896.4	43334.9	34405.3	28060.7	15135	17444.4	29624.7	23598.2	55792.9	57291.6	34113.4	33481.7	24061.6	47843.6	25482	49913	61784.9	66559.6	80661.2	47312.7	29536.7	48045.9	-0.70191	0.00183034	0.026687	RPS2	25	1519510	1522512	-	2230	protein_coding	ribosomal protein S2 [Source:VGNC Symbol;Acc:VGNC:56750]	-	26856	50987	20972	18982	80468	27026	23743	15749	15100	28219	23001	50842
ENSBTAG00000013874	372.155	376.906	366.595	342.448	395.824	348.814	313.19	288.304	367.373	346.439	308.816	410.42	631.272	427.851	434.599	431.284	527.157	352.247	387.677	450.911	507.015	377.24	356.843	353.107	444.009	-0.329941	0.00184981	0.0268642	CFAP20	18	25994990	26008531	-	1522	protein_coding	cilia and flagella associated protein 20 [Source:VGNC Symbol;Acc:VGNC:27240]	-	357	665	246	344	735	274	265	300	318	330	301	374
ENSBTAG00000008812	403.429	295.857	420.243	362.358	409.287	455.75	360.464	244.098	332.715	312.845	285.218	468.581	845.905	422.605	354.211	300.592	490.033	388.59	639.747	570.402	537.905	612.879	474.176	362.57	512.459	-0.50158	0.00185795	0.0268696	PFDN4	13	81632576	81644895	+	847	protein_coding	Bos taurus prefoldin subunit 4 (PFDN4), mRNA. [Source:RefSeq mRNA;Acc:NM_001038540]	-	387	522	282	364	760	358	305	254	288	298	278	427
ENSBTAG00000013291	169.92	120.723	208.631	99.549	193.334	187.137	161.914	127.815	105.129	91.3338	153.895	274.345	317.63	131.877	178.362	133.068	245.017	178.919	354.972	444.147	337.655	269.148	219.596	157.81	255.49	-0.696863	0.00185993	0.0268696	ARMC6	7	4167879	4183780	-	3332	protein_coding	Bos taurus armadillo repeat containing 6 (ARMC6), mRNA. [Source:RefSeq mRNA;Acc:NM_001098966]	Arm	163	213	140	100	359	147	137	133	91	87	150	250
ENSBTAG00000015043	624.428	566.21	563.305	466.885	625.779	584.327	470.377	453.599	585.717	481.865	414.49	705.614	786.764	568.719	616.729	975.438	467.759	627.615	874.268	605.348	1165.28	1307.91	569.98	545.216	778.71	-0.514274	0.00186033	0.0268696	MFNG	5	75887878	75903492	-	2040	protein_coding	Bos taurus MFNG O-fucosylpeptide 3-beta-N-acetylglucosaminyltransferase (MFNG), mRNA. [Source:RefSeq mRNA;Acc:NM_001101051]	Fringe	599	999	378	469	1162	459	398	472	507	459	404	643
ENSBTAG00000005315	673.423	571.311	615.463	499.736	986.059	1017.16	710.292	387.289	465.57	771.613	758.188	1424.4	1686.49	820.484	859.15	538.214	1755.21	715.676	1399.95	1622.15	1328.25	1428.97	1052.77	740.042	1200.67	-0.698228	0.00186779	0.0269126	-	2	111044032	111044777	-	630	protein_coding	-	-	646	1008	413	502	1831	799	601	403	403	735	739	1298
ENSBTAG00000019220	1054.96	948.784	1075.94	902.909	1107.23	1009.52	1047.12	923.535	865.291	1136.95	903.875	1185.17	1214.04	1136.69	1065.14	940.983	1320.12	880.617	1956.73	1525.21	1986.52	2345.59	1149.11	1013.44	1410.98	-0.477633	0.00187173	0.026943	SMARCA4	7	15424807	15515086	+	5513	protein_coding	Bos taurus SWI/SNF related, matrix associated, actin dependent regulator of chromatin, subfamily a, member 4 (SMARCA4), mRNA. [Source:RefSeq mRNA;Acc:NM_001105614]	SNF2_N	1012	1674	722	907	2056	793	886	961	749	1083	881	1080
ENSBTAG00000026111	755.777	658.028	722.759	802.365	923.589	812.202	638.199	526.636	823.701	757.966	650.462	1001.91	814.009	839.966	825.236	1317.61	1150.84	689.118	1809.16	675.239	1194.04	2029.96	946.2	756.133	1117.4	-0.563459	0.00189055	0.0271078	LBH	11	69617500	69644870	-	3469	protein_coding	limb bud and heart development [Source:NCBI gene;Acc:616148]	-	725	1161	485	806	1715	638	540	548	713	722	634	913
ENSBTAG00000000372	230.382	128.658	175.847	135.387	192.257	210.052	184.369	161.45	185.997	207.863	199.037	278.734	382.086	186.576	213.531	158.019	316.294	255.798	493.77	376.511	208.771	274.553	238.972	190.836	282.262	-0.567073	0.00190167	0.0271611	TIPIN	10	13235273	13252124	-	1670	protein_coding	Bos taurus TIMELESS interacting protein (TIPIN), transcript variant 1, mRNA. [Source:RefSeq mRNA;Acc:NM_001105336]	-	221	227	118	136	357	165	156	168	161	198	194	254
ENSBTAG00000019703	380.495	323.063	321.889	366.34	418.981	383.186	288.372	224.877	358.131	427.274	293.426	354.453	774.139	487.795	322.809	414.65	452.91	364.827	741.851	220.946	834.019	1101.45	350.923	345.041	551.484	-0.676991	0.00190175	0.0271611	PRPS1	X	56240053	56262495	+	2078	protein_coding	Bos taurus phosphoribosyl pyrophosphate synthetase 1 (PRPS1), mRNA. [Source:RefSeq mRNA;Acc:NM_001046189]	-	365	570	216	368	778	301	244	234	310	407	286	323
ENSBTAG00000039951	159.495	157.564	128.159	104.526	214.337	134.943	152.459	110.517	116.681	160.622	123.116	234.839	174.098	155.855	194.69	178.216	206.408	142.576	262.44	294.219	208.771	290.766	246.507	149.771	214.05	-0.513075	0.00190271	0.0271611	PRMT6	3	36311513	36312871	-	1359	protein_coding	Bos taurus protein arginine methyltransferase 6 (PRMT6), mRNA. [Source:RefSeq mRNA;Acc:NM_001014962]	-	153	278	86	105	398	106	129	115	101	153	120	214
ENSBTAG00000012925	219.957	196.105	198.2	185.161	252.035	128.577	312.009	174.905	234.518	321.243	194.933	277.637	631.937	260.757	170.825	213.86	304.415	212.466	520.094	372.001	564.534	456.147	251.889	224.607	359.902	-0.681448	0.00190351	0.0271611	NCAPH	11	2433855	2467290	+	2637	protein_coding	Bos taurus non-SMC condensin I complex subunit H (NCAPH), mRNA. [Source:RefSeq mRNA;Acc:NM_001034213]	-	211	346	133	186	468	101	264	182	203	306	190	253
ENSBTAG00000013133	667.169	583.213	639.307	500.731	850.887	659.437	495.195	603.517	693.157	417.826	488.359	493.82	895.742	579.209	796.347	894.646	637.043	654.173	611.828	830.803	1118.42	1110.1	699.155	591.052	802.497	-0.440479	0.00190767	0.0271908	TBC1D10C	29	45296017	45302692	+	2608	protein_coding	TBC1 domain family member 10C [Source:VGNC Symbol;Acc:VGNC:35625]	TBC	640	1029	429	503	1580	518	419	628	600	398	476	450
ENSBTAG00000020446	192.853	119.59	149.022	107.513	220.8	212.598	130.004	89.3743	114.371	233.059	148.765	296.292	264.47	183.579	190.922	123.563	245.017	117.416	420.382	543.348	538.97	476.684	215.828	167.853	301.834	-0.846943	0.00191132	0.0271933	THOP1	7	20886519	20901121	-	3349	protein_coding	thimet oligopeptidase 1 [Source:VGNC Symbol;Acc:VGNC:35843]	Peptidase_M3	185	211	100	108	410	167	110	93	99	222	145	270
ENSBTAG00000021249	870.447	804.823	946.293	588.334	1051.22	936.96	884.024	978.313	1010.85	545.903	752.033	1050.19	1363.55	837.718	1095.29	1335.44	1137.47	1079.11	1072.89	1014.55	1174.87	1186.85	1040.93	868.283	1121.7	-0.36937	0.00193451	0.0274436	LAT	25	25862056	25866924	-	1841	protein_coding	Bos taurus linker for activation of T cells (LAT), mRNA. [Source:RefSeq mRNA;Acc:NM_001104978]	-	835	1420	635	591	1952	736	748	1018	875	520	733	957
ENSBTAG00000017068	315.863	323.629	242.907	291.679	350.048	333.538	275.371	238.332	231.052	289.749	312.919	350.064	358.164	371.653	341.65	431.284	392.027	388.59	246.486	397.929	328.069	611.798	427.351	296.263	390.455	-0.395776	0.00193913	0.0274826	DDA1	7	5807201	5817259	-	1010	protein_coding	Bos taurus DET1 and DDB1 associated 1 (DDA1), mRNA. [Source:RefSeq mRNA;Acc:NM_001015583]	-	303	571	163	293	650	262	233	248	200	276	305	319
ENSBTAG00000026246	235.594	237.479	253.338	212.039	377.514	295.346	177.278	178.749	225.276	267.703	179.544	352.259	425.278	267.5	285.127	288.711	488.548	276.765	331.839	423.856	545.361	369.673	246.507	249.343	359.015	-0.523768	0.00194231	0.0275011	MOSPD3	25	35948115	35953198	-	1503	protein_coding	motile sperm domain containing 3 [Source:VGNC Symbol;Acc:VGNC:31565]	-	226	419	170	213	701	232	150	186	195	255	175	321
ENSBTAG00000051850	2.0849	1.13355	0	1.99098	1.61561	0	0	0	1.15526	3.14944	0	0	3.32248	1.4986	0	1.18811	20.7893	0	0	19.1637	18.1077	36.7511	0	0.927479	9.16555	-3.25358	0.001948	1	-	X	37391029	37393494	+	1471	lncRNA	-	-	2	2	0	2	3	0	0	0	1	3	0	0
ENSBTAG00000005275	54.2075	12.4691	86.433	11.9459	58.7004	39.4644	22.4552	8.64913	10.3974	109.181	36.9347	177.775	124.925	65.1891	59.0352	23.7622	60.8829	15.3759	298.336	133.019	374.936	382.644	199.682	52.3844	157.981	-1.59545	0.00195368	0.0275823	PKIG	13	72948009	73028130	+	1115	protein_coding	Bos taurus cAMP-dependent protein kinase inhibitor gamma (PKIG), mRNA. [Source:RefSeq mRNA;Acc:NM_205812]	-	52	22	58	12	109	31	19	9	9	104	36	162
ENSBTAG00000005446	256.443	291.89	321.889	226.972	305.35	347.541	206.824	267.162	213.723	197.365	221.608	291.903	312.314	274.993	349.187	308.908	455.88	250.207	309.504	408.074	407.956	424.8	314.324	262.389	346.922	-0.400944	0.00196395	0.0277008	POLR2J	25	34576779	34581163	+	1304	protein_coding	Bos taurus RNA polymerase II subunit J (POLR2J), mRNA. [Source:RefSeq mRNA;Acc:NM_001037483]	-	246	515	216	228	567	273	175	278	185	188	216	266
ENSBTAG00000005979	125.094	81.0491	117.728	86.6076	129.249	90.3861	120.549	43.2456	107.439	236.208	110.804	235.936	458.503	112.395	135.655	109.306	169.284	95.0508	668.464	235.601	301.44	376.159	103.877	123.691	251.43	-1.02531	0.00196655	0.0277108	HELLS	26	16021677	16041531	+	3295	protein_coding	helicase, lymphoid specific [Source:VGNC Symbol;Acc:VGNC:29805]	SNF2_N	120	143	79	87	240	71	102	45	93	225	108	215
ENSBTAG00000008579	1236.35	936.882	1022.29	770.509	1507.36	1326.51	1051.85	741.903	739.367	1313.32	822.824	1748.12	2119.08	1138.94	1035	1045.54	1357.24	1002.23	2188.86	1861.13	2621.35	3595.13	1506.49	1101.44	1770.09	-0.684545	0.00198095	0.0277635	RCC2	2	135211439	135237283	+	3793	protein_coding	Bos taurus regulator of chromosome condensation 2 (RCC2), mRNA. [Source:RefSeq mRNA;Acc:NM_001101911]	-	1186	1653	686	774	2799	1042	890	772	640	1251	802	1593
ENSBTAG00000010598	674.466	531.636	649.738	460.912	623.086	667.075	622.835	487.234	537.196	535.405	520.164	790.113	785.435	687.109	697.117	763.954	712.776	573.1	766.58	665.094	793.543	1045.25	709.919	591.655	745.443	-0.334638	0.0019815	0.0277635	EIF4E2	2	120187397	120218347	+	3717	protein_coding	Bos taurus eukaryotic translation initiation factor 4E family member 2 (EIF4E2), transcript variant 1, mRNA. [Source:RefSeq mRNA;Acc:NM_001075795]	-	647	938	436	463	1157	524	527	507	465	510	507	720
ENSBTAG00000004877	18.7641	18.1369	22.3534	16.9233	33.3892	7.63826	31.91	22.1033	21.95	38.8431	15.3895	17.5581	33.2248	21.7297	16.3289	21.386	80.1873	12.5802	78.1736	43.9638	46.867	142.681	31.2171	22.0799	48.0308	-1.11603	0.00198158	0.0277635	TRAIP	22	50399202	50417063	+	2306	protein_coding	Bos taurus TRAF interacting protein (TRAIP), mRNA. [Source:RefSeq mRNA;Acc:NM_001102124]	-	18	32	15	17	62	6	27	23	19	37	15	16
ENSBTAG00000007783	255.401	175.134	263.77	174.211	491.683	182.045	321.463	151.84	229.897	517.558	226.738	1216.99	1166.19	375.4	202.227	169.9	335.599	240.423	1053.75	1280.59	1885.33	2529.34	426.813	350.561	878.687	-1.32579	0.00198254	0.0277635	MYBL2	13	72231694	72258247	+	2721	protein_coding	Bos taurus MYB proto-oncogene like 2 (MYBL2), mRNA. [Source:RefSeq mRNA;Acc:NM_001075448]	Myb_DNA-binding	245	309	177	175	913	143	272	158	199	493	221	1109
ENSBTAG00000014239	151.155	103.153	141.571	139.369	188.488	77.6557	210.369	88.4133	128.234	410.477	164.154	251.3	836.602	188.074	119.326	97.425	377.177	148.167	624.591	216.437	455.888	624.769	216.367	171.195	354.984	-1.05308	0.00198418	0.0277635	CCNB1	20	10507979	10517702	-	1518	protein_coding	Bos taurus cyclin B1 (CCNB1), mRNA. [Source:RefSeq mRNA;Acc:NM_001045872]	Cyclin_C	145	182	95	140	350	61	178	92	111	391	160	229
ENSBTAG00000006984	35.4433	12.4691	26.824	22.8963	34.4663	31.8261	36.6374	31.7135	17.3289	56.69	17.4414	41.7004	88.3781	27.7241	37.682	16.6335	44.5485	22.3649	169.11	62.0002	58.5837	119.982	47.902	30.4531	63.1735	-1.06033	0.0019854	0.0277635	-	16	5250021	5279400	+	5853	protein_coding	CD55 molecule (Cromer blood group) [Source:NCBI gene;Acc:518609]	Sushi	34	22	18	23	64	25	31	33	15	54	17	38
ENSBTAG00000006543	1552.21	1702.6	1697.37	1484.28	1847.72	1730.07	1420.58	1180.13	1218.8	1889.67	1586.14	1901.76	2615.46	1874.75	1631.63	1772.66	2320.98	1417.37	2254.27	2074.19	2578.75	2774.71	1713.71	1600.94	2093.5	-0.387033	0.00198735	0.0277643	EIF3CL	25	26008727	26028899	-	2914	protein_coding	Bos taurus eukaryotic translation initiation factor 3, subunit C-like (EIF3CL), mRNA. [Source:RefSeq mRNA;Acc:NM_001034618]	-	1489	3004	1139	1491	3431	1359	1202	1228	1055	1800	1546	1733
ENSBTAG00000021596	290.844	261.851	245.887	215.026	399.055	346.268	215.097	156.645	313.076	286.599	163.128	242.521	642.569	423.355	339.138	289.899	301.445	286.55	1008.28	312.256	313.157	495.06	251.351	261.333	423.914	-0.698793	0.0020121	0.0280218	ICOS	2	92144569	92169924	+	2673	protein_coding	Bos taurus inducible T cell costimulator (ICOS), mRNA. [Source:RefSeq mRNA;Acc:NM_001034275]	-	279	462	165	216	741	272	182	163	271	273	159	221
ENSBTAG00000000670	90.6932	48.7428	67.0601	51.7655	130.326	100.57	73.2747	43.2456	69.3157	87.1346	46.1684	114.127	164.795	74.1807	51.4988	68.9104	115.826	67.0947	124.44	248.001	159.774	402.101	136.709	76.8687	146.666	-0.932179	0.00201341	0.0280218	RRP9	22	48990198	48998979	+	2602	protein_coding	ribosomal RNA processing 9, U3 small nucleolar RNA binding protein [Source:VGNC Symbol;Acc:VGNC:34172]	-	87	86	45	52	242	79	62	45	60	83	45	104
ENSBTAG00000053547	1.04245	0	0	0	0	0	0	0	0	0	0	0	32.5604	5.2451	0	0	0	0	33.503	0	13.8471	72.4214	0	0.0868709	14.3252	-6.05231	0.0020286	1	-	21	23003534	23008861	-	952	lncRNA	-	-	1	0	0	0	0	0	0	0	0	0	0	0
ENSBTAG00000005574	2446.63	1630.05	1579.64	1190.61	4224.28	1802.63	4301.94	1383.86	489.831	5301.56	2444.88	5595.53	13652.1	3102.1	2370.2	433.66	6597.63	1643.82	9694.32	7299.12	11450.5	12064.1	4422.6	2699.29	6611.83	-1.29248	0.00203492	0.0282317	CLU	8	11176838	11194518	+	1952	protein_coding	clusterin [Source:NCBI gene;Acc:280750]	-	2347	2876	1060	1196	7844	1416	3640	1440	424	5050	2383	5099
ENSBTAG00000019510	523.31	331.564	453.028	283.715	480.913	426.47	377.01	333.472	314.231	319.143	339.594	557.468	492.392	436.093	616.729	344.552	693.471	413.75	532.857	730.476	655.072	510.192	538.225	394.993	542.165	-0.456653	0.00203703	0.0282317	EIF2B4	11	72292597	72297447	+	2089	protein_coding	eukaryotic translation initiation factor 2B subunit delta [Source:VGNC Symbol;Acc:VGNC:28387]	-	502	585	304	285	893	335	319	347	272	304	331	508
ENSBTAG00000006738	11.467	10.202	11.9218	7.96392	5.38536	3.81913	5.90925	1.92203	2.31052	23.0959	4.10386	25.2397	13.9544	11.2395	16.3289	3.56433	49.0033	9.78464	50.2544	49.6002	6.39095	21.6183	62.9723	9.44504	26.7919	-1.51268	0.00204029	0.0282355	GPR68	21	55998495	56001659	-	3165	protein_coding	Bos taurus G protein-coupled receptor 68 (GPR68), mRNA. [Source:RefSeq mRNA;Acc:NM_174329]	7tm_1	11	18	8	8	10	3	5	2	2	22	4	23
ENSBTAG00000008216	565.008	446.62	524.559	401.182	659.707	360.271	691.383	326.745	429.757	1031.97	466.814	1129.2	1604.1	612.179	393.149	340.987	1254.78	440.309	1805.17	1550.01	1919.42	1743.52	638.335	586.101	1118.36	-0.932315	0.0020478	0.0283006	RRM2	11	87488674	87495961	-	3087	protein_coding	Bos taurus ribonucleotide reductase regulatory subunit M2 (RRM2), transcript variant 1, mRNA. [Source:RefSeq mRNA;Acc:NM_001244181]	-	542	788	352	403	1225	283	585	340	372	983	455	1029
ENSBTAG00000015936	1.04245	1.70033	0	0	1.07707	6.36522	4.7274	0	5.77631	0	6.15579	0	16.6124	7.493	3.7682	0	4.45485	5.59122	16.7515	10.1455	22.3683	34.5893	0.538225	2.23705	11.1193	-2.34041	0.00205259	1	BRINP1	8	108636487	108834428	-	4806	protein_coding	BMP/retinoic acid inducible neural specific 1 [Source:VGNC Symbol;Acc:VGNC:26567]	-	1	3	0	0	2	5	4	0	5	0	6	0
ENSBTAG00000006482	428.447	357.636	388.949	283.715	455.601	449.385	445.558	358.458	385.857	576.348	391.919	641.966	713.67	490.043	520.012	306.532	684.562	511.597	918.141	1061.9	739.22	569.643	444.036	430.32	632.668	-0.55633	0.00206071	0.0284091	PTCD3	11	48727826	48759022	-	2692	protein_coding	Bos taurus pentatricopeptide repeat domain 3 (PTCD3), mRNA. [Source:RefSeq mRNA;Acc:NM_001046034]	-	411	631	261	285	846	353	377	373	334	549	382	585
ENSBTAG00000018888	102.16	98.6191	108.786	102.535	155.637	118.393	135.913	103.79	151.339	155.372	83.1032	152.536	241.212	133.375	179.618	116.435	155.92	116.018	284.775	171.346	183.207	175.108	157.7	122.349	174.065	-0.51227	0.00206443	0.0284091	DPH2	3	102085998	102089568	-	2482	protein_coding	Bos taurus DPH2 homolog (DPH2), mRNA. [Source:RefSeq mRNA;Acc:NM_001078099]	-	98	174	73	103	289	93	115	108	131	148	81	139
ENSBTAG00000051483	29.1886	14.7362	52.1579	6.96843	22.6185	47.1026	9.4548	0.961014	21.95	59.8394	13.3375	52.6742	114.293	31.4706	30.1456	10.693	28.214	8.38683	75.7805	41.7093	175.751	390.211	62.4341	27.5824	88.099	-1.68125	0.00207042	0.0284383	-	17	70931457	70944891	+	519	protein_coding	-	V-set	28	26	35	7	42	37	8	1	19	57	13	48
ENSBTAG00000008154	1783.63	1698.63	1214.53	1241.38	2135.3	1842.09	1209.03	937.95	1047.82	1644.01	1124.46	1936.87	3073.96	2211.94	1789.9	2135.03	1349.82	1592.1	1788.42	1495.9	3696.1	5187.32	1703.48	1484.64	2365.81	-0.672128	0.00207745	0.0285082	LIMD2	19	47975191	47977056	-	1375	protein_coding	Bos taurus LIM domain containing 2 (LIMD2), mRNA. [Source:RefSeq mRNA;Acc:NM_001040512]	LIM	1711	2997	815	1247	3965	1447	1023	976	907	1566	1096	1765
ENSBTAG00000001002	666.126	670.497	916.488	764.536	816.959	656.891	841.478	702.501	1166.81	596.294	700.734	525.644	1439.3	959.854	943.306	1321.18	1245.87	1013.41	2307.72	369.747	2020.61	1642.99	444.036	752.08	1246.18	-0.728717	0.00208075	0.0285269	TCF7	7	45768913	45800957	+	3363	protein_coding	Bos taurus transcription factor 7 (TCF7), mRNA. [Source:RefSeq mRNA;Acc:NM_001099186]	HMG_box	639	1183	615	768	1517	516	712	731	1010	568	683	479
ENSBTAG00000017158	43.7829	6.23454	17.8827	3.98196	16.6946	5.09218	15.3641	10.5712	10.3974	33.5941	21.5453	36.2135	55.8177	29.972	6.28034	4.75244	46.0334	12.5802	71.7921	73.273	70.3004	103.768	60.2812	18.4462	48.6228	-1.40446	0.00209222	0.0286307	VSNL1	11	80940114	81060900	-	2579	protein_coding	Bos taurus visinin like 1 (VSNL1), mRNA. [Source:RefSeq mRNA;Acc:NM_174490]	efhand	42	11	12	4	31	4	13	11	9	32	21	33
ENSBTAG00000013165	703.654	526.535	613.973	571.411	418.442	399.736	293.099	347.887	304.989	866.097	243.154	736.341	1139.61	818.985	492.378	289.899	493.003	677.936	1778.05	739.494	976.75	1225.76	994.102	502.11	875.088	-0.802214	0.00210405	0.0286921	ENPP2	14	80982673	81117148	-	3152	protein_coding	Bos taurus ectonucleotide pyrophosphatase/phosphodiesterase 2 (ENPP2), mRNA. [Source:RefSeq mRNA;Acc:NM_001080293]	Somatomedin_B	675	929	412	574	777	314	248	362	264	825	237	671
ENSBTAG00000010480	427.405	484.594	488.794	398.196	597.236	635.249	419.557	375.757	356.976	448.271	539.658	852.663	977.475	722.326	645.619	403.957	1192.41	494.823	607.042	1376.41	610.336	728.537	624.879	502.03	762.165	-0.602067	0.00211872	0.028797	TIMM50	18	49160920	49168043	+	1220	protein_coding	Bos taurus translocase of inner mitochondrial membrane 50 (TIMM50), mRNA. [Source:RefSeq mRNA;Acc:NM_001035024]	NIF	410	855	328	400	1109	499	355	391	309	427	526	777
ENSBTAG00000014873	146.986	150.196	140.081	144.346	141.096	226.602	178.459	105.712	88.9551	140.675	159.025	250.202	286.398	181.331	236.141	163.959	170.769	178.919	189.052	458.802	176.816	275.634	275.033	156.028	235.714	-0.597575	0.00211972	0.028797	COA5	11	3790084	3824582	-	773	protein_coding	Bos taurus cytochrome c oxidase assembly factor 5 (COA5), mRNA. [Source:RefSeq mRNA;Acc:NM_001195024]	-	141	265	94	145	262	178	151	110	77	134	155	228
ENSBTAG00000000281	52.1226	39.6744	56.6285	28.8692	82.9345	26.7339	61.4562	23.0643	25.4157	131.227	54.3762	129.491	300.353	60.6933	48.9866	23.7622	46.0334	43.332	180.278	231.092	207.706	332.922	93.113	59.3328	142.57	-1.26599	0.00212005	0.028797	MND1	17	4218300	4297890	-	1922	protein_coding	Bos taurus meiotic nuclear divisions 1 (MND1), mRNA. [Source:RefSeq mRNA;Acc:NM_001038223]	Mnd1	50	70	38	29	154	21	52	24	22	125	53	118
ENSBTAG00000019049	32.316	18.7036	13.412	15.9278	54.3921	25.4609	23.637	16.3372	6.93157	31.4944	17.4414	19.7528	26.5799	30.7213	21.3531	40.3957	38.6087	18.1715	67.0059	114.982	97.9946	69.1786	18.8379	22.9839	49.439	-1.09153	0.00213301	0.0289195	AATK	19	51538083	51576183	+	5216	protein_coding	apoptosis associated tyrosine kinase [Source:VGNC Symbol;Acc:VGNC:25453]	Pkinase_Tyr	31	33	9	16	101	20	20	17	6	30	17	18
ENSBTAG00000054814	32.316	32.873	74.5112	28.8692	49.5453	36.9183	17.7278	44.2067	35.8131	24.1457	47.1944	88.8877	118.945	60.6933	76.6201	34.4552	115.826	47.5254	106.093	128.51	119.298	54.0458	24.2201	42.7507	80.5665	-0.916261	0.00214023	0.0289908	-	5	57687287	57687511	+	225	protein_coding	-	-	31	58	50	29	92	29	15	46	31	23	46	81
ENSBTAG00000027204	2678.06	2819.71	2801.62	1899.39	3585.57	2842.71	1827.14	2965.69	3836.62	1357.41	1696.95	4352.2	4604.3	2625.55	3658.92	5453.42	5406.7	1689.95	4806.88	4209.25	5186.26	5122.46	3666.39	2721.92	4220.92	-0.632876	0.00215127	0.0290867	-	4	106102213	106107665	+	1396	protein_coding	-	C1-set	2569	4975	1880	1908	6658	2233	1546	3086	3321	1293	1654	3966
ENSBTAG00000011456	217.872	126.958	238.436	67.6933	280.039	258.428	208.006	185.476	130.545	275.051	168.258	370.914	386.073	190.322	254.982	109.306	387.572	229.24	457.874	840.949	595.423	471.279	310.018	210.64	384.822	-0.869861	0.00216238	0.0291832	NT5C3B	19	42015614	42041251	-	2368	protein_coding	5'-nucleotidase, cytosolic IIIB [Source:VGNC Symbol;Acc:VGNC:32293]	-	209	224	160	68	520	203	176	193	113	262	164	338
ENSBTAG00000031723	9566.57	8615	9765.44	6994.31	14648.7	12338.3	9119.16	6440.72	5706.99	10919.1	9107.49	17770.9	17950.1	11178.8	10969.2	6921.93	18949.4	10106.1	16746.7	23209.5	22872.1	22344.7	13649.4	10082.7	15899.8	-0.657117	0.00217298	0.0292993	RPL6	17	61837376	61843934	+	2598	protein_coding	ribosomal protein L6 [Source:NCBI gene;Acc:511051]	-	9177	15200	6553	7026	27201	9692	7716	6702	4940	10401	8877	16194
ENSBTAG00000009819	229.339	161.531	198.2	163.26	393.67	155.311	338.009	133.581	105.129	533.306	209.297	707.809	960.863	274.244	162.033	167.523	539.037	176.123	698.776	972.84	1027.88	1558.68	344.464	277.37	625.678	-1.17363	0.0021808	0.0293509	CDC20	3	102655232	102659704	-	2363	protein_coding	cell division cycle 20 [Source:VGNC Symbol;Acc:VGNC:27060]	WD40	220	285	133	164	731	122	286	139	91	508	204	645
ENSBTAG00000019887	41.698	35.1401	31.2947	26.8782	57.0848	43.2835	37.8192	21.1423	34.6578	55.6401	6.15579	73.5244	59.8047	40.4622	59.0352	30.8908	77.2174	34.9451	35.0983	146.546	209.836	115.658	80.1956	38.6933	80.8809	-1.06155	0.00219006	0.0294485	DHODH	18	39068957	39082057	-	1637	protein_coding	dihydroorotate dehydrogenase (quinone) [Source:HGNC Symbol;Acc:HGNC:2867]	DHO_dh	40	62	21	27	106	34	32	22	30	53	6	67
ENSBTAG00000031249	665.084	548.64	792.8	358.376	1055.53	976.425	504.65	288.304	335.026	553.252	413.464	1635.09	887.768	595.694	929.49	686.727	929.578	388.59	1258.75	1776.59	2616.03	2973.6	1805.75	677.22	1349.87	-0.995249	0.00219468	0.0294709	PSMG4	23	50462332	50466481	-	372	protein_coding	proteasome assembly chaperone 4 [Source:VGNC Symbol;Acc:VGNC:33481]	-	638	968	532	360	1960	767	427	300	290	527	403	1490
ENSBTAG00000014863	575.433	587.181	804.721	534.578	951.593	879.673	437.285	467.053	574.165	581.597	407.308	1074.33	1071.83	711.835	844.077	894.646	1067.68	609.443	792.106	977.349	1123.74	1359.79	1011.86	656.243	951.306	-0.535785	0.00219573	0.0294709	GYPC	2	78885394	78934052	+	922	protein_coding	Bos taurus glycophorin C (GYPC), mRNA. [Source:RefSeq mRNA;Acc:NM_001002886]	-	552	1036	540	537	1767	691	370	486	497	554	397	979
ENSBTAG00000053560	2.0849	3.40066	5.9609	1.99098	2.15414	5.09218	1.18185	0.961014	2.31052	4.19926	1.02597	0	19.2704	5.9944	10.0485	2.37622	0	5.59122	9.57227	12.4	0	36.7511	3.76758	2.5302	9.61562	-1.9551	0.00219932	1	-	12	30343824	30345069	-	1053	lncRNA	-	-	2	6	4	2	4	4	1	1	2	4	1	0
ENSBTAG00000045568	1431.29	1323.42	1679.48	1160.74	2081.98	1798.81	1324.85	860.108	874.533	1654.51	1507.14	2365.95	2654	1927.2	1712.02	1009.89	2404.13	1615.86	1989.44	3647.87	3407.44	3284.9	1945.68	1505.23	2327.13	-0.628567	0.00220225	0.0295315	-	24	12773751	12774847	+	633	protein_coding	-	-	1373	2335	1127	1166	3866	1413	1121	895	757	1576	1469	2156
ENSBTAG00000025001	340.882	388.809	430.675	401.182	423.828	404.828	325.009	279.655	310.765	384.232	415.516	515.768	658.517	504.279	347.931	370.69	449.94	371.816	530.464	724.839	710.46	648.55	449.418	385.096	524.264	-0.446134	0.00220679	0.0295654	MRPL45	19	38966206	38985585	+	1440	protein_coding	Bos taurus mitochondrial ribosomal protein L45 (MRPL45), mRNA. [Source:RefSeq mRNA;Acc:NM_001035100]	-	327	686	289	403	787	318	275	291	269	366	405	470
ENSBTAG00000021680	192.853	192.704	192.239	192.13	172.87	208.779	190.278	142.23	207.947	297.097	205.193	398.348	639.246	283.985	143.192	219.8	294.02	241.82	662.88	393.42	352.567	510.192	190.532	216.056	357.423	-0.728125	0.00220957	0.0295756	SKA2	19	10094307	10124864	-	1052	protein_coding	Bos taurus spindle and kinetochore associated complex subunit 2 (SKA2), mRNA. [Source:RefSeq mRNA;Acc:NM_001038579]	-	185	340	129	193	321	164	161	148	180	283	200	363
ENSBTAG00000054124	9.38206	2.26711	1.49022	1.99098	3.23122	3.81913	8.27295	10.5712	9.24209	2.09963	2.05193	0	11.2964	11.2395	10.0485	8.31677	0	5.59122	11.9653	38.3274	12.7819	33.5084	9.14983	4.53487	13.8387	-1.61919	0.00222256	0.0296957	-	16	77516694	77520229	+	1689	lncRNA	-	-	9	4	1	2	6	3	7	11	8	2	2	0
ENSBTAG00000015707	15.6368	14.1694	26.824	9.9549	28.0039	12.7304	28.3644	24.9864	21.95	13.6476	1.02597	23.045	35.8828	24.7269	12.5607	15.4454	14.8495	25.1605	112.474	10.1455	149.122	156.733	13.4556	18.3616	51.8687	-1.5003	0.00222428	0.0296957	TREML2	23	15118374	15125755	-	1452	protein_coding	triggering receptor expressed on myeloid cells like 2 [Source:VGNC Symbol;Acc:VGNC:36301]	V-set	15	25	18	10	52	10	24	26	19	13	1	21
ENSBTAG00000009757	16256	19526	21243.2	14370.9	26829.3	21320.9	19240.5	12083.8	12711.3	21086.6	18232.4	43704.2	45751.9	19544.8	24115.2	15542.8	31972.5	17710.2	32625.5	53343.9	63645.3	50549	26230.4	20550.4	34639.2	-0.75324	0.00222662	0.0296957	RPSA	22	12684159	12710177	+	3202	protein_coding	Bos taurus ribosomal protein SA (RPSA), mRNA. [Source:RefSeq mRNA;Acc:NM_174379]	-	15594	34451	14255	14436	49819	16748	16280	12574	11003	20086	17771	39826
ENSBTAG00000008028	21.8915	8.50165	40.2361	3.98196	18.8488	15.2765	2.3637	8.64913	5.77631	23.0959	7.18176	55.9663	55.1533	8.24231	25.1213	3.56433	37.1237	4.19342	113.272	122.873	85.2127	121.063	34.4464	17.6475	55.4787	-1.65981	0.00223173	0.0297369	CHN1	2	21843101	22045348	+	2630	protein_coding	Bos taurus chimerin 1 (CHN1), transcript variant 2, mRNA. [Source:RefSeq mRNA;Acc:NM_001113247]	RhoGAP	21	15	27	4	35	12	2	9	5	22	7	51
ENSBTAG00000030962	215.787	199.505	201.18	149.323	379.129	266.066	222.188	136.464	153.65	292.898	178.518	398.348	443.219	271.247	233.628	174.652	307.385	209.671	269.619	582.802	823.367	699.353	425.736	232.755	403.698	-0.794265	0.00223808	0.0297675	EEFSEC	22	59392854	59502236	-	2002	protein_coding	Bos taurus eukaryotic elongation factor, selenocysteine-tRNA specific (EEFSEC), mRNA. [Source:RefSeq mRNA;Acc:NM_001083464]	GTP_EFTU	207	352	135	150	704	209	188	142	133	279	174	363
ENSBTAG00000038330	185.556	211.974	172.866	124.436	271.961	269.885	185.551	121.088	121.302	208.913	139.531	548.689	413.317	248.768	202.227	206.731	495.973	169.134	494.567	472.329	497.429	542.62	342.311	213.479	371.401	-0.798915	0.00224082	0.029777	-	25	582900	584292	-	917	protein_coding	Bos taurus CG2446-like (LOC516108), mRNA. [Source:RefSeq mRNA;Acc:NM_001194953]	-	178	374	116	125	505	212	157	126	105	199	136	500
ENSBTAG00000011889	68.8018	61.7786	95.3744	49.7745	105.015	124.758	82.7295	31.7135	42.7447	108.131	61.5579	160.217	122.267	58.4454	81.6444	71.2866	95.0368	64.299	159.538	332.547	276.941	410.748	178.153	82.7163	168.264	-1.02603	0.00224963	0.0298401	NOC4L	17	45015310	45021074	-	2644	protein_coding	nucleolar complex associated 4 homolog [Source:VGNC Symbol;Acc:VGNC:32148]	CBF	66	109	64	50	195	98	70	33	37	103	60	146
ENSBTAG00000020755	35.4433	14.1694	41.7263	19.9098	46.8526	45.8296	7.0911	7.68811	28.8815	101.832	20.5193	115.225	60.4692	56.9468	57.7791	11.8811	59.398	25.1605	227.342	161.201	186.403	138.357	187.302	40.4307	106.567	-1.40207	0.00225459	0.0298789	SELP	16	37241577	37284986	-	2817	protein_coding	Bos taurus selectin P (SELP), mRNA. [Source:RefSeq mRNA;Acc:NM_174183]	Lectin_C	34	25	28	20	87	36	6	8	25	97	20	105
ENSBTAG00000010478	371.113	366.138	450.048	347.426	596.159	462.115	365.192	282.538	366.218	274.001	290.348	519.06	674.464	399.377	400.685	479.996	626.649	413.75	594.279	366.365	893.668	962.015	525.308	390.863	576.051	-0.559408	0.00225852	0.0299041	AIP	29	45366761	45375402	+	1373	protein_coding	aryl hydrocarbon receptor interacting protein [Source:VGNC Symbol;Acc:VGNC:25767]	FKBP_C	356	646	302	349	1107	363	309	294	317	261	283	473
ENSBTAG00000030366	646.32	656.327	663.15	696.843	590.235	684.898	600.38	576.609	753.23	575.298	651.488	748.412	964.85	744.805	658.179	668.906	1021.65	686.322	1072.89	713.566	769.044	873.38	715.301	653.599	808.081	-0.307136	0.00226844	0.0299813	RBM22	7	62054328	62064514	-	2277	protein_coding	Bos taurus RNA binding motif protein 22 (RBM22), mRNA. [Source:RefSeq mRNA;Acc:NM_001037818]	RRM_1	620	1158	445	700	1096	538	508	600	652	548	635	682
ENSBTAG00000018084	120.924	99.1859	111.767	90.5896	121.171	147.673	86.2751	84.5693	92.4209	95.5331	103.622	234.839	201.343	138.621	158.264	144.949	178.194	107.631	219.365	171.346	451.627	174.027	111.413	115.714	186.98	-0.693215	0.00228845	0.0301319	CASTOR1	17	69300856	69305373	-	1553	protein_coding	Bos taurus cytosolic arginine sensor for mTORC1 subunit 1 (CASTOR1), mRNA. [Source:RefSeq mRNA;Acc:NM_001081514]	-	116	175	75	91	225	116	73	88	80	91	101	214
ENSBTAG00000020807	6018.07	5491.5	7704.46	4238.8	9134.11	8521.76	5464.88	3929.59	4227.1	5130.44	5147.27	11517	12101.8	6404.27	7890.61	5533.03	11705.9	4788.88	9213.31	12203.9	14054.8	16485	11278	6377.08	10150.9	-0.67066	0.00228978	0.0301319	FAU	29	43326671	43328299	-	559	protein_coding	FAU, ubiquitin like and ribosomal protein S30 fusion [Source:NCBI gene;Acc:282847]	Ribosomal_S30	5773	9689	5170	4258	16961	6694	4624	4089	3659	4887	5017	10495
ENSBTAG00000044150	93.8206	47.6092	78.9819	59.7294	99.0906	103.117	86.2751	45.1677	64.6946	171.12	57.4541	163.509	198.02	119.888	82.9004	54.653	175.224	83.8683	104.497	307.747	184.272	321.032	182.997	89.2141	165.009	-0.889206	0.00229494	0.0301688	UCK2	3	2984979	3059465	-	1767	protein_coding	uridine-cytidine kinase 2 [Source:VGNC Symbol;Acc:VGNC:36635]	-	90	84	53	60	184	81	73	47	56	163	56	149
ENSBTAG00000016747	310.65	190.437	284.633	149.323	254.189	296.619	360.464	248.903	269.176	385.282	238.024	329.214	455.18	286.233	337.882	264.948	386.087	241.82	503.342	474.584	664.659	655.035	292.256	276.41	414.73	-0.586872	0.00230412	0.0302624	NAT10	15	64702013	64740844	+	3843	protein_coding	Bos taurus N-acetyltransferase 10 (NAT10), mRNA. [Source:RefSeq mRNA;Acc:NM_001098031]	-	298	336	191	150	472	233	305	259	233	367	232	300
ENSBTAG00000003305	583.773	333.831	506.676	315.57	657.014	476.118	271.826	125.893	234.518	383.182	210.323	269.955	752.875	552.234	410.734	245.939	663.772	496.221	930.904	499.384	703.004	1329.53	430.58	364.057	637.743	-0.808754	0.00230982	0.0303101	NCF1	25	32758258	32773118	-	1602	protein_coding	Neutrophil cytosol factor 1 [Source:UniProtKB/Swiss-Prot;Acc:O77774]	PX	560	589	340	317	1220	374	230	131	203	365	205	246
ENSBTAG00000002820	728.673	621.187	789.819	581.366	783.57	635.249	767.021	543.934	563.767	1060.31	698.682	932.772	1780.85	759.041	689.581	607.124	1003.83	676.538	1317.78	1055.13	1235.58	1794.32	928.438	725.529	1077.11	-0.570712	0.00231924	0.030375	RBBP7	X	126676491	126698130	+	2451	protein_coding	Bos taurus RB binding protein 7, chromatin remodeling factor (RBBP7), mRNA. [Source:RefSeq mRNA;Acc:NM_001034638]	WD40	699	1096	530	584	1455	499	649	566	488	1010	681	850
ENSBTAG00000016023	857.937	971.455	901.586	990.512	1052.3	925.503	808.386	780.344	846.806	917.538	989.031	839.495	1742.31	1192.14	797.603	958.804	1354.27	1059.54	1326.56	954.804	1252.63	1421.4	834.249	906.741	1172.21	-0.370421	0.00232348	0.030375	EIF4A3	19	52468335	52480600	+	2016	protein_coding	eukaryotic translation initiation factor 4A3 [Source:VGNC Symbol;Acc:VGNC:28406]	DEAD	823	1714	605	995	1954	727	684	812	733	874	964	765
ENSBTAG00000016224	13651.9	13620.8	15343.4	10042.5	20767.6	18578.8	11161.4	7785.18	9748.09	14632.3	13165.2	24472.6	25201	17655	17934.1	10927	25560.4	13315.5	21760.2	29042	29231.1	29123.1	20708.2	14414.1	21859.8	-0.600795	0.00232904	0.030375	RPS7	8	110987196	110992673	-	1005	protein_coding	ribosomal protein S7 [Source:VGNC Symbol;Acc:VGNC:34150]	-	13096	24032	10296	10088	38563	14594	9444	8101	8438	13938	12832	22301
ENSBTAG00000019867	221	150.196	284.633	146.337	262.806	249.517	183.187	141.269	187.152	203.664	216.479	387.375	510.998	223.292	246.189	194.85	596.95	209.671	235.318	388.911	480.386	646.388	231.437	219.468	360.399	-0.715865	0.00233044	0.030375	COMMD1	11	60495828	60667407	+	833	protein_coding	copper metabolism domain containing 1 [Source:VGNC Symbol;Acc:VGNC:27581]	-	212	265	191	147	488	196	155	147	162	194	211	353
ENSBTAG00000012607	509.759	430.183	628.875	369.327	689.326	617.426	502.286	560.271	417.049	537.505	478.1	657.33	792.745	507.276	595.376	542.966	816.722	480.845	736.267	930.004	1005.51	1217.11	614.653	533.12	749.043	-0.490627	0.00233185	0.030375	NCAPH2	5	119812249	119822276	+	2335	protein_coding	Bos taurus non-SMC condensin II complex subunit H2 (NCAPH2), mRNA. [Source:RefSeq mRNA;Acc:NM_001077043]	-	489	759	422	371	1280	485	425	583	361	512	466	599
ENSBTAG00000050334	562.924	328.164	414.283	256.836	377.514	490.122	283.644	153.762	257.623	243.557	181.596	352.259	933.618	466.814	355.467	201.979	384.602	325.689	888.626	627.893	628.443	762.046	445.65	325.19	547.348	-0.752542	0.00233336	0.030375	-	23	42654904	42676478	-	3725	protein_coding	-	-	540	579	278	258	701	385	240	160	223	232	177	321
ENSBTAG00000011388	841.258	978.823	947.783	875.036	1229.48	989.155	840.296	816.862	901.104	933.285	978.771	1275.15	1661.24	1170.41	1132.97	818.607	1484.95	851.263	1133.52	1577.06	1608.39	1588.95	1083.99	967.25	1282.85	-0.40719	0.00233578	0.0303796	STOML2	8	59358080	59361681	-	1653	protein_coding	stomatin like 2 [Source:VGNC Symbol;Acc:VGNC:35411]	-	807	1727	636	879	2283	777	711	850	780	889	954	1162
ENSBTAG00000019593	86.5234	88.4171	68.5503	65.7023	150.79	91.6592	113.458	49.0117	63.5394	169.02	82.0772	133.88	136.886	105.651	116.814	114.059	57.913	113.222	248.879	305.492	362.154	274.553	105.492	96.8857	176.465	-0.86372	0.00235091	0.0305494	KNOP1	25	17301393	17314330	-	2241	protein_coding	Bos taurus lysine rich nucleolar protein 1 (KNOP1), mRNA. [Source:RefSeq mRNA;Acc:NM_001166606]	-	83	156	46	66	280	72	96	51	55	161	80	122
ENSBTAG00000011563	210.575	97.4856	114.747	122.445	107.169	132.397	111.094	40.3626	131.7	161.671	126.194	179.97	242.541	250.266	114.302	71.2866	152.95	156.554	406.024	211.928	522.993	282.119	131.327	127.984	231.117	-0.854815	0.00235648	0.0305947	TNFSF13B	12	83641466	83672595	+	3019	protein_coding	Bos taurus TNF superfamily member 13b (TNFSF13B), mRNA. [Source:RefSeq mRNA;Acc:NM_001114506]	-	202	172	77	123	199	104	94	42	114	154	123	164
ENSBTAG00000015831	7953.9	8351.45	11568.6	5382.61	14519.5	10916.4	7799.03	4897.33	5377.74	8828.94	6971.43	19706.7	16084.8	10767.4	12480.3	7363.9	11695.5	9310.78	12598.7	26059.3	28764.6	27159.1	14980.4	9356.13	16115	-0.784421	0.00236081	0.0305969	RPL18A	7	5279449	5283023	-	806	protein_coding	ribosomal protein L18a [Source:VGNC Symbol;Acc:VGNC:34112]	-	7630	14735	7763	5407	26961	8575	6599	5096	4655	8410	6795	17958
ENSBTAG00000001055	2817.75	3062.86	3044.53	3343.85	2901.09	3078.22	2705.26	2818.66	2747.21	3177.79	2766	3933	4185	3409.32	2640.25	3035.62	4612.25	3001.09	4238.12	4283.65	4254.24	4717.12	3410.73	3033.02	3798.85	-0.32487	0.00237343	0.0307123	HNRNPL	18	48557658	48569498	-	2395	protein_coding	Bos taurus heterogeneous nuclear ribonucleoprotein L (HNRNPL), mRNA. [Source:RefSeq mRNA;Acc:NM_001192030]	-	2703	5404	2043	3359	5387	2418	2289	2933	2378	3027	2696	3584
ENSBTAG00000020775	445.127	440.952	426.204	311.588	533.151	500.306	393.556	320.979	382.391	373.734	311.893	719.88	798.725	555.981	513.731	466.927	965.217	420.739	425.966	833.058	636.965	917.698	416.048	429.98	631.914	-0.554693	0.00237555	0.0307123	FIBP	29	43999490	44003899	-	1584	protein_coding	FGF1 intracellular binding protein [Source:VGNC Symbol;Acc:VGNC:29006]	-	427	778	286	313	990	393	333	334	331	356	304	656
ENSBTAG00000021687	602.537	508.399	447.067	354.394	650.552	496.487	553.106	566.998	519.868	584.746	419.62	564.053	655.194	490.792	798.859	954.052	690.502	629.012	816.834	444.147	836.149	659.359	614.653	522.319	689.959	-0.400214	0.00237685	0.0307123	JADE2	7	46067083	46118414	+	7594	protein_coding	jade family PHD finger 2 [Source:VGNC Symbol;Acc:VGNC:30359]	-	578	897	300	356	1208	390	468	590	450	557	409	514
ENSBTAG00000003934	471.188	336.099	365.105	308.602	461.525	325.899	531.833	401.704	452.862	496.562	324.205	331.408	622.634	523.761	449.672	460.986	397.967	450.093	666.071	445.274	623.118	824.739	457.491	400.583	538.346	-0.427473	0.00237808	0.0307123	PSPC1	12	36270996	36321788	+	2026	protein_coding	Bos taurus paraspeckle component 1 (PSPC1), mRNA. [Source:RefSeq mRNA;Acc:NM_001075277]	RRM_1	452	593	245	310	857	256	450	418	392	473	316	302
ENSBTAG00000004257	35.4433	26.6385	23.8436	16.9233	27.4653	7.63826	39.0011	43.2456	21.95	56.69	36.9347	10.9738	31.2314	35.2171	22.6092	39.2076	20.7893	34.9451	168.312	76.6548	116.102	103.768	40.9051	28.8956	62.7039	-1.11824	0.00238603	0.0307653	TAF4B	24	30501605	30607271	-	2760	protein_coding	Bos taurus TATA-box binding protein associated factor 4b (TAF4B), mRNA. [Source:RefSeq mRNA;Acc:NM_001205844]	-	34	47	16	17	51	6	33	45	19	54	36	10
ENSBTAG00000008636	414.896	340.633	414.283	320.548	348.971	385.732	367.556	361.341	425.136	411.527	312.919	359.94	506.347	412.865	531.316	522.768	568.736	378.805	797.69	304.365	489.973	473.441	389.137	371.957	488.677	-0.394999	0.00239117	0.0308002	PDE4B	3	78957184	79406648	-	4425	protein_coding	phosphodiesterase 4B [Source:VGNC Symbol;Acc:VGNC:32676]	-	398	601	278	322	648	303	311	376	368	392	305	328
ENSBTAG00000008090	719.291	701.103	855.389	628.154	731.87	656.891	626.381	611.205	655.033	623.59	530.424	773.652	996.081	693.852	752.384	836.429	732.08	645.786	844.753	918.731	955.447	973.905	764.818	676.082	828.57	-0.294552	0.00239465	0.030816	CCM2	4	76550183	76603468	-	2529	protein_coding	Bos taurus CCM2 scaffold protein (CCM2), mRNA. [Source:RefSeq mRNA;Acc:NM_001193211]	-	690	1237	574	631	1359	516	530	636	567	594	517	705
ENSBTAG00000039462	355.476	326.463	429.185	328.512	518.61	226.602	605.107	184.515	311.921	753.767	354.984	753.899	1925.05	485.547	384.357	292.275	549.431	350.849	1320.97	1116	728.568	1530.58	446.727	429.087	830.032	-0.952396	0.00239729	0.030816	PCLAF	10	45645746	45653956	+	1343	protein_coding	Bos taurus PCNA clamp associated factor (PCLAF), mRNA. [Source:RefSeq mRNA;Acc:NM_001015678]	-	341	576	288	330	963	178	512	192	270	718	346	687
ENSBTAG00000011149	397.174	285.655	405.341	227.967	619.316	515.583	398.284	483.39	422.826	311.795	313.945	417.004	558.842	348.425	574.023	520.392	504.883	494.823	539.238	769.93	689.157	501.545	608.194	399.857	555.405	-0.473726	0.00241012	0.030816	SIGIRR	29	50871631	50877584	+	1958	protein_coding	Bos taurus single Ig and TIR domain containing (SIGIRR), mRNA. [Source:RefSeq mRNA;Acc:NM_001082443]	TIR	381	504	272	229	1150	405	337	503	366	297	306	380
ENSBTAG00000005957	758.904	684.666	831.546	846.166	820.729	663.256	849.751	573.726	753.23	1148.5	807.435	858.15	1796.14	994.322	772.481	678.411	1241.42	756.213	1955.14	1426.01	1284.58	1448.43	629.185	799.671	1180.21	-0.562005	0.00241253	0.030816	CSE1L	13	77193956	77229841	+	3689	protein_coding	Bos taurus chromosome segregation 1 like (CSE1L), mRNA. [Source:RefSeq mRNA;Acc:NM_001014933]	-	728	1208	558	850	1524	521	719	597	652	1094	787	782
ENSBTAG00000012416	263.74	300.392	304.006	231.949	420.597	325.899	321.463	192.203	277.263	317.044	344.724	445.536	627.95	357.416	319.041	288.711	530.127	410.955	299.931	586.184	562.404	451.823	406.898	312.068	440.131	-0.495515	0.00241552	0.030816	ZNF511	26	25709778	25714347	-	2121	protein_coding	Bos taurus zinc finger protein 511 (ZNF511), mRNA. [Source:RefSeq mRNA;Acc:NM_001206234]	-	253	530	204	233	781	256	272	200	240	302	336	406
ENSBTAG00000020294	2424.74	2200.79	2660.05	1989.98	2802.54	2482.44	1599.04	1575.1	1969.72	1642.96	1746.19	2532.75	2688.55	2292.11	2500.83	2584.14	2570.45	2133.05	3417.3	2976.01	3569.35	4466.34	2416.09	2135.53	2874.02	-0.428472	0.0024171	0.030816	PTPN6	5	103502498	103518817	-	3079	protein_coding	Bos taurus protein tyrosine phosphatase, non-receptor type 6 (PTPN6), mRNA. [Source:RefSeq mRNA;Acc:NM_001098017]	Y_phosphatase	2326	3883	1785	1999	5204	1950	1353	1639	1705	1565	1702	2308
ENSBTAG00000055017	782.881	284.522	505.186	317.561	452.37	495.214	351.01	155.684	311.921	341.19	203.141	358.843	977.475	786.766	380.588	250.691	475.184	416.546	1291.46	355.092	1200.43	1467.88	308.941	379.96	719.187	-0.92125	0.00241756	0.030816	SCIMP	19	26281863	26301133	+	3542	protein_coding	SLP adaptor and CSK interacting membrane protein [Source:NCBI gene;Acc:100848290]	-	751	502	339	319	840	389	297	162	270	325	198	327
ENSBTAG00000018360	283.547	351.968	228.004	394.214	285.963	296.619	273.007	241.215	338.492	321.243	410.386	278.734	756.862	404.622	340.394	261.384	328.174	342.462	642.938	544.475	312.091	555.591	390.213	308.616	443.564	-0.52462	0.00242302	0.0308357	MRPL1	6	92579816	92650666	+	1562	protein_coding	Bos taurus mitochondrial ribosomal protein L1 (MRPL1), mRNA. [Source:RefSeq mRNA;Acc:NM_001101844]	-	272	621	153	396	531	233	231	251	293	306	400	254
ENSBTAG00000011872	721.376	573.578	689.974	467.88	792.725	711.632	611.017	627.542	592.649	536.455	447.321	891.071	843.911	679.616	620.497	670.094	965.217	630.41	1178.19	967.204	1384.71	1077.67	724.989	638.602	885.682	-0.471987	0.00242858	0.0308495	EML3	29	40948278	40957330	-	3012	protein_coding	Bos taurus echinoderm microtubule associated protein like 3 (EML3), mRNA. [Source:RefSeq mRNA;Acc:NM_001101846]	-	692	1012	463	470	1472	559	517	653	513	511	436	812
ENSBTAG00000019132	0	2.26711	0	0	0	0	2.3637	0	0	1.04981	2.05193	0	5.31598	0	1.25607	0	0	2.79561	19.1445	0	45.8018	33.5084	0	0.644379	9.80204	-3.88245	0.00245147	1	DMP1	6	102526308	102543087	+	3037	protein_coding	Bos taurus dentin matrix acidic phosphoprotein 1 (DMP1), mRNA. [Source:RefSeq mRNA;Acc:NM_174038]	-	0	4	0	0	0	0	2	0	0	1	2	0
ENSBTAG00000053583	900.678	983.357	914.998	858.112	1069.53	1096.09	835.568	780.344	883.775	836.702	981.849	1177.49	1645.96	1079.74	871.711	847.122	1566.62	1102.87	1319.38	1409.1	1279.25	1021.47	1173.87	943.208	1210.64	-0.360242	0.00245309	0.0310802	-	5	112162636	112176251	+	3918	protein_coding	ring-box 1 [Source:NCBI gene;Acc:518880]	-	864	1735	614	862	1986	861	707	812	765	797	957	1073
ENSBTAG00000032150	13.5519	32.3063	10.4316	27.8737	23.6956	25.4609	26.0007	10.5712	10.3974	6.29888	9.23369	9.87641	116.287	61.4426	26.3774	5.94055	54.9431	20.9671	24.7284	3.38183	23.4335	112.415	33.9082	17.1415	43.9841	-1.35571	0.00248035	0.0313986	-	5	35523616	35524047	-	432	protein_coding	-	-	13	57	7	28	44	20	22	11	9	6	9	9
ENSBTAG00000016105	1888.92	1725.27	1560.27	1564.91	1948.42	1900.65	1705.41	1463.62	1419.82	1736.39	1718.49	1998.33	2313.78	2154.99	2086.33	1668.11	1917.07	1945.74	1856.22	1830.7	2110.08	2292.62	2139.45	1719.21	2028.64	-0.238964	0.00248502	0.0314168	H2AFY	7	46799693	46882561	-	3374	protein_coding	H2A histone family, member Y [Source:NCBI gene;Acc:532990]	A1pp	1812	3044	1047	1572	3618	1493	1443	1523	1229	1654	1675	1821
ENSBTAG00000014217	271.037	111.655	290.594	113.486	192.796	344.995	126.458	84.5693	124.768	136.476	82.0772	143.757	518.972	238.278	115.558	100.989	380.147	194.295	655.701	303.238	361.089	418.314	207.755	168.556	317.667	-0.916948	0.00248628	0.0314168	HHEX	26	14075882	14081682	+	1705	protein_coding	Bos taurus hematopoietically expressed homeobox (HHEX), mRNA. [Source:RefSeq mRNA;Acc:NM_001105424]	Homeobox	260	197	195	114	358	271	107	88	108	130	80	131
ENSBTAG00000004844	303.353	231.245	245.887	289.688	296.195	297.892	258.825	241.215	258.779	320.193	310.867	457.607	602.699	332.689	293.92	243.562	375.692	359.236	412.405	378.765	496.364	477.765	391.828	292.645	396.811	-0.44139	0.00248878	0.0314168	ARL2BP	18	25251821	25257892	+	1636	protein_coding	ADP ribosylation factor like GTPase 2 binding protein [Source:VGNC Symbol;Acc:VGNC:26142]	-	291	408	165	291	550	234	219	251	224	305	303	417
ENSBTAG00000034609	754.735	840.53	1007.39	716.753	1591.37	581.781	807.204	1006.18	749.764	519.658	717.15	1177.49	1341.62	837.718	899.344	1728.7	1780.45	1497.05	843.956	1011.17	1614.78	1507.88	1138.88	872.501	1291.05	-0.564255	0.00249393	0.0314168	-	4	106082256	106089046	+	844	protein_coding	-	C1-set	724	1483	676	720	2955	457	683	1047	649	495	699	1073
ENSBTAG00000014215	170.962	94.0849	59.609	61.7204	145.405	140.035	115.821	58.6219	65.8499	197.365	97.4667	203.015	287.063	139.37	151.984	110.494	158.89	79.6749	246.486	215.31	301.44	438.852	188.379	117.496	210.722	-0.843321	0.00249413	0.0314168	CCDC86	29	37169742	37178905	+	2330	protein_coding	coiled-coil domain containing 86 [Source:HGNC Symbol;Acc:HGNC:28359]	-	164	166	40	62	270	110	98	61	57	188	95	185
ENSBTAG00000023792	318.99	298.124	335.301	191.134	610.161	618.699	333.282	153.762	229.897	356.937	309.842	813.158	703.038	400.876	563.974	285.146	539.037	329.882	603.851	1134.04	1220.67	1049.57	714.763	380.774	685.895	-0.849167	0.00249745	0.0314168	-	9	42069410	42069847	-	438	protein_coding	-	-	306	526	225	192	1133	486	282	160	199	340	302	741
ENSBTAG00000033413	310.65	232.378	248.868	199.098	288.655	272.431	328.554	267.162	280.728	308.645	305.738	327.019	459.832	282.486	301.456	354.057	239.077	322.893	669.261	332.547	445.236	483.169	351.461	280.827	385.589	-0.459987	0.0025035	0.0314168	DDX50	28	25177661	25211518	+	3187	protein_coding	DExD-box helicase 50 [Source:VGNC Symbol;Acc:VGNC:27973]	DEAD	298	410	167	200	536	214	278	278	243	294	298	298
ENSBTAG00000013573	292.929	244.281	301.025	179.188	457.217	199.868	478.649	205.657	182.531	636.187	304.712	706.712	1017.34	390.386	243.677	173.464	784.053	320.097	1202.92	1382.04	689.157	806.363	498.397	349.08	682.536	-0.967545	0.00250531	0.0314168	BIRC5	19	53940667	53947960	-	1666	protein_coding	Bos taurus baculoviral IAP repeat containing 5 (BIRC5), mRNA. [Source:RefSeq mRNA;Acc:NM_001001855]	BIR	281	431	202	180	849	157	405	214	158	606	297	644
ENSBTAG00000015148	348.179	278.854	391.929	290.683	392.593	355.179	345.1	296.953	375.46	327.542	251.361	276.539	473.786	332.689	368.028	325.542	482.609	385.794	528.07	506.147	377.066	508.031	329.932	327.531	419.79	-0.358533	0.00253613	0.0316417	METTL3	10	25661794	25677142	+	2530	protein_coding	methyltransferase like 3 [Source:VGNC Symbol;Acc:VGNC:31412]	-	334	492	263	292	729	279	292	309	325	312	245	252
ENSBTAG00000000132	3945.68	3291.84	3084.77	3426.48	3880.15	3555.61	3490	2394.85	2726.42	4002.94	3144.58	4235.88	6308.07	4687.62	3128.86	3275.62	4371.69	3122.7	5422.69	4788.67	4867.77	7036.76	3988.79	3431.6	4636.3	-0.434221	0.00253616	0.0316417	EIF4A1	19	27305005	27311552	+	2292	protein_coding	eukaryotic translation initiation factor 4A1 [Source:VGNC Symbol;Acc:VGNC:28404]	DEAD	3785	5808	2070	3442	7205	2793	2953	2492	2360	3813	3065	3860
ENSBTAG00000002693	460.763	318.528	385.968	276.746	394.747	373.002	440.83	483.39	400.876	461.918	325.231	530.034	663.832	367.157	432.087	449.105	718.716	423.535	796.094	573.784	553.882	576.128	454.262	404.336	546.235	-0.4346	0.0025481	0.0317368	KANSL2	5	31099793	31117905	+	2193	protein_coding	Bos taurus KAT8 regulatory NSL complex subunit 2 (KANSL2), mRNA. [Source:RefSeq mRNA;Acc:NM_001024571]	-	442	562	259	278	733	293	373	503	347	440	317	483
ENSBTAG00000017021	350.264	349.134	295.065	344.439	439.445	280.07	455.012	260.435	359.286	734.87	344.724	753.899	1139.61	340.932	295.176	440.789	691.987	313.108	1057.74	706.803	1180.2	1641.91	420.892	413.887	748.104	-0.854145	0.00256538	0.0318979	MCM4	14	19551601	19563221	+	3667	protein_coding	Bos taurus minichromosome maintenance complex component 4 (MCM4), mRNA. [Source:RefSeq mRNA;Acc:NM_001075158]	MCM	336	616	198	346	816	220	385	271	311	700	336	687
ENSBTAG00000003849	365.9	318.528	396.4	331.498	433.522	344.995	393.556	325.784	363.907	374.784	363.192	344.577	554.19	349.174	440.88	393.264	399.451	398.374	555.99	591.821	564.534	446.418	337.467	363.054	457.415	-0.333631	0.0025834	0.0320099	GNL2	3	108305087	108331447	+	4432	protein_coding	G protein nucleolar 2 [Source:VGNC Symbol;Acc:VGNC:29472]	-	351	562	266	333	805	271	333	339	315	357	354	314
ENSBTAG00000050654	14.5943	20.404	29.8045	10.9504	39.3131	31.8261	13.0004	18.2593	17.3289	14.6974	22.5712	71.3296	53.1598	12.7381	46.4745	21.386	7.42475	12.5802	64.6129	184.873	107.581	142.681	53.2843	25.3399	64.2542	-1.34309	0.00258527	0.0320099	-	18	4429593	4432836	+	2720	lncRNA	-	-	14	36	20	11	73	25	11	19	15	14	22	65
ENSBTAG00000000562	1326	1270.71	1138.53	1132.87	1304.33	1341.79	1227.94	703.462	780.957	1242.98	1140.87	1723.98	2426.08	1622.98	1534.91	839.993	1911.13	1242.65	1526.78	2424.77	1547.67	1779.19	1653.97	1194.54	1682.74	-0.494526	0.00260198	0.0321356	TOMM20	28	7883317	7898012	-	1683	protein_coding	Bos taurus translocase of outer mitochondrial membrane 20 (TOMM20), mRNA. [Source:RefSeq mRNA;Acc:NM_001099183]	-	1272	2242	764	1138	2422	1054	1039	732	676	1184	1112	1571
ENSBTAG00000001631	287.717	181.369	295.065	150.319	422.751	183.318	398.284	182.593	214.879	529.106	210.323	592.584	853.214	203.81	244.933	194.85	598.435	223.649	745.84	1002.15	820.172	1160.9	468.794	304.026	592.432	-0.962694	0.00262901	0.0324421	KIFC1	23	7570491	7585450	+	2487	protein_coding	Bos taurus kinesin family member C1 (KIFC1), mRNA. [Source:RefSeq mRNA;Acc:NM_001101936]	Kinesin	276	320	198	151	785	144	337	190	186	504	205	540
ENSBTAG00000014032	1763.83	1913.44	2508.05	1559.93	2316.24	1830.64	1846.05	1303.14	1775.64	1810.93	1787.23	2135.5	3089.91	2123.52	1998.4	1594.44	2772.4	1965.31	2992.13	2483.39	3027.18	2964.95	2091.54	1879.22	2463.93	-0.391038	0.00263569	0.0324972	EIF3H	14	47572111	47669435	+	1261	protein_coding	Bos taurus eukaryotic translation initiation factor 3 subunit H (EIF3H), mRNA. [Source:RefSeq mRNA;Acc:NM_001025322]	Mov34	1692	3376	1683	1567	4301	1438	1562	1356	1537	1725	1742	1946
ENSBTAG00000050485	1108.13	76.5148	898.606	799.378	584.312	1070.63	494.014	63.4269	150.184	1323.82	468.866	3981.29	2189.52	1434.16	316.529	62.9698	6443.2	325.689	3371.04	4432.45	11037.2	5551.58	2908.03	918.263	3461.12	-1.91434	0.00265067	0.0326546	-	17	73154741	73156786	+	420	protein_coding	-	C1-set	1063	135	603	803	1085	841	418	66	130	1261	457	3628
ENSBTAG00000019418	37.5282	32.873	37.2556	18.9143	44.6985	30.5531	49.6377	25.9474	20.7947	39.8929	36.9347	51.5768	68.4432	22.479	41.4502	17.8216	78.7023	33.5473	125.237	211.928	82.0172	44.3176	54.3607	35.5506	70.9368	-0.996487	0.00265749	0.0326837	UBE3D	9	22791492	22958605	-	3367	protein_coding	Bos taurus ubiquitin protein ligase E3D (UBE3D), mRNA. [Source:RefSeq mRNA;Acc:NM_001075711]	-	36	58	25	19	83	24	42	27	18	38	36	47
ENSBTAG00000015408	130.306	111.655	128.159	89.5941	266.037	143.854	172.55	40.3626	86.6446	326.492	173.388	842.787	495.05	245.771	189.666	103.366	402.421	120.211	416.394	1019.06	1128	1133.88	433.271	209.319	517.008	-1.30458	0.00266579	0.0327585	DTYMK	3	120728099	120736657	-	2190	protein_coding	Bos taurus deoxythymidylate kinase (DTYMK), mRNA. [Source:RefSeq mRNA;Acc:NM_001098893]	-	125	197	86	90	494	113	146	42	75	311	169	768
ENSBTAG00000050532	3.12735	8.50165	10.4316	7.96392	16.1561	19.0957	15.3641	1.92203	1.15526	13.6476	7.18176	10.9738	15.2834	7.493	10.0485	26.1384	13.3645	26.5583	29.5145	37.2001	42.6063	42.1557	5.38225	9.62673	23.2496	-1.26552	0.00266803	0.0327586	-	23	30948090	30995670	-	533	protein_coding	-	Histone	3	15	7	8	30	15	13	2	1	13	7	10
ENSBTAG00000019210	0	0.566777	25.3338	0	0	1.27304	3.54555	0	2.31052	2.09963	0	0	16.6124	10.4902	1.25607	2.37622	7.42475	0	74.1851	12.4	52.1928	79.9878	0	2.92745	23.3569	-3.05741	0.00267131	0.0327715	ADCY2	20	65388705	65842986	-	3921	protein_coding	adenylate cyclase 2 [Source:VGNC Symbol;Acc:VGNC:25643]	Guanylate_cyc	0	1	17	0	0	1	3	0	2	2	0	0
ENSBTAG00000005631	882.956	898.908	903.076	708.789	1138.47	1047.72	998.664	670.788	663.12	1288.12	973.641	1193.95	1398.1	1165.16	1040.02	895.835	1159.75	805.136	1246.79	1661.61	2207.01	1927.27	1265.91	947.349	1342.96	-0.503594	0.0027132	0.033166	VARS	23	27533912	27546157	+	4627	protein_coding	valyl-tRNA synthetase [Source:VGNC Symbol;Acc:VGNC:36765]	GST_C	847	1586	606	712	2114	823	845	698	574	1227	949	1088
ENSBTAG00000026008	426.362	434.718	382.988	350.412	388.284	505.398	391.193	286.382	471.347	395.78	514.009	504.794	783.442	460.071	463.489	304.156	619.224	436.115	828.799	851.094	691.288	588.018	450.495	420.972	588.745	-0.484783	0.00271821	0.033166	METTL5	2	26534429	26545290	+	1549	protein_coding	methyltransferase like 5 [Source:VGNC Symbol;Acc:VGNC:31414]	-	409	767	257	352	721	397	331	298	408	377	501	460
ENSBTAG00000003160	1180.05	1001.49	1165.36	818.293	1414.2	1364.7	978.572	1067.69	1119.45	894.442	855.655	1057.87	1478.51	1119.45	1298.77	1423.36	1210.23	1203.51	1538.74	1132.91	2490.34	2608.25	1078.6	1076.48	1507.52	-0.485759	0.00271886	0.033166	LRCH4	25	35968840	35982270	+	4113	protein_coding	leucine rich repeats and calponin homology domain containing 4 [Source:VGNC Symbol;Acc:VGNC:30974]	CH	1132	1767	782	822	2626	1072	828	1111	969	852	834	964
ENSBTAG00000007398	200.151	200.072	141.571	185.161	231.032	202.414	185.551	147.996	164.047	237.258	195.959	262.273	358.164	260.007	207.251	155.642	314.809	167.737	262.44	353.965	297.179	318.87	261.039	196.124	268.828	-0.454785	0.00271927	0.033166	MRPS24	22	207311	229794	-	665	protein_coding	Bos taurus mitochondrial ribosomal protein S24 (MRPS24), mRNA. [Source:RefSeq mRNA;Acc:NM_001046601]	-	192	353	95	186	429	159	157	154	142	226	191	239
ENSBTAG00000047356	1.04245	0	0	0	0.538536	0	0	0	0	0	0	1.09738	0	0	0	0	35.6388	2.79561	0.79769	0	5.32579	14.0519	0.538225	0.223197	5.37709	-4.14205	0.00273182	1	-	15	48675985	48677409	-	438	protein_coding	hemoglobin fetal subunit beta-like [Source:NCBI gene;Acc:107131172]	-	1	0	0	0	1	0	0	0	0	0	0	1
ENSBTAG00000031583	45.8678	62.3454	56.6285	41.8106	60.316	84.0209	41.3648	24.9864	53.142	37.7933	54.3762	71.3296	150.841	50.2031	37.682	89.1082	62.3679	47.5254	39.8845	105.964	161.904	204.293	95.2659	52.8318	95.0035	-0.849102	0.00273309	0.0332315	NUPR2	25	27771475	27772376	-	561	protein_coding	nuclear protein 2, transcriptional regulator [Source:HGNC Symbol;Acc:HGNC:44164]	-	44	110	38	42	112	66	35	26	46	36	53	65
ENSBTAG00000019369	239.764	136.026	318.908	79.6392	282.731	325.899	144.186	228.721	139.787	268.752	123.116	620.019	330.92	243.523	197.203	250.691	325.204	169.134	469.041	1051.75	734.959	1013.9	590.971	242.296	488.845	-1.01341	0.00273392	0.0332315	TSPAN4	29	50514096	50524139	-	2399	protein_coding	Bos taurus tetraspanin 4 (TSPAN4), mRNA. [Source:RefSeq mRNA;Acc:NM_001101852]	Tetraspannin	230	240	214	80	525	256	122	238	121	256	120	565
ENSBTAG00000021767	1098.74	1061.01	836.016	1165.72	1033.45	1269.22	1077.85	766.889	1087.1	991.025	1109.07	1348.68	1801.45	1403.44	1065.14	1000.39	1204.29	1123.84	1672.75	1524.08	1360.21	1757.57	1221.23	1070.4	1375.85	-0.362912	0.00273594	0.0332315	UBE2N	5	23214338	23255510	-	2290	protein_coding	Bos taurus ubiquitin conjugating enzyme E2 N (UBE2N), mRNA. [Source:RefSeq mRNA;Acc:NM_001076258]	UQ_con	1054	1872	561	1171	1919	997	912	798	941	944	1081	1229
ENSBTAG00000009167	546.244	596.249	584.168	600.28	505.147	541.044	497.559	545.856	545.283	451.42	540.684	648.551	853.879	579.959	477.306	495.442	644.468	556.326	1001.1	866.876	721.112	1071.19	729.295	550.207	726.995	-0.403193	0.00274161	0.0332398	SLC15A4	17	48308901	48338170	+	2804	protein_coding	Bos taurus solute carrier family 15 member 4 (SLC15A4), mRNA. [Source:RefSeq mRNA;Acc:NM_001101927]	-	524	1052	392	603	938	425	421	568	472	430	527	591
ENSBTAG00000053910	50.0377	35.1401	43.2165	25.8827	58.7004	42.0105	36.6374	29.7914	30.0368	45.142	43.0905	42.7978	99.0101	64.4398	37.682	49.9006	63.8528	36.3429	109.283	59.7457	41.5412	92.9588	41.9816	40.207	63.3399	-0.660132	0.00277028	0.0334826	C17orf58	19	48990064	48992448	+	1492	protein_coding	chromosome 19 C17orf58 homolog [Source:NCBI gene;Acc:100301295]	-	48	62	29	26	109	33	31	31	26	43	42	39
ENSBTAG00000032163	282.504	163.232	193.729	140.364	212.722	142.581	271.826	161.45	194.084	218.361	189.804	144.854	395.376	186.576	257.494	197.226	230.167	209.671	428.359	261.528	324.873	255.096	251.889	192.959	272.569	-0.501006	0.00277307	0.0334888	LTV1	9	81299627	81316078	+	1851	protein_coding	Bos taurus LTV1 ribosome biogenesis factor (LTV1), mRNA. [Source:RefSeq mRNA;Acc:NM_001075326]	-	271	288	130	141	395	112	230	168	168	208	185	132
ENSBTAG00000020139	12293.6	11094.1	13313.7	9291.9	16558.4	14312.8	11745.2	6570.45	8282.07	13224.5	10511	19205.2	26466.3	15259.5	14469.9	8563.89	19738	11804.5	18661.1	23830.6	20365.8	24115.2	15434.7	12200.2	18064.5	-0.566262	0.00278321	0.0335803	RPL7	14	36623520	36627029	-	1089	protein_coding	Bos taurus ribosomal protein L7 (RPL7), mRNA. [Source:RefSeq mRNA;Acc:NM_001014928]	-	11793	19574	8934	9334	30747	11243	9938	6837	7169	12597	10245	17501
ENSBTAG00000021158	334.627	181.369	318.908	222.99	285.963	296.619	355.737	226.799	397.41	280.3	216.479	328.116	508.34	295.224	320.297	484.749	452.91	273.97	1190.95	263.783	619.922	421.557	255.119	287.11	462.438	-0.689309	0.00278608	0.0335803	SATB1	1	155431343	155525165	-	3843	protein_coding	Bos taurus SATB homeobox 1 (SATB1), mRNA. [Source:RefSeq mRNA;Acc:NM_001102040]	CUT	321	320	214	224	531	233	301	236	344	267	211	299
ENSBTAG00000013593	627.556	507.832	670.601	580.371	673.17	669.621	592.107	535.285	611.133	532.256	541.71	1140.18	1186.13	759.791	648.131	529.897	977.097	656.968	804.071	1511.68	920.297	1433.29	772.353	640.151	927.246	-0.534967	0.00280038	0.0337078	SNRPA1	21	29153369	29166386	+	1138	protein_coding	Bos taurus small nuclear ribonucleoprotein polypeptide A' (SNRPA1), mRNA. [Source:RefSeq mRNA;Acc:NM_001098948]	-	602	896	450	583	1250	526	501	557	529	507	528	1039
ENSBTAG00000000964	103.203	37.974	81.9624	48.779	107.707	73.8366	59.0925	62.4659	27.7263	111.28	57.4541	73.5244	172.769	117.64	106.766	28.5146	92.0669	79.6749	331.041	75.5276	235.4	297.252	38.7522	70.4171	143.219	-1.02537	0.00281041	0.0337357	FCRL5	3	12804191	12868240	+	3789	protein_coding	Fc receptor like 5 [Source:NCBI gene;Acc:517126]	-	99	67	55	49	200	58	50	65	24	106	56	67
ENSBTAG00000019453	75.0565	14.7362	32.7849	7.96392	69.4711	90.3861	20.0915	1.92203	10.3974	69.2877	15.3895	172.288	74.4237	119.139	81.6444	13.0692	60.8829	15.3759	236.116	285.201	295.049	222.669	228.207	48.3146	148.343	-1.62018	0.00281093	0.0337357	PTGES	11	100121985	100133453	-	886	protein_coding	Bos taurus prostaglandin E synthase (PTGES), mRNA. [Source:RefSeq mRNA;Acc:NM_174443]	-	72	26	22	8	129	71	17	2	9	66	15	157
ENSBTAG00000010023	352.348	238.613	269.731	242.9	250.419	313.169	269.462	186.437	257.623	383.182	267.777	271.053	800.719	355.168	211.019	311.285	218.288	230.638	1354.48	275.056	977.815	812.849	157.7	275.226	518.638	-0.915148	0.00281719	0.0337357	FAM107B	13	29216135	29292558	-	1520	protein_coding	Bos taurus family with sequence similarity 107 member B (FAM107B), mRNA. [Source:RefSeq mRNA;Acc:NM_001046393]	-	338	421	181	244	465	246	228	194	223	365	261	247
ENSBTAG00000049323	137.604	219.909	205.651	130.409	328.507	189.684	195.005	125.893	110.905	176.369	190.83	580.513	463.819	167.843	256.238	166.335	430.635	191.499	495.365	578.293	680.636	591.261	306.25	215.94	393.471	-0.865144	0.00282119	0.0337357	-	15	29674441	29675958	-	165	pseudogene	-	-	132	388	138	131	610	149	165	131	96	168	186	529
ENSBTAG00000024701	173.047	160.398	171.376	136.382	216.491	253.336	138.277	123.971	69.3157	156.422	128.246	422.491	376.77	194.069	242.421	116.435	259.866	177.521	265.631	583.93	450.562	371.835	373.528	179.146	310.233	-0.793004	0.00282164	0.0337357	TIMM10	15	80788220	80790815	-	575	protein_coding	Bos taurus translocase of inner mitochondrial membrane 10 (TIMM10), mRNA. [Source:RefSeq mRNA;Acc:NM_001046132]	-	166	283	115	137	402	199	117	129	60	149	125	385
ENSBTAG00000019901	109.457	64.6125	89.4135	41.8106	133.557	67.4713	131.185	63.4269	75.092	155.372	64.6358	194.236	213.968	62.9412	80.3883	62.9698	243.532	100.642	337.423	243.492	325.938	296.171	124.868	99.1892	190.212	-0.939574	0.00282336	0.0337357	RAD54L	3	99817882	99844140	-	2982	protein_coding	RAD54 like [Source:VGNC Symbol;Acc:VGNC:49567]	SNF2_N	105	114	60	42	248	53	111	66	65	148	63	177
ENSBTAG00000013680	0	1.70033	0	1.99098	0	3.81913	2.3637	0	3.46578	5.24907	2.05193	0	2.65799	0	0	1.18811	0	1.39781	28.7168	9.01822	51.1276	17.2947	16.685	1.72008	11.6442	-2.78088	0.00283988	1	ATP1B2	19	27364091	27369121	+	1653	protein_coding	ATPase Na+/K+ transporting subunit beta 2 [Source:VGNC Symbol;Acc:VGNC:26286]	-	0	3	0	2	0	3	2	0	3	5	2	0
ENSBTAG00000016133	383.622	410.913	263.77	317.561	460.448	420.105	377.01	245.059	257.623	320.193	373.451	683.667	677.122	591.947	484.842	294.651	488.548	348.054	492.174	992.004	852.127	531.811	496.782	376.119	568.187	-0.594999	0.00284313	0.0338893	MRPS7	19	56222482	56226605	-	2087	protein_coding	mitochondrial ribosomal protein S7 [Source:VGNC Symbol;Acc:VGNC:31677]	-	368	725	177	319	855	330	319	255	223	305	364	623
ENSBTAG00000008352	4.1698	0	1.49022	0	0	0	0	0	0	2.09963	2.05193	0	55.8177	2.2479	0	0	0	0	98.9135	0	0	151.328	2.69113	0.817632	28.2726	-5.12935	0.00285189	0.0339549	ART4	5	95068426	95082135	+	1328	protein_coding	ADP-ribosyltransferase 4 [Source:VGNC Symbol;Acc:VGNC:49134]	-	4	0	1	0	0	0	0	0	0	2	2	0
ENSBTAG00000006204	103.203	59.5115	61.0992	81.6302	89.9355	84.0209	69.7292	76.8811	127.079	94.4833	73.8695	66.9401	178.75	129.629	79.1322	109.306	62.3679	118.813	295.145	76.6548	259.899	135.114	67.8164	82.3652	137.512	-0.742665	0.00285499	0.0339549	XPNPEP3	5	112115956	112159105	+	3346	protein_coding	X-prolyl aminopeptidase 3 [Source:VGNC Symbol;Acc:VGNC:36996]	Peptidase_M24	99	105	41	82	167	66	59	80	110	90	72	61
ENSBTAG00000040006	2464.35	2436.01	1855.33	2194.06	2521.43	2038.14	2715.89	1786.53	1967.41	2675.98	2137.09	3067.17	4223.54	3078.88	2382.76	2246.72	2683.3	2135.85	3334.34	3491.18	2918.53	4362.58	2831.6	2321.62	3062.66	-0.399817	0.00285822	0.0339549	SRSF3	23	10502815	10509269	+	947	protein_coding	Bos taurus serine and arginine rich splicing factor 3 (SRSF3), mRNA. [Source:RefSeq mRNA;Acc:NM_001034700]	RRM_1	2364	4298	1245	2204	4682	1601	2298	1859	1703	2549	2083	2795
ENSBTAG00000019460	0	0	0	0.99549	0	0	0	0	2.31052	0	2.05193	0	13.9544	13.4874	0	0	0	0	126.035	0	33.0199	0	0.538225	0.446495	17.0032	-5.24265	0.00285957	1	MOXD1	9	70257747	70355603	-	2902	protein_coding	monooxygenase DBH like 1 [Source:VGNC Symbol;Acc:VGNC:31568]	Cu2_monooxygen	0	0	0	1	0	0	0	0	2	0	2	0
ENSBTAG00000020350	137.604	126.391	122.198	120.454	226.185	108.209	139.458	88.4133	110.905	114.43	93.3628	246.91	175.427	129.629	134.399	192.474	212.348	114.62	219.365	243.492	312.091	562.076	194.299	136.21	226.384	-0.730993	0.00286243	0.0339549	DUSP2	11	2282068	2284537	-	1873	protein_coding	dual specificity phosphatase 2 [Source:VGNC Symbol;Acc:VGNC:28255]	DSPc	132	223	82	121	420	85	118	92	96	109	91	225
ENSBTAG00000051667	5.21226	1.13355	2.98045	1.99098	0	0	0	1.92203	5.77631	7.3487	0	5.48689	41.1988	2.9972	0	0	17.8194	6.98903	52.6475	0	40.476	37.8321	0	2.65426	18.1782	-2.7921	0.00288027	0.0340832	-	13	76743958	76747505	-	2497	lncRNA	-	-	5	2	2	2	0	0	0	2	5	7	0	5
ENSBTAG00000003120	2.0849	0	0	0	0	0	0	0	0	0	0	0	46.5148	4.4958	0	0	0	0	22.3353	0	59.6489	38.913	0	0.173742	15.628	-5.93735	0.00288462	1	ZNF385B	2	17076721	17440980	+	1437	protein_coding	zinc finger protein 385B [Source:VGNC Symbol;Acc:VGNC:37264]	-	2	0	0	0	0	0	0	0	0	0	0	0
ENSBTAG00000017957	90.6932	130.359	131.14	108.508	142.174	90.3861	146.549	136.464	112.06	138.575	110.804	195.333	194.033	161.1	151.984	148.514	106.916	132.791	192.243	180.364	307.831	364.269	149.627	127.754	189.97	-0.572864	0.00291348	0.0343656	SPATA24	7	50670564	50675970	-	1281	protein_coding	Bos taurus spermatogenesis associated 24 (SPATA24), mRNA. [Source:RefSeq mRNA;Acc:NM_001205583]	-	87	230	88	109	264	71	124	142	97	132	108	178
ENSBTAG00000014230	290.844	225.01	260.789	201.089	355.434	254.609	239.916	151.84	209.102	284.5	286.244	245.813	780.784	290.729	232.372	219.8	420.241	272.572	662.082	253.637	492.103	556.672	201.296	250.432	398.39	-0.670379	0.00291584	0.0343657	VRK1	21	61642000	61722292	+	1710	protein_coding	Bos taurus vaccinia related kinase 1 (VRK1), mRNA. [Source:RefSeq mRNA;Acc:NM_001038224]	Pkinase	279	397	175	202	660	200	203	158	181	271	279	224
ENSBTAG00000049465	0	0	0	0	0	1.27304	0	0	0	0	0	0	2.65799	0.7493	2.51213	0	16.3344	4.19342	0.79769	0	14.9122	0	0	0.106087	3.83247	-4.13164	0.00292665	1	STPG2	6	26377799	26741120	+	1311	protein_coding	sperm tail PG-rich repeat containing 2 [Source:HGNC Symbol;Acc:HGNC:28712]	-	0	0	0	0	0	1	0	0	0	0	0	0
ENSBTAG00000047543	0	0.566777	0	0.99549	0	1.27304	0	0	5.77631	1.04981	0	13.1685	10.632	0	2.51213	1.18811	0	0	82.162	0	73.4959	59.4504	1.61468	1.9025	21.005	-3.48095	0.00293186	0.0344633	NTRK3	21	18837293	19260319	-	6521	protein_coding	Bos taurus neurotrophic receptor tyrosine kinase 3 (NTRK3), mRNA. [Source:RefSeq mRNA;Acc:NM_001206483]	Pkinase_Tyr	0	1	0	1	0	1	0	0	5	1	0	12
ENSBTAG00000006432	0	0.566777	0	0	0	3.81913	1.18185	0	0	5.24907	0	14.2659	4.65148	0	2.51213	0	0	1.39781	148.37	0	158.709	142.681	11.841	2.09023	42.742	-4.36311	0.00293321	0.0344633	KCNE4	2	111212142	111215329	+	2632	protein_coding	Bos taurus potassium voltage-gated channel subfamily E regulatory subunit 4 (KCNE4), mRNA. [Source:RefSeq mRNA;Acc:NM_001081543]	-	0	1	0	0	0	3	1	0	0	5	0	13
ENSBTAG00000027772	9456.07	9689.05	12377.8	8093.33	12770.3	11861	8241.04	5371.11	6275.38	8433.16	8842.79	15725.4	16556.6	11689.8	11647.5	8879.93	20516.1	8564.35	14790	18189.7	13512.6	19023	13123.5	9761.37	14226.7	-0.543444	0.0029396	0.0344633	RPS25	15	29588693	29590407	-	477	protein_coding	Bos taurus ribosomal protein S25 (RPS25), mRNA. [Source:RefSeq mRNA;Acc:NM_001025315]	-	9071	17095	8306	8130	23713	9317	6973	5589	5432	8033	8619	14330
ENSBTAG00000034225	448.254	395.61	444.087	341.453	438.907	467.207	439.648	443.028	419.36	445.121	507.853	490.528	455.18	429.349	419.526	471.679	714.261	427.728	652.51	812.767	591.163	682.058	576.439	440.088	566.606	-0.364526	0.00294287	0.0344633	-	28	1545825	1565465	-	2754	protein_coding	TATA-box binding protein associated factor 5 like [Source:NCBI gene;Acc:510413]	WD40	430	698	298	343	815	367	372	461	363	424	495	447
ENSBTAG00000013782	348.179	287.356	341.262	212.039	406.056	454.477	366.374	333.472	298.057	302.346	342.672	560.76	459.832	312.458	466.001	527.521	299.96	422.137	442.718	654.948	655.072	691.786	552.219	354.421	498.605	-0.49316	0.00295466	0.0345482	DNAJB2	2	107227555	107234943	+	2160	protein_coding	Bos taurus DnaJ heat shock protein family (Hsp40) member B2 (DNAJB2), mRNA. [Source:RefSeq mRNA;Acc:NM_001034592]	DnaJ	334	507	229	213	754	357	310	347	258	288	334	511
ENSBTAG00000000711	386.749	204.04	482.833	293.669	326.353	404.828	283.644	134.542	173.289	560.601	405.256	545.397	922.986	334.188	420.782	173.464	561.311	253.003	934.094	701.166	780.761	1624.62	503.241	350.1	655.419	-0.905557	0.002955	0.0345482	NDRG1	14	8073208	8129604	+	3263	protein_coding	Bos taurus N-myc downstream regulated 1 (NDRG1), mRNA. [Source:RefSeq mRNA;Acc:NM_001035009]	Ndr	371	360	324	295	606	318	240	140	150	534	395	497
ENSBTAG00000020776	1184.22	1186.83	1067	982.548	1504.67	1368.52	970.299	743.825	780.957	1171.59	1124.46	2144.28	1826.04	1369.72	1372.88	1012.27	1776	909.971	1797.19	2695.32	2656.5	2402.88	1755.69	1185.77	1779.5	-0.585637	0.00295718	0.0345482	POLR2E	7	43579125	43583576	-	1297	protein_coding	RNA polymerase II subunit E [Source:VGNC Symbol;Acc:VGNC:33139]	-	1136	2094	716	987	2794	1075	821	774	676	1116	1096	1954
ENSBTAG00000000778	9225.69	8335.02	9732.66	7281.01	10395.4	9714.6	8379.32	4887.72	5589.15	10605.2	8728.91	15929.5	16887.5	10345.6	11009.4	6945.69	12634	9129.07	16350.2	15502.3	20013.3	16833.1	11532	9067.02	13380.2	-0.561429	0.00295962	0.0345493	HSP90AB1	23	17752495	17758156	+	2581	protein_coding	Bos taurus heat shock protein 90 alpha family class B member 1 (HSP90AB1), mRNA. [Source:RefSeq mRNA;Acc:NM_001079637]	HATPase_c	8850	14706	6531	7314	19303	7631	7090	5086	4838	10102	8508	14516
ENSBTAG00000017655	3.12735	1.13355	1.49022	0	3.76975	3.81913	0	0	0	15.7472	5.12983	17.5581	41.8633	11.2395	1.25607	0	0	1.39781	27.9191	46.2184	40.476	75.6641	23.6819	4.31459	24.5197	-2.51234	0.00297205	0.0346341	PALMD	3	43536420	43596800	-	2878	protein_coding	palmdelphin [Source:VGNC Symbol;Acc:VGNC:32560]	-	3	2	1	0	7	3	0	0	0	15	5	16
ENSBTAG00000046248	5185.15	4999.54	4729.97	4130.29	6767.24	5406.62	4208.57	3703.75	4221.32	4305.29	3726.31	6170.56	8924.19	6121.04	5156.16	5605.5	4670.17	4938.45	5136.32	6274.42	9902.78	12291.1	5706.8	4796.22	6793.36	-0.502222	0.00297298	0.0346341	ARPC1B	25	37005358	37018031	-	1522	protein_coding	actin related protein 2/3 complex subunit 1B [Source:VGNC Symbol;Acc:VGNC:26164]	-	4974	8821	3174	4149	12566	4247	3561	3854	3654	4101	3632	5623
ENSBTAG00000009026	795.39	724.907	813.663	645.077	903.663	780.376	716.201	800.525	899.948	806.257	624.813	895.461	1025.98	786.766	849.101	1443.55	910.274	757.61	1527.58	844.331	1587.09	1922.95	622.188	783.857	1116.13	-0.509742	0.00297396	0.0346341	PACS1	29	44153098	44302701	+	4128	protein_coding	phosphofurin acidic cluster sorting protein 1 [Source:VGNC Symbol;Acc:VGNC:32541]	-	763	1279	546	648	1678	613	606	833	779	768	609	816
ENSBTAG00000019371	33.3584	10.202	35.7654	11.9459	81.8575	34.3722	29.5463	20.1813	24.2605	19.9465	6.15579	53.7716	160.808	39.7129	17.5849	9.50488	32.6689	13.9781	233.723	76.6548	102.255	141.6	41.9816	30.1136	79.1339	-1.39509	0.00298262	0.0346822	CNR2	2	129001537	129038262	+	2489	protein_coding	Bos taurus cannabinoid receptor 2 (CNR2), mRNA. [Source:RefSeq mRNA;Acc:NM_001192303]	7tm_1	32	18	24	12	152	27	25	21	21	19	6	49
ENSBTAG00000020886	360.688	320.229	342.752	405.164	362.435	319.534	267.098	348.848	322.318	425.175	326.257	378.596	510.998	363.411	398.173	323.166	411.331	310.313	497.758	604.221	424.998	539.377	507.546	348.258	444.663	-0.35416	0.00298281	0.0346822	UTP25	16	73447321	73474258	-	2654	protein_coding	Bos taurus UTP25, small subunit processor component (UTP25), mRNA. [Source:RefSeq mRNA;Acc:NM_001105352]	-	346	565	230	407	673	251	226	363	279	405	318	345
ENSBTAG00000010318	85.481	105.987	128.159	56.7429	173.409	156.584	113.458	55.7388	53.142	139.625	68.7397	258.981	227.922	69.6849	149.472	121.187	222.742	86.6639	337.423	410.329	278.006	238.882	226.593	116.337	215.355	-0.888933	0.00303082	0.0351366	FDX2	7	14841524	14846130	-	1042	protein_coding	ferredoxin 2 [Source:VGNC Symbol;Acc:VGNC:55209]	Fer2	82	187	86	57	322	123	96	58	46	133	67	236
ENSBTAG00000019961	11.467	9.6352	7.45112	2.98647	8.61658	10.1844	1.18185	1.92203	2.31052	8.39851	6.15579	7.68165	29.9024	11.9888	18.841	1.18811	25.2441	2.79561	27.9191	0	60.714	20.5374	17.2232	6.49925	19.6685	-1.59472	0.00303453	0.0351446	ATP4B	12	86741907	86746988	-	1494	protein_coding	ATPase H+/K+ transporting subunit beta [Source:VGNC Symbol;Acc:VGNC:26298]	-	11	17	5	3	16	8	1	2	2	8	6	7
ENSBTAG00000004422	190.769	220.476	217.573	162.265	221.338	206.233	196.187	227.76	181.376	209.963	251.361	240.326	433.252	231.534	268.798	141.385	390.542	248.809	221.758	419.347	244.986	339.408	264.269	210.469	291.281	-0.468168	0.00304109	0.0351928	ALG14	3	48405843	48504005	+	999	protein_coding	Bos taurus ALG14, UDP-N-acetylglucosaminyltransferase subunit (ALG14), mRNA. [Source:RefSeq mRNA;Acc:NM_001077863]	-	183	389	146	163	411	162	166	237	157	200	245	219
ENSBTAG00000003990	99.0329	93.5181	89.4135	97.558	120.094	114.574	82.7295	100.907	113.216	156.422	81.0513	153.633	140.209	84.671	95.4611	155.642	123.251	79.6749	352.579	182.619	215.162	383.725	162.544	108.512	179.594	-0.728171	0.0030447	0.0351993	ITPRIP	26	24869417	24893385	-	3935	protein_coding	Bos taurus inositol 1,4,5-trisphosphate receptor interacting protein (ITPRIP), mRNA. [Source:RefSeq mRNA;Acc:NM_001101178]	-	95	165	60	98	223	90	70	105	98	149	79	140
ENSBTAG00000047062	27.1037	37.4073	23.8436	6.96843	35.0048	47.1026	9.4548	10.5712	5.77631	34.6439	11.2856	86.6929	114.293	14.2367	22.6092	23.7622	29.699	6.98903	197.827	46.2184	156.578	156.733	88.8072	27.9879	77.9776	-1.48019	0.00305075	0.0352215	LRP3	18	43631532	43646500	+	5192	protein_coding	LDL receptor related protein 3 [Source:VGNC Symbol;Acc:VGNC:30991]	CUB	26	66	16	7	65	37	8	11	5	33	11	79
ENSBTAG00000018343	21.8915	30.0392	17.8827	38.8241	68.9326	75.1096	40.1829	16.3372	34.6578	37.7933	41.0386	53.7716	53.8243	53.2003	45.2184	35.6433	95.0368	23.7627	70.9944	140.91	224.748	96.2015	39.2904	39.7051	79.8936	-1.00494	0.0030868	0.035526	NCR3	23	27703728	27706071	+	672	protein_coding	natural cytotoxicity triggering receptor 3 [Source:VGNC Symbol;Acc:VGNC:31927]	V-set	21	53	12	39	128	59	34	17	30	36	40	49
ENSBTAG00000003418	2411.19	2235.93	2537.85	2223.92	2149.3	2399.69	2485.43	2011.4	2564.68	2654.98	1803.65	2133.3	2836.07	2995.7	2322.47	3440.77	3208.98	2373.47	4337.84	1867.9	3639.65	4348.53	2141.6	2300.94	3046.63	-0.405148	0.00309586	0.0356024	MSN	X	94696646	94769333	-	3964	protein_coding	Bos taurus moesin (MSN), mRNA. [Source:RefSeq mRNA;Acc:NM_001046477]	Band_41	2313	3945	1703	2234	3991	1885	2103	2093	2220	2529	1758	1944
ENSBTAG00000055240	16660.5	1293.38	20130	3548.92	7490.5	7551.7	6702.27	467.053	2256.23	3841.27	1718.49	6360.41	36978.6	9171.44	5144.85	921.973	6812.95	5482.19	44119.4	9526.62	35683.9	48283.4	18388.5	6501.72	20046.7	-1.62451	0.00310976	0.0357035	-	20	71902799	71910531	+	2205	protein_coding	-	C1-set	15982	2282	13508	3565	13909	5932	5671	486	1953	3659	1675	5796
ENSBTAG00000013393	176.174	94.0849	126.669	87.6031	149.713	128.577	133.549	113.4	93.5762	196.315	100.545	105.348	198.02	140.119	165.801	131.88	158.89	124.405	248.081	217.564	177.881	243.206	140.477	125.463	176.939	-0.497721	0.00312313	0.0357481	GEMIN4	19	22088342	22096721	+	4231	protein_coding	gem nuclear organelle associated protein 4 [Source:VGNC Symbol;Acc:VGNC:29317]	-	169	166	85	88	278	101	113	118	81	187	98	96
ENSBTAG00000020351	0	0	0	0	0	0	0	0.961014	0	1.04981	0	0	0	4.4958	3.7682	1.18811	8.9097	1.39781	0	0	13.8471	0	4.3058	0.167569	3.44659	-3.74741	0.00313474	1	SLC34A1	7	38883110	38898157	+	2866	protein_coding	Bos taurus solute carrier family 34 member 1 (SLC34A1), mRNA. [Source:RefSeq mRNA;Acc:NM_001103223]	Na_Pi_cotrans	0	0	0	0	0	0	0	1	0	1	0	0
ENSBTAG00000014114	48.9952	40.2411	26.824	36.8331	47.9297	63.6522	28.3644	50.9338	39.2789	50.3911	41.0386	36.2135	95.0231	62.9412	45.2184	62.9698	62.3679	43.332	45.4683	60.873	200.25	41.0748	64.587	42.558	71.2823	-0.744096	0.00314236	0.0359403	KLHL26	7	4528389	4555291	-	3304	protein_coding	kelch like family member 26 [Source:VGNC Symbol;Acc:VGNC:30654]	BTB	47	71	18	37	89	50	24	53	34	48	40	33
ENSBTAG00000030939	63.5895	64.6125	61.0992	50.77	93.7053	91.6592	49.6377	46.1287	58.9183	49.3413	35.9088	103.154	93.6941	79.4259	56.523	90.2963	109.886	68.4925	153.954	69.8912	129.949	271.31	65.1253	64.0437	108.05	-0.753021	0.00314625	0.0359463	ZNF575	18	51736504	51738764	+	1136	protein_coding	zinc finger protein 575 [Source:NCBI gene;Acc:504571]	-	61	114	41	51	174	72	42	48	51	47	35	94
ENSBTAG00000020713	8.33961	9.06843	16.3925	8.95941	7.00097	10.1844	24.8189	15.3762	19.6394	27.2952	11.2856	7.68165	17.2769	32.9692	22.6092	8.31677	7.42475	13.9781	207.399	0	131.014	101.606	0.538225	13.8369	49.3757	-1.84204	0.00317938	0.0361387	BACH2	9	60047260	60341240	+	3582	protein_coding	BTB domain and CNC homolog 2 [Source:VGNC Symbol;Acc:VGNC:26403]	BTB	8	16	11	9	13	8	21	16	17	26	11	7
ENSBTAG00000000285	192.853	139.427	205.651	103.531	275.192	187.137	267.098	140.308	197.55	279.251	202.115	267.76	429.93	216.548	247.445	171.088	467.759	213.864	297.538	436.256	318.482	261.582	298.715	204.823	305.382	-0.576602	0.00320055	0.0363232	GUF1	6	63290365	63314983	+	2286	protein_coding	Bos taurus GUF1 homolog, GTPase (GUF1), mRNA. [Source:RefSeq mRNA;Acc:NM_001102067]	GTP_EFTU	185	246	138	104	511	147	226	146	171	266	197	244
ENSBTAG00000021582	360.688	211.408	365.105	233.94	498.146	263.52	471.558	226.799	253.002	690.778	415.516	819.742	1457.24	354.419	244.933	237.622	858.301	419.342	1165.42	905.204	1167.41	1136.04	413.357	400.85	759.936	-0.923158	0.00320961	0.0363698	NCAPG	6	37277323	37378124	+	3765	protein_coding	Bos taurus non-SMC condensin I complex subunit G (NCAPG), mRNA. [Source:RefSeq mRNA;Acc:NM_001102376]	-	346	373	245	235	925	207	399	236	219	658	405	747
ENSBTAG00000033504	263.74	193.271	207.141	175.206	217.03	263.52	282.462	146.074	222.965	327.542	188.778	256.787	368.131	313.957	228.604	249.503	264.321	223.649	584.706	467.82	250.312	362.107	283.106	228.71	326.929	-0.518527	0.00321669	0.036422	MAK16	27	29204700	29214791	+	2045	protein_coding	Bos taurus MAK16 homolog (MAK16), mRNA. [Source:RefSeq mRNA;Acc:NM_001075170]	-	253	341	139	176	403	207	239	152	193	312	184	234
ENSBTAG00000018425	900.678	1038.33	913.508	1191.6	735.64	972.606	715.02	875.484	875.688	832.503	1016.73	1155.54	1459.24	1022.8	974.708	1012.27	1170.14	958.894	1124.74	1457.57	1332.51	1265.75	1065.69	935.278	1167.66	-0.320553	0.00323964	0.0366536	PSMD7	18	36981270	36989873	-	1791	protein_coding	proteasome 26S subunit, non-ATPase 7 [Source:VGNC Symbol;Acc:VGNC:33471]	Mov34	864	1832	613	1197	1366	764	605	911	758	793	991	1053
ENSBTAG00000009902	312.735	217.642	235.456	257.832	307.504	263.52	135.913	88.4133	122.458	229.909	107.726	234.839	600.041	256.261	151.984	188.909	397.967	192.897	552.001	158.946	499.559	936.073	294.947	209.496	384.508	-0.876295	0.00325626	0.0367793	AKR1B1	4	98115288	98132148	-	1410	protein_coding	Bos taurus aldo-keto reductase family 1, member B1 (aldose reductase) (AKR1B1), mRNA. [Source:RefSeq mRNA;Acc:NM_001012519]	Aldo_ket_red	300	384	158	259	571	207	115	92	106	219	105	214
ENSBTAG00000005211	15685.8	13384.4	19344.6	10244.6	21306.1	18550.8	15340.4	9504.43	10757.8	18280.4	15004.7	25097	32816.2	18624.6	18822.2	12810.2	25507	15234.7	25055.4	29684.6	32994.3	30963.9	17775.4	16041.8	23662.6	-0.560789	0.00325826	0.0367793	RPL4	10	13357473	13362297	-	1562	protein_coding	Bos taurus ribosomal protein L4 (RPL4), mRNA. [Source:RefSeq mRNA;Acc:NM_001014894]	-	15047	23615	12981	10291	39563	14572	12980	9890	9312	17413	14625	22870
ENSBTAG00000031875	2175.6	2313.58	2239.81	2108.45	3147.2	2982.74	1952.42	1454.98	1818.38	2073.38	2051.93	4123.95	4119.22	2544.62	2415.42	2155.23	4791.93	2235.09	3022.45	4456.13	4202.05	5070.58	3070.04	2370.2	3462.07	-0.54655	0.0032614	0.0367865	BANF1	29	44093697	44095654	+	1151	protein_coding	Bos taurus barrier to autointegration factor 1 (BANF1), mRNA. [Source:RefSeq mRNA;Acc:NM_182988]	-	2087	4082	1503	2118	5844	2343	1652	1514	1574	1975	2000	3758
ENSBTAG00000006377	662.999	589.448	800.251	452.948	804.573	595.785	622.835	584.297	614.599	462.968	413.464	632.09	849.892	611.429	690.837	860.191	657.833	571.702	839.967	791.349	1103.5	1350.06	703.46	603.021	820.93	-0.445238	0.00327098	0.0368085	MYO1G	4	76617184	76633185	+	4260	protein_coding	myosin IG [Source:VGNC Symbol;Acc:VGNC:31822]	Myosin_head	636	1040	537	455	1494	468	527	608	532	441	403	576
ENSBTAG00000020226	157.41	130.359	152.003	148.328	210.568	156.584	154.822	147.996	125.923	183.717	124.142	350.064	358.164	192.57	192.178	129.504	310.354	156.554	264.833	305.492	412.216	303.737	219.058	170.16	258.606	-0.604272	0.00327425	0.0368085	CHRAC1	14	3153138	3156593	-	1118	protein_coding	chromatin accessibility complex subunit 1 [Source:VGNC Symbol;Acc:VGNC:27315]	-	151	230	102	149	391	123	131	154	109	175	121	319
ENSBTAG00000005129	109.457	61.7786	108.786	56.7429	112.554	49.6487	189.096	40.3626	82.0235	206.813	70.7916	215.086	354.841	75.6793	59.0352	71.2866	357.873	78.2771	491.377	381.02	369.61	257.258	94.1894	108.595	235.495	-1.11773	0.00327506	0.0368085	CEP55	26	14823940	14845414	+	2709	protein_coding	centrosomal protein 55 [Source:VGNC Symbol;Acc:VGNC:27206]	-	105	109	73	57	209	39	160	42	71	197	69	196
ENSBTAG00000005664	4719.18	4907.15	4741.9	5179.53	4621.18	4982.69	4700.22	3494.25	4752.74	5144.09	5895.2	5509.94	9308.94	6079.07	5050.65	4195.21	7788.56	5403.92	7022.86	6511.15	7058.8	6276.88	4530.78	4887.34	6293.35	-0.364841	0.00327588	0.0368085	YWHAE	19	22514070	22548856	-	1887	protein_coding	Bos taurus tyrosine 3-monooxygenase/tryptophan 5-monooxygenase activation protein epsilon (YWHAE), mRNA. [Source:RefSeq mRNA;Acc:NM_174491]	-	4527	8658	3182	5203	8581	3914	3977	3636	4114	4900	5746	5021
ENSBTAG00000014595	281.462	272.62	302.516	359.372	517.533	333.538	417.193	387.289	331.56	448.271	245.206	519.06	855.208	310.96	292.664	344.552	295.505	303.324	812.846	880.403	1025.75	1420.32	414.433	367.968	632.36	-0.781328	0.00328455	0.0368778	LIG1	18	54865681	54893345	-	3438	protein_coding	DNA ligase 1 [Source:VGNC Symbol;Acc:VGNC:30882]	DNA_ligase_A_M	270	481	203	361	961	262	353	403	287	427	239	473
ENSBTAG00000017656	157.41	102.02	132.63	93.576	174.486	176.953	49.6377	87.4523	77.4025	123.878	86.1811	223.865	221.942	112.395	151.984	87.9201	175.224	136.985	295.943	171.346	358.958	505.869	182.458	123.791	218.275	-0.818614	0.00329685	0.0369876	ST3GAL3	3	102126891	102311428	-	2225	protein_coding	ST3 beta-galactoside alpha-2,3-sialyltransferase 3 [Source:VGNC Symbol;Acc:VGNC:54493]	Glyco_transf_29	151	180	89	94	324	139	42	91	67	118	84	204
ENSBTAG00000013629	42.7405	31.7395	40.2361	14.9323	71.6253	38.1913	28.3644	24.9864	8.08683	72.4372	31.8049	120.712	108.978	51.7017	46.4745	24.9503	57.913	43.332	141.191	183.746	171.49	101.606	97.4188	43.8214	93.5274	-1.09417	0.00331368	0.0371481	WRB	1	139443100	139458044	+	1351	protein_coding	Bos taurus tryptophan rich basic protein (WRB), mRNA. [Source:RefSeq mRNA;Acc:NM_001034359]	-	41	56	27	15	133	30	24	26	7	69	31	110
ENSBTAG00000007435	430.532	341.199	320.398	264.8	565.463	454.477	494.014	271.006	336.181	717.023	363.192	618.922	810.022	481.051	452.184	382.571	732.08	374.612	829.597	881.531	721.112	980.391	540.378	431.434	653.23	-0.598536	0.00334082	0.0373953	NOLC1	26	22820386	22829196	+	2554	protein_coding	Bos taurus nucleolar and coiled-body phosphoprotein 1 (NOLC1), mRNA. [Source:RefSeq mRNA;Acc:NM_001075608]	-	413	602	215	266	1050	357	418	282	291	683	354	564
ENSBTAG00000009855	209.533	130.359	159.454	137.378	133.018	190.957	203.278	154.723	169.823	196.315	142.609	178.873	175.427	259.258	182.13	187.721	178.194	205.477	277.596	201.783	346.176	175.108	247.584	167.193	221.496	-0.412381	0.00334859	0.0374252	FAN1	21	27412384	27435334	+	4828	protein_coding	Bos taurus FANCD2 and FANCI associated nuclease 1 (FAN1), mRNA. [Source:RefSeq mRNA;Acc:NM_001164670]	-	201	230	107	138	247	150	172	161	147	187	139	163
ENSBTAG00000012177	977.819	1133.55	1455.95	1008.43	1838.56	1326.51	1050.67	636.191	724.349	1209.39	1011.6	1835.91	2390.86	1481.37	1379.16	984.943	3500.03	1087.49	1248.38	2430.41	2342.28	2300.19	1273.98	1184.08	1856.28	-0.648384	0.00335368	0.0374252	SNRPD2	18	53253415	53257036	-	1294	protein_coding	small nuclear ribonucleoprotein D2 polypeptide [Source:VGNC Symbol;Acc:VGNC:35079]	LSM	938	2000	977	1013	3414	1042	889	662	627	1152	986	1673
ENSBTAG00000007102	195.981	122.424	220.553	98.5535	258.497	92.9322	225.733	118.205	114.371	300.247	137.479	376.401	473.786	197.066	149.472	103.366	405.391	162.145	467.446	663.966	563.469	471.279	216.367	188.448	352.159	-0.902347	0.00335705	0.0374345	GTSE1	5	116612064	116631552	+	3665	protein_coding	G2 and S-phase expressed 1 [Source:VGNC Symbol;Acc:VGNC:29711]	-	188	216	148	99	480	73	191	123	99	286	134	343
ENSBTAG00000038691	331.499	319.095	239.926	339.462	403.363	408.647	391.193	315.213	258.779	312.845	337.543	433.465	475.78	390.386	415.758	362.373	562.796	300.528	375.712	415.965	643.356	545.863	432.733	340.919	447.386	-0.390917	0.00336748	0.0374535	DPH7	11	106522808	106541868	-	1311	protein_coding	diphthamide biosynthesis 7 [Source:VGNC Symbol;Acc:VGNC:28182]	-	318	563	161	341	749	321	331	328	224	298	329	395
ENSBTAG00000000162	670.296	740.21	606.522	743.631	651.629	872.035	646.472	436.301	598.425	578.448	681.241	798.892	1241.28	720.827	700.885	659.401	1115.2	693.311	890.221	1422.62	738.155	831.224	869.772	668.675	898.445	-0.42636	0.00336907	0.0374535	ANAPC16	28	28287394	28297656	+	1222	protein_coding	Bos taurus anaphase promoting complex subunit 16 (ANAPC16), mRNA. [Source:RefSeq mRNA;Acc:NM_001014960]	-	643	1306	407	747	1210	685	547	454	518	551	664	728
ENSBTAG00000048631	84.4385	38.5408	77.4917	48.779	84.0116	119.666	107.548	47.0897	73.9367	203.664	55.4021	147.049	209.317	90.6654	72.8519	64.1579	142.555	86.6639	466.648	174.728	202.38	375.078	96.8805	90.6348	180.175	-0.994302	0.00337129	0.0374535	-	1	4381315	4431774	+	3886	protein_coding	T cell lymphoma invasion and metastasis 1 [Source:NCBI gene;Acc:536517]	RhoGEF	81	68	52	49	156	94	91	49	64	194	54	134
ENSBTAG00000049156	334.627	311.16	320.398	347.426	325.814	288.981	316.736	306.564	306.144	262.454	301.634	389.569	446.542	343.18	363.003	463.363	579.13	385.794	409.215	428.365	357.893	292.928	306.25	317.626	397.788	-0.321593	0.00338531	0.0375785	CBX4	19	52701295	52707712	+	2805	protein_coding	chromobox 4 [Source:NCBI gene;Acc:767865]	Chromo	321	549	215	349	605	227	268	319	265	250	294	355
ENSBTAG00000006357	3.12735	7.93487	23.8436	2.98647	18.8488	20.3687	11.8185	0.961014	0	32.5442	22.5712	18.6554	66.4497	4.4958	12.5607	3.56433	10.3946	6.98903	149.966	64.2548	83.0823	136.195	7.53515	13.6383	49.5898	-1.86764	0.00339556	0.0376009	CRIP3	23	16899607	16902449	-	939	protein_coding	Bos taurus cysteine rich protein 3 (CRIP3), mRNA. [Source:RefSeq mRNA;Acc:NM_001192689]	LIM	3	14	16	3	35	16	10	1	0	31	22	17
ENSBTAG00000001161	477.443	281.121	324.869	255.841	449.139	394.644	390.011	266.201	292.281	413.627	382.685	437.854	734.934	421.856	356.723	226.929	568.736	472.458	1112.78	465.565	571.99	568.562	473.638	363.81	543.106	-0.57906	0.00339893	0.0376009	SINHCAF	5	78658638	78688163	+	2714	protein_coding	Bos taurus SIN3-HDAC complex associated factor (SINHCAF), mRNA. [Source:RefSeq mRNA;Acc:NM_001076116]	-	458	496	218	257	834	310	330	277	253	394	373	399
ENSBTAG00000031107	15.6368	13.6026	13.412	6.96843	7.5395	15.2765	3.54555	12.4932	11.5526	20.9963	10.2597	0	15.2834	13.4874	17.5849	21.386	0	6.98903	107.688	23.6728	34.0851	72.4214	27.4495	10.9403	30.9134	-1.50606	0.00339987	0.0376009	HS3ST3A1	19	31738492	31823297	-	2146	protein_coding	heparan sulfate-glucosamine 3-sulfotransferase 3A1 [Source:NCBI gene;Acc:521959]	Sulfotransfer_1	15	24	9	7	14	12	3	13	10	20	10	0
ENSBTAG00000008004	222.042	187.036	247.377	220.999	284.347	215.144	146.549	118.205	271.486	258.254	74.8955	133.88	904.38	364.16	241.165	191.286	262.836	265.583	855.921	103.709	410.086	493.979	98.4952	198.351	381.055	-0.942927	0.00340155	0.0376009	NCF2	16	64606142	64652347	-	4235	protein_coding	neutrophil cytosolic factor 2 [Source:VGNC Symbol;Acc:VGNC:31912]	TPR_1	213	330	166	222	528	169	124	123	235	246	73	122
ENSBTAG00000031837	352.348	241.447	371.066	240.909	518.61	314.442	371.101	210.462	219.5	604.693	310.867	691.349	873.814	409.867	345.418	266.137	588.04	269.776	939.678	765.421	1011.9	1345.74	382.14	370.566	654.357	-0.8206	0.00340955	0.0376009	IMPDH2	22	50962854	50967685	+	1650	protein_coding	Bos taurus inosine monophosphate dehydrogenase 2 (IMPDH2), mRNA. [Source:RefSeq mRNA;Acc:NM_001034416]	CBS	338	426	249	242	963	247	314	219	190	576	303	630
ENSBTAG00000018347	14.5943	1.13355	8.94135	32.8512	13.4634	17.8226	21.2733	19.2203	3.46578	148.024	15.3895	80.1086	58.4757	11.9888	15.0728	2.37622	20.7893	15.3759	754.614	107.091	265.224	321.032	38.7522	31.3573	146.436	-2.22486	0.00341962	0.0376748	IL33	8	38472459	38546405	-	2388	protein_coding	Bos taurus interleukin 33 (IL33), mRNA. [Source:RefSeq mRNA;Acc:NM_001075297]	-	14	2	6	33	25	14	18	20	3	141	15	73
ENSBTAG00000023462	10830	8995.88	12231.8	6491.59	16377.4	14706.2	10348.3	6166.83	6601.16	12392	10605.4	22471	22670	12544	14418.4	8228.85	19983	10559	18045.3	28457	27699.4	23950.9	16267.3	11518.1	18438.5	-0.67882	0.00343078	0.0377412	RPS6	8	24916124	24920698	+	1147	protein_coding	Bos taurus ribosomal protein S6 (RPS6), mRNA. [Source:RefSeq mRNA;Acc:NM_001015548]	-	10389	15872	8208	6521	30411	11552	8756	6417	5714	11804	10337	20477
ENSBTAG00000014156	263.74	165.499	225.024	122.445	208.952	180.772	183.187	174.905	335.026	213.112	196.985	168.996	447.871	338.684	254.982	289.899	256.896	246.014	658.892	174.728	232.204	275.634	204.526	203.22	307.303	-0.599548	0.00344091	0.037796	AMN1	5	78176178	78261615	+	2447	protein_coding	Bos taurus antagonist of mitotic exit network 1 homolog (AMN1), mRNA. [Source:RefSeq mRNA;Acc:NM_001075858]	-	253	292	151	123	388	142	155	182	290	203	192	154
ENSBTAG00000020983	97.9904	95.2185	160.944	76.6527	111.477	156.584	61.4562	71.1151	92.4209	125.978	59.506	331.408	214.633	137.122	70.3398	100.989	250.956	74.0837	297.538	268.292	410.086	443.176	272.342	120.063	230.869	-0.945485	0.00345561	0.0379008	RRAS	18	56042097	56045849	-	916	protein_coding	Bos taurus RAS related (RRAS), mRNA. [Source:RefSeq mRNA;Acc:NM_001038688]	Ras	94	168	108	77	207	123	52	74	80	120	58	302
ENSBTAG00000049543	163.665	197.805	196.71	116.472	260.651	184.591	161.914	110.517	140.942	233.059	160.051	479.554	572.132	274.993	232.372	152.078	543.492	145.372	344.602	514.038	430.324	273.472	261.039	200.494	340.356	-0.763453	0.0034716	0.0380184	-	1	158271677	158272330	-	624	protein_coding	-	-	157	349	132	117	484	145	137	115	122	222	156	437
ENSBTAG00000006080	17.7217	10.7688	20.8631	7.96392	32.3122	22.9148	4.7274	6.7271	0	12.5978	22.5712	20.8502	29.9024	27.7241	25.1213	11.8811	20.7893	9.78464	14.3584	21.4183	121.428	69.1786	70.5075	15.0015	38.3722	-1.35504	0.00347454	0.0380184	MAST1	7	12679399	12704101	-	4915	protein_coding	Bos taurus microtubule associated serine/threonine kinase 1 (MAST1), mRNA. [Source:RefSeq mRNA;Acc:NM_001191528]	Pkinase	17	19	14	8	60	18	4	7	0	12	22	19
ENSBTAG00000016817	517.056	391.643	365.105	370.322	583.235	440.473	540.106	367.107	540.662	540.654	407.308	603.558	765.501	549.237	536.341	455.046	705.351	512.995	535.25	703.421	644.421	617.203	614.115	472.269	603.534	-0.353819	0.00347575	0.0380184	SNRNP40	2	122347180	122372981	+	1554	protein_coding	Bos taurus small nuclear ribonucleoprotein U5 subunit 40 (SNRNP40), mRNA. [Source:RefSeq mRNA;Acc:NM_001046382]	WD40	496	691	245	372	1083	346	457	382	468	515	397	550
ENSBTAG00000021346	62.5471	40.2411	46.197	33.8467	96.9365	45.8296	100.457	60.5439	60.0736	121.778	78.9993	121.809	259.154	86.1696	55.267	32.079	133.645	71.2881	157.145	248.001	161.904	144.843	120.562	72.4383	133.642	-0.8852	0.00348017	0.0380283	CCDC34	15	58043890	58088286	-	1098	protein_coding	coiled-coil domain containing 34 [Source:VGNC Symbol;Acc:VGNC:54860]	-	60	71	31	34	180	36	85	63	52	116	77	111
ENSBTAG00000004268	439.914	841.663	791.309	648.064	658.091	546.136	394.738	416.119	637.704	448.271	581.722	936.064	962.856	776.275	700.885	489.501	1079.56	464.071	653.308	1429.39	1984.39	1461.4	716.916	611.65	974.413	-0.671603	0.00351143	0.0382913	TRAPPC5	7	16526036	16528271	+	641	protein_coding	trafficking protein particle complex 5 [Source:VGNC Symbol;Acc:VGNC:36291]	TRAPP_Bet3	422	1485	531	651	1222	429	334	433	552	427	567	853
ENSBTAG00000042553	14.5943	7.93487	22.3534	4.97745	10.7707	34.3722	24.8189	6.7271	15.0184	6.29888	15.3895	15.3633	27.9089	13.4874	26.3774	4.75244	117.311	19.5693	32.7053	91.3094	15.9774	15.1328	30.1406	14.8849	35.8793	-1.27697	0.00351663	0.0383128	RF00608	2	124853745	124853818	+	74	snoRNA	small nucleolar RNA, C/D box 99 [Source:HGNC Symbol;Acc:HGNC:32762]	-	14	14	15	5	20	27	21	7	13	6	15	14
ENSBTAG00000001793	50.0377	35.1401	38.7458	27.8737	64.6243	86.567	50.8196	59.5829	30.0368	43.0424	56.4281	73.5244	61.1337	62.9412	52.7548	30.8908	120.281	55.9122	126.035	170.219	127.819	90.7969	63.5106	51.3686	87.4813	-0.767227	0.00352256	0.0383261	HSD11B1L	7	18611628	18616460	-	1921	protein_coding	Bos taurus hydroxysteroid 11-beta dehydrogenase 1 like (HSD11B1L), mRNA. [Source:RefSeq mRNA;Acc:NM_206969]	adh_short	48	62	26	28	120	68	43	62	26	41	55	67
ENSBTAG00000004635	317.948	249.948	314.437	220.003	333.892	221.51	273.007	300.797	300.368	357.987	232.894	300.682	363.48	251.016	275.079	359.997	393.512	266.981	457.076	419.347	614.596	562.076	325.088	285.29	389.841	-0.450172	0.00352307	0.0383261	LLGL1	19	34398896	34413732	-	4317	protein_coding	Bos taurus LLGL1, scribble cell polarity complex component (LLGL1), mRNA. [Source:RefSeq mRNA;Acc:NM_001080342]	-	305	441	211	221	620	174	231	313	260	341	227	274
ENSBTAG00000002719	63.5895	55.5441	55.1383	47.7835	46.8526	35.6452	96.9117	44.2067	60.0736	176.369	68.7397	108.64	256.496	86.9189	48.9866	53.4649	111.371	62.9012	193.839	120.619	265.224	305.899	55.9754	71.6245	141.972	-0.989374	0.00353568	0.0383813	ORC1	3	93962136	93993700	+	2790	protein_coding	Bos taurus origin recognition complex subunit 1 (ORC1), mRNA. [Source:RefSeq mRNA;Acc:NM_001014918]	BAH	61	98	37	48	87	28	82	46	52	168	67	99
ENSBTAG00000010604	179.302	82.7494	65.5699	85.6121	116.324	92.9322	99.2754	55.7388	51.9868	153.273	100.545	145.951	246.528	127.381	115.558	81.9796	106.916	89.4595	259.249	272.801	176.816	233.478	151.78	102.438	169.268	-0.726244	0.00354215	0.0383959	PNO1	11	66589551	66598955	+	1285	protein_coding	Bos taurus partner of NOB1 homolog (PNO1), mRNA. [Source:RefSeq mRNA;Acc:NM_183085]	-	172	146	44	86	216	73	84	58	45	146	98	133
ENSBTAG00000006671	626.513	471.558	561.815	458.921	659.707	737.093	687.837	477.624	441.31	577.398	537.606	781.334	861.853	617.424	661.947	560.788	761.779	540.951	759.4	1163.35	1033.2	924.183	726.604	584.893	782.862	-0.421192	0.00354255	0.0383959	DDX27	13	77328694	77345950	+	2522	protein_coding	Bos taurus DEAD-box helicase 27 (DDX27), mRNA. [Source:RefSeq mRNA;Acc:NM_001080271]	DEAD	601	832	377	461	1225	579	582	497	382	550	524	712
ENSBTAG00000010715	508.716	667.096	566.285	533.583	752.873	793.106	671.291	455.521	413.583	659.283	723.306	802.184	992.094	702.095	758.665	427.719	1039.46	585.68	743.447	1593.97	1091.79	1077.67	936.512	628.902	904.464	-0.524076	0.00354965	0.0384162	MRPL37	3	92016377	92033861	-	1522	protein_coding	Bos taurus mitochondrial ribosomal protein L37 (MRPL37), mRNA. [Source:RefSeq mRNA;Acc:NM_001083400]	-	488	1177	380	536	1398	623	568	474	358	628	705	731
ENSBTAG00000019542	251.231	183.636	239.926	265.796	236.417	338.63	228.097	217.189	250.692	217.312	199.037	307.266	534.92	282.486	226.092	220.988	362.328	253.003	540.036	291.965	298.244	422.638	310.018	244.602	340.247	-0.480032	0.00355975	0.0384418	MRPL39	1	10823242	10849340	+	2065	protein_coding	mitochondrial ribosomal protein L39 [Source:VGNC Symbol;Acc:VGNC:31634]	-	241	324	161	267	439	266	193	226	217	207	194	280
ENSBTAG00000015074	177.217	68.0132	479.852	160.274	433.522	399.736	34.2737	57.6609	28.8815	413.627	82.0772	684.764	788.093	189.573	151.984	116.435	240.562	209.671	1654.41	422.729	2044.04	3015.76	547.375	251.658	852.784	-1.76104	0.00357503	0.0385312	PTGDS	11	106021670	106024967	+	1055	protein_coding	prostaglandin D2 synthase [Source:NCBI gene;Acc:286858]	-	170	120	322	161	805	314	29	60	25	394	80	624
ENSBTAG00000015032	572.306	219.909	372.556	342.448	514.84	310.623	349.828	103.79	270.331	302.346	165.18	364.33	633.266	498.285	175.849	130.692	510.823	339.667	1358.47	488.111	903.254	1493.83	434.886	324.041	633.375	-0.967217	0.00357658	0.0385312	CD14	7	51762895	51765768	-	2790	protein_coding	CD14 molecule [Source:VGNC Symbol;Acc:VGNC:27003]	-	549	388	250	344	956	244	296	108	234	288	161	332
ENSBTAG00000025211	298.141	323.063	357.654	267.787	415.211	302.984	216.279	280.616	277.263	214.162	292.4	433.465	445.877	323.698	375.564	307.72	645.953	268.379	450.695	311.128	526.188	599.908	442.421	306.585	427.048	-0.477095	0.00359458	0.0385803	ING1	12	85262891	85269328	+	1747	protein_coding	inhibitor of growth family member 1 [Source:VGNC Symbol;Acc:VGNC:30194]	-	286	570	240	269	771	238	183	292	240	204	285	395
ENSBTAG00000009854	191.811	130.925	186.278	91.5851	177.178	145.127	127.64	98.0235	117.837	227.81	138.505	185.457	353.512	137.871	174.593	188.909	221.257	127.2	342.209	231.092	236.465	279.957	172.77	151.515	224.167	-0.567638	0.00359483	0.0385803	MPHOSPH10	21	27396948	27409258	+	2188	protein_coding	Bos taurus M-phase phosphoprotein 10 (MPHOSPH10), mRNA. [Source:RefSeq mRNA;Acc:NM_001046317]	-	184	231	125	92	329	114	108	102	102	217	135	169
ENSBTAG00000007749	257.485	188.737	271.221	219.008	330.661	243.151	239.916	275.811	232.207	286.599	202.115	323.727	362.151	260.007	302.712	295.839	372.722	241.82	399.642	369.747	655.072	484.25	212.061	255.887	359.639	-0.490345	0.00359856	0.0385803	TONSL	14	496271	507275	+	4211	protein_coding	Bos taurus tonsoku like, DNA repair protein (TONSL), mRNA. [Source:RefSeq mRNA;Acc:NM_001075188]	-	247	333	182	220	614	191	203	287	201	273	197	295
ENSBTAG00000019529	0	0.566777	7.45112	0.99549	0	1.27304	0	1.92203	1.15526	2.09963	0	0	0	1.4986	1.25607	1.18811	0	2.79561	15.9538	31.5638	0	47.5603	3.76758	1.28861	9.59853	-2.97588	0.00359933	1	ATP8A2	12	33380874	33831448	-	3602	protein_coding	Bos taurus ATPase, aminophospholipid transporter, class I, type 8A, member 2 (ATP8A2), mRNA. [Source:RefSeq mRNA;Acc:NM_001163802]	E1-E2_ATPase	0	1	5	1	0	1	0	2	1	2	0	0
ENSBTAG00000002609	28.1462	56.1109	4.47067	14.9323	0.538536	2.54609	31.91	7.68811	15.0184	11.548	9.23369	4.38951	212.639	74.93	6.28034	28.5146	172.254	5.59122	228.937	0	0	201.05	3.22935	15.5444	84.8569	-2.44482	0.00359955	0.0385803	TMIGD1	19	21398194	21413013	-	1972	protein_coding	transmembrane and immunoglobulin domain containing 1 [Source:VGNC Symbol;Acc:VGNC:55877]	I-set	27	99	3	15	1	2	27	8	13	11	9	4
ENSBTAG00000015833	755.777	587.747	655.699	468.876	984.982	777.83	715.02	833.199	712.796	669.781	522.216	1098.48	1109.05	693.852	852.87	791.281	620.709	784.169	1300.23	1167.86	1771.36	1595.43	968.805	731.867	1059.6	-0.534042	0.00360637	0.0385803	DHX30	22	51910393	51929087	-	3801	protein_coding	Bos taurus DExH-box helicase 30 (DHX30), mRNA. [Source:RefSeq mRNA;Acc:NM_001076535]	Helicase_C	725	1037	440	471	1829	611	605	867	617	638	509	1001
ENSBTAG00000046033	369.028	340.633	296.555	366.34	370.513	358.998	320.282	241.215	296.902	369.535	378.581	579.416	531.598	393.383	378.076	443.165	544.977	321.495	534.452	662.839	480.386	579.371	375.681	357.333	476.857	-0.415914	0.0036094	0.0385803	UBFD1	25	21228703	21240606	+	1292	protein_coding	Bos taurus ubiquitin family domain containing 1 (UBFD1), mRNA. [Source:RefSeq mRNA;Acc:NM_001105501]	ubiquitin	354	601	199	368	688	282	271	251	257	352	369	528
ENSBTAG00000052352	18.7641	6.80132	10.4316	9.9549	5.38536	17.8226	9.4548	13.4542	4.62104	6.29888	5.12983	8.77903	31.2314	7.493	2.51213	10.693	0	1.39781	134.81	13.5273	64.9746	102.687	4.3058	9.74147	33.9665	-1.81148	0.00362643	0.0386495	-	23	7737026	7738241	+	1082	lncRNA	-	-	18	12	7	10	10	14	8	14	4	6	5	8
ENSBTAG00000017418	242.891	175.134	220.553	123.441	301.58	208.779	243.461	194.125	157.116	256.155	139.531	238.131	285.734	225.539	254.982	241.186	200.468	251.605	377.307	244.619	590.098	504.788	241.663	208.408	310.726	-0.576116	0.00363732	0.0387375	RRP1B	1	143729215	143755086	+	3603	protein_coding	ribosomal RNA processing 1B [Source:VGNC Symbol;Acc:VGNC:34170]	-	233	309	148	124	560	164	206	202	136	244	136	217
ENSBTAG00000007620	681.763	536.737	715.308	446.975	930.052	819.84	710.292	494.922	564.923	685.529	638.15	1200.53	1113.7	702.095	699.629	503.758	904.334	601.056	1230.83	1783.35	1720.23	1809.45	1002.18	702.085	1097.33	-0.644515	0.00366448	0.0389061	INTS11	16	51201649	51211966	+	2671	protein_coding	Bos taurus integrator complex subunit 11 (INTS11), mRNA. [Source:RefSeq mRNA;Acc:NM_001101108]	-	654	947	480	449	1727	644	601	515	489	653	622	1094
ENSBTAG00000003959	22.9339	6.80132	32.7849	9.9549	28.5424	20.3687	11.8185	8.64913	9.24209	35.6937	25.6491	62.5506	62.4627	18.7325	23.8653	8.31677	26.7291	12.5802	208.197	71.0185	60.714	157.814	16.685	22.9158	60.6468	-1.40992	0.00366723	0.0389061	ARHGAP24	6	100718857	100887281	+	2692	protein_coding	Bos taurus Rho GTPase activating protein 24 (ARHGAP24), mRNA. [Source:RefSeq mRNA;Acc:NM_001102234]	RhoGAP	22	12	22	10	53	16	10	9	8	34	25	57
ENSBTAG00000010698	228.297	182.502	248.868	133.396	325.276	301.711	335.646	268.123	202.171	235.158	214.427	506.989	409.33	270.497	330.346	248.315	291.05	339.667	395.654	679.748	507.015	508.031	400.44	265.214	398.19	-0.587097	0.00366797	0.0389061	VARS2	23	28146081	28159087	-	4203	protein_coding	valyl-tRNA synthetase 2, mitochondrial [Source:VGNC Symbol;Acc:VGNC:36766]	-	219	322	167	134	604	237	284	279	175	224	209	462
ENSBTAG00000008836	9.38206	5.10099	2.98045	3.98196	3.23122	5.09218	3.54555	8.64913	5.77631	2.09963	0	0	2.65799	5.9944	6.28034	3.56433	4.45485	6.98903	14.3584	13.5273	53.2579	32.4275	3.76758	4.15329	13.3891	-1.68058	0.00366965	1	ZNF782	8	83428998	83435694	-	2392	protein_coding	zinc finger protein 782 [Source:VGNC Symbol;Acc:VGNC:55091]	zf-C2H2	9	9	2	4	6	4	3	9	5	2	0	0
ENSBTAG00000016887	388.834	392.776	406.831	364.349	294.579	373.002	280.099	317.135	308.455	262.454	344.724	308.363	554.19	373.152	493.634	501.382	380.147	381.601	422.775	350.583	379.196	383.725	371.914	336.8	417.482	-0.311087	0.00367038	0.0389061	TAF11	23	8887254	8894899	-	1231	protein_coding	Bos taurus TATA-box binding protein associated factor 11 (TAF11), mRNA. [Source:RefSeq mRNA;Acc:NM_001034276]	-	373	693	273	366	547	293	237	330	267	250	336	281
ENSBTAG00000002756	184.514	116.756	220.553	96.5625	191.18	109.482	219.824	115.322	159.426	354.837	174.414	411.517	605.357	162.598	119.326	114.059	524.187	169.134	582.313	670.73	477.191	438.852	241.125	196.199	373.17	-0.928389	0.00367169	0.0389061	CDCA2	8	72822379	72865583	+	3366	protein_coding	Bos taurus cell division cycle associated 2 (CDCA2), mRNA. [Source:RefSeq mRNA;Acc:NM_001046194]	-	177	206	148	97	355	86	186	120	138	338	170	375
ENSBTAG00000011849	550.414	489.128	579.698	575.393	613.393	485.03	567.288	453.599	499.073	628.839	532.476	568.442	1089.11	594.195	522.524	571.481	546.461	546.542	1020.24	693.275	812.716	963.096	568.366	545.231	720.728	-0.403967	0.00368124	0.0389438	HDAC2	9	36449731	36485327	+	2376	protein_coding	histone deacetylase 2 [Source:VGNC Symbol;Acc:VGNC:50610]	Hist_deacetyl	528	863	389	578	1139	381	480	472	432	599	519	518
ENSBTAG00000010465	116.755	111.655	137.101	97.558	164.792	140.035	128.822	85.5303	108.595	159.572	140.557	172.288	306.998	155.105	123.095	134.256	135.13	123.007	245.688	214.183	183.207	330.76	150.165	130.272	191.054	-0.555757	0.00368198	0.0389438	C29H11orf98	29	40993414	40998547	-	1349	protein_coding	chromosome 29 C11orf98 homolog [Source:NCBI gene;Acc:616423]	-	112	197	92	98	306	110	109	89	94	152	137	157
ENSBTAG00000008826	23.9764	10.202	25.3338	9.9549	26.9268	20.3687	23.637	14.4152	3.46578	64.0387	21.5453	13.1685	45.8503	34.4678	22.6092	7.12866	53.4582	20.9671	63.8152	52.982	87.343	67.0168	44.6727	21.4194	45.4828	-1.09097	0.00369882	0.0390095	RBBP9	13	38548013	38555741	-	1585	protein_coding	RB binding protein 9, serine hydrolase [Source:VGNC Symbol;Acc:VGNC:33775]	-	23	18	17	10	50	16	20	15	3	61	21	12
ENSBTAG00000016726	168.877	166.066	169.886	117.468	147.02	115.847	254.098	167.216	116.681	380.033	155.947	183.262	625.956	165.595	96.7172	125.94	224.227	157.952	750.626	399.056	467.604	610.718	135.633	178.533	341.82	-0.938134	0.00370002	0.0390095	KIF15	22	16507963	16564652	+	4757	protein_coding	Bos taurus kinesin family member 15 (KIF15), mRNA. [Source:RefSeq mRNA;Acc:NM_001192832]	Kinesin	162	293	114	118	273	91	215	174	101	362	152	167
ENSBTAG00000043302	7.29716	3.96744	26.824	1.99098	4.30829	11.4574	10.6367	14.4152	16.1737	2.09963	12.3116	0	33.8893	8.24231	16.3289	15.4454	84.6421	9.78464	27.9191	72.1457	29.8244	0	17.7614	9.29017	28.7258	-1.64452	0.00371434	0.0390576	RF00089	29	41155768	41155835	-	68	snoRNA	-	-	7	7	18	2	8	9	9	15	14	2	12	0
ENSBTAG00000006036	34.4009	13.0359	14.9022	13.9369	28.5424	21.6417	24.8189	17.2983	17.3289	20.9963	21.5453	15.3633	29.2379	16.4846	22.6092	22.5741	68.3077	47.5254	16.7515	41.7093	62.8443	28.1038	36.5993	20.3176	35.7043	-0.796592	0.00371483	0.0390576	ERP27	5	94967133	94991578	+	2330	protein_coding	endoplasmic reticulum protein 27 [Source:VGNC Symbol;Acc:VGNC:56198]	-	33	23	10	14	53	17	21	18	15	20	21	14
ENSBTAG00000014784	58.3773	59.5115	52.1579	48.779	82.9345	77.6557	52.0014	17.2983	34.6578	130.177	26.6751	222.768	180.743	58.4454	37.682	38.0195	108.401	43.332	201.815	280.692	411.151	375.078	127.021	71.9161	169.307	-1.2358	0.00371546	0.0390576	NT5DC2	22	48291599	48343007	+	1741	protein_coding	5'-nucleotidase domain containing 2 [Source:VGNC Symbol;Acc:VGNC:32295]	-	56	105	35	49	154	61	44	18	30	124	26	203
ENSBTAG00000004085	191.811	222.743	210.122	184.166	282.193	117.12	236.37	152.801	158.271	296.048	200.063	422.491	603.363	238.278	190.922	260.196	274.716	202.682	327.85	358.474	668.919	813.93	212.061	222.85	377.399	-0.759876	0.00371932	0.0390576	ASF1B	7	11577424	11589850	+	1735	protein_coding	Bos taurus anti-silencing function 1B histone chaperone (ASF1B), mRNA. [Source:RefSeq mRNA;Acc:NM_001075453]	-	184	393	141	185	524	92	200	159	137	282	195	385
ENSBTAG00000012030	119.882	77.6484	220.553	116.472	243.418	194.776	164.277	79.7642	118.992	163.771	95.4148	190.944	304.34	265.252	160.777	91.4844	343.023	142.576	290.359	208.546	464.409	332.922	134.556	148.826	248.931	-0.743358	0.00371996	0.0390576	TTLL1	5	113827081	113862433	-	1646	protein_coding	Bos taurus tubulin tyrosine ligase like 1 (TTLL1), mRNA. [Source:RefSeq mRNA;Acc:NM_001076171]	TTL	115	137	148	117	452	153	139	83	103	156	93	174
ENSBTAG00000006950	621.301	765.715	765.976	662.001	585.389	655.618	629.926	441.106	591.494	752.717	745.877	708.907	1322.35	851.955	720.983	583.362	844.936	606.647	984.349	915.349	1164.22	861.49	709.919	660.502	869.596	-0.397939	0.00372053	0.0390576	COPS4	6	97836116	97875459	+	1931	protein_coding	COP9 signalosome subunit 4 [Source:VGNC Symbol;Acc:VGNC:27601]	-	596	1351	514	665	1087	515	533	459	512	717	727	646
ENSBTAG00000010774	201.193	185.336	283.143	173.215	271.422	166.769	301.372	199.891	251.847	531.206	229.816	601.363	1235.3	279.489	192.178	175.84	417.271	197.091	934.094	512.911	760.523	1008.49	306.788	283.048	547.271	-0.952157	0.00372336	0.0390594	NUSAP1	10	36788934	36819852	+	2931	protein_coding	nucleolar and spindle associated protein 1 [Source:VGNC Symbol;Acc:VGNC:32370]	-	193	327	190	174	504	131	255	208	218	506	224	548
ENSBTAG00000018155	223.085	151.896	166.905	167.242	232.648	192.23	169.005	79.7642	116.681	162.721	215.453	188.749	386.737	216.548	204.739	137.821	366.783	156.554	469.041	154.437	297.179	365.35	191.608	172.198	267.891	-0.638061	0.00373483	0.0391278	MRPS18C	6	98226288	98231259	+	562	protein_coding	mitochondrial ribosomal protein S18C [Source:VGNC Symbol;Acc:VGNC:31659]	-	214	268	112	168	432	151	143	83	101	155	210	172
ENSBTAG00000004498	0	2.26711	1.49022	0.99549	1.61561	0	1.18185	0.961014	0	2.09963	4.10386	0	6.64497	0	5.02427	2.37622	0	1.39781	35.0983	0	8.52127	17.2947	2.69113	1.22623	7.18624	-2.52634	0.00374315	1	ESR2	10	76395356	76445041	-	1850	protein_coding	estrogen receptor 2 [Source:VGNC Symbol;Acc:VGNC:28605]	Hormone_recep	0	4	1	1	3	0	1	1	0	2	4	0
ENSBTAG00000013100	180.344	171.733	256.319	161.269	353.818	193.503	307.281	134.542	131.7	432.523	205.193	436.757	601.37	249.517	218.556	150.89	475.184	178.919	657.296	631.275	674.245	990.119	214.752	247.082	458.375	-0.891657	0.00376881	0.0392401	SPAG5	19	20034503	20053455	-	3736	protein_coding	Bos taurus sperm associated antigen 5 (SPAG5), mRNA. [Source:RefSeq mRNA;Acc:NM_001205549]	-	173	303	172	162	657	152	260	140	114	412	200	398
ENSBTAG00000002331	137.604	108.254	137.101	105.522	160.484	81.4748	206.824	111.478	139.787	426.225	137.479	294.097	671.142	128.88	128.119	131.88	276.201	103.438	634.163	528.693	407.956	406.424	241.663	170.527	332.596	-0.965003	0.00377387	0.0392401	DLGAP5	10	67631639	67677160	-	3023	protein_coding	Bos taurus DLG associated protein 5 (DLGAP5), mRNA. [Source:RefSeq mRNA;Acc:NM_001076822]	-	132	191	92	106	298	64	175	116	121	406	134	268
ENSBTAG00000040058	135.519	110.521	104.316	135.387	89.397	115.847	95.7299	87.4523	128.234	162.721	108.752	129.491	223.935	116.142	95.4611	100.989	196.013	124.405	196.232	172.473	168.295	235.64	167.388	116.947	163.361	-0.486169	0.00377393	0.0392401	ORC5	4	45330008	45418109	-	2162	protein_coding	Bos taurus origin recognition complex subunit 5 (ORC5), mRNA. [Source:RefSeq mRNA;Acc:NM_001099704]	-	130	195	70	136	166	91	81	91	111	155	106	118
ENSBTAG00000002352	1756.53	1365.93	1447.01	1787.9	1650.07	1651.14	1418.22	1224.33	1381.69	1561.07	1279.38	1621.93	2432.72	2034.35	1683.13	2000.78	1582.96	1618.66	2144.19	1659.35	1874.68	3116.28	1297.12	1512.1	1949.47	-0.36671	0.0037843	0.0392782	GGA2	25	21152984	21182424	-	2861	protein_coding	golgi associated, gamma adaptin ear containing, ARF binding protein 2 [Source:VGNC Symbol;Acc:VGNC:29336]	-	1685	2410	971	1796	3064	1297	1200	1274	1196	1487	1247	1478
ENSBTAG00000013008	37.5282	15.8697	19.3729	20.9053	46.8526	20.3687	53.1833	5.76609	20.7947	52.4907	45.1425	50.4794	120.938	27.7241	35.1699	14.2573	54.9431	41.9342	142.786	139.782	60.714	54.0458	56.5136	32.3962	68.0736	-1.07394	0.00379905	0.0394034	PMCH	5	66019470	66021457	-	1637	protein_coding	Bos taurus pro-melanin concentrating hormone (PMCH), mRNA. [Source:RefSeq mRNA;Acc:NM_001080240]	-	36	28	13	21	87	16	45	6	18	50	44	46
ENSBTAG00000008557	255.401	225.577	250.358	207.062	215.414	197.322	256.462	227.76	220.655	209.963	232.894	194.236	419.298	246.52	324.065	181.781	512.308	356.44	585.504	225.455	331.264	218.345	176	224.425	325.18	-0.534525	0.00381152	0.0394754	-	15	56338774	56340810	-	1125	protein_coding	-	KH_1	245	398	168	208	400	155	217	237	191	200	227	177
ENSBTAG00000007531	189.726	113.355	117.728	109.504	199.258	174.407	74.4566	42.2846	118.992	139.625	80.0253	224.963	291.05	204.559	167.057	90.2963	185.619	188.704	351.781	165.71	176.816	344.812	231.437	132.027	217.985	-0.724615	0.00381242	0.0394754	NCF4	5	75265852	75284401	+	1385	protein_coding	neutrophil cytosolic factor 4 [Source:VGNC Symbol;Acc:VGNC:31913]	PX	182	200	79	110	370	137	63	44	103	133	78	205
[truncated: 1,557 more rows]
[truncated: 34 more columns]
