# Supplementary material for: Influence of postruminal casein infusion and exogenous glucagon-like peptide 2 administration on the jejunal mucosal transcriptome in cattle
Source: PLoS One. 2024 Aug 15;19(8):e0308983. doi: 10.1371/journal.pone.0308983 (PMC11326568; doi:10.1371/journal.pone.0308983)
Supplement: S3 File — (XLSX) [file pone.0308983.s003.xlsx]

## Sheet: ProteinvsStarch_deg_up
gene_id	J_520	J_521	J_529	J_535	J_538	J_544	J_546	J_547	J_548	J_516	J_523	J_550	J_517	J_519	J_526	J_536	J_537	J_539	J_549	J_551	J_524	J_540	J_541	Protein	Starch	log2FoldChange	pvalue	padj	gene_name	gene_chr	gene_start	gene_end	gene_strand	gene_length	gene_biotype	gene_description	tf_family	J_520_count	J_521_count	J_529_count	J_535_count	J_538_count	J_544_count	J_546_count	J_547_count	J_548_count	J_516_count	J_523_count	J_550_count
ENSBTAG00000053396	1.25607	14.5943	17.8827	80.6347	10.6367	0	0	15.0184	0	0	0	6.4587	0	0	1.70033	0.538536	0	0	0	0	0	1.09738	0	12.2068	0.303295	5.01924	7.6761514424012e-05	0.170773	env	8	76062370	76063803	+	1434	protein_coding	endogenous retrovirus group PABLB member 1 Env polyprotein [Source:NCBI gene;Acc:104969408]	-	1	14	12	81	9	0	0	13	0	0	0	12
ENSBTAG00000029909	11.3046	31.2735	7.45112	6.96843	20.0915	22.1033	50.4883	11.5526	16.7737	10.37	48.4729	34.9846	16.6124	5.9944	6.80132	8.61658	8.91131	8.31677	1.04981	9.23369	0	7.68165	0	22.6529	6.65618	1.74789	0.000263556	0.384203	MIR7-1	8	77219239	77219385	-	147	miRNA	microRNA 7-1 [Source:HGNC Symbol;Acc:HGNC:31638]	-	9	30	5	7	17	23	34	10	12	13	43	65
ENSBTAG00000047341	36.4259	26.0613	46.197	33.8467	35.4555	49.9727	38.6087	54.2973	40.5364	56.636	46.2184	6.99693	3.98698	23.2283	22.1043	16.6946	14.0035	34.4552	30.4446	16.4154	13.8471	6.58427	14.0519	39.2711	17.8015	1.14087	0.0004084	0.483409	-	1	114370080	114375211	-	5051	protein_coding	THO complex subunit 2 [Source:NCBI gene;Acc:100299503]	-	29	25	31	34	30	52	26	47	29	71	41	13
ENSBTAG00000002643	975.964	967.395	917.979	766.527	1040.03	1264.69	1284.48	1174.9	1312.54	1176.59	896.185	918.75	743.572	797.256	761.748	995.753	821.113	859.003	757.966	933.628	947.991	675.985	729.618	1058	820.33	0.366359	0.000492515	0.533577	VPS52	23	7428093	7446296	-	3009	protein_coding	Bos taurus VPS52, GARP complex subunit (VPS52), mRNA. [Source:RefSeq mRNA;Acc:NM_001193060]	-	777	928	616	770	880	1316	865	1017	939	1475	795	1707
ENSBTAG00000011498	138.167	141.773	147.532	108.508	138.277	135.503	111.371	166.358	162.145	134.81	187.128	151.241	109.642	104.153	88.9839	113.631	126.031	135.444	124.928	106.7	91.6036	74.6217	111.334	143.568	107.916	0.415496	0.000510226	0.533577	ZNF184	23	31172787	31184917	+	2805	protein_coding	zinc finger protein 184 [Source:VGNC Symbol;Acc:VGNC:49993]	KRAB	110	136	99	109	117	141	75	144	116	169	166	281
ENSBTAG00000013813	298.944	308.566	330.83	174.211	304.917	468.975	345.993	347.734	419.342	311.897	397.929	405.822	243.87	224.79	170.6	284.886	273.704	329.106	201.564	259.569	257.768	245.813	174.027	342.93	242.336	0.502408	0.000663265	0.621271	KLHL17	16	51499247	51512948	-	4398	protein_coding	Bos taurus kelch like family member 17 (KLHL17), mRNA. [Source:RefSeq mRNA;Acc:NM_001193053]	-	238	296	222	175	258	488	233	301	300	391	353	754
ENSBTAG00000009305	440.88	409.683	546.913	470.867	486.922	599.673	506.368	559.146	550.735	639.747	521.929	406.898	399.363	412.865	438.118	506.762	402.282	398.017	441.972	405.256	342.981	399.446	363.188	511.647	410.023	0.316681	0.000762139	0.624543	ANKRD27	18	43093120	43153635	-	5148	protein_coding	Bos taurus ankyrin repeat domain 27 (ANKRD27), mRNA. [Source:RefSeq mRNA;Acc:NM_001102532]	VPS9	351	393	367	473	412	624	341	484	394	802	463	756
ENSBTAG00000045697	185.898	169.92	232.475	112.49	231.643	354.614	277.686	277.263	262.787	131.619	197.274	153.394	142.867	113.144	134.893	186.333	151.492	175.84	130.177	115.934	123.558	98.7641	33.5084	215.589	127.865	0.750197	0.000798823	0.63036	MTCP1	X	35964513	35973073	+	2404	protein_coding	mature T cell proliferation 1 [Source:VGNC Symbol;Acc:VGNC:50220]	-	148	163	156	113	196	369	187	240	188	165	175	285
ENSBTAG00000051239	280.103	288.759	235.456	93.576	377.01	282.538	227.197	310.765	408.159	447.504	248.001	300.868	174.763	193.32	156.43	245.572	190.957	197.226	212.062	205.193	193.859	196.431	107.011	291.661	188.439	0.630337	0.00084012	0.639272	-	X	76858256	76928413	+	2571	lncRNA	-	-	223	277	158	94	319	294	153	269	292	561	220	559
ENSBTAG00000021948	447.16	563.966	503.696	365.345	488.104	499.727	441.03	531.42	522.779	709.944	771.058	474.176	443.219	430.848	402.411	355.972	364.091	381.383	458.769	455.529	366.414	446.633	256.177	526.534	396.495	0.409357	0.00129363	0.765615	ZMYM6	3	110648270	110694255	+	5396	protein_coding	Bos taurus zinc finger MYM-type containing 6 (ZMYM6), mRNA. [Source:RefSeq mRNA;Acc:NM_001206292]	-	356	541	338	367	413	520	297	460	374	890	684	881
ENSBTAG00000049731	439.623	373.197	540.952	179.188	405.375	452.638	620.709	432.068	526.973	647.724	703.421	561.907	263.805	294.475	245.981	345.202	397.19	338.611	298.147	266.751	468.67	440.049	177.27	490.315	321.468	0.609894	0.00147198	0.782988	ZKSCAN5	25	36890060	36893778	-	2927	protein_coding	zinc finger with KRAB and SCAN domains 5 [Source:HGNC Symbol;Acc:HGNC:12867]	-	350	358	363	180	343	471	418	374	377	812	624	1044
ENSBTAG00000049048	5.02427	6.25471	2.98045	0	1.18185	1.92203	31.1839	12.7079	4.19342	23.133	7.89094	5.92048	3.32248	2.2479	1.13355	4.84682	0	0	2.09963	2.05193	0	3.29214	0	8.53275	1.72677	2.22781	0.00167688	0.782988	-	20	5332424	5380258	+	3177	lncRNA	-	-	4	6	2	0	1	2	21	11	3	29	7	11
ENSBTAG00000011551	15.0728	25.0188	31.2947	5.97294	22.4552	30.7525	43.0635	16.1737	11.1824	23.9307	60.873	25.2966	12.6254	6.7437	9.06843	15.6175	12.7304	13.0692	10.4981	6.15579	0	27.4345	8.64733	25.9239	11.1446	1.217	0.00170651	0.782988	CPNE9	22	16985219	17006258	-	1989	protein_coding	Bos taurus copine family member 9 (CPNE9), mRNA. [Source:RefSeq mRNA;Acc:NM_001099195]	C2	12	24	21	6	19	32	29	14	8	30	54	47
ENSBTAG00000018130	102.998	139.688	135.61	117.468	102.821	84.5693	89.097	85.4893	78.2771	123.642	89.0549	112.489	67.7787	89.9161	56.1109	68.9326	96.7513	92.6725	102.882	82.0772	45.8018	70.2322	59.4504	105.1	75.6914	0.482111	0.00185614	0.782988	MAP2	2	97414229	97562142	+	10745	protein_coding	Bos taurus microtubule associated protein 2 (MAP2), mRNA. [Source:RefSeq mRNA;Acc:NM_001205807]	Tubulin-binding	82	134	91	118	87	88	60	74	56	155	79	209
ENSBTAG00000018291	628.034	546.244	673.582	838.202	668.927	978.313	610.314	778.646	884.811	947.655	852.222	618.959	456.509	578.46	615.519	553.077	598.331	695.044	592.095	740.747	613.531	479.554	456.147	752.159	579.91	0.376124	0.00198448	0.782988	C11H2orf68	11	49397839	49403916	+	2948	protein_coding	Bos taurus chromosome 11 C2orf68 homolog (C11H2orf68), mRNA. [Source:RefSeq mRNA;Acc:NM_001083775]	-	500	524	452	842	566	1018	411	674	633	1188	756	1150
ENSBTAG00000000586	366.772	403.429	426.204	205.071	343.919	798.603	368.268	292.281	297.733	668.464	370.874	356.305	256.496	206.058	213.108	291.887	208.779	223.365	351.688	144.661	333.395	417.004	231.316	408.16	261.614	0.642863	0.0021723	0.795097	CPLANE1	20	37045115	37150094	+	9640	protein_coding	ciliogenesis and planar polarity effector 1 [Source:HGNC Symbol;Acc:HGNC:25801]	-	292	387	286	206	291	831	248	253	213	838	329	662
ENSBTAG00000024086	5.02427	21.8915	8.94135	12.9414	11.8185	4.80507	20.7893	18.4842	20.9671	108.486	5.63639	19.3761	4.65148	8.99161	5.10099	10.7707	19.0957	3.56433	5.24907	6.15579	0	2.19476	11.8901	21.5967	7.06041	1.62788	0.00218959	0.795097	TMEM35B	3	110694718	110698693	+	1573	protein_coding	transmembrane protein 35B [Source:VGNC Symbol;Acc:VGNC:36078]	-	4	21	6	13	10	5	14	16	15	136	5	36
ENSBTAG00000019529	1.25607	0	7.45112	0.99549	0	1.92203	0	1.15526	2.79561	15.9538	31.5638	3.76758	0	1.4986	0.566777	0	1.27304	1.18811	2.09963	0	0	0	47.5603	5.57173	4.92604	3.05446	0.00232859	0.795097	ATP8A2	12	33380874	33831448	-	3602	protein_coding	Bos taurus ATPase, aminophospholipid transporter, class I, type 8A, member 2 (ATP8A2), mRNA. [Source:RefSeq mRNA;Acc:NM_001163802]	E1-E2_ATPase	1	0	5	1	0	2	0	1	2	20	28	7
ENSBTAG00000055134	1.25607	3.12735	4.47067	6.96843	7.0911	3.84406	1.48495	25.4157	15.3759	6.38152	15.7819	7.53515	0.664497	0	3.96744	1.61561	2.54609	0	5.24907	7.18176	0	0	0	8.22773	1.9295	2.08739	0.00233199	0.795097	-	6	86052159	86053553	-	1395	protein_coding	-	RVT_1	1	3	3	7	6	4	1	22	11	8	14	14
ENSBTAG00000051063	3.7682	0	4.47067	2.98647	1.18185	4.80507	1.48495	0	2.79561	21.5376	1.12728	0	0.664497	0	0	0	0	0	1.04981	2.05193	0	0	0	3.67981	0.342386	3.41041	0.00234787	0.795097	-	X	86675138	86675392	-	255	protein_coding	-	-	3	0	3	3	1	5	1	0	2	27	1	0
ENSBTAG00000038945	5.02427	10.4245	17.8827	3.98196	4.7274	0.961014	19.3043	5.77631	1.39781	13.5607	13.5273	1.61468	3.32248	2.2479	2.26711	1.07707	8.91131	2.37622	3.14944	0	0	0	0	8.18192	2.12287	1.9574	0.00264413	0.795097	PADI6	2	135238391	135258340	-	2052	protein_coding	peptidyl arginine deiminase 6 [Source:VGNC Symbol;Acc:VGNC:32549]	-	4	10	12	4	4	1	13	5	1	17	12	3
ENSBTAG00000020219	82.9004	74.014	58.1188	13.9369	112.276	108.595	135.13	93.5762	100.642	103.7	83.4185	88.2689	47.1793	56.1975	39.1076	60.8546	67.4713	72.4747	48.2914	51.2983	54.3231	60.3558	47.5603	87.8813	55.0104	0.678283	0.00292955	0.800217	MSS51	28	29413416	29417580	-	2522	protein_coding	Bos taurus MSS51 mitochondrial translational activator (MSS51), mRNA. [Source:RefSeq mRNA;Acc:NM_001205641]	zf-MYND	66	71	39	14	95	113	91	81	72	130	74	164
ENSBTAG00000000671	224.836	409.683	369.576	162.265	419.557	542.973	276.201	361.597	243.218	208.197	328.038	245.969	136.222	219.545	200.072	280.039	255.882	308.908	167.97	225.712	132.08	219.476	82.1496	316.009	202.551	0.641466	0.00339491	0.85031	PARP3	22	48984160	48989507	-	1539	protein_coding	poly(ADP-ribose) polymerase family member 3 [Source:HGNC Symbol;Acc:HGNC:273]	WGR	179	393	248	163	355	565	186	313	174	261	291	457
ENSBTAG00000050261	5.02427	3.12735	2.98045	0	5.90925	12.4932	0	4.62104	8.38683	0	18.0364	11.3027	0	0	0.566777	3.23122	2.54609	0	3.14944	0	0	0	0	5.99013	0.863048	2.77658	0.00340135	0.85031	-	8	30110859	30113168	+	1548	lncRNA	-	-	4	3	2	0	5	13	0	4	6	0	16	21
ENSBTAG00000005753	756.152	493.079	861.35	355.39	795.385	1198.38	1012.74	902.259	974.27	538.44	649.312	529.075	393.382	443.586	520.301	701.174	537.225	537.025	537.505	607.371	617.792	510.281	300.495	755.486	518.74	0.541367	0.00343955	0.85031	PARP6	10	19170936	19196490	-	2865	protein_coding	Bos taurus poly(ADP-ribose) polymerase family member 6 (PARP6), mRNA. [Source:RefSeq mRNA;Acc:NM_001103241]	-	602	473	578	357	673	1247	682	781	697	675	576	983
ENSBTAG00000043364	0	0	1.49022	0.99549	5.90925	5.76609	14.8495	2.31052	2.79561	27.1214	0	0	0	1.4986	1.70033	0	0	0	1.04981	0	0	0	0	5.10318	0.38625	3.51637	0.00356516	0.85031	RF00026	X	134738624	134738728	-	105	snRNA	RNA, U6 small nuclear 301, pseudogene [Source:HGNC Symbol;Acc:HGNC:47264]	-	0	0	1	1	5	6	10	2	2	34	0	0
ENSBTAG00000053545	2170.48	1119.59	542.442	9500.95	5259.24	8964.34	230.167	2731.04	3653.86	144.382	403.565	1002.71	235.896	1411.68	1345.53	1451.89	1267.95	1304.54	1156.9	1780.05	162.969	645.259	462.632	2976.9	1020.48	1.54455	0.00372526	0.85031	-	26	42420916	42432455	+	1245	protein_coding	-	SRCR	1728	1074	364	9544	4450	9328	155	2364	2614	181	358	1863
ENSBTAG00000039794	151.984	145.943	172.866	63.7113	135.913	184.515	393.512	177.91	181.715	248.081	199.528	178.153	118.28	123.635	95.2185	159.945	170.588	103.366	102.882	113.882	155.513	114.127	67.0168	186.153	120.405	0.626792	0.00378164	0.85031	CSNK1B	X	86116654	86119023	-	1872	protein_coding	Bos taurus casein kinase I beta (CSNK1B), mRNA. [Source:RefSeq mRNA;Acc:NM_001098159]	Pkinase	121	140	116	64	115	192	265	154	130	311	177	331
ENSBTAG00000052090	1.25607	2.0849	2.98045	0	4.7274	5.76609	0	1.15526	4.19342	7.17921	0	0	0	0	0	0	0	0	1.04981	0	0	0	0	2.44523	0.0954376	3.62582	0.00387141	0.85031	-	17	29819948	29820393	-	339	protein_coding	-	-	1	2	2	0	4	6	0	1	3	9	0	0
ENSBTAG00000019757	852.87	823.536	788.329	917.842	1042.39	1071.53	889.485	1027.03	992.442	954.834	857.858	749.748	820.654	840.715	748.145	782.493	706.539	857.815	883.943	811.539	710.46	693.543	751.237	913.991	782.462	0.22346	0.00392008	0.85031	SUDS3	17	56835071	56879005	-	4585	protein_coding	SDS3 homolog, SIN3A corepressor complex component [Source:VGNC Symbol;Acc:VGNC:35460]	-	679	790	529	922	882	1115	599	889	710	1197	761	1393
ENSBTAG00000014123	354.211	297.099	304.006	241.904	501.105	416.119	503.398	407.807	412.353	604.649	384.402	324.55	310.985	298.971	278.854	348.433	221.51	339.799	343.289	323.179	201.315	238.131	323.194	395.967	293.424	0.431224	0.00395103	0.85031	ZNF507	18	42860282	42903275	+	7501	protein_coding	Bos taurus zinc finger protein 507 (ZNF507), mRNA. [Source:RefSeq mRNA;Acc:NM_001206198]	-	282	285	204	243	424	433	339	353	295	758	341	603
ENSBTAG00000042644	10.0485	1.04245	2.98045	4.97745	4.7274	3.84406	0	4.62104	1.39781	15.1561	0	0	0	1.4986	1.13355	0.538536	0	2.37622	0	1.02597	0	0	0	4.06627	0.597534	2.74631	0.00419115	0.875457	RF00377	13	47487786	47487891	+	106	snoRNA	-	-	8	1	2	5	4	4	0	4	1	19	0	0
ENSBTAG00000037452	281.359	281.462	157.964	118.463	475.104	667.905	142.555	221.81	262.787	42.2775	169.092	347.155	47.1793	149.86	84.4497	144.328	0	150.89	206.813	126.194	132.08	141.562	35.6702	263.994	110.82	1.25236	0.00450752	0.877779	-	10	26644523	26648616	-	801	protein_coding	-	-	224	270	106	119	402	695	96	192	188	53	150	645
ENSBTAG00000051455	12.5607	3.12735	4.47067	5.97294	17.7278	7.68811	0	8.08683	9.78464	81.3643	0	6.4587	4.65148	5.9944	5.66777	1.07707	3.81913	5.94055	4.19926	2.05193	0	0	0	13.1035	3.03651	2.10835	0.00453005	0.877779	-	22	40645224	40654813	+	1538	lncRNA	-	-	10	3	3	6	15	8	0	7	7	102	0	12
ENSBTAG00000009460	27.6335	14.5943	22.3534	15.9278	22.4552	29.7914	46.0334	17.3289	19.5693	7.17921	13.5273	19.3761	13.9544	3.7465	14.7362	17.2332	12.7304	11.8811	15.7472	10.2597	10.6516	6.58427	9.72824	21.3142	11.5684	0.852036	0.0045752	0.877779	-	18	64754096	64764864	-	1512	protein_coding	-	KRAB	22	14	15	16	19	31	31	15	14	9	12	36
ENSBTAG00000010367	180.874	184.514	149.022	144.346	217.461	152.801	193.043	182.531	188.704	202.613	144.291	168.464	144.86	152.108	132.059	174.486	128.577	174.652	124.928	140.557	106.516	126.199	64.855	175.722	133.618	0.390637	0.00461364	0.877779	TTC13	28	3633670	3714384	-	3251	protein_coding	Bos taurus tetratricopeptide repeat domain 13 (TTC13), mRNA. [Source:RefSeq mRNA;Acc:NM_001205860]	TPR_1	144	177	100	145	184	159	130	158	135	254	128	313
ENSBTAG00000016496	2.51213	2.0849	0	5.97294	9.4548	0	29.699	15.0184	2.79561	12.763	11.2728	1.61468	0	0	3.40066	0	0	7.12866	2.09963	0	0	0	0	7.76569	1.14809	2.77604	0.00482355	0.909057	ZNF641	5	31932949	31938044	+	1300	protein_coding	zinc finger protein 641 [Source:VGNC Symbol;Acc:VGNC:37319]	KRAB	2	2	0	6	8	0	20	13	2	16	10	3
ENSBTAG00000000095	43.9623	130.306	62.5894	125.432	137.095	159.528	43.0635	98.1972	82.4705	116.463	80.0367	70.5075	38.5408	95.1612	47.0425	57.0848	45.8296	85.5439	73.487	58.48	23.4335	26.3371	81.0687	95.8043	57.4554	0.741179	0.00493164	0.913683	CD274	8	39246075	39263677	-	1543	protein_coding	CD274 molecule [Source:VGNC Symbol;Acc:VGNC:27019]	V-set	35	125	42	126	116	166	29	85	59	146	71	131
ENSBTAG00000048899	94.205	77.1414	86.433	68.6888	67.3655	107.634	187.104	69.3157	62.9012	91.7343	188.255	94.7276	91.7006	60.6933	47.6092	85.0887	66.1983	66.5341	65.0885	47.1944	36.2154	50.4794	92.9588	99.6254	64.5237	0.622079	0.00520541	0.931922	-	7	22008673	22018311	-	1026	lncRNA	-	-	75	74	58	69	57	112	126	60	45	115	167	176
ENSBTAG00000032372	205.995	191.811	163.925	85.6121	394.738	443.989	117.311	351.199	248.809	126.035	67.6366	96.3423	105.655	113.894	115.622	128.71	67.4713	191.286	118.629	148.765	78.8217	119.614	125.386	207.784	119.441	0.798229	0.00528938	0.931922	HASPIN	19	24398955	24401936	+	2982	protein_coding	Bos taurus histone H3 associated protein kinase (HASPIN), mRNA. [Source:RefSeq mRNA;Acc:NM_001076544]	-	164	184	110	86	334	462	79	304	178	158	60	179
ENSBTAG00000050297	8.79247	3.12735	13.412	6.96843	5.90925	3.84406	0	2.31052	18.1715	41.4799	22.5455	18.2997	3.98698	2.9972	2.26711	4.84682	2.54609	7.12866	7.3487	4.10386	0	6.58427	5.40458	12.0717	4.29221	1.51804	0.00539358	0.931922	-	3	80327043	80347232	+	2753	lncRNA	-	-	7	3	9	7	5	4	0	2	13	52	20	34
ENSBTAG00000037980	204.739	182.429	157.964	209.053	211.551	290.226	221.257	256.468	218.058	172.301	213.055	210.446	148.847	145.364	219.909	227.262	190.957	160.395	153.273	145.687	75.6262	136.075	84.3114	212.296	153.428	0.464417	0.00551295	0.931922	TSEN2	22	56617910	56661729	-	2979	protein_coding	tRNA splicing endonuclease subunit 2 [Source:HGNC Symbol;Acc:HGNC:28422]	-	163	175	106	210	179	302	149	222	156	216	189	391
ENSBTAG00000050340	0	3.12735	5.9609	0.99549	4.7274	10.5712	0	2.31052	1.39781	0	15.7819	4.84403	0.664497	0	2.26711	1.61561	0	1.18811	1.04981	0	0	0	0	4.14304	0.61683	2.61501	0.00577062	0.931922	-	3	19975312	19975644	-	333	protein_coding	-	-	0	3	4	1	4	11	0	2	1	0	14	9
ENSBTAG00000001675	228.604	140.731	302.516	404.169	281.28	452.638	359.358	329.249	283.754	181.873	284.074	237.357	148.183	212.801	185.903	275.73	245.698	220.988	195.265	230.842	154.448	253.494	156.733	290.467	207.281	0.486018	0.00582857	0.931922	ITPKA	10	36918794	36927140	+	1801	protein_coding	Bos taurus inositol-trisphosphate 3-kinase A (ITPKA), mRNA. [Source:RefSeq mRNA;Acc:NM_001083519]	-	182	135	203	406	238	471	242	285	203	228	252	441
ENSBTAG00000031402	1288.72	1182.14	1403.79	1043.27	1705.41	2258.38	1143.41	1617.37	1729.09	1499.66	1785.61	1255.68	1002.73	1130.69	964.654	1465.9	1260.31	1156.03	1066.61	996.212	1367.66	1354.17	1090.64	1492.71	1168.69	0.353163	0.00586503	0.931922	ASXL1	13	61807148	61871197	+	6793	protein_coding	ASXL transcriptional regulator 1 [Source:VGNC Symbol;Acc:VGNC:26228]	-	1026	1134	942	1048	1443	2350	770	1400	1237	1880	1584	2333
ENSBTAG00000013221	233.628	291.886	284.633	545.528	277.735	1057.12	291.05	955.401	331.28	316.683	281.819	276.11	255.831	208.306	193.838	237.494	274.978	314.849	300.247	242.128	385.587	181.067	292.928	428.572	262.478	0.708575	0.00589679	0.931922	RTTN	24	7121098	7239471	+	7557	protein_coding	Bos taurus rotatin (RTTN), mRNA. [Source:RefSeq mRNA;Acc:NM_001206207]	-	186	280	191	548	235	1100	196	827	237	397	250	513
ENSBTAG00000052092	4073.43	1709.62	2852.29	27881.7	9458.35	11836.8	461.819	7845.38	3635.69	358.163	658.33	1734.16	656.523	2557.36	2563.53	2389.48	2372.95	4902.14	2225.61	3792.99	550.687	1346.48	677.734	6042.14	2185.05	1.46742	0.00594863	0.931922	-	26	42407980	42423035	+	1924	protein_coding	-	SRCR	3243	1640	1914	28008	8003	12317	311	6791	2601	449	584	3222
ENSBTAG00000048849	1.25607	7.29716	4.47067	3.98196	18.9096	4.80507	0	9.24209	5.59122	3.98845	4.50911	8.07338	0	3.7465	1.13355	4.30829	0	2.37622	4.19926	2.05193	0	0	0	6.0104	1.61961	1.84639	0.00608663	0.945211	-	7	30424785	30425180	-	396	protein_coding	-	-	1	7	3	4	16	5	0	8	4	5	4	15
ENSBTAG00000017946	8.79247	19.8066	7.45112	12.9414	21.2733	4.80507	38.6087	12.7079	2.79561	11.1677	19.1637	29.0642	13.2899	0	4.53421	4.84682	5.09218	16.6335	3.14944	8.20772	0	0	0	15.7148	5.06853	1.63274	0.00616654	0.945211	-	28	41590579	41593267	+	270	protein_coding	family with sequence similarity 25 member A [Source:NCBI gene;Acc:781772]	-	7	19	5	13	18	5	26	11	2	14	17	54
ENSBTAG00000020591	286.383	219.957	475.382	598.289	245.825	646.763	365.298	741.678	452.889	203.411	250.256	207.755	235.896	227.787	290.756	213.799	292.8	326.73	208.913	350.88	180.012	283.124	144.843	391.157	250.504	0.642544	0.00642888	0.957859	VAMP4	16	39142255	39170889	-	2963	protein_coding	vesicle associated membrane protein 4 [Source:VGNC Symbol;Acc:VGNC:36758]	-	228	211	319	601	208	673	246	642	324	255	222	386
ENSBTAG00000010372	110.534	138.646	125.179	139.369	243.461	382.484	173.739	221.81	213.864	112.474	121.746	162.006	59.8047	146.114	122.424	169.1	132.397	146.137	117.579	134.401	35.1502	94.3746	54.0458	178.776	110.139	0.697703	0.00673604	0.980011	MTMR7	27	19848025	19948594	+	2711	protein_coding	Bos taurus myotubularin related protein 7 (MTMR7), mRNA. [Source:RefSeq mRNA;Acc:NM_001075641]	-	88	133	84	140	206	398	117	192	153	141	108	301
ENSBTAG00000042117	0	5.21226	7.45112	0.99549	2.3637	0.961014	13.3645	0	0	23.133	0	2.1529	0	0	2.83388	0	0	0	0	0	0	0	0	4.63617	0.257626	3.65577	0.00676155	0.980011	RF00569	22	48173028	48173104	-	77	snoRNA	small nucleolar RNA, C/D box 19 [Source:HGNC Symbol;Acc:HGNC:32717]	-	0	5	5	1	2	1	9	0	0	29	0	4
ENSBTAG00000046794	5.02427	9.38206	7.45112	2.98647	4.7274	3.84406	0	5.77631	0	23.133	14.6546	1.07645	1.32899	3.7465	3.96744	2.69268	0	1.18811	3.14944	0	0	0	0	6.50464	1.4612	2.07172	0.00682843	0.982072	-	X	98892373	98892621	-	249	protein_coding	-	-	4	9	5	3	4	4	0	5	0	29	13	2
ENSBTAG00000047600	146.96	160.537	169.886	587.339	940.753	1567.41	109.886	732.436	190.102	144.382	86.8003	135.633	106.32	174.587	99.1859	320.967	290.254	289.899	201.564	202.115	27.6941	147.049	42.1557	414.344	172.89	1.26133	0.00722236	0.995367	ROS1	9	33364608	33480511	+	7461	protein_coding	ROS proto-oncogene 1, receptor tyrosine kinase [Source:VGNC Symbol;Acc:VGNC:34091]	Pkinase_Tyr	117	154	114	590	796	1631	74	634	136	181	77	252
ENSBTAG00000008492	580.303	513.928	557.344	407.155	528.287	643.88	375.692	641.17	666.753	654.903	500.511	535.534	334.906	463.817	399.011	622.009	418.831	487.125	447.221	448.347	433.519	422.491	263.744	550.455	431.002	0.352442	0.00736215	0.995367	ZMYM3	X	79395484	79409855	+	5533	protein_coding	Bos taurus zinc finger MYM-type containing 3 (ZMYM3), mRNA. [Source:RefSeq mRNA;Acc:NM_001193249]	-	462	493	374	409	447	670	253	555	477	821	444	995
ENSBTAG00000001902	773.737	691.145	709.347	369.327	891.115	869.718	963.732	908.035	819.114	1076.88	824.04	522.078	580.106	591.198	487.428	714.099	511.764	661.777	658.233	590.956	693.418	630.993	364.269	784.856	589.476	0.412383	0.00742725	0.995367	CEP295	29	1091859	1138116	-	8193	protein_coding	centrosomal protein 295 [Source:VGNC Symbol;Acc:VGNC:27202]	-	616	663	476	371	754	905	649	786	586	1350	731	970
ENSBTAG00000004873	1483.42	1275.96	1329.28	766.527	1487.95	1786.53	1612.66	1544.58	1680.16	1788.42	2168.88	1606.06	1378.83	1163.66	956.719	1407.73	1253.95	1213.06	973.178	1090.6	1254.76	1514.38	1018.22	1544.2	1202.28	0.361115	0.00744799	0.995367	CCNL2	16	51136847	51145545	+	2844	protein_coding	cyclin L2 [Source:VGNC Symbol;Acc:VGNC:26976]	Cyclin_C	1181	1224	892	770	1259	1859	1086	1337	1202	2242	1924	2984
ENSBTAG00000054185	28.8895	18.7641	13.412	35.8376	20.0915	46.1287	68.3077	26.571	26.5583	6.38152	15.7819	31.2171	3.98698	9.74091	13.6026	21.5414	16.5496	29.7027	15.7472	18.4674	0	4.38951	2.16183	28.1617	12.3537	1.18697	0.00758047	0.995367	-	16	2125763	2128380	+	728	lncRNA	-	-	23	18	9	36	17	48	46	23	19	8	14	58
ENSBTAG00000002416	379.332	446.169	362.125	275.751	541.288	414.197	491.518	571.854	342.462	634.163	181.492	262.654	256.496	360.414	249.382	315.582	141.308	311.285	365.335	251.361	316.352	311.656	275.634	408.584	286.8	0.50985	0.0076426	0.995367	-	3	54790812	54882110	+	3194	protein_coding	guanylate-binding protein 4-like [Source:NCBI gene;Acc:783604]	-	302	428	243	277	458	431	331	495	245	795	161	488
ENSBTAG00000038477	1906.71	1916.03	1748.03	2619.13	2657.98	2569.75	2932.78	2221.57	2022.62	1225.25	2864.41	1827.81	1357.57	1816.3	2063.63	1967.81	1908.29	1577.81	1587.32	2098.1	1059.83	1637.29	861.49	2209.34	1630.5	0.437932	0.00785863	0.995367	GGCX	11	49449754	49463257	+	4063	protein_coding	gamma-glutamyl carboxylase [Source:VGNC Symbol;Acc:VGNC:29339]	VKG_Carbox	1518	1838	1173	2631	2249	2674	1975	1923	1447	1536	2541	3396
ENSBTAG00000014002	906.88	892.338	1421.67	481.817	1055.39	1580.87	1366.15	1186.45	1333.51	1256.36	1480.11	864.39	742.243	704.342	558.275	1065.76	1017.16	753.261	769.514	1074.19	881.951	1023.85	652.873	1152.16	840.311	0.45523	0.00809481	0.995367	CEP95	19	48686458	48723349	+	2851	protein_coding	Bos taurus centrosomal protein 95 (CEP95), mRNA. [Source:RefSeq mRNA;Acc:NM_001192116]	-	722	856	954	484	893	1645	920	1027	954	1575	1313	1606
ENSBTAG00000010550	27.6335	14.5943	23.8436	28.8692	31.91	13.4542	54.9431	19.6394	18.1715	71.7921	43.9638	2.69113	3.98698	8.99161	17.0033	16.6946	11.4574	27.3265	20.9963	17.4414	4.26063	0	11.8901	29.2921	12.7317	1.2012	0.00819249	0.995367	EIF5A2	1	96540992	96557978	+	1650	protein_coding	eukaryotic translation initiation factor 5A2 [Source:VGNC Symbol;Acc:VGNC:28419]	-	22	14	16	29	27	14	37	17	13	90	39	5
ENSBTAG00000003215	756.152	741.183	1074.45	1862.56	1153.49	2330.46	840.481	1863.44	1091.69	727.493	828.549	742.213	656.523	812.991	702.803	784.108	794.379	805.538	1036.17	889.512	514.471	1110.55	582.614	1167.68	789.969	0.563976	0.0082538	0.995367	KIF3B	13	61747316	61787770	+	6176	protein_coding	Bos taurus kinesin family member 3B (KIF3B), mRNA. [Source:RefSeq mRNA;Acc:NM_001110788]	Kinesin	602	711	721	1871	976	2425	566	1613	781	912	735	1379
ENSBTAG00000043970	10.0485	26.0613	14.9022	19.9098	31.91	56.6998	13.3645	38.1236	40.5364	53.4452	43.9638	15.6085	13.9544	23.9776	14.1694	16.6946	15.2765	20.1979	26.2454	20.5193	0	4.38951	10.8092	30.3811	15.1122	1.00759	0.00832045	0.995367	C14H8orf37	14	69055330	69078021	+	624	protein_coding	chromosome 14 C8orf37 homolog [Source:VGNC Symbol;Acc:VGNC:52626]	-	8	25	10	20	27	59	9	33	29	67	39	29
ENSBTAG00000010220	167.057	126.137	131.14	133.396	174.914	278.694	204.923	227.586	148.167	212.983	127.382	86.6543	71.7657	104.902	129.792	100.168	122.212	197.226	130.177	125.168	117.167	93.2772	119.982	168.253	119.258	0.499133	0.00840616	0.995367	DCLRE1C	13	29554370	29588401	-	2303	protein_coding	Bos taurus DNA cross-link repair 1C (DCLRE1C), mRNA. [Source:RefSeq mRNA;Acc:NM_001100377]	-	133	121	88	134	148	290	138	197	106	267	113	161
ENSBTAG00000003064	1076.45	1059.13	1424.66	442.993	1537.59	1545.31	1799.76	1362.05	1480.28	1695.09	1207.31	1005.4	1206.73	795.008	849.598	1140.62	920.411	1009.89	1015.17	1142.93	867.039	830.716	610.718	1303	944.438	0.463761	0.0084285	0.995367	PAXBP1	1	2786812	2819637	+	4626	protein_coding	Bos taurus PAX3 and PAX7 binding protein 1 (PAXBP1), mRNA. [Source:RefSeq mRNA;Acc:NM_001075689]	-	857	1016	956	445	1301	1608	1212	1179	1059	2125	1071	1868
ENSBTAG00000001425	748.616	728.673	764.485	817.297	716.201	919.691	972.642	1050.13	831.694	985.944	777.821	715.301	829.292	708.838	704.503	674.247	706.539	737.816	651.935	836.162	492.103	722.075	512.354	835.708	688.715	0.278383	0.008515	0.995367	FBXO11	11	30143409	30256247	-	4838	protein_coding	F-box protein 11 [Source:VGNC Symbol;Acc:VGNC:28892]	zf-UBR1	596	699	513	821	606	957	655	909	595	1236	690	1329
ENSBTAG00000021347	5.02427	4.1698	8.94135	32.8512	3.54555	63.4269	0	13.8631	4.19342	40.6822	0	3.22935	0.664497	0.7493	3.96744	0	0	21.386	1.04981	0	0	0	0	14.9939	2.52882	2.59996	0.00860499	0.995367	CWH43	6	67633860	67686288	+	2618	protein_coding	Bos taurus cell wall biogenesis 43 C-terminal homolog (CWH43), mRNA. [Source:RefSeq mRNA;Acc:NM_001205454]	-	4	4	6	33	3	66	0	12	3	51	0	6
ENSBTAG00000001969	1.25607	7.29716	17.8827	1.99098	4.7274	7.68811	43.0635	2.31052	5.59122	17.5492	18.0364	4.3058	0.664497	3.7465	6.23454	2.15414	2.54609	1.18811	5.24907	8.20772	8.52127	0	0	10.9749	3.50109	1.63015	0.00883084	0.995367	CCDC39	1	86318896	86371093	+	3586	protein_coding	Bos taurus coiled-coil domain containing 39 (CCDC39), mRNA. [Source:RefSeq mRNA;Acc:NM_001206056]	-	1	7	12	2	4	8	29	2	4	22	16	8
ENSBTAG00000001968	666.972	680.721	743.622	318.557	852.114	814.94	690.502	829.478	911.369	931.701	728.221	686.775	574.79	460.071	508.399	771.722	636.522	557.223	636.187	611.475	465.474	564.053	488.574	737.914	570.408	0.371027	0.00895836	0.995367	TTC14	1	86372984	86382674	-	3930	protein_coding	Bos taurus tetratricopeptide repeat domain 14 (TTC14), mRNA. [Source:RefSeq mRNA;Acc:NM_001101960]	-	531	653	499	320	721	848	465	718	652	1168	646	1276
ENSBTAG00000001160	349.187	356.518	342.752	233.94	361.646	410.353	464.789	411.273	408.159	425.966	510.657	367.07	249.851	244.272	259.017	310.197	274.978	359.997	324.393	273.933	364.284	327.019	410.748	386.859	308.972	0.326068	0.00908211	0.995367	GMEB1	2	124758268	124785888	-	2765	protein_coding	glucocorticoid modulatory element binding protein 1 [Source:VGNC Symbol;Acc:VGNC:29432]	SAND	278	342	230	235	306	427	313	356	292	534	453	682
ENSBTAG00000002712	258.75	166.792	244.397	163.26	164.277	180.671	536.067	219.5	180.317	181.873	304.365	294.409	182.737	138.621	151.329	197.643	245.698	141.385	113.38	164.154	138.471	193.139	188.079	241.223	168.603	0.515277	0.00908475	0.995367	MDP1	10	20946293	20947792	+	711	protein_coding	Bos taurus magnesium dependent phosphatase 1 (MDP1), transcript variant 2, mRNA. [Source:RefSeq mRNA;Acc:NM_001037486]	-	206	160	164	164	139	188	361	190	129	228	270	547
ENSBTAG00000017019	511.219	639.023	551.383	507.7	862.751	981.196	530.127	693.157	689.118	564.764	500.511	585.589	398.698	407.619	559.408	596.698	497.76	527.521	600.494	502.723	436.715	566.247	418.314	634.711	501.109	0.341162	0.00910822	0.995367	PRKDC	14	19424288	19551028	-	13274	protein_coding	Bos taurus protein kinase, DNA-activated, catalytic subunit (PRKDC), mRNA. [Source:RefSeq mRNA;Acc:NM_001256559]	PI3_PI4_kinase	407	613	370	510	730	1021	357	600	493	708	444	1088
ENSBTAG00000014249	2146.62	2081.77	2150.39	1676.4	2234.88	2283.37	2476.9	2207.7	2402.83	2340.42	2939.94	1938.15	2067.25	1568.29	1452.08	2048.59	1994.86	1956.82	2050.29	1799.54	1993.98	2195.85	1573.81	2239.95	1881.94	0.251229	0.00912231	0.995367	IVNS1ABP	16	66278361	66299316	-	4159	protein_coding	Bos taurus influenza virus NS1A binding protein (IVNS1ABP), mRNA. [Source:RefSeq mRNA;Acc:NM_001046184]	BTB	1709	1997	1443	1684	1891	2376	1668	1911	1719	2934	2608	3601
ENSBTAG00000006213	5.02427	3.12735	4.47067	0	3.54555	3.84406	11.8796	3.46578	1.39781	0.79769	40.582	1.61468	1.99349	0	0.566777	5.38536	3.81913	0	2.09963	1.02597	0	1.09738	1.08092	6.64579	1.5517	2.05672	0.00939032	0.995367	-	14	56697846	56698406	+	561	protein_coding	-	Ras	4	3	3	0	3	4	8	3	1	1	36	3
ENSBTAG00000051007	1.25607	1.04245	8.94135	0	13.0004	1.92203	0	5.77631	2.79561	16.7515	34.9456	6.4587	0	0	0	2.15414	5.09218	2.37622	3.14944	0	0	4.38951	0	7.74083	1.56014	2.37043	0.0093905	0.995367	-	1	145346095	145360250	+	361	lncRNA	-	-	1	1	6	0	11	2	0	5	2	21	31	12
ENSBTAG00000007599	1057.61	1070.6	1086.37	1252.33	1154.67	1635.65	1373.58	1100.96	979.861	734.672	1118.26	1148.57	718.321	962.102	1035.5	978.52	1083.36	1118.01	812.556	851.551	891.537	920.701	883.108	1142.76	932.297	0.293783	0.00941271	0.995367	IKBKB	27	37127811	37180362	+	3505	protein_coding	Bos taurus inhibitor of nuclear factor kappa B kinase subunit beta (IKBKB), mRNA. [Source:RefSeq mRNA;Acc:NM_174353]	Pkinase	842	1027	729	1258	977	1702	925	953	701	921	992	2134
ENSBTAG00000053511	290.152	201.193	265.26	324.53	327.373	396.899	204.923	692.001	409.557	228.937	321.274	214.752	409.995	257.759	188.17	345.202	173.134	155.642	125.978	191.856	177.881	130.588	62.6931	323.071	201.718	0.675969	0.00946519	0.995367	-	23	50766605	50773258	+	1137	protein_coding	serpin peptidase inhibitor, clade B (ovalbumin), member 6-like [Source:NCBI gene;Acc:404051]	Serpin	231	193	178	326	277	413	138	599	293	287	285	399
ENSBTAG00000053664	10.0485	22.9339	10.4316	0.99549	22.4552	4.80507	86.1271	9.24209	20.9671	20.7399	52.982	16.1468	2.65799	6.7437	12.4691	6.46243	5.09218	34.4552	8.39851	7.18176	0	2.19476	6.4855	23.1562	8.37646	1.46839	0.00946994	0.995367	-	23	28516280	28524677	-	1101	lncRNA	-	-	8	22	7	1	19	5	58	8	15	26	47	30
ENSBTAG00000014078	12.5607	2.0849	2.98045	5.97294	8.27295	8.64913	11.8796	1.15526	11.1824	10.37	24.8001	14.5321	1.32899	1.4986	1.70033	7.00097	0	7.12866	1.04981	2.05193	0	13.1685	0	9.53671	3.17526	1.59202	0.00963169	0.995367	IGFBPL1	8	62441823	62458755	-	2809	protein_coding	Bos taurus insulin like growth factor binding protein like 1 (IGFBPL1), mRNA. [Source:RefSeq mRNA;Acc:NM_001099161]	I-set	10	2	2	6	7	9	8	1	8	13	22	27
ENSBTAG00000000902	2008.45	2029.65	2086.31	948.702	3128.36	3325.11	1871.04	2807.28	3089.15	2679.44	2172.26	2058.71	1416.04	1493.36	1441.31	2250	1598.94	2298.99	2094.38	2006.79	1448.62	1732.76	1101.45	2350.37	1716.6	0.453353	0.00989135	0.995367	OGT	X	79093648	79135279	-	5324	protein_coding	O-linked N-acetylglucosamine (GlcNAc) transferase [Source:NCBI gene;Acc:532053]	TPR_1	1599	1947	1400	953	2647	3460	1260	2430	2210	3359	1927	3825
ENSBTAG00000020043	1978.31	2138.07	2956.61	2434.97	2299.88	2799.43	2687.76	2741.43	2580.35	2424.98	2071.94	2007.04	1794.14	1918.96	2316.98	2173.53	1910.84	2225.33	2095.43	2420.25	2099.43	1728.37	2105.62	2426.73	2071.72	0.227655	0.0102739	0.995367	ARHGAP17	25	22572555	22676579	-	7493	protein_coding	Rho GTPase activating protein 17 [Source:VGNC Symbol;Acc:VGNC:26077]	RhoGAP	1575	2051	1984	2446	1946	2913	1810	2373	1846	3040	1838	3729
ENSBTAG00000008117	2456.87	1537.62	4373.81	4104.4	5632.7	6305.21	3893.54	6960.45	7237.84	226.544	1200.55	1511.87	636.588	3054.9	2565.8	3247.37	3647.27	1564.74	957.43	1853.92	640.16	1298.2	798.797	3786.78	1842.29	1.03935	0.0102922	0.995367	SLC5A4	17	70627688	70655990	-	1983	protein_coding	Bos taurus solute carrier family 5 member 4 (SLC5A4), mRNA. [Source:RefSeq mRNA;Acc:NM_001205942]	-	1956	1475	2935	4123	4766	6561	2622	6025	5178	284	1065	2809
ENSBTAG00000022656	159.521	132.391	171.376	106.517	182.005	245.059	139.585	205.636	163.543	76.5782	161.201	113.566	88.3781	106.401	98.6191	107.707	91.6592	140.197	149.074	149.791	76.6914	141.562	74.5832	154.748	111.333	0.47422	0.0106086	0.995367	KCTD6	22	42870235	42918332	-	2672	protein_coding	Bos taurus potassium channel tetramerization domain containing 6 (KCTD6), mRNA. [Source:RefSeq mRNA;Acc:NM_001101224]	K_tetra	127	127	115	107	154	255	94	178	117	96	143	211
ENSBTAG00000020496	4187.73	4679.56	4390.2	3830.64	3731.1	4558.09	4068.76	4834.77	4807.05	3811.36	4170.93	4306.88	4191.65	4133.89	3480.01	3019.03	4453.11	4095.41	2906.94	4287.51	2921.73	3237.27	3092.5	4281.42	3619.91	0.24216	0.0107393	0.995367	C23H6orf62	23	33054916	33067994	+	3320	protein_coding	chromosome 23 C6orf62 homolog [Source:VGNC Symbol;Acc:VGNC:52680]	-	3334	4489	2946	3848	3157	4743	2740	4185	3439	4778	3700	8002
ENSBTAG00000016095	209.763	259.57	292.084	226.972	256.462	376.718	515.278	280.728	294.937	308.706	344.947	271.804	241.212	198.565	207.44	310.197	218.964	272.077	213.112	177.492	249.247	291.903	123.224	303.164	227.585	0.411529	0.0107734	0.995367	PRICKLE3	X	87218648	87228549	-	2978	protein_coding	prickle planar cell polarity protein 3 [Source:VGNC Symbol;Acc:VGNC:33317]	LIM	167	249	196	228	217	392	347	243	211	387	306	505
ENSBTAG00000009862	20.0971	16.6792	25.3338	27.8737	18.9096	41.3236	0	13.8631	20.9671	0	13.5273	17.2232	7.30947	9.74091	5.10099	11.8478	5.09218	8.31677	12.5978	7.18176	0	6.58427	0	17.9832	6.70654	1.41202	0.0108155	0.995367	CCDC198	10	69824307	69853174	-	843	protein_coding	coiled-coil domain containing 198 [Source:VGNC Symbol;Acc:VGNC:26885]	-	16	16	17	28	16	43	0	12	15	0	12	32
ENSBTAG00000019427	914.417	909.017	977.588	1051.24	1310.67	1751.93	1035.01	1467.18	1441.14	732.279	644.803	921.98	472.457	779.273	918.178	817.498	830.025	952.864	1036.17	1029.04	365.349	802.184	314.547	1096.44	756.144	0.53598	0.0108241	0.995367	KIAA0232	6	113323620	113374209	+	6389	protein_coding	KIAA0232 [Source:VGNC Symbol;Acc:VGNC:30547]	-	728	872	656	1056	1109	1823	697	1270	1031	918	572	1713
ENSBTAG00000042553	26.3774	14.5943	22.3534	4.97745	24.8189	6.7271	117.311	15.0184	19.5693	32.7053	91.3094	30.1406	27.9089	13.4874	7.93487	10.7707	34.3722	4.75244	6.29888	15.3895	15.9774	15.3633	15.1328	33.8252	15.2171	1.15037	0.0108674	0.995367	RF00608	2	124853745	124853818	+	74	snoRNA	small nucleolar RNA, C/D box 99 [Source:HGNC Symbol;Acc:HGNC:32762]	-	21	14	15	5	21	7	79	13	14	41	81	56
ENSBTAG00000006592	18.841	25.0188	5.9609	12.9414	24.8189	15.3762	38.6087	21.95	39.1385	48.6591	28.1819	21.529	1.32899	11.2395	5.66777	15.6175	20.3687	8.31677	17.8468	18.4674	24.4986	15.3633	2.16183	25.0854	12.807	0.985827	0.0108986	0.995367	SGSM1	17	65010788	65083923	+	4998	protein_coding	Bos taurus small G protein signaling modulator 1 (SGSM1), mRNA. [Source:RefSeq mRNA;Acc:NM_001192421]	RUN	15	24	4	13	21	16	26	19	28	61	25	40
ENSBTAG00000013108	189.666	366.943	228.004	384.259	782.385	542.012	230.167	371.994	289.346	131.619	179.237	229.822	102.997	177.584	197.238	241.264	203.687	197.226	290.799	203.141	100.125	186.554	345.893	327.121	204.228	0.680138	0.0109097	0.995367	HK2	11	9743172	9810098	-	3867	protein_coding	hexokinase 2 [Source:VGNC Symbol;Acc:VGNC:29865]	-	151	352	153	386	662	564	155	322	207	165	159	427
ENSBTAG00000034391	2.51213	3.12735	0	1.99098	4.7274	10.5712	0	4.62104	1.39781	27.9191	0	0	0	0.7493	0.566777	0	3.81913	1.18811	0	2.05193	0	0	0	4.73892	0.761386	2.74936	0.0109114	0.995367	EQTN	8	16990433	16997572	+	540	protein_coding	equatorin [Source:VGNC Symbol;Acc:VGNC:56963]	-	2	3	0	2	4	11	0	4	1	35	0	0
ENSBTAG00000016336	2023.52	1605.37	1749.52	1287.17	2408.61	2267.99	2369.98	2229.65	2060.36	2810.26	1978.37	1616.29	1448.6	1419.92	1568.27	1661.92	1803.9	2015.03	1677.6	1783.13	1884.26	1396.96	1462.48	2033.93	1647.46	0.304221	0.0109376	0.995367	OGA	26	22519644	22546646	-	3276	protein_coding	Bos taurus O-GlcNAcase (OGA), mRNA. [Source:RefSeq mRNA;Acc:NM_001206448]	Hyaluronidase_2	1611	1540	1174	1293	2038	2360	1596	1930	1474	3523	1755	3003
ENSBTAG00000010439	684.557	583.773	612.482	231.949	703.201	798.603	1073.62	718.572	746.428	757.805	656.075	546.837	427.272	384.391	362.17	682.325	533.405	403.957	518.608	549.917	639.095	549.787	362.107	676.158	492.094	0.457848	0.0111308	0.995367	AKAP8L	7	7737722	7765967	+	2028	protein_coding	A-kinase anchoring protein 8 like [Source:VGNC Symbol;Acc:VGNC:25790]	-	545	560	411	233	595	831	723	622	534	950	582	1016
ENSBTAG00000045577	374.308	395.089	350.203	148.328	407.738	441.106	490.033	451.707	608.045	690.001	428.365	259.425	391.389	365.659	205.74	359.204	373.002	268.513	216.262	337.543	292.918	245.813	163.218	420.362	292.66	0.521317	0.0111773	0.995367	MCCD1	23	27756575	27760332	-	411	protein_coding	mitochondrial coiled-coil domain 1 [Source:VGNC Symbol;Acc:VGNC:54451]	-	298	379	235	149	345	459	330	391	435	865	380	482
ENSBTAG00000055106	16.3289	8.33961	4.47067	1.99098	26.0007	30.7525	11.8796	25.4157	16.7737	8.77458	15.7819	5.38225	5.31598	6.7437	5.10099	10.7707	2.54609	16.6335	9.44833	3.0779	0	4.38951	0	14.3243	5.82061	1.28528	0.011187	0.995367	RF02104	12	19551934	19552263	+	330	misc_RNA	-	-	13	8	3	2	22	32	8	22	12	11	14	10
ENSBTAG00000008969	285.127	262.698	257.809	330.503	373.465	432.456	295.505	406.652	366.225	230.532	310.001	224.978	200.678	250.266	299.258	290.271	294.073	254.255	249.856	283.166	221.553	210.697	185.918	314.663	249.09	0.334806	0.0117459	0.995367	SLC9A8	13	77899042	77969755	+	2833	protein_coding	solute carrier family 9 member A8 [Source:VGNC Symbol;Acc:VGNC:34946]	Na_H_Exchanger	227	252	173	332	316	450	199	352	262	289	275	418
ENSBTAG00000051479	194.69	215.787	190.749	114.481	224.552	215.267	201.953	244.915	241.82	320.671	245.746	117.333	162.137	164.846	228.978	158.33	180.772	105.742	193.166	143.635	141.666	66.9401	89.716	210.664	148.721	0.498399	0.0118295	0.995367	-	2	79465117	79512607	+	1603	protein_coding	-	-	155	207	128	115	190	224	136	212	173	402	218	218
ENSBTAG00000014512	238.653	150.113	248.868	93.576	174.914	193.164	145.525	176.755	218.058	369.33	329.165	266.421	129.577	140.868	95.2185	208.413	137.489	121.187	200.514	147.739	166.165	188.749	155.652	217.045	153.779	0.499145	0.0119355	0.995367	WDR19	6	58350006	58428640	+	4659	protein_coding	Bos taurus WD repeat domain 19 (WDR19), mRNA. [Source:RefSeq mRNA;Acc:NM_001206027]	-	190	144	167	94	148	201	98	153	156	463	292	495
ENSBTAG00000011529	301.456	321.075	347.222	284.71	486.922	387.289	357.873	467.881	338.269	424.371	419.347	290.103	276.431	286.233	245.981	270.884	220.237	338.611	470.317	288.296	193.859	329.214	246.449	368.877	287.865	0.358125	0.0119811	0.995367	ATR	1	126471505	126591861	+	8632	protein_coding	ATR serine/threonine kinase [Source:VGNC Symbol;Acc:VGNC:26334]	PI3_PI4_kinase	240	308	233	286	412	403	241	405	242	532	372	539
ENSBTAG00000045223	0	0	2.98045	0	7.0911	0.961014	13.3645	2.31052	2.79561	0	0	4.84403	0	0	1.13355	0	0	0	1.04981	0	0	0	27.0229	2.86227	2.65512	3.30678	0.0120086	0.995367	bta-mir-2419	4	65945870	65945945	-	76	miRNA	bta-mir-2419 [Source:miRBase;Acc:MI0011467]	-	0	0	2	0	6	1	9	2	2	0	0	9
ENSBTAG00000029803	7.5364	3.12735	0	0	2.3637	0	0	0	2.79561	24.7284	29.3092	0.538225	0.664497	0	3.40066	0	0	0	2.09963	1.02597	0	0	0	5.86657	0.653705	3.10325	0.012046	0.995367	bta-mir-221	X	98126615	98126724	+	110	miRNA	bta-mir-221 [Source:miRBase;Acc:MI0004743]	-	6	3	0	0	2	0	0	0	2	31	26	1
ENSBTAG00000050385	69.0837	94.863	108.786	34.8421	82.7295	104.751	160.375	82.0235	76.8793	133.214	92.4367	67.8164	63.7917	50.2031	45.3421	51.6995	52.1948	70.0985	70.3375	47.1944	103.32	69.1349	83.2305	92.3167	64.2316	0.525344	0.0121182	0.995367	-	X	19010388	19022513	-	4431	protein_coding	zinc finger protein 75D-like [Source:NCBI gene;Acc:101902838]	SCAN	55	91	73	35	70	109	108	71	55	167	82	126
ENSBTAG00000006801	1029.98	1192.56	1236.89	1224.45	1509.22	2125.76	914.729	1945.46	1376.84	576.73	817.276	1064.07	525.617	1070	680.699	927.898	1162.29	1223.75	983.676	1183.96	403.695	657.33	595.585	1251.16	855.864	0.548021	0.0121234	0.995367	TMEM106A	19	43169555	43176493	+	2946	protein_coding	Bos taurus transmembrane protein 106A (TMEM106A), mRNA. [Source:RefSeq mRNA;Acc:NM_001014870]	-	820	1144	830	1230	1277	2212	616	1684	985	723	725	1977
ENSBTAG00000021143	683.301	670.296	543.932	514.668	982.118	1110.93	899.879	868.756	830.296	839.967	580.548	615.73	408.666	430.098	468.157	697.404	642.887	813.855	672.931	557.099	664.659	583.805	491.817	761.702	584.671	0.382418	0.0121485	0.995367	DNMT3A	11	73971560	74074893	+	10877	protein_coding	Bos taurus DNA methyltransferase 3 alpha (DNMT3A), mRNA. [Source:RefSeq mRNA;Acc:NM_001206502]	PWWP	544	643	365	517	831	1156	606	752	594	1053	515	1144
ENSBTAG00000053437	3.7682	2.0849	0	0	7.0911	5.76609	17.8194	9.24209	6.98903	0	0	4.84403	0	0	0.566777	2.15414	1.27304	3.56433	2.09963	0	0	0	0	4.8004	0.877993	2.46008	0.0121653	0.995367	-	7	19935094	19939137	+	1175	lncRNA	-	-	3	2	0	0	6	6	12	8	5	0	0	9
ENSBTAG00000011596	1271.14	1414.61	1432.11	686.888	1446.59	1761.54	1724.03	1429.06	1701.13	2049.26	1908.48	1589.38	1370.19	845.96	1044	1505.21	1382.53	1172.66	971.078	1403.52	1038.53	1206.02	1150.09	1534.52	1189.98	0.36688	0.0121743	0.995367	SRSF5	10	81495740	81501121	+	1874	protein_coding	serine and arginine rich splicing factor 5 [Source:VGNC Symbol;Acc:VGNC:52831]	RRM_1	1012	1357	961	690	1224	1833	1161	1237	1217	2569	1693	2953
ENSBTAG00000055192	2.51213	1.04245	1.49022	2.98647	2.3637	15.3762	0	5.77631	2.79561	25.5261	27.0547	2.69113	0	0	3.40066	1.07707	2.54609	4.75244	6.29888	2.05193	0	0	0	7.46791	1.82973	2.06618	0.0121888	0.995367	-	23	24896961	24900614	-	654	protein_coding	-	-	2	1	1	3	2	16	0	5	2	32	24	5
ENSBTAG00000006732	3.7682	0	0	0	0	1.92203	5.9398	0	0	23.9307	9.01822	0	0	0	0	0	0	0	0	1.02597	0	0	0	3.71491	0.0932696	4.23261	0.0122464	0.995367	NRCAM	4	49248702	49563305	-	4099	protein_coding	neuronal cell adhesion molecule [Source:VGNC Symbol;Acc:VGNC:32257]	fn3	3	0	0	0	0	2	4	0	0	30	8	0
ENSBTAG00000043077	1.25607	2.0849	0	0	0	7.68811	0	0	2.79561	5.58383	24.8001	0	0	0	1.13355	0	0	0	1.04981	1.02597	0	0	0	3.68405	0.291758	3.45322	0.0122736	0.995367	RF00432	13	52522577	52522712	-	136	snoRNA	small nucleolar RNA, H/ACA box 51 [Source:HGNC Symbol;Acc:HGNC:32644]	-	1	2	0	0	0	8	0	0	2	7	22	0
ENSBTAG00000004797	708.422	645.277	879.233	271.769	621.653	958.131	1125.59	772.87	634.604	592.683	927.749	1055.46	394.711	337.185	433.017	688.788	860.578	627.322	410.477	663.8	570.925	586	273.472	766.12	531.479	0.528065	0.0125525	0.995367	TRMT44	6	114718709	114744471	+	3102	protein_coding	tRNA methyltransferase 44 homolog [Source:VGNC Symbol;Acc:VGNC:49586]	-	564	619	590	273	526	997	758	669	454	743	823	1961
ENSBTAG00000020303	545.133	677.593	605.031	669.965	777.658	866.835	683.077	801.751	764.599	871.875	734.985	604.965	610.673	555.232	658.028	522.918	513.037	742.568	685.529	731.513	537.905	527.839	500.464	716.956	598.701	0.260586	0.0127976	0.995367	FBXO38	7	59800293	59865455	+	4672	protein_coding	Bos taurus F-box protein 38 (FBXO38), mRNA. [Source:RefSeq mRNA;Acc:NM_001192778]	-	434	650	406	673	658	902	460	694	547	1093	652	1124
ENSBTAG00000016523	23.8653	16.6792	35.7654	31.8557	35.4555	36.5185	17.8194	20.7947	30.7517	19.1445	2.25455	7.53515	19.2704	8.24231	5.66777	10.7707	3.81913	14.2573	22.0461	9.23369	7.45611	24.1423	8.64733	23.2033	12.1412	0.929296	0.0128177	0.995367	DNAH10	17	51794311	51952067	-	14379	protein_coding	dynein axonemal heavy chain 10 [Source:VGNC Symbol;Acc:VGNC:28123]	Dynein_heavy	19	16	24	32	30	38	12	18	22	24	2	14
ENSBTAG00000003943	91.6929	129.264	163.925	170.229	293.099	237.371	124.736	203.326	142.576	81.3643	93.564	112.489	62.4627	123.635	180.235	90.4741	98.0244	97.425	160.622	94.3888	85.2127	44.9925	39.9939	153.636	97.9514	0.646125	0.0129211	0.995367	TTC39B	8	28971824	29120097	+	2447	protein_coding	tetratricopeptide repeat domain 39B [Source:VGNC Symbol;Acc:VGNC:36476]	-	73	124	110	171	248	247	84	176	102	102	83	209
ENSBTAG00000043250	45.2184	59.4197	4555.62	59.7294	83.9114	152.801	145.525	46.2104	88.0617	28.7168	24.8001	44.1345	32.5604	32.2199	43.6418	50.6224	44.5565	52.2768	62.9888	37.9607	23.4335	43.8951	41.0748	444.512	42.2937	0.702267	0.0129436	0.995367	RF00100	23	25224255	25224585	+	331	misc_RNA	-	-	36	57	3057	60	71	159	98	40	63	36	22	82
ENSBTAG00000000289	533.829	461.806	417.263	531.592	468.013	548.739	595.465	493.297	504.608	578.325	550.111	512.39	596.718	487.795	469.291	394.747	403.555	447.917	370.584	458.606	390.913	413.712	431.285	516.286	442.284	0.221654	0.0131145	0.995367	ASB8	5	32135753	32144434	+	2556	protein_coding	ankyrin repeat and SOCS box containing 8 [Source:VGNC Symbol;Acc:VGNC:26201]	SOCS_box	425	443	280	534	396	571	401	427	361	725	488	952
ENSBTAG00000019550	252.469	198.066	228.004	278.737	252.916	362.302	182.649	195.239	246.014	125.237	218.692	262.654	141.538	131.877	185.336	235.879	187.137	173.464	208.913	206.219	122.493	142.659	217.264	233.582	177.525	0.396121	0.013118	0.995367	TBC1D2	8	63312769	63357767	-	5600	protein_coding	TBC1 domain family member 2 [Source:VGNC Symbol;Acc:VGNC:35633]	TBC	201	190	153	280	214	377	123	169	176	157	194	488
ENSBTAG00000020781	199.715	208.49	208.631	144.346	232.825	230.643	193.043	182.531	225.047	212.185	204.037	199.682	194.698	153.607	139.994	194.412	141.308	167.523	149.074	148.765	112.907	186.554	232.397	203.431	165.567	0.295092	0.0132936	0.995367	SETD6	18	26299649	26305367	+	3362	protein_coding	Bos taurus SET domain containing 6 (SETD6), mRNA. [Source:RefSeq mRNA;Acc:NM_001098102]	SET	159	200	140	145	197	240	130	158	161	266	181	371
ENSBTAG00000003600	453.44	174.089	257.809	67.6933	416.011	478.585	503.398	318.852	374.612	119.653	1175.75	150.165	140.873	176.086	162.665	345.202	272.431	162.771	289.749	285.218	80.952	240.326	86.4733	374.172	203.886	0.875115	0.0135192	0.995367	CAPN8	16	26949786	27046178	-	4528	protein_coding	Bos taurus calpain 8 (CAPN8), mRNA. [Source:RefSeq mRNA;Acc:NM_001081619]	Peptidase_C2	361	167	173	68	352	498	339	276	268	150	1043	279
ENSBTAG00000013407	213.531	246.018	299.535	365.345	486.922	599.673	259.866	303.834	389.988	328.648	375.383	384.831	222.606	236.779	170.6	365.666	234.24	118.811	259.304	217.505	320.613	429.075	104.849	354.465	243.641	0.541101	0.0136825	0.995367	PLXNB1	22	51439234	51463440	+	7527	protein_coding	plexin B1 [Source:VGNC Symbol;Acc:VGNC:33061]	Sema	170	236	201	367	412	624	175	263	279	412	333	715
ENSBTAG00000013184	494.89	528.523	518.598	410.142	754.021	767.85	723.17	693.157	587.078	729.886	464.438	475.253	567.48	445.084	442.653	466.911	444.292	451.482	623.59	603.268	373.871	401.641	383.725	595.584	473.091	0.331547	0.0138145	0.995367	CEP120	7	30358003	30441533	+	4557	protein_coding	Bos taurus centrosomal protein 120 (CEP120), mRNA. [Source:RefSeq mRNA;Acc:NM_001078000]	-	394	507	348	412	638	799	487	600	420	915	412	883
ENSBTAG00000014758	2.51213	2.0849	0	0	13.0004	5.76609	0	1.15526	1.39781	50.2544	6.76366	3.76758	3.32248	0	2.83388	0.538536	1.27304	1.18811	0	4.10386	3.19547	0	0	7.22519	1.49594	2.27608	0.0138681	0.995367	WIF1	5	48687578	48779884	+	2219	protein_coding	Bos taurus WNT inhibitory factor 1 (WIF1), mRNA. [Source:RefSeq mRNA;Acc:NM_001075996]	-	2	2	0	0	11	6	0	1	1	63	6	7
ENSBTAG00000009607	109.278	121.967	125.179	197.107	228.097	273.889	106.916	240.294	204.08	137.203	124	151.78	99.6745	94.4119	128.658	157.253	134.943	122.375	119.679	178.518	133.145	92.1798	76.745	168.316	121.598	0.469623	0.0139386	0.995367	LARGE2	15	75950774	75956775	+	3109	protein_coding	Bos taurus LARGE xylosyl- and glucuronyltransferase 2 (LARGE2), mRNA. [Source:RefSeq mRNA;Acc:NM_001206192]	Glyco_transf_8	87	117	84	198	193	285	72	208	146	172	110	282
ENSBTAG00000000300	3.7682	4.1698	4.47067	5.97294	7.0911	13.4542	0	13.8631	5.59122	0	0	10.7645	0	0	0	2.15414	0	1.18811	7.3487	2.05193	0	0	0	5.76215	1.15844	2.34107	0.0140608	0.995367	NEXMIF	X	76421837	76427647	+	5113	protein_coding	neurite extension and migration factor [Source:VGNC Symbol;Acc:VGNC:32024]	-	3	4	3	6	6	14	0	12	4	0	0	20
ENSBTAG00000052394	165.801	109.457	81.9624	40.8151	166.641	240.254	35.6388	123.613	188.704	100.509	170.219	34.9846	18.6059	26.9748	85.0165	109.861	84.0209	59.4055	86.0848	90.2849	43.6715	107.543	29.1847	121.55	67.3322	0.851627	0.0140847	0.995367	-	18	48146719	48150913	+	3048	protein_coding	-	-	132	105	55	41	141	250	24	107	135	126	151	65
ENSBTAG00000009309	906.88	677.593	1034.22	792.41	816.659	1355.99	1049.86	1002.77	943.519	559.18	1039.35	836.402	637.917	695.351	713.572	931.129	854.213	703.361	498.662	805.383	677.441	849.371	659.359	917.902	729.614	0.330447	0.0142347	0.995367	PEX10	16	50437154	50442749	+	2417	protein_coding	Bos taurus peroxisomal biogenesis factor 10 (PEX10), mRNA. [Source:RefSeq mRNA;Acc:NM_001076333]	-	722	650	694	796	691	1411	707	868	675	701	922	1554
ENSBTAG00000004300	42.7063	26.0613	64.0797	99.549	80.3658	85.5303	66.8227	48.521	30.7517	63.8152	165.71	29.0642	57.1467	44.958	26.6385	63.5473	22.9148	35.6433	24.1457	35.9088	30.8896	59.2584	45.3985	66.9147	40.5863	0.715098	0.0143703	0.995367	LRRC8E	7	16653091	16660988	+	3484	protein_coding	Bos taurus leucine rich repeat containing 8 VRAC subunit E (LRRC8E), mRNA. [Source:RefSeq mRNA;Acc:NM_001205622]	-	34	25	43	100	68	89	45	42	22	80	147	54
ENSBTAG00000004376	600.4	533.735	488.794	504.713	593.289	730.371	577.645	590.338	550.735	734.672	748.512	418.739	436.575	418.11	412.047	535.843	482.484	451.482	454.57	476.048	514.471	668.304	510.192	589.329	487.284	0.275215	0.0144321	0.995367	PAN2	5	57015019	57028863	+	4443	protein_coding	Bos taurus poly(A) specific ribonuclease subunit PAN2 (PAN2), mRNA. [Source:RefSeq mRNA;Acc:NM_001079610]	Exonuc_X-T	478	512	328	507	502	760	389	511	394	921	664	778
ENSBTAG00000046917	15.0728	1.04245	0	0.99549	8.27295	1.92203	0	3.46578	13.9781	15.1561	23.6728	0	0	0	4.53421	3.23122	0	2.37622	2.09963	2.05193	0	0	0	6.96487	1.29938	2.36706	0.0145242	0.995367	GPR22	4	48508186	48511734	+	1961	protein_coding	Bos taurus G protein-coupled receptor 22 (GPR22), mRNA. [Source:RefSeq mRNA;Acc:NM_001205435]	7tm_1	12	1	0	1	7	2	0	3	10	19	21	0
ENSBTAG00000013686	1.25607	11.467	0	0	0	0	0	2.31052	0	11.1677	15.7819	0	0	0	0	0	0	1.18811	0	0	0	0	0	3.49859	0.10801	4.1451	0.014672	0.995367	WSCD2	17	64605375	64658202	-	2817	protein_coding	WSC domain containing 2 [Source:VGNC Symbol;Acc:VGNC:36973]	-	1	11	0	0	0	0	0	2	0	14	14	0
ENSBTAG00000048407	202.227	233.509	268.24	118.463	208.006	241.215	414.301	243.76	310.313	293.55	340.438	253.504	217.291	166.345	120.157	211.106	204.96	190.098	206.813	214.427	209.836	243.618	190.241	260.627	197.717	0.398297	0.0148535	0.995367	-	8	110220960	110239522	+	3313	protein_coding	protein CutA homolog [Source:NCBI gene;Acc:616903]	-	161	224	180	119	176	251	279	211	222	368	302	471
ENSBTAG00000031579	342.906	968.437	943.312	382.268	589.743	645.802	542.007	1296.2	591.272	1790.02	1542.12	1156.65	908.367	660.883	399.577	773.876	333.538	437.224	701.276	643.28	396.239	633.187	493.979	899.227	580.13	0.632295	0.0149824	0.995367	SGO2	2	89070545	89099327	+	5957	protein_coding	Bos taurus shugoshin 2 (SGO2), mRNA. [Source:RefSeq mRNA;Acc:NM_001191290]	-	273	929	633	384	499	672	365	1122	423	2244	1368	2149
ENSBTAG00000022829	0	2.0849	4.47067	0	2.3637	0	0	0	0	19.1445	13.5273	2.1529	0	0	0.566777	0	0	1.18811	2.09963	0	0	1.09738	0	3.64534	0.450172	3.12126	0.015018	0.995367	-	24	58049671	58122019	+	2058	protein_coding	-	-	0	2	3	0	2	0	0	0	0	24	12	4
ENSBTAG00000012817	800.115	804.772	973.117	969.607	1110.94	1273.34	999.371	1089.41	1251.04	824.811	1631.17	1147.5	699.715	1064.01	826.927	796.495	995.52	717.618	808.357	1100.86	765.849	928.382	395.615	1072.93	827.213	0.375238	0.0150582	0.995367	JAG1	13	3939809	3984202	-	5861	protein_coding	Bos taurus jagged 1 (JAG1), mRNA. [Source:RefSeq mRNA;Acc:NM_001191178]	EGF	637	772	653	974	940	1325	673	943	895	1034	1447	2132
ENSBTAG00000017123	188.41	209.533	147.532	69.6843	139.458	161.45	161.86	195.239	171.93	240.902	165.71	210.984	169.447	161.849	103.72	130.864	110.755	153.266	97.6327	96.4407	144.862	133.88	127.548	171.891	130.024	0.403936	0.015328	0.995367	ZNF354A	7	3508101	3531656	+	1898	protein_coding	zinc finger protein 354B [Source:HGNC Symbol;Acc:HGNC:17197]	KRAB	150	201	99	70	118	168	109	169	123	302	147	392
ENSBTAG00000043295	8.79247	14.5943	7.45112	6.96843	9.4548	8.64913	54.9431	8.08683	11.1824	29.5145	20.291	23.6819	17.2769	1.4986	5.66777	16.6946	5.09218	9.50488	12.5978	4.10386	5.32579	4.38951	0	16.9675	7.46835	1.15993	0.0154307	0.995367	RF00396	10	1816633	1816769	-	137	snoRNA	small nucleolar RNA, H/ACA box 13 [Source:HGNC Symbol;Acc:HGNC:32601]	-	7	14	5	7	8	9	37	7	8	37	18	44
ENSBTAG00000054342	46.4745	78.1838	67.0601	104.526	126.458	159.528	71.2776	176.755	106.233	88.5435	49.6002	64.587	53.8243	80.9245	39.1076	56.0077	66.1983	129.504	65.0885	55.4021	7.45611	40.603	21.6183	94.9356	55.9758	0.764212	0.0157476	0.995367	-	23	27841095	27913198	-	2585	protein_coding	major histocompatibility class I related protein [Source:NCBI gene;Acc:533051]	MHC_I	37	75	45	105	107	166	48	153	76	111	44	120
ENSBTAG00000007044	0	8.33961	0	19.9098	0	1.92203	23.7592	8.08683	0	0	0	0	0	0	0.566777	0	3.81913	0	0	1.02597	0	0	0	5.16812	0.491989	3.59735	0.0159089	0.995367	CALHM1	26	24039332	24042806	-	1035	protein_coding	calcium homeostasis modulator 1 [Source:VGNC Symbol;Acc:VGNC:26707]	-	0	8	0	20	0	2	16	7	0	0	0	0
ENSBTAG00000042417	22.6092	8.33961	35.7654	4.97745	33.0918	35.5575	34.1538	36.9684	19.5693	15.9538	21.4183	25.2966	9.30296	20.2311	10.7688	21.5414	28.007	11.8811	11.548	8.20772	0	7.68165	12.971	24.4751	12.9219	0.91245	0.0162865	0.995367	RF00563	5	62750796	62751043	+	248	snoRNA	small nucleolar RNA, H/ACA box 53 [Source:HGNC Symbol;Acc:HGNC:32646]	-	18	8	24	5	28	37	23	32	14	20	19	47
ENSBTAG00000015124	1514.82	1556.38	1752.5	757.568	1474.95	2117.11	1369.12	1817.23	1889.83	2062.03	1325.68	1566.24	1741.65	1081.99	1000.36	1403.42	1092.27	1325.93	1210.44	1320.42	1337.84	1346.48	1013.9	1600.29	1261.34	0.343271	0.0163091	0.995367	ARGLU1	12	82296498	82322844	-	1735	protein_coding	arginine and glutamate rich 1 [Source:VGNC Symbol;Acc:VGNC:26072]	-	1206	1493	1176	761	1248	2203	922	1573	1352	2585	1176	2910
ENSBTAG00000010498	1155.58	2643.66	2378.4	4570.29	1532.86	3011.82	705.351	2430.67	1785	1025.83	990.877	2045.26	1711.08	1391.45	1165.29	1335.57	1857.37	957.616	993.124	1143.95	1396.42	1728.37	1040.92	2022.97	1338.29	0.596217	0.0163669	0.995367	SLC40A1	2	6776416	6800154	+	3189	protein_coding	Bos taurus solute carrier family 40 member 1 (SLC40A1), mRNA. [Source:RefSeq mRNA;Acc:NM_001077970]	-	920	2536	1596	4591	1297	3134	475	2104	1277	1286	879	3800
ENSBTAG00000002323	350.443	340.882	408.322	475.844	537.742	838.004	362.328	598.425	517.188	432.348	341.565	318.091	250.515	284.734	358.203	344.125	367.91	491.877	344.339	493.489	201.315	356.648	245.368	460.098	339.866	0.437737	0.0165927	0.995367	USP28	15	24336893	24399979	-	4044	protein_coding	Bos taurus ubiquitin specific peptidase 28 (USP28), mRNA. [Source:RefSeq mRNA;Acc:NM_001192998]	UCH	279	327	274	478	455	872	244	518	370	542	303	591
ENSBTAG00000005365	0	5.21226	1.49022	0.99549	3.54555	0.961014	0	0	1.39781	15.1561	0	20.4526	0	0.7493	1.13355	3.23122	0	0	0	1.02597	0	0	0	4.10092	0.558185	2.75549	0.0168385	0.995367	OVCH1	5	80123807	80185224	+	3364	protein_coding	ovochymase 1 [Source:VGNC Symbol;Acc:VGNC:56224]	Trypsin	0	5	1	1	3	1	0	0	1	19	0	38
ENSBTAG00000000995	1366.6	1140.44	1159.4	2408.09	2189.97	3098.31	2892.68	2077.16	1575.33	1293.85	1324.55	1322.96	1693.14	1356.98	1250.88	1333.42	1363.43	1606.32	1255.58	1591.27	579.446	1394.77	576.128	1820.78	1272.85	0.516303	0.0171644	0.995367	TENT5A	9	21497810	21504915	-	2196	protein_coding	terminal nucleotidyltransferase 5A [Source:VGNC Symbol;Acc:VGNC:28815]	-	1088	1094	778	2419	1853	3224	1948	1798	1127	1622	1175	2458
ENSBTAG00000051246	0	0	0	0	1.18185	0.961014	20.7893	1.15526	1.39781	16.7515	0	0	0	0	0	0	0	2.37622	0	0	0	0	0	3.51973	0.21602	3.88216	0.0171985	0.995367	-	7	26923776	26924255	+	480	protein_coding	-	-	0	0	0	0	1	1	14	1	1	21	0	0
ENSBTAG00000002347	1544.96	1370.82	1591.56	1373.78	1815.32	2298.75	1198.35	1902.72	1854.89	1237.22	865.749	1010.79	912.354	1109.71	1422.04	1437.89	1201.75	1669.29	1071.86	1177.81	946.926	895.461	719.89	1505.41	1142.27	0.397852	0.0174147	0.995367	MAST3	7	5074524	5102746	-	6373	protein_coding	microtubule associated serine/threonine kinase 3 [Source:VGNC Symbol;Acc:VGNC:31259]	Pkinase	1230	1315	1068	1380	1536	2392	807	1647	1327	1551	768	1878
ENSBTAG00000049725	5.02427	4.1698	5.9609	0	10.6367	3.84406	0	2.31052	6.98903	0	0	10.2263	0	0	0.566777	2.15414	1.27304	0	3.14944	2.05193	0	0	0	4.09679	0.83594	2.28977	0.017758	0.995367	-	10	45563494	45569995	+	207	protein_coding	-	-	4	4	4	0	9	4	0	2	5	0	0	19
ENSBTAG00000014020	35.1699	63.5895	55.1383	16.9233	61.4562	42.2846	56.4281	28.8815	44.7298	76.5782	6.76366	44.1345	13.2899	19.4818	13.6026	30.6966	19.0957	41.5838	33.5941	15.3895	39.4109	47.1873	15.1328	44.3398	26.2241	0.766218	0.0177983	0.995367	RTKN2	28	18283704	18400082	-	3105	protein_coding	rhotekin 2 [Source:VGNC Symbol;Acc:VGNC:34198]	PH	28	61	37	17	52	44	38	25	32	96	6	82
ENSBTAG00000053303	190.922	150.113	178.827	173.215	213.915	190.281	267.291	227.586	208.273	248.081	204.037	202.373	179.414	164.097	163.232	158.868	143.854	167.523	177.419	189.804	208.771	188.749	159.976	204.576	172.882	0.242803	0.017875	0.995367	C5H12orf4	5	105596335	105636049	+	1918	protein_coding	Bos taurus chromosome 5 C12orf4 homolog (C5H12orf4), mRNA. [Source:RefSeq mRNA;Acc:NM_001075704]	-	152	144	120	174	181	198	180	197	149	311	181	376
ENSBTAG00000012480	601.656	610.876	681.033	691.865	758.748	855.303	558.341	681.604	793.953	758.603	896.185	667.399	544.888	580.708	575.845	697.943	599.604	659.401	566.9	609.423	617.792	669.401	676.653	712.964	618.051	0.207136	0.0179499	0.995367	TBC1D13	11	99276468	99292311	+	3713	protein_coding	TBC1 domain family member 13 [Source:VGNC Symbol;Acc:VGNC:35627]	TBC	479	586	457	695	642	890	376	590	568	951	795	1240
ENSBTAG00000008682	437.111	536.862	356.164	215.026	514.105	513.182	458.849	437.844	584.283	376.509	367.492	394.519	194.698	460.071	501.597	331.738	216.417	311.285	422.025	344.724	213.032	254.592	111.334	432.662	305.592	0.499632	0.0182601	0.995367	TLR3	27	16085880	16187248	+	3848	protein_coding	toll like receptor 3 [Source:VGNC Symbol;Acc:VGNC:52833]	TIR	348	515	239	216	435	534	309	379	418	472	326	733
ENSBTAG00000004339	503.683	814.154	689.974	1030.33	892.297	657.334	549.431	876.843	805.136	402.036	578.293	736.292	437.239	756.044	600.783	553.615	556.32	559.6	770.564	475.022	444.171	501.502	365.35	711.317	547.292	0.377874	0.0184732	0.995367	-	21	19998520	20005965	+	2352	protein_coding	Bos taurus uncharacterized LOC508153 (LOC508153), mRNA. [Source:RefSeq mRNA;Acc:NM_001100322]	-	401	781	463	1035	755	684	370	759	576	504	513	1368
ENSBTAG00000042610	0	0	0	0.99549	5.90925	4.80507	28.214	2.31052	1.39781	0	0	0	0	0	0.566777	0.538536	0	0	1.04981	2.05193	0	0	0	3.63602	0.38246	3.15408	0.0185934	0.995367	RF00493	1	70257049	70257120	-	72	snoRNA	-	-	0	0	0	1	5	5	19	2	1	0	0	0
ENSBTAG00000002126	633.058	532.693	464.95	606.253	2026.87	1329.08	412.816	791.354	1016.2	201.815	385.529	619.497	180.743	385.14	452.854	688.249	572.87	369.502	783.161	620.709	189.598	451.023	219.426	751.677	446.661	0.750845	0.0186121	0.995367	PFKFB2	16	4873072	4900640	+	4385	protein_coding	Bos taurus 6-phosphofructo-2-kinase/fructose-2,6-biphosphatase 2 (PFKFB2), mRNA. [Source:RefSeq mRNA;Acc:NM_174812]	-	504	511	312	609	1715	1383	278	685	727	253	342	1151
ENSBTAG00000049231	5.02427	2.0849	0	3.98196	3.54555	0	0	17.3289	4.19342	16.7515	0	0	1.32899	0	0.566777	0.538536	1.27304	0	2.09963	3.0779	0	0	0	4.40921	0.807716	2.46721	0.0186462	0.995367	-	4	105713214	105714765	+	387	protein_coding	-	V-set	4	2	0	4	3	0	0	15	3	21	0	0
ENSBTAG00000051276	5.02427	1.04245	8.94135	0	0	0	0	0	0	8.77458	13.5273	0	0	0	0	0	0	0	1.04981	0	0	1.09738	0	3.10916	0.195199	3.70442	0.0186687	0.995367	-	13	16353180	16386191	+	2095	lncRNA	-	-	4	1	6	0	0	0	0	0	0	11	12	0
ENSBTAG00000010987	449.672	388.834	368.086	470.867	1368.58	1068.65	607.344	757.851	777.18	728.291	466.693	548.451	517.643	356.667	495.93	661.322	415.012	509.699	574.248	619.683	207.706	409.322	268.067	666.708	457.755	0.542012	0.0188825	0.995367	NFKBIZ	1	46190242	46201247	+	3499	protein_coding	Bos taurus NFKB inhibitor zeta (NFKBIZ), mRNA. [Source:RefSeq mRNA;Acc:NM_174726]	-	358	373	247	473	1158	1112	409	656	556	913	414	1019
ENSBTAG00000004685	82.9004	121.967	104.316	175.206	108.73	193.164	118.796	243.76	92.2551	37.4914	69.8912	86.6543	32.5604	92.9133	38.5408	108.246	120.939	90.2963	57.7398	69.7656	87.343	79.0113	73.5023	119.594	77.3507	0.631107	0.0189212	0.995367	SRGAP3	22	17328399	17573739	+	7911	protein_coding	SLIT-ROBO Rho GTPase activating protein 3 [Source:VGNC Symbol;Acc:VGNC:35279]	RhoGAP	66	117	70	176	92	201	80	211	66	47	62	161
ENSBTAG00000020409	0	3.12735	7.45112	0.99549	1.18185	2.88304	0	0	0	6.38152	0	5.38225	0.664497	0	0	0	0	2.37622	0	0	43.6715	0	0	2.28355	4.24656	3.0134	0.0190104	0.995367	SPATC1L	1	145865673	145881365	-	1293	protein_coding	Bos taurus spermatogenesis and centriole associated 1 like (SPATC1L), mRNA. [Source:RefSeq mRNA;Acc:NM_001038677]	-	0	3	5	1	1	3	0	0	0	8	0	10
ENSBTAG00000054911	2112.7	1604.33	2469.3	1585.82	2161.6	3804.66	2540.75	2504.61	2618.09	952.441	2259.06	2299.3	996.745	1426.67	1789.31	2341.02	2383.14	1813.06	1237.73	2209.93	1166.35	1394.77	695.029	2242.72	1586.7	0.499089	0.019225	0.995367	ANO9	29	50845009	50867717	+	3016	protein_coding	anoctamin 9 [Source:NCBI gene;Acc:107131193]	-	1682	1539	1657	1593	1829	3959	1711	2168	1873	1194	2004	4272
ENSBTAG00000049777	6.28034	6.25471	10.4316	0.99549	15.3641	9.61014	17.8194	1.15526	12.5802	0	0	0	0	0	4.53421	5.38536	0	1.18811	1.04981	2.05193	0	0	0	6.7076	1.29177	2.27494	0.0194445	0.995367	-	16	26355876	26357478	+	582	protein_coding	-	-	5	6	7	1	13	10	12	1	9	0	0	0
ENSBTAG00000015525	0	3.12735	1.49022	0.99549	0	3.84406	0	5.77631	2.79561	17.5492	0	0	0	0	1.70033	0	0	1.18811	0	0	0	0	0	2.96485	0.262585	3.17695	0.0194905	0.995367	SLC39A12	13	32374570	32459142	+	2941	protein_coding	solute carrier family 39 member 12 [Source:VGNC Symbol;Acc:VGNC:34860]	-	0	3	1	1	0	4	0	5	2	22	0	0
ENSBTAG00000000742	173.337	336.712	375.537	449.961	365.192	623.698	433.605	404.341	384.396	327.053	431.747	370.299	268.457	229.286	375.206	310.197	416.285	260.196	315.994	416.542	231.139	206.307	175.108	389.657	291.338	0.419577	0.0195849	0.995367	AMOTL2	1	134947902	134965883	+	5770	protein_coding	angiomotin like 2 [Source:VGNC Symbol;Acc:VGNC:25872]	-	138	323	252	452	309	649	292	350	275	410	383	688
ENSBTAG00000002959	404.454	546.244	557.344	449.961	593.289	623.698	635.558	592.649	571.702	668.464	483.602	532.843	497.044	430.098	429.617	488.452	378.094	570.293	541.704	551.969	438.845	460.899	306.98	554.984	463.09	0.260997	0.0196605	0.995367	LRCH1	12	16492597	16706784	+	3696	protein_coding	leucine rich repeats and calponin homology domain containing 1 [Source:VGNC Symbol;Acc:VGNC:53822]	CH	322	524	374	452	502	649	428	513	409	838	429	990
ENSBTAG00000008915	7486.16	6963.57	7358.73	4923.69	7072.19	8739.46	8490.94	8745.33	8511.24	9504.47	6030.93	5895.18	6659.59	6295.62	6008.97	6177.55	5878.92	7601.52	6559.24	6989.9	6346.21	5346.43	4342.04	7476.83	6200.54	0.269961	0.0196785	0.995367	SF3B1	2	85946152	85984071	-	6357	protein_coding	Bos taurus splicing factor 3b subunit 1 (SF3B1), mRNA. [Source:RefSeq mRNA;Acc:NM_001192994]	-	5960	6680	4938	4946	5984	9094	5718	7570	6089	11915	5350	10953
ENSBTAG00000018422	901.856	856.895	903.076	1255.31	906.479	1320.43	1032.04	1198.01	813.523	611.03	727.094	645.87	572.132	771.78	730.008	936.514	958.602	1051.48	479.765	676.111	478.256	638.674	383.725	930.968	697.913	0.415351	0.0198448	0.995367	RIPK3	10	20832541	20836686	+	1834	protein_coding	Bos taurus receptor interacting serine/threonine kinase 3 (RIPK3), mRNA. [Source:RefSeq mRNA;Acc:NM_001101884]	-	718	822	606	1261	767	1374	695	1037	582	766	645	1200
ENSBTAG00000043214	0	3.12735	10.4316	2.98647	0	0	7.42475	0	0	19.9422	0	0	0	0	1.13355	0	0	0	0	0	0	0	0	3.65937	0.10305	3.94269	0.0199885	0.995367	RF00091	5	56321025	56321174	+	150	snoRNA	-	-	0	3	7	3	0	0	5	0	0	25	0	0
ENSBTAG00000044391	0	2.0849	11.9218	0.99549	2.3637	1.92203	0	6.93157	1.39781	0	0	6.4587	0	0	0	1.07707	2.54609	1.18811	1.04981	0	0	0	0	2.83967	0.532826	2.55379	0.020243	0.995367	RF01233	X	138862220	138862348	-	129	snoRNA	-	-	0	2	8	1	2	2	0	6	1	0	0	12
ENSBTAG00000018653	560.206	570.221	369.576	541.546	515.287	550.661	524.187	674.673	649.979	555.192	415.965	515.082	524.953	523.761	482.327	523.996	473.572	424.155	348.538	483.23	380.261	223.865	337.246	536.881	429.628	0.319764	0.0203845	0.995367	NABP1	2	80266321	80275110	+	1842	protein_coding	Bos taurus nucleic acid binding protein 1 (NABP1), mRNA. [Source:RefSeq mRNA;Acc:NM_001098124]	-	446	547	248	544	436	573	353	584	465	696	369	957
ENSBTAG00000044719	0	7.29716	4.47067	6.96843	1.18185	0	0	2.31052	15.3759	3.98845	0	12.3792	0	0	4.53421	1.07707	1.27304	1.18811	1.04981	1.02597	0	0	0	4.49768	0.922565	2.23089	0.0205296	0.995367	RF00600	3	106035267	106035413	-	147	snoRNA	-	-	0	7	3	7	1	0	0	2	11	5	0	23
ENSBTAG00000000821	2.51213	0	8.94135	0	3.54555	2.88304	31.1839	3.46578	1.39781	9.57227	0	0	1.32899	1.4986	1.13355	4.30829	1.27304	1.18811	0	0	0	0	0	5.29182	0.975508	2.32821	0.0205935	0.995367	GPR137C	10	11555686	11615749	-	1372	protein_coding	G protein-coupled receptor 137C [Source:VGNC Symbol;Acc:VGNC:29552]	-	2	0	6	0	3	3	21	3	1	12	0	0
ENSBTAG00000042385	0	4.1698	0	0	0	2.88304	26.7291	2.31052	2.79561	0	0	0	0	0	0.566777	0	0	0	0	0	0	0	0	3.24067	0.0515251	4.01373	0.0207111	0.995367	RF00026	17	43381106	43381209	+	104	snRNA	-	-	0	4	0	0	0	3	18	2	2	0	0	0
ENSBTAG00000052590	2.51213	6.25471	0	0.99549	2.3637	1.92203	0	4.62104	12.5802	0	18.0364	2.1529	1.32899	0	0.566777	0.538536	0	1.18811	4.19926	3.0779	0	0	0	4.28656	0.99087	2.12347	0.0207902	0.995367	bta-mir-193a-2	14	1077714	1077766	-	53	miRNA	bta-mir-193a-2 [Source:miRBase;Acc:MI0013051]	-	2	6	0	1	2	2	0	4	9	0	16	4
ENSBTAG00000015321	310.249	242.891	299.535	173.215	307.281	301.758	381.632	296.902	230.638	310.301	222.074	186.226	136.886	209.055	205.173	225.647	176.953	368.314	200.514	161.077	262.029	120.712	194.565	271.892	205.539	0.402848	0.0209073	0.995367	TRERF1	23	15939656	16145761	-	4350	protein_coding	transcriptional regulating factor 1 [Source:VGNC Symbol;Acc:VGNC:36302]	ELM2	247	233	201	174	260	314	257	257	165	389	197	346
ENSBTAG00000054514	22.6092	13.5519	17.8827	3.98196	60.2744	117.244	22.2742	31.1921	36.3429	40.6822	7.89094	11.3027	3.32248	17.2339	15.303	24.2341	17.8226	19.0098	18.8967	21.5453	0	3.29214	17.2947	32.1024	14.3595	1.16028	0.0209151	0.995367	RF01955	29	43613238	43613358	+	121	misc_RNA	-	-	18	13	12	4	51	122	15	27	26	51	7	21
ENSBTAG00000013922	84.1565	77.1414	96.8646	70.6798	57.9107	58.6219	37.1237	43.8999	78.2771	70.1967	139.782	87.1925	60.4692	53.9496	56.1109	60.8546	73.8366	52.2768	57.7398	33.8569	38.3457	50.4794	67.0168	75.1539	54.9942	0.451541	0.0209416	0.995367	MOSPD1	X	18574679	18598914	-	4994	protein_coding	Bos taurus motile sperm domain containing 1 (MOSPD1), mRNA. [Source:RefSeq mRNA;Acc:NM_001038137]	Motile_Sperm	67	74	65	71	49	61	25	38	56	88	124	162
ENSBTAG00000044033	42.7063	33.3584	86.433	178.193	100.457	117.244	23.7592	70.4709	64.299	23.133	66.5094	45.7491	7.97396	32.2199	36.2737	46.3141	52.1948	14.2573	55.6401	81.0513	7.45611	42.7978	0	71.026	34.1981	1.05504	0.0209591	0.995367	EDIL3	7	83846108	84324020	-	2447	protein_coding	EGF like repeats and discoidin domains 3 [Source:VGNC Symbol;Acc:VGNC:28326]	F5_F8_type_C	34	32	58	179	85	122	16	61	46	29	59	85
ENSBTAG00000014334	584.071	669.254	658.679	659.014	592.107	770.733	484.094	619.22	630.41	688.406	527.566	559.216	387.402	541.744	564.509	501.377	646.706	659.401	546.953	498.619	423.933	531.131	516.678	620.231	528.95	0.231835	0.0211971	0.995367	ZFYVE26	10	79599600	79667575	-	9647	protein_coding	Bos taurus zinc finger FYVE-type containing 26 (ZFYVE26), mRNA. [Source:RefSeq mRNA;Acc:NM_001205789]	FYVE	465	642	442	662	501	802	326	536	451	863	468	1039
ENSBTAG00000006089	420.782	371.113	314.437	291.679	407.738	524.714	285.11	435.533	382.999	388.475	444.147	343.388	255.167	324.447	348.568	292.964	285.162	417.026	292.898	366.27	367.48	207.405	297.252	384.176	314.058	0.291924	0.0212398	0.995367	C19H17orf80	19	58084841	58095624	-	3794	protein_coding	chromosome 19 C17orf80 homolog [Source:VGNC Symbol;Acc:VGNC:52660]	-	335	356	211	293	345	546	192	377	274	487	394	638
ENSBTAG00000055119	7.5364	3.12735	20.8631	1.99098	11.8185	18.2593	22.2742	15.0184	8.38683	11.9653	0	5.38225	0.664497	5.2451	1.13355	8.07804	2.54609	4.75244	8.39851	10.2597	0	0	0	10.5519	3.73435	1.48158	0.0212484	0.995367	-	16	60439803	60440852	-	1050	protein_coding	-	RVT_1	6	3	14	2	10	19	15	13	6	15	0	10
ENSBTAG00000018785	81.6444	59.4197	77.4917	33.8467	39.0011	58.6219	65.3378	54.2973	116.018	63.8152	67.6366	49.5167	37.2118	44.2087	62.3454	33.9278	29.28	40.3957	47.2416	65.6618	57.5185	49.382	39.9939	63.8872	46.1061	0.460195	0.0212533	0.995367	TUBB1	13	57363948	57370548	-	3198	protein_coding	tubulin beta 1 class VI [Source:VGNC Symbol;Acc:VGNC:36506]	Tubulin	65	57	52	34	33	61	44	47	83	80	60	92
ENSBTAG00000016618	151.984	190.769	117.728	135.387	223.37	224.877	151.465	196.394	212.466	291.954	244.619	183.535	120.938	128.13	117.323	166.408	179.499	209.107	177.419	162.103	86.2778	176.678	87.5542	193.712	146.494	0.407789	0.0216465	0.995367	DSTYK	16	2935604	2985029	-	5142	protein_coding	Bos taurus dual serine/threonine and tyrosine protein kinase (DSTYK), mRNA. [Source:RefSeq mRNA;Acc:NM_001024824]	Pkinase_Tyr	121	183	79	136	189	234	102	170	152	366	217	341
ENSBTAG00000040296	2.51213	3.12735	0	4.97745	8.27295	8.64913	0	5.77631	8.38683	8.77458	74.4003	33.37	1.32899	0	1.70033	1.07707	0	1.18811	4.19926	5.12983	12.7819	13.1685	0	13.1872	3.68855	1.86557	0.0216505	0.995367	GPR21	11	94189213	94191396	+	1767	protein_coding	Bos taurus G protein-coupled receptor 21 (GPR21), mRNA. [Source:RefSeq mRNA;Acc:NM_001098047]	7tm_1	2	3	0	5	7	9	0	5	6	11	66	62
ENSBTAG00000001143	1490.95	2793.77	2683.9	4831.11	3947.38	3171.35	6103.14	3923.27	2854.32	3158.85	2371.79	2951.09	3858.07	4028.99	1717.9	1939.27	1280.68	3528.69	1759.49	1984.22	1550.87	2440.57	1557.6	3356.74	2331.49	0.525653	0.0216819	0.995367	-	3	54148968	54165067	-	2481	protein_coding	Bos taurus interferon-induced guanylate-binding protein 1 (LOC512486), mRNA. [Source:RefSeq mRNA;Acc:NM_001244229]	-	1187	2680	1801	4853	3340	3300	4110	3396	2042	3960	2104	5483
ENSBTAG00000011002	74.108	88.6083	98.3548	24.8872	99.2754	54.7778	77.2174	78.5578	62.9012	34.3006	71.0185	57.0519	41.1988	50.2031	36.8405	47.9297	78.9287	70.0985	31.4944	37.9607	52.1928	43.8951	12.971	68.4216	45.7921	0.578105	0.0217535	0.995367	CCDC136	4	92763331	92792188	+	4702	protein_coding	coiled-coil domain containing 136 [Source:VGNC Symbol;Acc:VGNC:26848]	-	59	85	66	25	84	57	52	68	45	43	63	106
ENSBTAG00000000371	972.196	865.234	1089.35	665.983	1035.3	1208	1000.86	1100.96	1077.71	1373.62	1202.8	787.962	871.82	783.768	736.81	866.504	875.854	920.785	673.981	866.941	1142.91	749.51	922.021	1031.66	855.537	0.270215	0.0217949	0.995367	DIS3L	10	13201806	13234117	+	3518	protein_coding	Bos taurus DIS3 like exosome 3'-5' exoribonuclease (DIS3L), mRNA. [Source:RefSeq mRNA;Acc:NM_001078156]	RNB	774	830	731	669	876	1257	674	953	771	1722	1067	1464
ENSBTAG00000040161	26.3774	70.8867	40.2361	12.9414	15.3641	39.4016	53.4582	27.7263	16.7737	25.5261	18.0364	24.7584	21.9284	24.7269	14.1694	16.6946	30.5531	17.8216	19.9465	21.5453	0	14.2659	12.971	30.9572	17.693	0.804307	0.0218172	0.995367	-	1	70913018	70922405	-	2196	protein_coding	transmembrane 4 L six family member 19 [Source:NCBI gene;Acc:101906348]	-	21	68	27	13	13	41	36	24	12	32	16	46
ENSBTAG00000047446	5.02427	4.1698	1.49022	4.97745	11.8185	10.5712	16.3344	8.08683	11.1824	11.9653	0	6.4587	9.30296	5.9944	1.70033	3.76975	0	1.18811	2.09963	5.12983	0	0	0	7.67326	2.65318	1.46117	0.0218273	0.995367	bta-mir-2285an	17	54332066	54332124	-	59	miRNA	bta-mir-2285an [Source:miRBase;Acc:MI0038182]	-	4	4	1	5	10	11	11	7	8	15	0	12
ENSBTAG00000000454	928.234	973.649	852.409	876.031	1066.03	1239.71	914.729	948.469	1080.5	742.649	886.04	825.637	890.426	678.866	836.562	1021.6	912.773	547.718	684.479	875.148	559.208	905.337	688.543	944.507	781.879	0.271374	0.0223206	0.995367	TMEM106C	5	32318296	32323859	-	1697	protein_coding	Bos taurus transmembrane protein 106C (TMEM106C), mRNA. [Source:RefSeq mRNA;Acc:NM_001034461]	-	739	934	572	880	902	1290	616	821	773	931	786	1534
ENSBTAG00000032704	163.289	155.325	186.278	92.5806	184.369	247.942	175.224	184.842	180.317	296.74	216.437	219.596	167.453	131.128	104.287	159.407	194.776	160.395	187.917	116.96	96.9294	181.067	65.9359	191.912	142.387	0.433685	0.0224413	0.995367	NAPB	13	42039083	42076724	-	3406	protein_coding	Bos taurus NSF attachment protein beta (NAPB), mRNA. [Source:RefSeq mRNA;Acc:NM_001046233]	-	130	149	125	93	156	258	118	160	129	372	192	408
ENSBTAG00000017550	818.956	1057.05	1014.84	1140.83	1504.5	1276.23	1339.42	1356.28	1130.82	976.372	781.203	879.998	915.677	870.687	1136.39	801.88	938.233	895.835	921.737	1203.46	454.823	826.326	519.921	1106.37	862.269	0.35901	0.0226105	0.995367	CSNK1G3	7	30130216	30246199	-	4327	protein_coding	Bos taurus casein kinase 1 gamma 3 (CSNK1G3), mRNA. [Source:RefSeq mRNA;Acc:NM_001105329]	Pkinase	652	1014	681	1146	1273	1328	902	1174	809	1224	693	1635
ENSBTAG00000051814	118.07	69.8442	62.5894	105.522	93.3662	120.127	65.3378	211.413	86.6639	23.9307	34.9456	31.2171	29.9024	49.4538	120.723	38.7746	89.1131	36.8314	30.4446	36.9347	0	12.0712	16.2137	85.2522	41.8603	1.0213	0.022683	0.995367	-	2	126144703	126146579	+	1620	lncRNA	-	-	94	67	42	106	79	125	44	183	62	30	31	58
ENSBTAG00000050359	138.167	135.519	62.5894	129.414	132.367	134.542	147.01	175.6	89.4595	97.3181	52.982	96.3423	85.7201	65.1891	87.8504	81.3189	92.9322	97.425	101.832	92.3369	68.1701	121.809	54.0458	115.943	86.2391	0.428854	0.0228487	0.995367	-	18	59296039	59302657	-	5670	protein_coding	-	-	110	130	42	130	112	140	99	152	64	122	47	179
ENSBTAG00000015834	22.6092	14.5943	5.9609	19.9098	4.7274	4.80507	44.5485	12.7079	5.59122	25.5261	34.9456	0	5.98047	11.2395	6.80132	9.15511	5.09218	11.8811	10.4981	4.10386	0	0	6.4855	16.3272	6.47611	1.31916	0.0232089	0.995367	ARHGEF4	2	1679994	1864849	+	4446	protein_coding	Bos taurus Rho guanine nucleotide exchange factor (GEF) 4 (ARHGEF4), mRNA. [Source:RefSeq mRNA;Acc:NM_001192073]	RhoGEF	18	14	4	20	4	5	30	11	4	32	31	0
ENSBTAG00000053938	7.5364	1.04245	0	1.99098	1.18185	3.84406	0	5.77631	8.38683	0	0	12.3792	0	0	1.13355	0	2.54609	0	0	3.0779	0	0	0	3.5115	0.614322	2.60754	0.0235247	0.995367	-	10	85391184	85393346	-	2163	protein_coding	-	rve	6	1	0	2	1	4	0	5	6	0	0	23
ENSBTAG00000014393	685.813	742.225	788.329	546.524	715.02	862.03	772.174	776.336	795.351	1050.56	1054	751.362	710.347	556.73	580.946	785.724	742.185	715.242	657.184	673.033	668.919	621.116	717.728	794.977	675.378	0.235899	0.0236056	0.995367	CLK2	3	15367523	15376512	+	2197	protein_coding	Bos taurus CDC like kinase 2 (CLK2), mRNA. [Source:RefSeq mRNA;Acc:NM_001206264]	Pkinase	546	712	529	549	605	897	520	672	569	1317	935	1396
ENSBTAG00000016663	570.254	445.127	584.168	488.785	652.382	811.096	625.164	801.751	732.45	532.059	351.71	477.944	398.698	425.603	550.34	500.3	505.398	449.105	529.106	642.254	452.692	353.356	250.773	589.408	459.784	0.35731	0.0239211	0.995367	PIGN	24	60492609	60601514	-	6177	protein_coding	Bos taurus phosphatidylinositol glycan anchor biosynthesis class N (PIGN), mRNA. [Source:RefSeq mRNA;Acc:NM_001192606]	-	454	427	392	491	552	844	421	694	524	667	312	888
ENSBTAG00000042458	7.5364	3.12735	463.46	1.99098	14.1822	4.80507	0	5.77631	4.19342	0	31.5638	4.84403	1.99349	0	1.70033	1.61561	0	4.75244	1.04981	0	0	8.77903	1.08092	45.1233	1.90651	1.81715	0.0240375	0.995367	RF00030	8	59833118	59833395	-	278	ribozyme	RNA component of mitochondrial RNA processing endoribonuclease [Source:NCBI gene;Acc:100126828]	-	6	3	311	2	12	5	0	5	3	0	28	9
ENSBTAG00000015669	136.911	167.835	125.179	94.5715	213.915	172.983	111.371	175.6	187.306	244.891	167.964	157.162	119.609	135.623	96.352	151.329	138.762	114.059	161.671	138.505	144.862	114.127	102.687	162.974	128.871	0.342257	0.0243745	0.995367	ADAT1	18	2870001	2921632	-	6410	protein_coding	adenosine deaminase, tRNA specific 1 [Source:VGNC Symbol;Acc:VGNC:25637]	-	109	161	84	95	181	180	75	152	134	307	149	292
ENSBTAG00000025589	195.946	154.283	180.317	253.85	218.642	224.877	225.712	190.618	201.284	183.469	264.91	185.149	187.388	149.111	179.101	159.407	168.042	152.078	204.714	210.323	157.643	159.12	196.727	206.588	174.878	0.239843	0.0243881	0.995367	CDKAL1	23	36745642	37444814	-	3103	protein_coding	CDK5 regulatory subunit associated protein 1 like 1 [Source:VGNC Symbol;Acc:VGNC:27137]	Radical_SAM	156	148	121	255	185	234	152	165	144	230	235	344
ENSBTAG00000003608	70.3398	76.0989	46.197	41.8106	53.1833	93.2184	51.9732	87.7998	44.7298	138	20.291	31.7553	34.5538	37.465	40.8079	38.7746	53.4679	77.2271	49.3413	17.4414	44.7366	30.7266	21.6183	62.9498	40.5601	0.641263	0.0245766	0.995367	SYCP2	13	56624611	56685728	+	4695	protein_coding	synaptonemal complex protein 2 [Source:VGNC Symbol;Acc:VGNC:35509]	-	56	73	31	42	45	97	35	76	32	173	18	59
ENSBTAG00000052059	145.704	96.948	101.335	42.8061	165.459	128.776	114.341	127.079	125.802	132.416	124	118.948	102.997	70.4342	43.6418	115.785	103.117	114.059	90.284	82.0772	42.6063	93.2772	95.1206	118.635	86.6726	0.45423	0.0246923	0.995367	-	14	12378291	12535034	-	3794	lncRNA	-	-	116	93	68	43	140	134	77	110	90	166	110	221
ENSBTAG00000006330	2487.01	2008.8	2248.75	1544	2479.52	3285.71	2084.87	2739.12	2727.12	2148.98	2463.1	1929.54	1986.18	1727.14	1730.37	2282.85	1947.76	2294.24	1943.21	2154.53	1898.11	1996.13	1847.29	2345.54	1982.53	0.24245	0.0250028	0.995367	RBM5	22	50218344	50242674	-	3311	protein_coding	Bos taurus RNA binding motif protein 5 (RBM5), mRNA. [Source:RefSeq mRNA;Acc:NM_001046374]	G-patch	1980	1927	1509	1551	2098	3419	1404	2371	1951	2694	2185	3585
ENSBTAG00000052010	7.5364	3.12735	4.47067	0	5.90925	9.61014	0	0	1.39781	0	0	0	0	0	0.566777	0	0	2.37622	0	0	0	0	0	2.67097	0.267545	3.21466	0.0251439	0.995367	bta-mir-2318	15	77154599	77154677	+	79	miRNA	bta-mir-2318 [Source:miRBase;Acc:MI0011339]	-	6	3	3	0	5	10	0	0	1	0	0	0
ENSBTAG00000027868	5.02427	3.12735	17.8827	0	1.18185	0	0	4.62104	8.38683	16.7515	6.76366	0	0	2.9972	2.83388	3.23122	0	1.18811	1.04981	0	0	0	0	5.3116	1.02729	2.26974	0.0252091	0.995367	DLG2	29	11312721	12251182	+	3286	protein_coding	discs large MAGUK scaffold protein 2 [Source:NCBI gene;Acc:100851408]	PDZ	4	3	12	0	1	0	0	4	6	21	6	0
ENSBTAG00000038536	48.9866	199.108	248.868	868.067	524.742	621.776	130.676	332.715	290.743	294.347	480.22	210.446	300.353	306.464	62.3454	191.719	347.541	57.0293	229.909	254.439	91.6036	62.5506	260.501	354.225	196.769	0.848564	0.0252921	0.995367	-	15	47778463	47795994	-	2738	protein_coding	tripartite motif-containing protein 5-like [Source:NCBI gene;Acc:616948]	zf-B_box	39	191	167	872	444	647	88	288	208	369	426	391
ENSBTAG00000012800	265.03	223.085	278.672	463.898	296.644	230.643	390.542	221.81	287.948	224.151	200.655	250.813	149.512	261.506	251.649	264.421	267.339	266.137	192.116	215.453	189.598	174.483	144.843	277.824	216.096	0.360467	0.0253184	0.995367	MMAA	17	12653032	12681867	-	1616	protein_coding	metabolism of cobalamin associated A [Source:VGNC Symbol;Acc:VGNC:57121]	-	211	214	187	466	251	240	263	192	206	281	178	466
ENSBTAG00000000291	597.888	617.131	715.308	1080.11	665.382	991.767	565.766	957.712	807.931	497.758	750.767	547.375	596.054	729.819	608.718	598.314	496.487	552.471	576.348	738.695	579.446	471.873	230.235	732.908	561.678	0.383036	0.0253834	0.995367	DHTKD1	13	12236002	12281753	-	4807	protein_coding	Bos taurus dehydrogenase E1 and transketolase domain containing 1 (DHTKD1), mRNA. [Source:RefSeq mRNA;Acc:NM_001205838]	-	476	592	480	1085	563	1032	381	829	578	624	666	1017
ENSBTAG00000004884	2.51213	12.5094	2.98045	3.98196	16.5459	13.4542	0	6.93157	12.5802	27.9191	16.9092	4.84403	5.98047	0	4.53421	6.46243	1.27304	7.12866	4.19926	2.05193	10.6516	0	0	10.0973	3.84378	1.39036	0.0254819	0.995367	SLC4A5	11	10337166	10421482	+	3965	protein_coding	solute carrier family 4 member 5 [Source:VGNC Symbol;Acc:VGNC:34895]	Band_3_cyto	2	12	2	4	14	14	0	6	9	35	15	9
ENSBTAG00000051307	184.642	233.509	59.609	83.6211	447.921	363.263	106.916	244.915	287.948	66.2082	136.401	128.098	57.1467	113.894	83.8829	170.716	171.861	239.998	118.629	135.427	64.9746	71.3296	48.6412	195.254	116.045	0.751496	0.0255282	0.995367	RF01957	29	43613887	43614045	+	159	misc_RNA	-	-	147	224	40	84	379	378	72	212	206	83	121	238
ENSBTAG00000014396	816.444	594.197	827.075	1307.08	729.202	1070.57	1008.28	1111.36	872.23	953.239	837.567	573.21	997.41	613.677	457.389	874.044	627.611	759.202	582.647	649.436	688.092	913.019	546.943	891.704	700.861	0.346942	0.0256125	0.995367	KLF10	14	61770129	61776507	+	3264	protein_coding	Bos taurus Kruppel like factor 10 (KLF10), mRNA. [Source:RefSeq mRNA;Acc:NM_001168462]	-	650	570	555	1313	617	1114	679	962	624	1195	743	1065
ENSBTAG00000048916	458.465	571.263	919.469	825.261	1405.22	762.084	209.378	658.499	1010.61	290.359	357.347	482.25	283.076	618.922	502.731	601.545	654.345	237.622	604.693	408.334	172.556	354.453	212.94	662.517	422.838	0.647186	0.0259406	0.995367	LIPG	24	49207795	49241327	+	4178	protein_coding	lipase G, endothelial type [Source:NCBI gene;Acc:509808]	Lipase	365	548	617	829	1189	793	141	570	723	364	317	896
ENSBTAG00000050156	11.3046	32.316	19.3729	29.8647	10.6367	24.9864	8.9097	26.571	16.7737	21.5376	18.0364	24.2201	13.2899	7.493	9.6352	12.3863	12.7304	8.31677	17.8468	3.0779	31.9547	10.9738	0	20.3775	11.6095	0.8243	0.0259542	0.995367	-	14	64130238	64151393	-	1149	protein_coding	-	TPR_1	9	31	13	30	9	26	6	23	12	27	16	45
ENSBTAG00000054322	175.849	240.806	223.534	229.958	258.825	347.887	190.074	294.592	261.39	234.521	149.928	199.143	152.834	205.308	260.15	166.408	243.151	181.781	187.917	218.531	100.125	118.517	151.328	233.876	180.55	0.37268	0.0259946	0.995367	-	18	59444868	59447261	-	2394	protein_coding	-	zf-C2H2	140	231	150	231	219	362	128	255	187	294	133	370
ENSBTAG00000007117	606.68	598.367	532.01	347.426	599.198	670.788	504.883	643.48	676.538	628.579	687.639	537.149	384.079	454.076	385.975	538.536	504.125	494.254	514.409	389.867	445.236	681.472	551.267	586.062	485.754	0.271909	0.0262556	0.995367	CTC1	19	27852911	27873656	-	4369	protein_coding	CST telomere replication complex component 1 [Source:VGNC Symbol;Acc:VGNC:27787]	-	483	574	357	349	507	698	340	557	484	788	610	998
ENSBTAG00000054137	2.51213	0	4.47067	3.98196	5.90925	0.961014	0	2.31052	2.79561	0	11.2728	5.92048	0	0	0	1.61561	2.54609	1.18811	3.14944	0	0	0	0	3.34453	0.772659	2.17857	0.026262	0.995367	-	19	45077683	45078810	+	1128	lncRNA	-	-	2	0	3	4	5	1	0	2	2	0	10	11
ENSBTAG00000014458	1376.65	1168.59	1542.38	1494.23	1740.87	3097.35	1410.7	2419.12	1839.51	908.568	1180.26	1303.58	951.56	1107.47	1288.28	1577.91	1376.16	1693.06	1138	1361.46	813.781	1210.41	957.692	1623.48	1225.07	0.406145	0.026274	0.995367	MROH1	14	652785	702430	-	5076	protein_coding	maestro heat like repeat family member 1 [Source:VGNC Symbol;Acc:VGNC:31609]	-	1096	1121	1035	1501	1473	3223	950	2094	1316	1139	1047	2422
ENSBTAG00000023416	79.1322	55.2499	83.4526	93.576	78.0021	103.79	81.6722	51.9868	53.1166	126.833	60.873	83.9631	65.7852	49.4538	55.5441	67.317	54.7409	38.0195	80.8357	47.1944	34.0851	97.6667	57.2885	79.3039	58.9028	0.432649	0.026304	0.995367	PPP2R3A	1	133116975	133350011	-	7620	protein_coding	protein phosphatase 2 regulatory subunit B''alpha [Source:VGNC Symbol;Acc:VGNC:33258]	-	63	53	56	94	66	108	55	45	38	159	54	156
ENSBTAG00000051201	158.264	113.627	140.081	60.7249	222.188	184.515	80.1873	112.06	131.394	90.9366	200.655	94.7276	72.4302	122.136	90.1175	117.401	68.7444	93.8606	121.778	84.1292	108.646	117.42	55.1267	132.447	95.6172	0.46677	0.0271301	0.995367	-	22	35049452	35078500	+	813	protein_coding	-	-	126	109	94	61	188	192	54	97	94	114	178	176
ENSBTAG00000049035	59.0352	45.8678	70.0406	35.8376	53.1833	44.2067	176.709	47.3657	57.31	51.0521	232.219	35.5229	51.8308	48.7045	15.303	44.6985	42.0105	45.1482	55.6401	44.1165	67.105	59.2584	32.4275	75.6958	46.0221	0.71535	0.0272805	0.995367	C8orf89	14	36588567	36605837	-	486	protein_coding	chromosome 8 open reading frame 89 [Source:HGNC Symbol;Acc:HGNC:51258]	-	47	44	47	36	45	46	119	41	41	64	206	66
ENSBTAG00000000621	614.217	398.216	484.323	125.432	456.194	847.615	862.756	485.21	726.859	283.18	474.584	388.599	166.124	215.799	222.176	751.258	460.842	297.027	269.802	386.789	337.655	328.116	303.737	512.265	339.939	0.590656	0.0274786	0.995367	CATSPERG	18	48153486	48177891	+	3556	protein_coding	cation channel sperm associated auxiliary subunit gamma [Source:VGNC Symbol;Acc:VGNC:26798]	-	489	382	325	126	386	882	581	420	520	355	421	722
ENSBTAG00000015512	1307.57	1517.81	961.195	1753.06	1029.39	1649.1	1415.16	1187.61	1158.78	728.291	1122.77	818.641	1061.2	944.119	1266.18	963.98	1252.68	875.637	1118.05	782.811	561.338	966.791	597.747	1220.78	944.594	0.369529	0.0277655	0.995367	HEXB	20	6801767	6834107	-	1882	protein_coding	Bos taurus hexosaminidase subunit beta (HEXB), mRNA. [Source:RefSeq mRNA;Acc:NM_001076510]	Glyco_hydro_20	1041	1456	645	1761	871	1716	953	1028	829	913	996	1521
ENSBTAG00000050227	496.147	528.523	534.991	934.765	618.108	1255.08	527.157	1337.79	1147.6	291.157	93.564	508.085	408.666	574.713	461.356	382.361	633.976	623.757	271.902	658.67	112.907	105.348	172.947	689.414	400.6	0.783059	0.0278034	0.995367	-	18	50804614	50853397	-	912	protein_coding	-	-	395	507	359	939	523	1306	355	1158	821	365	83	944
ENSBTAG00000053510	6.28034	5.21226	1.49022	2.98647	2.3637	11.5322	0	2.31052	2.79561	5.58383	0	0	0	0	1.13355	1.61561	5.09218	0	0	0	0	0	0	3.37959	0.712849	2.2869	0.0279525	0.995367	-	19	23619813	23629132	-	942	protein_coding	-	-	5	5	1	3	2	12	0	2	2	7	0	0
ENSBTAG00000045458	6.28034	6.25471	0	1.99098	7.0911	21.1423	0	16.1737	5.59122	0	15.7819	2.1529	0.664497	1.4986	4.53421	1.07707	0	0	1.04981	10.2597	0	0	0	6.87159	1.7349	1.96105	0.028128	0.995367	bta-mir-2458	7	27420509	27420575	-	67	miRNA	bta-mir-2458 [Source:miRBase;Acc:MI0011517]	-	5	6	0	2	6	22	0	14	4	0	14	4
ENSBTAG00000016609	2101.4	1402.1	2378.4	1260.29	3107.09	6023.64	2681.82	4031.86	3491.72	904.58	1196.04	1963.45	932.954	1386.96	1506.49	2185.92	2224.01	2543.74	1230.38	2841.92	580.511	1145.66	261.582	2545.2	1530.92	0.733353	0.0284561	0.995367	DQX1	11	10114072	10120751	+	2530	protein_coding	Bos taurus DEAQ-box RNA dependent ATPase 1 (DQX1), mRNA. [Source:RefSeq mRNA;Acc:NM_001035322]	HA2	1673	1345	1596	1266	2629	6268	1806	3490	2498	1134	1061	3648
ENSBTAG00000055247	90.4368	88.6083	117.728	46.788	143.004	165.294	133.645	185.997	164.941	126.833	59.7457	103.877	87.0491	87.6682	79.9155	99.0906	120.939	96.2369	99.7323	84.1292	78.8217	55.9663	25.942	118.908	83.2264	0.512846	0.0286747	0.995367	-	25	27949314	27950669	+	1356	protein_coding	-	-	72	85	79	47	121	172	90	161	118	159	53	193
ENSBTAG00000053939	3.7682	1.04245	5.9609	0	8.27295	5.76609	13.3645	6.93157	4.19342	0	9.01822	8.6116	0.664497	0	1.70033	2.69268	5.09218	3.56433	4.19926	3.0779	0	0	0	5.5775	1.90829	1.56945	0.0286923	0.995367	-	26	22382631	22384094	+	1464	protein_coding	-	RVT_1	3	1	4	0	7	6	9	6	3	0	8	16
ENSBTAG00000053597	3.7682	1.04245	4.47067	2.98647	35.4555	17.2983	0	8.08683	13.9781	0	0	6.4587	1.32899	0	0	2.69268	6.36522	7.12866	1.04981	3.0779	0	0	0	7.79543	1.96757	2.0239	0.0287207	0.995367	bta-mir-10225b	26	42411042	42411100	+	59	miRNA	bta-mir-10225b [Source:miRBase;Acc:MI0033055]	-	3	1	3	3	30	18	0	7	10	0	0	12
ENSBTAG00000044304	3.7682	2.0849	1.49022	1.99098	1.18185	11.5322	0	9.24209	9.78464	0	0	0	0	0	1.13355	1.07707	0	1.18811	3.14944	1.02597	0	0	0	3.42292	0.688558	2.29675	0.0288061	0.995367	bta-mir-2303	12	87039058	87039136	+	79	miRNA	bta-mir-2303 [Source:miRBase;Acc:MI0011315]	-	3	2	1	2	1	12	0	8	7	0	0	0
ENSBTAG00000012852	560.206	411.768	484.323	363.354	605.107	660.217	623.679	545.283	543.746	605.446	569.275	390.752	215.297	311.709	396.177	465.295	341.176	556.035	640.387	601.216	336.59	333.603	192.403	530.263	399.081	0.410092	0.0289285	0.995367	DICER1	21	59956298	60027328	-	6204	protein_coding	Bos taurus dicer 1, ribonuclease III (DICER1), mRNA. [Source:RefSeq mRNA;Acc:NM_203359]	Ribonuclease_3	446	395	325	365	512	687	420	472	389	759	505	726
ENSBTAG00000015242	403.198	459.721	347.222	155.296	521.196	407.47	533.097	307.299	589.874	238.509	382.147	509.699	204.665	257.01	418.281	459.91	378.094	198.414	318.094	306.764	248.182	276.539	179.432	404.561	295.035	0.453611	0.0289324	0.995367	SLC18B1	9	70929915	70965392	-	1534	protein_coding	solute carrier family 18 member B1 [Source:VGNC Symbol;Acc:VGNC:34708]	MFS_1	321	441	233	156	441	424	359	266	422	299	339	947
ENSBTAG00000053208	70.3398	88.6083	87.9233	40.8151	70.911	115.322	209.378	56.6078	103.438	155.549	156.692	110.874	97.6811	52.451	60.6451	93.7053	73.8366	62.9698	55.6401	81.0513	44.7366	100.959	85.3924	105.538	73.5516	0.519062	0.0289525	0.995367	-	21	44930950	44931313	-	327	pseudogene	-	-	56	85	59	41	60	120	141	49	74	195	139	206
ENSBTAG00000038715	0	5.21226	5.9609	0	2.3637	0	0	0	2.79561	9.57227	0	2.69113	0	0	0	0	0	0	1.04981	2.05193	0	0	0	2.38299	0.281977	3.06318	0.0290162	0.995367	-	18	65314357	65328279	+	2641	protein_coding	-	KRAB	0	5	4	0	2	0	0	0	2	12	0	5
ENSBTAG00000052368	5.02427	5.21226	4.47067	2.98647	8.27295	6.7271	11.8796	6.93157	11.1824	2.39307	5.63639	0	0	0	2.83388	0	1.27304	3.56433	9.44833	0	3.19547	0	0	5.89307	1.84682	1.69535	0.0290585	0.995367	-	29	50045925	50047577	-	1653	protein_coding	-	RVT_1	4	5	3	3	7	7	8	6	8	3	5	0
ENSBTAG00000004024	462.233	457.636	460.48	431.047	572.016	585.258	543.492	569.544	511.597	505.735	436.256	318.091	449.864	444.335	353.669	364.589	446.838	497.818	464.018	456.555	383.457	351.161	340.489	487.782	413.89	0.236296	0.0294726	0.995367	UBE2Q2	21	31126645	31188035	+	1890	protein_coding	ubiquitin conjugating enzyme E2 Q2 [Source:VGNC Symbol;Acc:VGNC:36593]	UQ_con	368	439	309	433	484	609	366	493	366	634	387	591
ENSBTAG00000026861	8.79247	11.467	8.94135	0.99549	14.1822	24.9864	0	9.24209	12.5802	0	0	4.3058	3.32248	0	1.70033	2.69268	2.54609	7.12866	7.3487	1.02597	0	0	0	7.95775	2.34226	1.77377	0.0295307	0.995367	-	1	130568067	130569639	+	579	protein_coding	-	-	7	11	6	1	12	26	0	8	9	0	0	8
ENSBTAG00000019099	713.446	494.122	453.028	340.458	715.02	1295.45	299.96	849.117	765.997	314.29	512.911	482.788	173.434	431.597	416.581	480.913	463.388	550.095	477.665	600.19	324.873	456.51	206.455	603.049	416.518	0.534225	0.0297222	0.995367	SLC25A37	8	70670616	70715966	+	2007	protein_coding	solute carrier family 25 member 37 [Source:NCBI gene;Acc:100124521]	Mito_carr	568	474	304	342	605	1348	202	735	548	394	455	897
ENSBTAG00000031214	292.664	393.004	306.986	462.903	716.201	978.313	319.264	605.357	617.83	153.156	209.674	469.871	175.427	377.647	265.818	356.511	248.244	558.411	451.42	315.997	134.21	261.176	186.998	460.435	302.896	0.604523	0.0298	0.995367	-	13	61382771	61393302	-	2220	protein_coding	-	IRF	233	377	206	465	606	1018	215	524	442	192	186	873
ENSBTAG00000009439	395.661	411.768	387.458	533.583	574.379	715.956	550.916	679.294	589.874	635.759	518.547	385.907	457.174	412.115	515.2	404.979	325.899	497.818	507.06	528.372	374.936	413.712	357.783	531.592	435.913	0.285684	0.0298476	0.995367	EDRF1	26	45252613	45286513	+	5633	protein_coding	erythroid differentiation regulatory factor 1 [Source:VGNC Symbol;Acc:VGNC:28331]	-	315	395	260	536	486	745	371	588	422	797	460	717
ENSBTAG00000005615	1244.76	1833.67	1417.2	5889.32	2562.25	5374.95	855.331	5316.51	3385.48	926.118	156.692	1293.36	817.331	1720.39	1766.08	1066.3	1504.74	2616.22	1292.32	2392.55	396.239	467.483	791.231	2521.3	1348.26	0.903109	0.0298718	0.995367	-	18	50817523	50837100	+	2884	protein_coding	carcinoembryonic antigen related cell adhesion molecule 1 [Source:NCBI gene;Acc:404118]	ig	991	1759	951	5916	2168	5593	576	4602	2422	1161	139	2403
ENSBTAG00000000137	1490.95	1373.95	1360.58	1659.48	2162.79	3740.27	1302.3	2778.4	1994.67	1639.25	817.276	966.652	1014.69	1330.01	1120.52	1276.87	1280.68	1885.53	1715.4	1737.99	772.24	982.154	711.243	1773.88	1257.03	0.49699	0.0300345	0.995367	FRYL	6	67179392	67325259	-	10933	protein_coding	Bos taurus FRY like transcription coactivator (FRYL), mRNA. [Source:RefSeq mRNA;Acc:NM_001206589]	-	1187	1318	913	1667	1830	3892	877	2405	1427	2055	725	1796
ENSBTAG00000014771	413.246	436.787	406.831	170.229	353.373	481.468	392.027	434.378	413.75	412.405	714.694	604.427	290.385	252.514	236.346	449.139	485.03	369.502	230.959	299.582	342.981	358.843	334.003	436.135	331.753	0.39625	0.0300975	0.995367	RBMX2	X	14358111	14371745	+	1993	protein_coding	RNA binding motif protein X-linked 2 [Source:NCBI gene;Acc:613705]	RRM_1	329	419	273	171	299	501	264	376	296	517	634	1123
ENSBTAG00000043875	11.3046	4.1698	0	1.99098	5.90925	2.88304	8.9097	0	0	0	0	6.99693	0	0	1.70033	2.15414	0	0	2.09963	0	0	0	0	3.51369	0.541282	2.57464	0.0301181	0.995367	RF00004	20	63003302	63003431	+	130	snRNA	-	-	9	4	0	2	5	3	6	0	0	0	0	13
ENSBTAG00000011405	163.289	136.561	190.749	408.151	265.916	431.495	250.956	261.089	239.025	264.833	315.638	239.51	216.626	192.57	96.352	256.882	166.769	207.919	218.361	133.375	151.252	243.618	270.229	263.934	195.814	0.432162	0.0301313	0.995367	CEP72	20	71491866	71529187	-	2212	protein_coding	centrosomal protein 72 [Source:VGNC Symbol;Acc:VGNC:27212]	-	130	131	128	410	225	449	169	226	171	332	280	445
ENSBTAG00000034140	2.51213	3.12735	7.45112	4.97745	2.3637	17.2983	0	62.3841	6.98903	33.503	0	0	0	1.4986	4.53421	2.69268	3.81913	95.0488	7.3487	6.15579	0	6.58427	0	11.7172	11.6075	1.84468	0.0303553	0.995367	MEGF11	10	12771484	13163546	-	4252	protein_coding	multiple EGF like domains 11 [Source:VGNC Symbol;Acc:VGNC:55123]	-	2	3	5	5	2	18	0	54	5	42	0	0
ENSBTAG00000029828	18.841	17.7217	11.9218	2.98647	18.9096	13.4542	0	13.8631	18.1715	41.4799	51.8547	6.4587	0	8.99161	3.96744	14.0019	12.7304	8.31677	8.39851	4.10386	15.9774	8.77903	0	17.9719	7.75154	1.22175	0.03047	0.995367	-	X	76925561	76925668	+	108	miRNA	-	-	15	17	8	3	16	14	0	12	13	52	46	12
ENSBTAG00000017666	425.807	334.627	353.183	158.283	612.199	584.297	674.167	478.278	517.188	401.238	747.385	463.412	201.343	292.976	219.343	512.686	543.59	241.186	330.691	374.477	391.978	447.73	176.189	479.172	339.29	0.498171	0.0304776	0.995367	ABCC5	1	83122147	83205242	+	8264	protein_coding	Bos taurus ATP binding cassette subfamily C member 5 (ABCC5), mRNA. [Source:RefSeq mRNA;Acc:NM_001077907]	ABC_membrane	339	321	237	159	518	608	454	414	370	503	663	861
ENSBTAG00000052614	0	1.04245	2.98045	0	8.27295	3.84406	23.7592	6.93157	5.59122	0	0	0	0	0	1.70033	0.538536	0	3.56433	2.09963	0	0	0	0	4.36849	0.718438	2.59782	0.0305209	0.995367	-	2	124848065	124849420	+	1356	protein_coding	-	RVT_1	0	1	2	0	7	4	16	6	4	0	0	0
ENSBTAG00000026995	1679.36	1936.87	2142.94	914.855	2188.79	2398.69	1259.24	2069.07	2388.85	2039.69	2043.75	1718.55	1607.42	1320.27	1454.35	1821.87	1516.2	1516.03	1621.96	1787.23	1773.49	1323.44	1189.01	1898.39	1539.2	0.302437	0.0306828	0.995367	PNN	21	49159484	49166919	+	3764	protein_coding	pinin, desmosome associated protein [Source:VGNC Symbol;Acc:VGNC:33087]	-	1337	1858	1438	919	1852	2496	848	1791	1709	2557	1813	3193
ENSBTAG00000007966	224.836	160.537	217.573	49.7745	189.096	215.267	280.655	153.65	202.682	162.729	361.856	131.327	125.59	104.902	91.251	191.719	127.304	167.523	158.522	126.194	117.167	178.873	154.571	195.832	140.329	0.479055	0.0307323	0.995367	-	22	16888782	16910868	-	3794	protein_coding	-	TTL	179	154	146	50	160	224	189	133	145	204	321	244
ENSBTAG00000048516	10.0485	9.38206	14.9022	7.96392	37.8192	50.9338	0	34.6578	25.1605	24.7284	31.5638	17.7614	0.664497	23.2283	6.80132	12.3863	6.36522	19.0098	16.797	9.23369	8.52127	0	0	22.0768	9.36431	1.23816	0.0307849	0.995367	-	21	19630064	19632205	-	2142	protein_coding	-	rve	8	9	10	8	32	53	0	30	18	31	28	33
ENSBTAG00000003092	712.19	757.862	840.487	650.055	635.836	787.071	1317.15	755.541	951.905	874.268	890.549	775.044	783.442	630.911	601.35	717.869	892.404	525.144	588.946	675.085	789.282	740.731	647.469	828.996	690.239	0.263501	0.0308759	0.995367	ANAPC5	17	53827403	53862505	+	2617	protein_coding	Bos taurus anaphase promoting complex subunit 5 (ANAPC5), mRNA. [Source:RefSeq mRNA;Acc:NM_001192945]	-	567	727	564	653	538	819	887	654	681	1096	790	1440
ENSBTAG00000012738	393.149	265.825	382.988	330.503	439.648	580.453	331.144	574.165	423.535	389.272	290.838	261.039	174.098	296.723	359.336	304.273	204.96	436.036	353.787	388.841	312.091	237.034	212.94	388.547	298.193	0.381417	0.0309433	0.995367	ZNF827	17	12387472	12579784	+	7253	protein_coding	zinc finger protein 827 [Source:VGNC Symbol;Acc:VGNC:55765]	-	313	255	257	332	372	604	223	497	303	488	258	485
ENSBTAG00000011156	466.001	414.896	458.989	442.993	676.019	922.574	343.023	650.412	545.144	584.706	222.074	226.055	180.743	269.748	523.135	281.116	232.967	567.916	511.259	532.476	205.576	189.847	115.658	496.074	328.222	0.595793	0.0312039	0.995367	ATP8A1	6	61243794	61478178	-	4081	protein_coding	Bos taurus ATPase phospholipid transporting 8A1 (ATP8A1), mRNA. [Source:RefSeq mRNA;Acc:NM_174838]	E1-E2_ATPase	371	398	308	445	572	960	231	563	390	733	197	420
ENSBTAG00000013078	31.4017	51.0801	23.8436	9.9549	35.4555	33.6355	83.1572	21.95	61.5034	145.977	22.5455	15.0703	37.8763	41.9608	11.3355	46.3141	33.0991	11.8811	15.7472	1.02597	18.1077	9.87641	23.7802	44.6312	22.8186	0.960171	0.0314271	0.995367	DNAH11	4	30324683	30693265	+	14421	protein_coding	dynein axonemal heavy chain 11 [Source:HGNC Symbol;Acc:HGNC:2942]	Dynein_heavy	25	49	16	10	30	35	56	19	44	183	20	28
ENSBTAG00000020911	1055.1	1008.05	956.724	660.01	1577.77	2582.25	789.993	1751.38	1648.01	1007.48	493.747	676.549	567.48	762.039	880.771	949.439	796.926	1274.84	1004.67	1160.37	610.336	492.723	511.273	1183.92	819.17	0.531317	0.0314495	0.995367	FNBP4	15	77492393	77513241	-	2820	protein_coding	formin binding protein 4 [Source:VGNC Symbol;Acc:VGNC:54870]	WW	840	967	642	663	1335	2687	532	1516	1179	1263	438	1257
ENSBTAG00000021862	75.364	97.9904	34.2752	126.427	153.641	184.515	63.8528	94.7314	75.4815	31.9076	76.6548	66.7399	100.339	77.178	32.873	53.3151	64.9252	47.5244	67.1881	63.6098	76.6914	36.2135	43.2366	90.1317	60.2813	0.580693	0.0314898	0.995367	SLC27A3	3	16619248	16624026	-	2433	protein_coding	solute carrier family 27 member 3 [Source:VGNC Symbol;Acc:VGNC:34787]	AMP-binding	60	94	23	127	130	192	43	82	54	40	68	124
ENSBTAG00000050618	2488.27	1416.69	2008.82	17174.2	7858.12	12534.5	357.873	4912.17	2299.39	205.804	796.985	1507.57	348.196	2141.5	2570.9	1941.96	2529.54	3926.7	2059.74	3765.29	525.123	1610.95	974.986	4463.37	2035.9	1.13251	0.0316964	0.995367	-	26	42405805	42438497	+	1568	protein_coding	-	SRCR	1981	1359	1348	17252	6649	13043	241	4252	1645	258	707	2801
ENSBTAG00000012833	267.542	285.632	304.006	318.557	395.92	519.909	328.174	391.634	282.357	343.804	192.764	229.822	124.925	180.581	270.352	301.58	188.411	311.285	366.385	389.867	110.776	148.146	165.38	321.677	232.517	0.468117	0.0317279	0.995367	ATG2B	21	61171215	61248583	-	7298	protein_coding	Bos taurus autophagy related 2B (ATG2B), mRNA. [Source:RefSeq mRNA;Acc:NM_001206753]	-	213	274	204	320	335	541	221	339	202	431	171	427
ENSBTAG00000005284	15.0728	16.6792	25.3338	28.8692	29.5463	27.8694	14.8495	23.1052	13.9781	7.17921	68.7639	12.3792	9.30296	11.2395	27.2053	18.3102	14.0035	17.8216	13.6476	11.2856	7.45611	10.9738	15.1328	23.6355	14.2163	0.717173	0.0317312	0.995367	SERPINE3	12	20784319	20816359	+	2235	protein_coding	serpin family E member 3 [Source:VGNC Symbol;Acc:VGNC:34477]	Serpin	12	16	17	29	25	29	10	20	10	9	61	23
ENSBTAG00000049258	6.28034	5.21226	0	1.99098	28.3644	18.2593	0	10.3974	4.19342	0	38.3274	8.6116	5.98047	0	2.26711	4.30829	3.81913	4.75244	9.44833	2.05193	0	2.19476	0	10.1364	3.16568	1.68073	0.0317472	0.995367	-	23	10881334	10882587	+	1254	protein_coding	-	RVT_1	5	5	0	2	24	19	0	9	3	0	34	16
ENSBTAG00000001774	351.699	329.415	412.792	340.458	354.555	372.874	325.204	443.62	341.064	520.891	289.71	475.791	346.203	319.951	245.981	270.884	328.445	386.136	299.197	304.712	140.601	448.828	230.235	379.839	301.925	0.333512	0.0318605	0.995367	SPRY2	12	55341982	55343875	-	1894	protein_coding	Bos taurus sprouty RTK signaling antagonist 2 (SPRY2), mRNA. [Source:RefSeq mRNA;Acc:NM_001076147]	-	280	316	277	342	300	388	219	384	244	653	257	884
ENSBTAG00000048990	0	5.21226	2.98045	0.99549	3.54555	1.92203	0	2.31052	11.1824	0	12.4	9.14983	1.99349	0	1.13355	3.76975	0	0	3.14944	0	0	0	0	4.14155	0.913294	2.07861	0.0318778	0.995367	-	18	60486740	60500528	-	810	protein_coding	-	-	0	5	2	1	3	2	0	2	8	0	11	17
ENSBTAG00000002795	1974.54	1536.57	2145.92	1348.89	2401.52	3883.46	1709.18	3116.89	2714.54	1612.13	1109.24	1293.89	786.1	1389.2	1927.04	1593.53	1415.63	1961.57	1729.04	2576.2	759.458	1086.4	763.127	2070.56	1453.39	0.510486	0.0319939	0.995367	NKTR	22	14740410	14792046	+	5560	protein_coding	natural killer cell triggering receptor [Source:VGNC Symbol;Acc:VGNC:32097]	Pro_isomerase	1572	1474	1440	1355	2032	4041	1151	2698	1942	2021	984	2404
ENSBTAG00000045404	1.25607	0	8.94135	0	2.3637	1.92203	0	0	4.19342	19.9422	0	5.38225	2.65799	0	0.566777	2.15414	0	0	1.04981	0	0	0	0	3.66675	0.584429	2.53032	0.0323115	0.995367	RF00600	26	13407191	13407333	+	143	snoRNA	-	-	1	0	6	0	2	2	0	0	3	25	0	10
ENSBTAG00000020831	321.553	361.731	298.045	345.435	476.286	569.881	418.756	509.47	420.739	395.654	328.038	328.317	337.564	277.241	325.33	386.669	291.527	388.512	313.894	432.957	143.796	277.637	299.414	397.825	315.867	0.332013	0.0326625	0.995367	CHD1L	3	22381862	22446397	-	3002	protein_coding	Bos taurus chromodomain helicase DNA binding protein 1 like (CHD1L), mRNA. [Source:RefSeq mRNA;Acc:NM_001037820]	SNF2_N	256	347	200	347	403	593	282	441	301	496	291	610
ENSBTAG00000052955	0	0	1.49022	0	2.3637	0.961014	0	2.31052	0	7.17921	11.2728	0	0	0	0	0	0	0	0	0	0	0	0	2.13145	0	3.69232	0.0326757	0.995367	-	18	50886857	50889077	+	1002	protein_coding	-	-	0	0	1	0	2	1	0	2	0	9	10	0
ENSBTAG00000019026	36.4259	50.0377	56.6285	24.8872	26.0007	31.7135	37.1237	26.571	27.9561	78.9713	21.4183	25.8348	27.2444	11.9888	17.0033	15.079	21.6417	17.8216	37.7933	27.7011	43.6715	37.3109	12.971	36.9641	24.5661	0.600935	0.0330497	0.995367	EXTL2	3	42410254	42428917	+	3600	protein_coding	exostosin like glycosyltransferase 2 [Source:VGNC Symbol;Acc:VGNC:28668]	-	29	48	38	25	22	33	25	23	20	99	19	48
ENSBTAG00000003851	1087.75	1083.11	955.234	596.298	1207.85	1358.87	1104.8	1395.56	1463.5	1631.28	1201.68	958.041	1277.83	1082.74	731.709	1182.09	972.606	1011.08	909.139	927.473	811.651	703.42	479.927	1170.33	917.242	0.351052	0.0331108	0.995367	CCNL1	1	110447554	110461439	+	3427	protein_coding	Bos taurus cyclin L1 (CCNL1), mRNA. [Source:RefSeq mRNA;Acc:NM_001206311]	-	866	1039	641	599	1022	1414	744	1208	1047	2045	1066	1780
ENSBTAG00000020884	1698.2	1566.8	2184.67	1161.74	2626.07	2682.19	2986.23	1853.04	2623.68	1734.18	2137.32	1617.37	1540.97	1692.67	1862.99	1993.12	2049.6	1373.45	1499.13	2311.5	1036.4	1326.73	1039.84	2072.62	1611.49	0.362541	0.0333011	0.995367	CASP4	15	3250231	3269687	+	2013	protein_coding	Bos taurus caspase 4, apoptosis-related cysteine peptidase (CASP4), mRNA. [Source:RefSeq mRNA;Acc:NM_176638]	Peptidase_C14	1352	1503	1466	1167	2222	2791	2011	1604	1877	2174	1896	3005
ENSBTAG00000006328	1283.7	1169.63	1128.1	1088.07	1490.31	1785.56	1097.38	1409.42	1572.53	1068.11	1307.64	1175.48	693.07	844.462	1007.16	1373.81	1168.65	1486.32	1197.84	1181.91	878.755	1031.54	899.322	1297.99	1069.35	0.279831	0.0334389	0.995367	RBM6	22	50246619	50336220	-	4287	protein_coding	RNA binding motif protein 6 [Source:VGNC Symbol;Acc:VGNC:33807]	-	1022	1122	757	1093	1261	1858	739	1220	1125	1339	1160	2184
ENSBTAG00000032544	0	0	2.98045	7.96392	1.18185	13.4542	31.1839	1.15526	6.98903	0	0	3.76758	1.99349	3.7465	0.566777	1.61561	5.09218	1.18811	0	0	0	0	0	5.72302	1.29115	2.12999	0.0338515	0.995367	SPAG1	14	64174147	64208187	-	2223	protein_coding	sperm associated antigen 1 [Source:VGNC Symbol;Acc:VGNC:35164]	TPR_1	0	0	2	8	1	14	21	1	5	0	0	7
ENSBTAG00000027453	1254.81	1182.14	1216.02	1240.38	1417.04	1650.06	1247.36	1449.85	1485.87	1519.6	1019.06	1416.61	1181.48	1057.26	1183.43	1226.79	1158.47	1392.46	1142.2	1229.11	1207.89	1218.09	1128.48	1341.57	1193.24	0.16995	0.03387	0.995367	RNF4	6	116189720	116223849	-	2866	protein_coding	Bos taurus ring finger protein 4 (RNF4), mRNA. [Source:RefSeq mRNA;Acc:NM_001046589]	-	999	1134	816	1246	1199	1717	840	1255	1063	1905	904	2632
ENSBTAG00000054087	1.25607	4.1698	2.98045	0	1.18185	0.961014	0	2.31052	8.38683	11.1677	0	0	0	0	2.26711	1.07707	0	0	0	0	0	0	0	2.70118	0.304016	2.72288	0.033882	0.995367	-	9	101855408	101856823	-	267	protein_coding	-	-	1	4	2	0	1	1	0	2	6	14	0	0
ENSBTAG00000031351	15.0728	17.7217	23.8436	21.9008	4.7274	24.9864	41.5786	17.3289	13.9781	5.58383	36.0729	32.2935	15.9479	10.4902	7.93487	4.84682	11.4574	3.56433	12.5978	8.20772	0	0	37.8321	21.2574	10.2617	1.05217	0.0339463	0.995367	SEC14L4	17	69451575	69467562	-	3288	protein_coding	SEC14 like lipid binding 4 [Source:VGNC Symbol;Acc:VGNC:53919]	-	12	17	16	22	4	26	28	15	10	7	32	60
ENSBTAG00000031071	138.167	188.684	150.513	124.436	164.277	178.749	187.104	135.166	143.974	167.515	98.0731	109.798	162.802	126.632	104.854	125.479	113.301	130.692	138.575	102.597	111.842	134.978	72.4214	148.871	120.379	0.301816	0.0342554	0.995367	ZNF624	19	33088756	33101488	+	3889	protein_coding	zinc finger protein 624 [Source:HGNC Symbol;Acc:HGNC:29254]	KRAB	110	181	101	125	139	186	126	117	103	210	87	204
ENSBTAG00000044425	2.51213	1.04245	0	0	1.18185	4.80507	0	4.62104	1.39781	10.37	0	16.685	0.664497	0	1.70033	0.538536	0	2.37622	1.04981	3.0779	0	0	0	3.55128	0.855208	2.10424	0.0342918	0.995367	RF00582	10	13239219	13239352	-	134	scaRNA	small Cajal body-specific RNA 14 [Source:HGNC Symbol;Acc:HGNC:32571]	-	2	1	0	0	1	5	0	4	1	13	0	31
ENSBTAG00000004814	665.716	713.037	692.955	452.948	627.563	758.24	766.234	673.517	636.001	618.209	473.456	475.791	416.64	573.215	460.223	565.463	493.941	731.875	570.049	497.593	562.404	504.794	274.553	629.472	513.704	0.292585	0.0344253	0.995367	INPP4A	11	3650777	3769745	+	8208	protein_coding	Bos taurus inositol polyphosphate-4-phosphatase type I A (INPP4A), mRNA. [Source:RefSeq mRNA;Acc:NM_001206848]	-	530	684	465	455	531	789	516	583	455	775	420	884
ENSBTAG00000014826	1269.88	1535.53	1101.28	1001.46	1516.31	1528.01	1698.78	1588.48	1660.59	1551.51	1308.77	1194.86	1274.51	1211.62	1085.94	1379.19	1071.9	1245.14	1178.94	1270.14	1309.08	1378.31	752.318	1412.96	1196.1	0.239853	0.034737	0.995367	ZC3H7A	25	10434094	10460647	-	3710	protein_coding	Bos taurus zinc finger CCCH-type containing 7A (ZC3H7A), mRNA. [Source:RefSeq mRNA;Acc:NM_001105430]	-	1011	1473	739	1006	1283	1590	1144	1375	1188	1945	1161	2220
ENSBTAG00000023309	60.2912	90.6932	135.61	30.8602	121.731	147.035	56.4281	201.015	41.9342	69.399	30.4365	55.4372	28.5734	10.4902	90.1175	65.7014	77.6557	32.079	31.4944	87.207	1.06516	32.9214	0	86.7393	41.5732	1.05861	0.0347406	0.995367	-	12	72680464	72875927	-	4000	protein_coding	-	ABC_tran	48	87	91	31	103	153	38	174	30	87	27	103
ENSBTAG00000012664	357.979	361.731	311.457	334.485	352.191	521.831	274.716	492.141	471.06	322.267	234.474	260.501	225.929	270.497	339.499	325.814	287.708	313.661	377.933	309.842	174.686	286.416	125.386	357.903	276.125	0.373202	0.0350076	0.995367	NDST2	28	29696608	29705236	-	3936	protein_coding	Bos taurus N-deacetylase and N-sulfotransferase 2 (NDST2), mRNA. [Source:RefSeq mRNA;Acc:NM_174777]	Sulfotransfer_1	285	347	209	336	298	543	185	426	337	404	208	484
ENSBTAG00000033345	56.523	60.4622	95.3744	30.8602	54.3651	44.2067	187.104	83.1788	82.4705	132.416	149.928	74.8133	89.7071	80.1752	53.8438	54.3921	59.8331	52.2768	43.0424	52.3242	53.2579	73.5244	48.6412	87.6418	60.0926	0.538445	0.0350774	0.995367	STAR	27	33312972	33320397	-	2727	protein_coding	Bos taurus steroidogenic acute regulatory protein (STAR), mRNA. [Source:RefSeq mRNA;Acc:NM_174189]	START	45	58	64	31	46	46	126	72	59	166	133	139
ENSBTAG00000007204	6.28034	5.21226	0	1.99098	4.7274	1.92203	17.8194	0	1.39781	0	13.5273	1.07645	3.32248	0	1.13355	0	0	0	5.24907	0	48.9973	0	0	4.49616	5.33658	2.16114	0.0350833	0.995367	KRT80	5	27732717	27757234	+	4095	protein_coding	Bos taurus keratin 80 (KRT80), mRNA. [Source:RefSeq mRNA;Acc:NM_001077952]	Filament	5	5	0	2	4	2	12	0	1	0	12	2
ENSBTAG00000005240	50.2427	41.698	58.1188	12.9414	82.7295	139.347	26.7291	98.1972	79.6749	126.833	41.7093	45.7491	2.65799	26.2255	33.4398	61.3931	11.4574	38.0195	71.3874	50.2723	53.2579	24.1423	0	66.9975	33.8412	0.985368	0.0352859	0.995367	ZNF605	17	43972110	43977394	-	1866	protein_coding	zinc finger protein 605 [Source:VGNC Symbol;Acc:VGNC:37310]	zf-C2H2	40	40	39	13	70	145	18	85	57	159	37	85
ENSBTAG00000003585	1972.03	2650.95	2630.25	3692.27	2960.54	3379.89	2879.32	3042.96	2864.1	2926.72	1800.26	2118.99	2654.67	2541.63	2513.65	2279.62	1947.76	2321.57	2935.28	2479.76	1643.54	1768.97	1237.65	2743.19	2211.28	0.310709	0.0353514	0.995367	CD47	1	52712128	52777176	-	3181	protein_coding	Bos taurus CD47 molecule (CD47), mRNA. [Source:RefSeq mRNA;Acc:NM_174708]	-	1570	2543	1765	3709	2505	3517	1939	2634	2049	3669	1597	3937
ENSBTAG00000012822	11.3046	2.0849	8.94135	8.95941	11.8185	13.4542	83.1572	10.3974	12.5802	0	41.7093	13.4556	13.9544	14.986	6.80132	7.5395	2.54609	4.75244	7.3487	0	0	7.68165	12.971	18.1552	7.14374	1.32171	0.0354544	0.995367	MGC137036	23	15865137	15884246	+	1294	protein_coding	Bos taurus uncharacterized protein MGC137036 (MGC137036), mRNA. [Source:RefSeq mRNA;Acc:NM_001077083]	-	9	2	6	9	10	14	56	9	9	0	37	25
ENSBTAG00000020617	798.859	678.636	889.664	804.356	783.567	1035.01	920.669	873.377	793.953	882.245	1205.06	953.735	570.803	694.602	805.956	799.726	683.625	762.766	676.08	772.552	1058.77	851.566	578.29	884.928	750.43	0.238281	0.0355568	0.995367	TSC2	25	1595164	1626005	+	5691	protein_coding	TSC complex subunit 2 [Source:VGNC Symbol;Acc:VGNC:36408]	-	636	651	597	808	663	1077	620	756	568	1106	1069	1772
ENSBTAG00000005819	533.829	561.881	543.932	581.366	446.74	603.517	525.672	493.297	506.006	295.943	790.221	691.081	419.962	458.572	353.669	494.376	537.225	382.571	310.745	475.022	431.389	543.202	521.002	547.79	447.976	0.29112	0.036035	0.995367	CCDC61	18	53492950	53513160	+	2038	protein_coding	coiled-coil domain containing 61 [Source:VGNC Symbol;Acc:VGNC:26906]	-	425	539	365	584	378	628	354	427	362	371	701	1284
ENSBTAG00000003957	26.3774	91.7357	29.8045	30.8602	109.912	230.643	0	55.4525	109.029	0	10.1455	62.9723	2.65799	42.7101	34.0066	26.9268	45.8296	35.6433	26.2454	35.9088	12.7819	3.29214	17.2947	63.0777	25.7543	1.29377	0.036319	0.995367	-	21	29231423	29236481	-	879	protein_coding	-	-	21	88	20	31	93	240	0	48	78	0	9	117
ENSBTAG00000037566	20.0971	16.6792	20.8631	11.9459	35.4555	22.1033	0	20.7947	8.38683	7.9769	18.0364	16.685	5.98047	12.7381	15.8697	6.46243	3.81913	14.2573	11.548	7.18176	118.233	0	0	16.5853	17.8263	0.998997	0.0363705	0.995367	ZNF500	25	3839462	3841534	-	1470	protein_coding	Bos taurus zinc finger protein 500 (ZNF500), mRNA. [Source:RefSeq mRNA;Acc:NM_001105353]	SCAN	16	16	14	12	30	23	0	18	6	10	16	31
ENSBTAG00000015593	370.54	435.745	466.44	407.155	674.837	977.352	515.278	517.557	552.133	286.371	322.401	488.17	235.232	297.472	527.669	422.212	450.658	434.848	376.883	562.229	251.377	321.532	206.455	501.165	371.506	0.431712	0.0365481	0.995367	KIAA0753	19	25244080	25297667	+	4284	protein_coding	KIAA0753 [Source:VGNC Symbol;Acc:VGNC:30555]	-	295	418	313	409	571	1017	347	448	395	359	286	907
ENSBTAG00000002614	67.8276	96.948	114.747	97.558	228.097	157.606	89.097	143.252	160.748	90.9366	101.455	141.015	32.5604	77.178	82.1826	121.171	84.0209	99.8012	143.825	138.505	68.1701	65.8427	25.942	124.107	85.3817	0.540165	0.0366868	0.995367	RUFY2	28	24764873	24807564	-	3000	protein_coding	RUN and FYVE domain containing 2 [Source:VGNC Symbol;Acc:VGNC:34214]	RUN	54	93	77	98	193	164	60	124	115	114	90	262
ENSBTAG00000010877	95.4611	111.542	83.4526	27.8737	75.6384	110.517	121.766	117.837	68.4925	86.1505	62.0002	78.0427	91.0361	59.944	47.6092	51.1609	71.2905	97.425	34.6439	64.6358	67.105	50.4794	64.855	86.5644	63.6532	0.444337	0.0368462	0.995367	ARMC12	23	9716949	9728648	+	1574	protein_coding	armadillo repeat containing 12 [Source:VGNC Symbol;Acc:VGNC:26156]	-	76	107	56	28	64	115	82	102	49	108	55	145
ENSBTAG00000013483	175.849	135.519	199.69	134.391	190.278	204.696	409.846	185.997	223.649	213.781	290.838	226.055	192.704	145.364	136.593	185.256	194.776	154.454	181.618	174.414	111.842	239.229	115.658	215.882	166.537	0.372659	0.0370632	0.995367	TAF1A	16	26044153	26076530	-	2361	protein_coding	TATA-box binding protein associated factor, RNA polymerase I subunit A [Source:VGNC Symbol;Acc:VGNC:35569]	-	140	130	134	135	161	213	276	161	160	268	258	420
ENSBTAG00000011425	1195.78	1812.82	1827.02	2361.3	1445.4	1810.55	1095.89	1323.93	1621.45	590.29	1190.4	1374.63	1079.81	1440.9	1302.45	1200.94	1348.15	937.418	1223.03	1539.97	824.432	602.461	675.572	1470.79	1106.83	0.409826	0.0371126	0.995367	PTPRA	13	52139610	52310545	-	3921	protein_coding	Bos taurus protein tyrosine phosphatase, receptor type A (PTPRA), transcript variant 1, mRNA. [Source:RefSeq mRNA;Acc:NM_001206499]	Y_phosphatase	952	1739	1226	2372	1223	1884	738	1146	1160	740	1056	2554
ENSBTAG00000017255	661.947	728.673	618.443	592.316	1037.66	938.911	788.508	1013.16	863.844	807.262	537.711	444.574	401.356	675.869	686.366	594.544	591.965	781.776	765.314	786.915	339.785	335.798	326.437	752.752	571.466	0.397052	0.037204	0.995367	ATAD2B	11	75091973	75213880	+	7789	protein_coding	Bos taurus ATPase family, AAA domain containing 2B (ATAD2B), mRNA. [Source:RefSeq mRNA;Acc:NM_001206750]	AAA	527	699	415	595	878	977	531	877	618	1012	477	826
ENSBTAG00000017514	287.639	291.886	283.143	463.898	385.283	593.907	350.448	459.794	360.634	327.053	338.183	289.565	114.293	284.734	246.548	275.73	280.07	431.284	395.78	404.23	183.207	238.131	224.831	369.286	279.894	0.401629	0.037528	0.995367	CCND1	29	46888863	46898541	+	1405	protein_coding	cyclin D1 [Source:VGNC Symbol;Acc:VGNC:26962]	Cyclin_C	229	280	190	466	326	618	236	398	258	410	300	538
ENSBTAG00000012275	1.25607	0	14.9022	0	1.18185	2.88304	23.7592	0	1.39781	9.57227	0	4.84403	6.64497	0	0	1.07707	0	0	1.04981	1.02597	0	0	0	4.98304	0.890711	2.39457	0.0381074	0.995367	ENDOU	5	32563233	32580351	+	2294	protein_coding	Bos taurus endonuclease, poly(U) specific (ENDOU), mRNA. [Source:RefSeq mRNA;Acc:NM_001102090]	Somatomedin_B	1	0	10	0	1	3	16	0	1	12	0	9
ENSBTAG00000016804	472.281	592.112	608.012	541.546	993.936	1203.19	573.191	972.73	738.041	1192.55	282.947	375.681	273.108	555.981	647.826	414.673	383.186	634.45	771.613	710.994	369.61	268.858	495.06	712.184	502.305	0.503891	0.0384166	0.995367	LYST	28	8379173	8523114	-	12195	protein_coding	Bos taurus lysosomal trafficking regulator (LYST), mRNA. [Source:RefSeq mRNA;Acc:NM_174020]	Beach	376	568	408	544	841	1252	386	842	528	1495	251	698
ENSBTAG00000034396	248.701	342.966	335.301	351.408	306.099	295.031	227.197	377.77	283.754	444.313	334.801	223.363	327.597	303.467	219.909	240.187	283.889	248.315	266.653	285.218	241.791	235.936	255.096	314.226	264.369	0.250046	0.0386535	0.995367	PIGW	19	12884510	12887667	+	2236	protein_coding	phosphatidylinositol glycan anchor biosynthesis class W [Source:VGNC Symbol;Acc:VGNC:32881]	-	198	329	225	353	259	307	153	327	203	557	297	415
ENSBTAG00000019952	391.893	362.773	244.397	245.886	413.648	473.78	354.903	482.899	413.75	330.243	226.583	269.651	187.388	186.576	228.978	374.821	268.612	358.809	364.285	320.101	231.139	308.363	181.594	350.867	273.697	0.358643	0.0386625	0.995367	ARMC8	1	130822345	130930767	-	4640	protein_coding	armadillo repeat containing 8 [Source:VGNC Symbol;Acc:VGNC:26162]	-	312	348	164	247	350	493	239	418	296	414	201	501
ENSBTAG00000032260	121.839	125.094	125.179	172.22	131.185	163.372	117.311	173.289	199.886	138	136.401	96.8805	81.7331	108.649	112.222	116.324	122.212	168.712	124.928	144.661	76.6914	111.933	49.7221	141.721	110.708	0.356711	0.0388067	0.995367	DCUN1D3	25	18626888	18681475	-	1443	protein_coding	Bos taurus defective in cullin neddylation 1 domain containing 3 (DCUN1D3), mRNA. [Source:RefSeq mRNA;Acc:NM_001015518]	-	97	120	84	173	111	170	79	150	143	173	121	180
ENSBTAG00000014714	324.065	331.499	290.594	250.863	375.828	363.263	368.268	384.702	343.86	484.198	303.238	315.938	319.623	238.278	249.948	365.666	235.513	330.294	333.841	342.672	241.791	291.903	250.773	344.693	290.937	0.244428	0.0389845	0.995367	TUBGCP5	2	1232958	1284056	-	4019	protein_coding	tubulin gamma complex associated protein 5 [Source:VGNC Symbol;Acc:VGNC:36515]	-	258	318	195	252	318	378	248	333	246	607	269	587
ENSBTAG00000010399	22.6092	51.0801	44.7067	103.531	66.1836	54.7778	23.7592	67.0051	61.5034	62.2198	73.273	31.7553	23.9219	24.7269	103.72	38.2361	30.5531	33.2671	40.9427	17.4414	35.1502	24.1423	9.72824	55.2004	34.7118	0.659086	0.0390358	0.995367	TXNDC16	10	11623049	11719602	+	4393	protein_coding	Bos taurus thioredoxin domain containing 16 (TXNDC16), mRNA. [Source:RefSeq mRNA;Acc:NM_001205394]	-	18	49	30	104	56	57	16	58	44	78	65	59
ENSBTAG00000012353	293.92	340.882	278.672	162.265	280.099	333.472	201.953	270.331	320.097	215.376	266.037	328.856	241.212	158.852	200.639	310.197	226.602	247.127	251.955	201.089	193.859	264.468	156.733	274.33	222.976	0.298831	0.0391737	0.995367	ZNF34	14	309282	313478	-	1632	protein_coding	zinc finger protein 34 [Source:VGNC Symbol;Acc:VGNC:37252]	KRAB	234	327	187	163	237	347	136	234	229	270	236	611
ENSBTAG00000006989	254.982	251.231	226.514	302.629	359.283	453.599	242.047	333.87	370.418	281.584	338.183	223.902	198.02	263.004	166.632	298.887	365.364	150.89	234.109	233.92	123.558	364.33	127.548	303.187	229.66	0.401116	0.039299	0.995367	SEMA4F	11	9961628	9986344	-	4214	protein_coding	ssemaphorin 4F [Source:VGNC Symbol;Acc:VGNC:34437]	Sema	203	241	152	304	304	472	163	289	265	353	300	416
ENSBTAG00000053582	30.1456	19.8066	34.2752	15.9278	15.3641	24.9864	86.1271	23.1052	44.7298	11.9653	39.4547	15.0703	5.31598	0	11.9023	17.7717	24.1878	10.693	15.7472	27.7011	0	30.7266	22.6992	30.0798	15.1586	0.988718	0.0395716	0.995367	-	1	101619574	101646743	+	293	lncRNA	-	-	24	19	23	16	13	26	58	20	32	15	35	28
ENSBTAG00000033642	40.1941	97.9904	44.7067	14.9323	102.821	48.0507	4.45485	68.1604	110.427	107.688	110.473	96.3423	15.2834	65.1891	40.2411	35.0048	50.9218	24.9503	44.0922	55.4021	26.629	62.5506	47.5603	70.5201	42.5295	0.734362	0.039711	0.995367	-	18	60479470	60653111	-	2873	protein_coding	-	zf-C2H2	32	94	30	15	87	50	3	59	79	135	98	179
ENSBTAG00000052243	40.1941	18.7641	251.848	188.148	125.276	210.462	127.706	254.157	62.9012	123.642	170.219	24.7584	39.2053	89.9161	52.7102	23.157	49.6487	40.3957	131.227	60.532	60.714	231.547	31.3466	133.173	73.6727	0.855175	0.0397308	0.995367	-	9	83930202	83934202	+	651	protein_coding	-	-	32	18	169	189	106	219	86	220	45	155	151	46
ENSBTAG00000020341	59.0352	22.9339	71.5308	23.8918	42.5466	30.7525	38.6087	31.1921	36.3429	42.2775	127.382	68.8928	46.5148	24.7269	24.9382	36.0819	25.4609	26.1384	29.3948	30.779	71.3656	20.8502	22.6992	49.6156	32.6318	0.602628	0.039747	0.995367	MOV10L1	5	119477604	119540110	+	3719	protein_coding	Mov10 like RISC complex RNA helicase 1 [Source:VGNC Symbol;Acc:VGNC:31567]	-	47	22	48	24	36	32	26	27	26	53	113	128
ENSBTAG00000049896	35.1699	10.4245	74.5112	18.9143	8.27295	13.4542	14.8495	9.24209	74.0837	9.57227	68.7639	23.1437	7.30947	30.7213	28.3388	4.30829	3.81913	16.6335	18.8967	13.3375	15.9774	18.6554	15.1328	30.0335	15.7391	0.919267	0.0398228	0.995367	-	NKLS02001494.1	487322	489641	-	2121	pseudogene	-	Elongin_A	28	10	50	19	7	14	10	8	53	12	61	43
ENSBTAG00000043347	2.51213	0	0	0	2.3637	0	0	1.15526	0	11.9653	10.1455	0	0	0	0	0	0	0	1.04981	1.02597	0	0	0	2.34516	0.188707	3.31098	0.0398288	0.995367	RF00340	X	36217425	36217556	-	132	snoRNA	-	-	2	0	0	0	2	0	0	1	0	15	9	0
ENSBTAG00000019043	322.809	337.754	299.535	354.394	355.737	298.875	421.726	384.702	313.108	429.955	191.637	289.027	293.708	207.556	304.926	253.65	193.503	345.74	335.941	370.373	230.074	181.067	251.853	333.272	269.854	0.30391	0.0398772	0.995367	GABPA	1	10656634	10691694	-	1956	protein_coding	Bos taurus GA binding protein transcription factor subunit alpha (GABPA), mRNA. [Source:RefSeq mRNA;Acc:NM_001075437]	Ets	257	324	201	356	301	311	284	333	224	539	170	537
ENSBTAG00000007683	143.192	135.519	141.571	115.477	199.733	173.944	157.405	172.134	213.864	205.006	135.273	104.416	116.951	141.618	81.6158	166.408	132.397	141.385	134.376	133.375	133.145	111.933	122.144	158.128	128.668	0.295509	0.0401563	0.995367	DCAF17	2	25003233	25029169	-	2472	protein_coding	Bos taurus DDB1 and CUL4 associated factor 17 (DCAF17), mRNA. [Source:RefSeq mRNA;Acc:NM_001191489]	-	114	130	95	116	169	181	106	149	153	257	120	194
ENSBTAG00000001320	724.751	642.15	740.642	508.695	588.562	754.396	763.264	600.736	642.99	726.695	928.876	904.218	576.783	556.73	546.939	677.478	768.919	541.778	474.516	445.269	651.877	590.39	764.208	710.498	599.535	0.245964	0.040166	0.995367	VPS16	13	52319463	52347540	-	2763	protein_coding	Bos taurus VPS16, CORVET/HOPS core subunit (VPS16), mRNA. [Source:RefSeq mRNA;Acc:NM_001015522]	-	577	616	497	511	498	785	514	520	460	911	824	1680
ENSBTAG00000048364	7.5364	76.0989	17.8827	4.97745	39.0011	6.7271	22.2742	30.0368	40.5364	122.046	0	20.4526	33.8893	16.4846	24.3714	1.07707	21.6417	8.31677	11.548	3.0779	14.9122	0	0	32.2975	12.3017	1.38914	0.0402207	0.995367	-	23	25770710	25781520	+	1208	protein_coding	-	C1-set	6	73	12	5	33	7	15	26	29	153	0	38
ENSBTAG00000004585	74.108	89.6508	96.8646	33.8467	119.367	137.425	66.8227	85.4893	128.598	146.775	27.0547	68.8928	63.1272	39.7129	44.7753	66.2399	77.6557	42.7719	65.0885	105.674	50.0624	70.2322	64.855	89.5745	62.7451	0.5164	0.0403104	0.995367	CCDC30	3	103567783	103700789	-	3734	protein_coding	coiled-coil domain containing 30 [Source:VGNC Symbol;Acc:VGNC:26891]	-	59	86	65	34	101	143	45	74	92	184	24	128
ENSBTAG00000000579	1513.56	1418.78	1691.41	1339.93	1950.05	2354.49	1719.57	1983.58	1604.68	2015.76	1048.37	1201.32	1100.41	1113.46	1644.22	1094.84	1131.74	1641.97	1700.7	2016.02	1089.66	978.862	1031.19	1653.46	1322.1	0.32265	0.0405241	0.995367	NIPBL	20	37164880	37370342	-	9851	protein_coding	Bos taurus NIPBL, cohesin loading factor (NIPBL), mRNA. [Source:RefSeq mRNA;Acc:NM_001206584]	-	1205	1361	1135	1346	1650	2450	1158	1717	1148	2527	930	2232
ENSBTAG00000010290	943.306	1039.32	1157.9	1305.09	1329.58	1565.49	1110.74	1471.8	1429.95	1443.02	1001.02	983.876	1344.28	1046.02	1186.26	1129.31	1043.9	1031.28	851.399	1277.33	869.169	818.644	791.231	1231.76	1035.35	0.249828	0.0405533	0.995367	GGNBP2	19	12895739	12928293	+	2904	protein_coding	Bos taurus gametogenetin binding protein 2 (GGNBP2), mRNA. [Source:RefSeq mRNA;Acc:NM_001206122]	-	751	997	777	1311	1125	1629	748	1274	1023	1809	888	1828
ENSBTAG00000002303	2919.1	3233.68	3645.09	4824.14	3776.01	4396.64	3621.79	3803.12	3530.86	2996.92	2443.94	3041.51	2451.99	3281.94	3557.09	3032.5	2617.38	3363.54	3165.19	3498.54	2471.17	3101.19	2028.88	3519.4	2960.85	0.249165	0.0406083	0.995367	GLG1	18	1931769	2059508	-	8421	protein_coding	Bos taurus golgi glycoprotein 1 (GLG1), mRNA. [Source:RefSeq mRNA;Acc:NM_001244140]	-	2324	3102	2446	4846	3195	4575	2439	3292	2526	3757	2168	5651
ENSBTAG00000055011	148.216	146.986	172.866	131.405	238.734	269.084	109.886	294.592	216.66	126.833	135.273	136.171	140.209	147.612	169.466	115.247	155.311	159.207	99.7323	171.336	72.4308	141.562	114.577	177.225	135.154	0.3896	0.0407018	0.995367	FAM200B	6	110857661	110859322	+	1662	protein_coding	family with sequence similarity 200 member B [Source:HGNC Symbol;Acc:HGNC:27740]	-	118	141	116	132	202	280	74	255	155	159	120	253
ENSBTAG00000052895	3.7682	14.5943	35.7654	4.97745	13.0004	3.84406	83.1572	6.93157	11.1824	106.89	29.3092	17.7614	9.30296	5.9944	8.50165	20.4644	7.63826	11.8811	8.39851	15.3895	12.7819	31.824	15.1328	27.5985	13.3918	1.04495	0.0407767	0.995367	-	23	31701454	31702220	+	438	protein_coding	-	Histone	3	14	24	5	11	4	56	6	8	134	26	33
ENSBTAG00000019181	1223.41	927.781	1448.5	2761.49	1851.96	2248.77	1138.96	2407.56	1415.98	900.591	1093.46	923.594	1246.6	1369.72	1383.5	930.59	1026.07	1449.49	993.124	1424.04	479.321	1197.24	846.357	1528.5	1122.37	0.445401	0.0408298	0.995367	BAIAP2L1	25	37655743	37735318	+	2730	protein_coding	BAI1 associated protein 2 like 1 [Source:VGNC Symbol;Acc:VGNC:26413]	-	974	890	972	2774	1567	2340	767	2084	1013	1129	970	1716
ENSBTAG00000019508	270.054	357.561	265.26	200.093	294.281	279.655	184.134	345.423	297.733	429.955	190.51	285.798	213.304	247.269	207.44	293.502	240.605	254.255	232.009	199.037	214.097	268.858	184.837	283.371	232.292	0.288484	0.0409044	0.995367	SEC61A2	13	12212518	12235247	-	2467	protein_coding	Bos taurus Sec61 translocon alpha 2 subunit (SEC61A2), mRNA. [Source:RefSeq mRNA;Acc:NM_001046524]	-	215	343	178	201	249	291	124	299	213	539	169	531
ENSBTAG00000054384	26.3774	17.7217	11.9218	3.98196	34.2737	38.4406	34.1538	30.0368	18.1715	35.0983	3.38183	14.5321	7.30947	1.4986	15.8697	15.079	19.0957	35.6433	10.4981	8.20772	6.39095	0	4.32366	22.341	11.2651	0.994039	0.0410912	0.995367	-	18	50068596	50635884	+	435	protein_coding	-	-	21	17	8	4	29	40	23	26	13	44	3	27
ENSBTAG00000005066	86.6686	108.415	120.708	65.7023	105.185	132.62	114.341	116.681	107.631	96.5204	139.782	70.5075	97.0166	60.6933	67.4464	111.477	63.6522	92.6725	100.782	66.6877	62.8443	110.835	83.2305	105.397	83.3944	0.331104	0.041342	0.995367	HSPBAP1	1	67055375	67120252	-	2152	protein_coding	Bos taurus HSPB1 associated protein 1 (HSPBAP1), mRNA. [Source:RefSeq mRNA;Acc:NM_001014911]	-	69	104	81	66	89	138	77	101	77	121	124	131
ENSBTAG00000010756	337.882	314.82	396.4	417.11	333.282	298.875	348.963	287.66	370.418	279.191	344.947	285.259	308.327	353.67	352.535	295.656	273.704	209.107	284.5	332.413	266.29	238.131	199.969	334.567	283.118	0.234478	0.0415295	0.995367	ST7	4	51165809	51456320	-	4282	protein_coding	suppression of tumorigenicity 7 [Source:VGNC Symbol;Acc:VGNC:49974]	-	269	302	266	419	282	311	235	249	265	350	306	530
ENSBTAG00000016149	4759.24	4786.94	2733.07	5274.1	9680.54	7342.15	5149.81	2807.28	4800.06	2208	6090.68	4388.69	5067.45	3185.28	3328.11	5955.13	3219.53	901.775	4936.23	3414.41	2416.84	3714.63	1745.68	5001.71	3444.1	0.538163	0.0415299	0.995367	C9	20	35077205	35144035	+	2698	protein_coding	Bos taurus complement C9 (C9), mRNA. [Source:RefSeq mRNA;Acc:NM_001035364]	Ldl_recept_a	3789	4592	1834	5298	8191	7640	3468	2430	3434	2768	5403	8154
ENSBTAG00000010665	111.79	214.745	131.14	131.405	210.369	373.835	78.7023	425.136	253.003	77.3759	87.9276	143.706	47.1793	139.37	120.723	129.249	151.492	196.038	152.223	172.362	54.3231	59.2584	11.8901	186.595	112.192	0.734479	0.0415304	0.995367	CBLN3	10	20744959	20748108	+	1764	protein_coding	cerebellin 3 precursor [Source:VGNC Symbol;Acc:VGNC:26813]	-	89	206	88	132	178	389	53	368	181	97	78	267
ENSBTAG00000054464	2.51213	1.04245	1.49022	2.98647	7.0911	0	0	2.31052	4.19342	26.3238	0	8.07338	0	1.4986	2.26711	0.538536	0	2.37622	1.04981	6.15579	0	0	0	4.66862	1.26237	1.91412	0.0415338	0.995367	-	18	15381894	15384640	+	222	protein_coding	-	-	2	1	1	3	6	0	0	2	3	33	0	15
ENSBTAG00000033735	379.332	602.537	396.4	530.596	482.195	499.727	291.05	509.47	497.619	738.66	246.874	279.339	362.815	399.377	404.112	365.127	271.158	326.73	447.221	444.243	349.372	286.416	271.31	454.483	357.08	0.347722	0.0415713	0.995367	WASHC4	5	68640524	68696996	+	4725	protein_coding	WASH complex subunit 4 [Source:VGNC Symbol;Acc:VGNC:36868]	-	302	578	266	533	408	520	196	441	356	926	219	519
ENSBTAG00000019908	845.333	793.305	782.368	530.596	992.754	1280.07	675.652	932.296	984.055	650.915	578.293	848.781	427.936	545.491	662.562	806.188	757.461	892.27	633.038	635.072	798.869	617.824	557.753	824.535	666.769	0.306903	0.0416325	0.995367	CUL9	23	16786304	16822127	+	7718	protein_coding	cullin 9 [Source:VGNC Symbol;Acc:VGNC:27836]	Cullin	673	761	525	533	840	1332	455	807	704	816	513	1577
ENSBTAG00000000387	518.756	473.273	421.734	390.232	530.651	797.642	432.12	615.754	637.399	339.018	353.965	425.198	372.783	442.087	434.718	403.902	403.555	468.115	349.588	570.437	304.635	330.311	314.547	494.645	399.516	0.307393	0.0416365	0.995367	NICN1	22	50688543	50692789	+	1940	protein_coding	Bos taurus nicolin 1 (NICN1), mRNA. [Source:RefSeq mRNA;Acc:NM_001034767]	-	413	454	283	392	449	830	291	533	456	425	314	790
ENSBTAG00000010935	1227.18	1637.69	1347.16	2549.45	2350.7	2498.64	1257.75	2151.1	1875.85	908.568	928.876	1185.71	445.213	1372.72	1648.75	1182.09	1115.19	1387.71	1838.22	1850.84	710.46	776.944	553.429	1659.89	1171.05	0.50323	0.0427329	0.995367	EML4	11	24585989	24739169	+	4790	protein_coding	echinoderm microtubule associated protein like 4 [Source:VGNC Symbol;Acc:VGNC:28478]	-	977	1571	904	2561	1989	2600	847	1862	1342	1139	824	2203
ENSBTAG00000001992	3377.56	2199.57	4177.1	6504.53	5323.05	6649.26	1253.3	6487.95	3617.52	1327.36	1512.81	1351.48	2007.45	4094.18	2281.28	2176.76	4276.16	2168.3	1915.91	2194.54	692.353	2557.99	853.924	3648.46	2292.62	0.670263	0.0427663	0.995367	CYP51A1	4	9459764	9476713	-	2761	protein_coding	Bos taurus cytochrome P450, family 51, subfamily A, polypeptide 1 (CYP51A1), mRNA. [Source:RefSeq mRNA;Acc:NM_001025319]	p450	2689	2110	2803	6534	4504	6919	844	5616	2588	1664	1342	2511
ENSBTAG00000051141	16.3289	6.25471	13.412	0.99549	36.6374	59.5829	28.214	25.4157	39.1385	7.17921	19.1637	4.3058	8.63846	0	6.80132	14.5405	3.81913	10.693	6.29888	12.3116	19.1728	23.045	0	21.3857	9.5746	1.15625	0.0427941	0.995367	-	19	44198134	44199294	+	1161	protein_coding	-	RVT_1	13	6	9	1	31	62	19	22	28	9	17	8
ENSBTAG00000049984	3.7682	3.12735	2.98045	6.96843	0	0	14.8495	6.93157	0	0	0	1.61468	0	0	2.26711	0	0	0	0	3.0779	0	0	0	3.35335	0.485909	2.68082	0.0428005	0.995367	-	1	79202424	79203656	-	1233	protein_coding	-	RVT_1	3	3	2	7	0	0	10	6	0	0	0	3
ENSBTAG00000002205	2.51213	0	0	0.99549	2.3637	2.88304	0	0	1.39781	11.9653	19.1637	3.22935	1.32899	2.9972	2.83388	0	0	0	0	1.02597	0	0	0	3.70921	0.744186	2.2251	0.0428239	0.995367	CNGA1	6	66669318	66684719	-	2073	protein_coding	cyclic nucleotide gated channel alpha 1 [Source:VGNC Symbol;Acc:VGNC:27497]	Ion_trans	2	0	0	1	2	3	0	0	1	15	17	6
ENSBTAG00000014007	1195.78	1516.77	1557.29	2382.21	1664.05	1842.26	841.966	1682.06	1934.56	748.233	851.094	1119.51	1321.68	1443.15	1132.42	1082.46	1365.98	1013.46	959.53	1516.38	589.032	841.689	619.365	1444.65	1080.47	0.418772	0.0431229	0.995367	ELMOD2	17	17174575	17203917	-	4401	protein_coding	Bos taurus ELMO domain containing 2 (ELMOD2), mRNA. [Source:RefSeq mRNA;Acc:NM_001075705]	-	952	1455	1045	2393	1408	1917	567	1456	1384	938	755	2080
ENSBTAG00000018965	67.8276	58.3773	108.786	351.408	124.094	317.135	37.1237	190.618	131.394	48.6591	127.382	105.492	16.6124	55.4482	31.7395	76.4721	53.4679	134.256	114.43	143.635	123.558	109.738	12.971	139.025	79.3026	0.813355	0.0432037	0.995367	PRDM16	16	49578396	49632261	-	3465	protein_coding	PR/SET domain 16 [Source:VGNC Symbol;Acc:VGNC:33294]	zf-C2H2	54	56	73	353	105	330	25	165	94	61	113	196
ENSBTAG00000052136	8.79247	8.33961	0	2.98647	5.90925	14.4152	23.7592	1.15526	13.9781	9.57227	5.63639	4.3058	1.32899	7.493	4.53421	4.84682	5.09218	9.50488	3.14944	2.05193	0	0	0	8.2375	3.45468	1.23476	0.0432039	0.995367	-	13	59777122	59778519	+	1398	protein_coding	-	RVT_1	7	8	0	3	5	15	16	1	10	12	5	8
ENSBTAG00000003892	363.003	662.999	168.395	1321.01	810.749	1902.81	264.321	865.291	754.815	423.573	528.693	511.314	318.294	338.684	990.159	430.29	543.59	624.946	345.389	422.698	407.956	294.097	367.511	714.748	462.147	0.629204	0.0432299	0.995367	-	23	32672258	32731972	+	1883	protein_coding	-	-	289	636	113	1327	686	1980	178	749	540	531	469	950
ENSBTAG00000005842	301.456	271.037	292.084	256.836	377.01	438.223	433.605	353.51	262.787	323.064	277.31	265.345	178.75	232.283	249.382	374.821	296.619	259.008	281.35	230.842	313.157	286.416	215.102	321.022	265.248	0.274422	0.0432422	0.995367	ABCC10	23	16988512	17008684	+	4704	protein_coding	ATP binding cassette subfamily C member 10 [Source:VGNC Symbol;Acc:VGNC:25469]	ABC_membrane	240	260	196	258	319	456	292	306	188	405	246	493
ENSBTAG00000048545	5.02427	7.29716	4.47067	2.98647	5.90925	4.80507	38.6087	3.46578	1.39781	0	0	11.3027	0	0	2.83388	2.69268	3.81913	2.37622	4.19926	8.20772	0	0	0	7.10566	2.19354	1.69678	0.0433403	0.995367	-	8	40008869	40029867	+	431	lncRNA	-	-	4	7	3	3	5	5	26	3	1	0	0	21
ENSBTAG00000018905	556.438	558.754	527.54	363.354	769.385	831.277	201.953	621.531	619.228	412.405	356.22	399.363	198.685	349.174	357.636	561.693	469.753	440.789	470.317	393.971	325.938	424.686	297.252	518.121	389.99	0.410082	0.0434096	0.995367	MAN2A2	21	21741603	21760748	-	5743	protein_coding	Bos taurus mannosidase alpha class 2A member 2 (MAN2A2), mRNA. [Source:RefSeq mRNA;Acc:NM_001192641]	-	443	536	354	365	651	865	136	538	443	517	316	742
ENSBTAG00000043333	1.25607	4.1698	0	0	8.27295	9.61014	0	10.3974	4.19342	0	10.1455	1.61468	0	0	0	2.69268	1.27304	0	1.04981	3.0779	3.19547	0	0	4.13833	1.02626	2.01903	0.0434168	0.995367	RF00026	6	45806441	45806544	-	104	snRNA	-	-	1	4	0	0	7	10	0	9	3	0	9	3
ENSBTAG00000020289	0	11.467	11.9218	4.97745	13.0004	2.88304	0	5.77631	2.79561	36.6937	10.1455	0	0	2.9972	1.70033	3.23122	2.54609	1.18811	9.44833	0	7.45611	1.09738	0	8.30506	2.6968	1.63917	0.0435078	0.995367	ZNF214	15	45737686	45740602	+	1818	protein_coding	zinc finger protein 214 [Source:VGNC Symbol;Acc:VGNC:49994]	KRAB	0	11	8	5	11	3	0	5	2	46	9	0
ENSBTAG00000033367	506.195	389.877	526.049	1030.33	244.643	396.899	380.147	668.896	353.645	43.8729	166.837	400.44	229.916	424.853	450.587	140.019	154.038	313.661	234.109	538.632	101.19	136.075	74.5832	425.653	254.333	0.742208	0.0435699	0.995367	DDO	9	39796263	39813956	+	2567	protein_coding	Bos taurus D-aspartate oxidase (DDO), mRNA. [Source:RefSeq mRNA;Acc:NM_173908]	DAO	403	374	353	1035	207	413	256	579	253	55	148	744
ENSBTAG00000009887	6785.27	6953.15	5907.25	6011.76	7862.85	9344.9	6802.55	8239.32	7623.63	7962.54	6437.88	6543.2	6030.97	5407.7	6785.45	6173.78	6189.54	6978.96	7147.13	7395.16	6380.3	6139.83	5478.08	7206.19	6373.35	0.177288	0.0436634	0.995367	DDX17	5	110161867	110180391	-	5212	protein_coding	Bos taurus DEAD-box helicase 17 (DDX17), mRNA. [Source:RefSeq mRNA;Acc:NM_001101993]	DEAD	5402	6670	3964	6039	6653	9724	4581	7132	5454	9982	5711	12157
ENSBTAG00000009631	64.0594	114.67	105.806	70.6798	137.095	92.2574	154.435	187.152	100.642	33.503	18.0364	106.569	49.8373	93.6626	93.5181	78.0877	53.4679	123.563	45.142	67.7137	24.4986	27.4345	30.2656	98.742	62.4719	0.655789	0.0440676	0.995367	ZNF683	2	126764040	126771731	+	2758	protein_coding	zinc finger protein 683 [Source:VGNC Symbol;Acc:VGNC:37327]	zf-C2H2	51	110	71	71	116	96	104	162	72	42	16	198
ENSBTAG00000018067	1273.65	1172.76	1375.48	1040.29	1036.48	2014.29	1138.96	1939.68	1778.01	1633.67	810.512	901.527	1154.23	1152.42	911.944	1184.78	1116.46	1164.35	1104.4	1412.75	902.189	939.356	825.82	1342.94	1078.97	0.315535	0.0441239	0.995367	S100PBP	2	120815271	120849384	-	4473	protein_coding	S100P binding protein [Source:VGNC Symbol;Acc:VGNC:34250]	-	1014	1125	923	1045	877	2096	767	1679	1272	2048	719	1675
ENSBTAG00000052884	38.9381	45.8678	83.4526	38.8241	70.911	54.7778	17.8194	5.77631	23.7627	11.9653	33.8183	28.5259	12.6254	12.7381	18.7036	36.6205	31.8261	36.8314	30.4446	14.3635	19.1728	27.4345	2.16183	37.87	22.0839	0.7773	0.0443494	0.995367	-	5	74349226	74357538	+	1540	protein_coding	apolipoprotein L3 [Source:NCBI gene;Acc:531557]	-	31	44	56	39	60	57	12	5	17	15	30	53
ENSBTAG00000014508	17.5849	30.2311	17.8827	20.9053	22.4552	38.4406	65.3378	43.8999	41.9342	66.2082	62.0002	25.2966	21.9284	14.2367	25.5049	15.079	49.6487	30.8908	6.29888	32.8309	28.7593	0	19.4565	37.6814	22.2395	0.767275	0.0443563	0.995367	FBXO40	1	66095751	66108659	+	2850	protein_coding	F-box protein 40 [Source:VGNC Symbol;Acc:VGNC:28911]	-	14	29	12	21	19	40	44	38	30	83	55	47
ENSBTAG00000025219	782.53	723.461	926.92	604.262	1872.05	4453.34	399.451	2134.92	1805.96	714.73	261.528	509.699	352.183	762.788	771.95	794.879	636.522	1304.54	1107.55	1210.64	278.006	593.682	129.71	1265.74	722.042	0.809884	0.0444046	0.995367	-	19	14864233	14874109	+	4702	protein_coding	schlafen family member 12 [Source:NCBI gene;Acc:100848263]	AAA_4	623	694	622	607	1584	4634	269	1848	1292	896	232	947
ENSBTAG00000013380	366.772	365.9	411.302	238.918	495.195	630.425	589.525	435.533	518.586	520.094	387.783	354.152	291.05	318.453	285.655	453.986	276.251	352.869	544.854	418.594	274.811	386.277	278.876	442.849	352.879	0.32686	0.0446833	0.995367	CEP192	24	43219452	43293516	+	8009	protein_coding	centrosomal protein 192 [Source:VGNC Symbol;Acc:VGNC:27199]	-	292	351	276	240	419	656	397	377	371	652	344	658
ENSBTAG00000052878	449.672	528.523	464.95	2538.5	1283.49	1096.52	512.308	1122.91	1368.45	564.764	303.238	330.47	667.155	1151.67	774.784	353.28	649.252	641.579	621.49	408.334	182.142	311.656	203.212	880.316	542.233	0.698786	0.0447724	0.995367	-	15	46361442	46362506	+	1065	protein_coding	-	-	358	507	312	2550	1086	1141	345	972	979	708	269	614
ENSBTAG00000049394	7.5364	4.1698	8.94135	1.99098	17.7278	22.1033	0	18.4842	15.3759	0	0	0	0	3.7465	3.40066	2.69268	1.27304	1.18811	6.29888	6.15579	0	0	0	8.02747	2.25052	1.81805	0.0448006	0.995367	-	NKLS02002152.1	6379	9016	-	2592	pseudogene	-	-	6	4	6	2	15	23	0	16	11	0	0	0
ENSBTAG00000020253	1.25607	5.21226	0	0	1.18185	0	0	0	1.39781	11.9653	16.9092	2.1529	1.99349	0	1.70033	0	2.54609	0	0	0	0	0	0	3.33961	0.567264	2.56132	0.0448292	0.995367	SPEM1	19	27099426	27100767	+	1042	protein_coding	Bos taurus spermatid maturation 1 (SPEM1), mRNA. [Source:RefSeq mRNA;Acc:NM_001079586]	-	1	5	0	0	1	0	0	0	1	15	15	4
ENSBTAG00000052781	125.607	105.288	101.335	133.396	154.822	152.801	149.98	199.86	102.04	129.226	75.5276	60.8194	30.5669	73.4314	136.593	88.8584	53.4679	108.118	149.074	128.246	58.5837	12.0712	68.0977	124.225	82.4643	0.588888	0.044876	0.995367	RF01891	17	69864998	69865236	+	239	misc_RNA	-	-	100	101	68	134	131	159	101	173	73	162	67	113
ENSBTAG00000054998	154.496	112.585	253.338	166.247	183.187	273.889	451.425	256.468	216.66	194.636	98.0731	109.26	131.57	120.637	160.398	205.721	87.84	196.038	207.863	186.726	52.1928	143.757	78.9069	205.855	142.877	0.523029	0.0449302	0.995367	CHD2	21	14153294	14155749	-	1240	protein_coding	-	-	123	108	170	167	155	285	304	222	155	244	87	203
ENSBTAG00000021430	119.326	74.014	120.708	21.9008	76.8203	120.127	103.946	91.2656	114.62	89.3412	109.346	80.7338	51.8308	41.9608	52.1434	72.7024	81.4748	83.1677	39.8929	72.8435	145.927	44.9925	32.4275	93.5125	65.3966	0.516471	0.0451063	0.995367	UPK3B	25	34504084	34509114	+	2286	protein_coding	Bos taurus uroplakin 3B (UPK3B), mRNA. [Source:RefSeq mRNA;Acc:NM_001012672]	-	95	71	81	22	65	125	70	79	82	112	97	150
ENSBTAG00000012168	285.127	353.391	236.946	220.999	317.918	259.474	332.629	390.478	299.13	496.163	242.365	188.917	255.167	221.044	242.014	220.261	189.684	292.275	320.193	255.465	296.114	149.243	214.021	301.961	241.407	0.32288	0.0451682	0.995367	RANBP6	8	38675449	38678766	+	3318	protein_coding	RAN binding protein 6 [Source:VGNC Symbol;Acc:VGNC:50254]	-	227	339	159	222	269	270	224	338	214	622	215	351
ENSBTAG00000005152	432.087	300.226	266.75	373.309	303.736	430.534	201.953	250.692	490.63	228.139	446.402	290.642	205.994	337.935	218.209	218.107	283.889	235.246	269.802	252.387	216.227	404.933	281.038	334.592	265.797	0.333112	0.0451904	0.995367	-	18	34227970	34273715	-	2986	protein_coding	thymidine kinase 2, mitochondrial [Source:NCBI gene;Acc:615457]	-	344	288	179	375	257	448	136	217	351	286	396	540
ENSBTAG00000021775	1.25607	3.12735	2.98045	0	0	1.92203	0	1.15526	0	7.9769	6.76366	0	0	0	0	0	0	0	0	3.0779	0	0	0	2.09848	0.279809	2.87984	0.0452886	0.995367	SLC4A9	7	51558951	51572952	+	3330	protein_coding	Bos taurus solute carrier family 4, sodium bicarbonate cotransporter, member 9 (SLC4A9), mRNA. [Source:RefSeq mRNA;Acc:NM_001192206]	Band_3_cyto	1	3	2	0	0	2	0	1	0	10	6	0
ENSBTAG00000038610	25.1213	43.7829	28.3143	30.8602	49.6377	84.5693	2.9699	95.8867	62.9012	63.0175	82.2912	37.1375	7.30947	26.2255	40.8079	19.9258	15.2765	42.7719	54.5903	24.6232	0	52.6742	14.0519	50.5408	27.1143	0.901845	0.0453765	0.995367	ZBTB26	11	94084614	94086044	-	1431	protein_coding	zinc finger and BTB domain containing 26 [Source:VGNC Symbol;Acc:VGNC:37070]	BTB	20	42	19	31	42	88	2	83	45	79	73	69
ENSBTAG00000051759	45.2184	18.7641	76.0015	49.7745	39.0011	109.556	16.3344	40.4341	32.1495	39.8845	51.8547	40.9051	17.9414	22.479	40.8079	19.9258	26.7339	32.079	44.0922	33.8569	29.8244	58.1611	21.6183	46.6565	31.5927	0.569971	0.0454269	0.995367	-	13	16185827	16186117	-	291	protein_coding	-	-	36	18	51	50	33	114	11	35	23	50	46	76
ENSBTAG00000021684	8.79247	3.12735	0	0	0	3.84406	28.214	3.46578	0	3.19076	6.76366	4.84403	4.65148	3.7465	0	0	0	0	0	3.0779	0	1.09738	0	5.18685	1.14302	2.13009	0.0455143	0.995367	-	X	130164847	130171121	+	957	protein_coding	-	-	7	3	0	0	0	4	19	3	0	4	6	9
ENSBTAG00000002976	131.887	26.0613	108.786	22.8963	156.004	126.854	213.833	76.2472	124.405	70.9944	352.838	91.4983	16.6124	50.9524	18.1369	177.178	87.84	57.0293	75.5866	101.571	87.343	89.985	21.6183	125.192	71.2594	0.811476	0.0456873	0.995367	CD177	18	51546288	51557282	+	1823	protein_coding	Bos taurus CD177 molecule (CD177), mRNA. [Source:RefSeq mRNA;Acc:NM_001099155]	-	105	25	73	23	132	132	144	66	89	89	313	170
ENSBTAG00000015366	5.02427	11.467	8.94135	3.98196	11.8185	20.1813	0	19.6394	6.98903	23.9307	6.76366	34.4464	3.98698	1.4986	6.80132	4.30829	5.09218	7.12866	8.39851	5.12983	20.238	7.68165	0	12.7653	6.38764	1.03832	0.045745	0.995367	SFRP4	4	49731840	49742113	-	1645	protein_coding	Bos taurus secreted frizzled related protein 4 (SFRP4), mRNA. [Source:RefSeq mRNA;Acc:NM_001075764]	Fz	4	11	6	4	10	21	0	17	5	30	6	64
ENSBTAG00000000199	296.432	367.985	508.167	517.655	529.469	552.583	265.806	681.604	371.816	465.053	374.256	314.862	309.656	408.369	404.678	325.814	327.172	376.631	443.022	414.49	258.833	344.577	238.882	437.141	350.193	0.319753	0.045846	0.995367	PDP1	14	70358934	70367406	-	4390	protein_coding	Bos taurus pyruvate dehyrogenase phosphatase catalytic subunit 1 (PDP1), mRNA. [Source:RefSeq mRNA;Acc:NM_001206353]	PP2C	236	353	341	520	448	575	179	590	266	583	332	585
ENSBTAG00000022471	0	5.21226	0	0.99549	2.3637	0	0	2.31052	0	5.58383	27.0547	4.3058	0	2.2479	1.70033	0	3.81913	0	0	0	0	0	0	3.98552	0.706124	2.51402	0.0459898	0.995367	TTPA	14	28074682	28104548	-	2713	protein_coding	Bos taurus alpha tocopherol transfer protein (TTPA), mRNA. [Source:RefSeq mRNA;Acc:NM_001206676]	-	0	5	0	1	2	0	0	2	0	7	24	8
ENSBTAG00000027983	203.483	252.273	326.359	340.458	286.008	202.774	267.291	291.126	286.55	288.764	253.637	229.822	309.656	192.57	188.737	200.335	208.779	228.117	278.201	241.102	255.638	227.157	163.218	269.045	226.683	0.245978	0.0460562	0.995367	GTF2H2	20	10193836	10223904	-	1480	protein_coding	Bos taurus general transcription factor IIH, polypeptide 2, 44kDa (GTF2H2), mRNA. [Source:RefSeq mRNA;Acc:NM_001038530]	-	162	242	219	342	242	211	180	252	205	362	225	427
ENSBTAG00000018909	100.485	184.514	223.534	41.8106	199.733	172.022	60.8829	179.065	398.374	51.8498	105.964	225.516	85.0556	124.384	83.3162	176.101	109.482	76.039	114.43	136.453	91.6036	119.614	33.5084	161.979	104.544	0.629457	0.046457	0.995367	CREB5	4	67314290	67752296	-	8599	protein_coding	Bos taurus cAMP responsive element binding protein 5 (CREB5), mRNA. [Source:RefSeq mRNA;Acc:NM_001319882]	bZIP_1	80	177	150	42	169	179	41	155	285	65	94	419
ENSBTAG00000009154	291.408	215.787	232.475	183.17	349.828	292.148	285.11	388.168	280.959	326.255	144.291	198.067	138.88	187.325	202.906	180.948	134.943	291.087	399.979	232.894	170.425	76.8165	129.71	265.639	195.083	0.44533	0.0466192	0.995367	U2SURP	1	125961513	125987011	-	1704	protein_coding	U2 snRNP associated SURP domain containing [Source:VGNC Symbol;Acc:VGNC:36557]	RRM_1	232	207	156	184	296	304	192	336	201	409	128	368
ENSBTAG00000003063	1063.89	807.9	1050.61	869.063	1326.04	1502.07	1064.71	1456.78	1122.44	944.464	725.966	608.733	383.415	606.933	895.507	932.744	530.859	1416.23	1127.5	1042.38	657.203	517.963	477.765	1045.22	780.772	0.42068	0.046837	0.995367	SYNJ1	1	2827691	2916599	+	5131	protein_coding	synaptojanin 1 [Source:VGNC Symbol;Acc:VGNC:35527]	Exo_endo_phos	847	775	705	873	1122	1563	717	1261	803	1184	644	1131
ENSBTAG00000052505	5.02427	0	0	0	3.54555	1.92203	0	1.15526	2.79561	0	0	5.92048	0	0	0.566777	0	0	0	1.04981	0	0	0	0	1.69693	0.146963	2.85096	0.0468531	0.995367	bta-mir-6524	26	31451966	31452046	+	81	miRNA	bta-mir-6524 [Source:miRBase;Acc:MI0022302]	-	4	0	0	0	3	2	0	1	2	0	0	11
ENSBTAG00000007646	105.51	126.137	120.708	116.472	192.642	317.135	80.1873	195.239	213.864	67.8036	110.473	132.942	60.4692	86.1696	153.03	99.0906	103.117	143.761	122.828	178.518	22.3683	64.7453	22.6992	148.259	96.0724	0.625432	0.0469623	0.995367	PIGA	X	128161127	128177660	+	2415	protein_coding	phosphatidylinositol glycan anchor biosynthesis class A [Source:VGNC Symbol;Acc:VGNC:32867]	Glycos_transf_1	84	121	81	117	163	330	54	169	153	85	98	247
ENSBTAG00000051438	12.5607	7.29716	13.412	3.98196	17.7278	6.7271	0	11.5526	20.9671	11.1677	0	3.22935	5.31598	7.493	2.26711	1.07707	1.27304	8.31677	11.548	1.02597	0	0	0	9.05195	3.48335	1.36898	0.0471901	0.995367	-	3	9001592	9002599	-	1008	protein_coding	-	RVT_1	10	7	9	4	15	7	0	10	15	14	0	6
ENSBTAG00000019386	2337.54	4231.31	2750.96	9006.2	4168.39	6363.84	7095.09	4444.29	3722.36	2125.04	1852.12	4013.55	1469.87	3516.47	2857.12	3340.54	2930.55	4546.9	1795.18	3417.49	994.858	1945.65	5548.34	4342.56	2942.09	0.561735	0.0472029	0.995367	BOLA-NC1	23	28548781	28553089	-	2324	protein_coding	Bos taurus non-classical MHC class I antigen (BOLA-NC1), mRNA. [Source:RefSeq mRNA;Acc:NM_001105616]	MHC_I	1861	4059	1846	9047	3527	6622	4778	3847	2663	2664	1643	7457
ENSBTAG00000001514	331.602	243.934	393.419	121.45	316.736	510.299	442.515	287.66	564.713	160.336	320.147	260.501	175.427	176.086	253.349	303.734	343.722	241.186	193.166	322.153	282.267	213.989	70.2595	329.443	234.122	0.49146	0.0472927	0.995367	ASB11	X	128175688	128207836	+	1574	protein_coding	ankyrin repeat and SOCS box containing 11 [Source:VGNC Symbol;Acc:VGNC:26188]	SOCS_box	264	234	264	122	268	531	298	249	404	201	284	484
ENSBTAG00000019079	834.029	1107.08	849.428	331.498	616.926	493.961	705.351	577.631	753.417	578.325	654.948	779.888	457.174	582.206	400.144	788.955	775.284	452.67	411.527	308.816	681.701	603.558	390.211	690.207	532.022	0.375214	0.0473262	0.995367	PLCB2	10	35905190	35927228	-	6497	protein_coding	phospholipase C beta 2 [Source:VGNC Symbol;Acc:VGNC:32981]	PI-PLC-X	664	1062	570	333	522	514	475	500	539	725	581	1449
ENSBTAG00000021253	188.41	140.731	140.081	133.396	216.279	178.749	155.92	184.842	157.952	315.087	204.037	99.5717	104.326	114.643	140.561	152.944	169.315	154.454	154.323	119.012	109.711	179.97	145.924	176.255	140.471	0.330204	0.0475917	0.995367	PRDM15	1	142065605	142132485	-	6375	protein_coding	PR/SET domain 15 [Source:VGNC Symbol;Acc:VGNC:33293]	zf-C2H2	150	135	94	134	183	186	105	160	113	395	181	185
ENSBTAG00000032637	551.413	631.725	654.209	742.635	808.386	788.993	467.759	909.191	622.023	629.377	607.602	515.082	743.572	524.51	648.959	587.004	420.105	641.579	601.543	621.735	372.805	307.266	435.609	660.7	536.79	0.29834	0.047893	0.995367	EXOC1	6	71271833	71325454	+	3961	protein_coding	Bos taurus exocyst complex component 1 (EXOC1), mRNA. [Source:RefSeq mRNA;Acc:NM_001302700]	-	439	606	439	746	684	821	315	787	445	789	539	957
ENSBTAG00000027932	2070	2155.79	2460.36	3480.23	4103.39	6284.07	1939.34	4444.29	3043.02	2432.95	901.822	1517.8	1057.21	1954.92	2789.67	2154.68	1492.01	2827.7	3111.65	3013.26	1159.96	1286.13	1019.3	2902.76	1987.86	0.546177	0.0479521	0.995367	BIRC6	11	14960980	15176529	+	15512	protein_coding	baculoviral IAP repeat containing 6 [Source:VGNC Symbol;Acc:VGNC:26502]	UQ_con	1648	2068	1651	3496	3472	6539	1306	3847	2177	3050	800	2820
ENSBTAG00000042289	3.7682	16.6792	2.98045	1.99098	14.1822	14.4152	0	11.5526	20.9671	29.5145	31.5638	3.22935	1.99349	0	10.202	14.0019	7.63826	2.37622	7.3487	5.12983	6.39095	0	0	12.5703	5.0074	1.3119	0.0480292	0.995367	RF00428	5	45089836	45089967	-	132	snoRNA	-	-	3	16	2	2	12	15	0	10	15	37	28	6
ENSBTAG00000027444	879.247	1429.2	904.567	1746.09	1483.22	2106.54	926.609	981.972	1646.61	470.637	298.728	1089.91	501.031	469.062	1682.76	916.588	828.752	898.211	1067.66	901.823	404.76	560.76	462.632	1163.61	790.367	0.557755	0.0481858	0.995367	SVIL	13	34569531	34751826	-	7699	protein_coding	Bos taurus supervillin (SVIL), mRNA. [Source:RefSeq mRNA;Acc:NM_174190]	-	700	1371	607	1754	1255	2192	624	850	1178	590	265	2025
ENSBTAG00000003614	272.567	236.636	174.356	268.782	273.007	259.474	270.261	254.157	313.108	249.677	316.765	219.596	174.098	169.342	227.277	261.729	211.325	244.751	184.767	279.063	205.576	267.76	203.212	259.032	220.809	0.230151	0.048321	0.995367	AP4B1	3	29479664	29489949	+	2768	protein_coding	Bos taurus adaptor related protein complex 4 subunit beta 1 (AP4B1), mRNA. [Source:RefSeq mRNA;Acc:NM_001101950]	-	217	227	117	270	231	270	182	220	224	313	281	408
ENSBTAG00000043302	16.3289	7.29716	26.824	1.99098	10.6367	14.4152	84.6421	16.1737	9.78464	27.9191	72.1457	17.7614	33.8893	8.24231	3.96744	4.30829	11.4574	15.4454	2.09963	12.3116	29.8244	0	0	25.4933	11.0496	1.20043	0.0483283	0.995367	RF00089	29	41155768	41155835	-	68	snoRNA	-	-	13	7	18	2	9	15	57	14	7	35	64	33
ENSBTAG00000050783	3.7682	3.12735	0	0.99549	2.3637	0.961014	0	2.31052	4.19342	15.1561	14.6546	8.6116	4.65148	1.4986	1.70033	0.538536	5.09218	2.37622	0	2.05193	0	0	0	4.6785	1.62812	1.55229	0.04845	0.995367	SNTG2	8	112226820	112304902	-	1982	protein_coding	syntrophin gamma 2 [Source:HGNC Symbol;Acc:HGNC:13741]	PDZ	3	3	0	1	2	1	0	2	3	19	13	16
ENSBTAG00000049906	7.5364	3.12735	4.47067	6.96843	8.27295	5.76609	20.7893	6.93157	6.98903	15.9538	0	3.76758	11.9609	0.7493	5.10099	1.61561	5.09218	1.18811	4.19926	4.10386	0	0	0	7.54776	3.09184	1.24386	0.0484654	0.995367	-	23	50648861	50663424	-	1137	protein_coding	serpin peptidase inhibitor, clade B (ovalbumin), member 6-like [Source:NCBI gene;Acc:617406]	Serpin	6	3	3	7	7	6	14	6	5	20	0	7
ENSBTAG00000012267	1377.91	1460.47	1452.97	869.063	2154.51	2760.03	1152.32	2218.1	1983.49	1356.87	1173.5	1111.97	1022.66	1185.39	1276.38	1277.41	989.155	1406.72	1767.89	1749.27	826.563	1172	763.127	1589.27	1221.51	0.379586	0.0486571	0.995367	ZFC3H1	5	1243675	1293905	-	6709	protein_coding	zinc finger C3H1-type containing [Source:VGNC Symbol;Acc:VGNC:37155]	-	1097	1401	975	873	1823	2872	776	1920	1419	1701	1041	2066
ENSBTAG00000019746	199.715	166.792	128.159	101.54	247.007	253.708	201.953	229.897	226.444	196.232	190.51	150.703	188.053	128.13	113.355	149.174	118.393	197.226	188.967	133.375	224.748	116.322	86.4733	191.055	149.474	0.353725	0.0487293	0.995367	CCDC66	22	44403376	44442769	-	3010	protein_coding	coiled-coil domain containing 66 [Source:VGNC Symbol;Acc:VGNC:26909]	-	159	160	86	102	209	264	136	199	162	246	169	280
ENSBTAG00000009206	487.354	567.093	718.288	511.682	692.564	1156.1	745.445	646.946	1031.58	521.689	1086.7	1099.59	457.174	615.925	385.408	786.263	637.795	752.073	504.961	606.345	565.599	877.903	377.24	772.086	596.971	0.371697	0.0490238	0.995367	FOXS1	13	61378626	61379933	-	1308	protein_coding	Bos taurus forkhead box S1 (FOXS1), mRNA. [Source:RefSeq mRNA;Acc:NM_001099716]	Fork_head	388	544	482	514	586	1203	502	560	738	654	964	2043
ENSBTAG00000018239	124.351	103.203	114.747	55.7474	86.2751	89.3743	196.013	109.75	109.029	206.602	125.128	86.6543	78.4106	59.944	76.5148	53.3151	87.84	115.247	75.5866	67.7137	153.383	96.5693	100.525	117.239	87.7317	0.422066	0.0491733	0.995367	DNAJC27	11	74272582	74310523	+	4884	protein_coding	Bos taurus DnaJ heat shock protein family (Hsp40) member C27 (DNAJC27), mRNA. [Source:RefSeq mRNA;Acc:NM_001098109]	Ras	99	99	77	56	73	93	132	95	78	259	111	161
ENSBTAG00000012029	8.79247	16.6792	4.47067	15.9278	24.8189	11.5322	40.0936	28.8815	13.9781	37.4914	10.1455	5.92048	8.63846	9.74091	19.8372	14.5405	7.63826	17.8216	12.5978	11.2856	1.06516	2.19476	6.4855	18.2277	10.1678	0.822364	0.0492405	0.995367	KLRB1	5	100504892	100630214	+	2434	protein_coding	Bos taurus killer cell lectin like receptor B1 (KLRB1), mRNA. [Source:RefSeq mRNA;Acc:NM_001206636]	Lectin_C	7	16	3	16	21	12	27	25	10	47	9	11
ENSBTAG00000006067	85.4126	108.415	147.532	107.513	113.458	116.283	117.311	151.339	149.565	104.497	92.4367	106.569	65.1207	74.93	90.6843	119.016	132.397	104.554	75.5866	94.3888	102.255	60.3558	122.144	116.694	94.6756	0.301129	0.0492669	0.995367	VMAC	7	18469286	18472439	-	1954	protein_coding	Bos taurus vimentin type intermediate filament associated coiled-coil protein (VMAC), mRNA. [Source:RefSeq mRNA;Acc:NM_001105371]	-	68	104	99	108	96	121	79	131	107	131	82	198
ENSBTAG00000008431	277.591	284.589	467.931	669.965	373.465	780.344	296.99	484.054	336.871	141.989	231.092	285.259	208.652	291.478	401.278	280.039	285.162	209.107	306.546	477.074	111.842	227.157	57.2885	385.845	259.602	0.57094	0.0494628	0.995367	MOGAT1	2	110843395	110873230	+	1732	protein_coding	monoacylglycerol O-acyltransferase 1 [Source:VGNC Symbol;Acc:VGNC:31550]	-	221	273	314	673	316	812	200	419	241	178	205	530
ENSBTAG00000052683	23.8653	47.9528	25.3338	4.97745	41.3648	22.1033	14.8495	31.1921	22.3649	1.59538	0	16.685	6.64497	14.2367	18.1369	12.3863	20.3687	14.2573	7.3487	9.23369	6.39095	3.29214	0	21.0237	10.2088	1.03377	0.0495557	0.995367	RF00026	5	100473243	100473349	-	107	snRNA	RNA, U6 small nuclear 841, pseudogene [Source:HGNC Symbol;Acc:HGNC:47804]	-	19	46	17	5	35	23	10	27	16	2	0	31
ENSBTAG00000011420	344.162	201.193	280.162	163.26	223.37	178.749	213.833	222.965	408.159	294.347	526.438	312.709	295.701	220.294	167.199	313.967	179.499	129.504	192.116	154.921	187.468	298.487	195.646	280.779	212.255	0.401251	0.0495672	0.995367	CA9	8	59849175	59855369	+	1593	protein_coding	carbonic anhydrase 9 [Source:VGNC Symbol;Acc:VGNC:26659]	-	274	193	188	164	189	186	144	193	292	369	467	581
ENSBTAG00000024958	493.634	441.999	673.582	438.016	618.108	750.552	834.542	764.783	693.311	1100.01	401.311	379.987	554.855	383.642	512.933	462.602	513.037	545.342	488.164	705.864	456.953	513.573	345.893	632.487	498.442	0.343385	0.0495717	0.995367	FAM214A	10	57723231	57808958	+	5260	protein_coding	family with sequence similarity 214 member A [Source:VGNC Symbol;Acc:VGNC:28793]	-	393	424	452	440	523	781	562	662	496	1379	356	706
ENSBTAG00000010338	155.752	70.8867	134.12	67.6933	83.9114	110.517	109.886	63.5394	118.813	40.6822	155.564	92.5747	67.1142	81.6738	78.7819	120.094	73.8366	58.2174	40.9427	119.012	28.7593	65.8427	46.4794	100.328	70.9776	0.490152	0.0495802	0.995367	FBXO36	2	117962254	118069148	+	5321	protein_coding	Bos taurus F-box protein 36 (FBXO36), mRNA. [Source:RefSeq mRNA;Acc:NM_001082617]	F-box	124	68	90	68	71	115	74	55	85	51	138	172
ENSBTAG00000002015	164.545	116.755	101.335	39.8196	135.913	136.464	213.833	138.631	116.018	240.902	139.782	95.8041	111.635	76.4287	64.6125	110.4	42.0105	165.147	124.928	129.272	90.5384	76.8165	89.716	136.65	98.3186	0.474803	0.0496492	0.995367	RPS6KA6	X	68487958	68686374	+	3574	protein_coding	ribosomal protein S6 kinase A6 [Source:VGNC Symbol;Acc:VGNC:34145]	Pkinase	131	112	68	40	115	142	144	120	83	302	124	178
ENSBTAG00000001450	175.849	242.891	141.571	69.6843	185.551	246.981	231.652	220.655	222.251	151.561	211.928	194.838	138.215	137.871	120.157	157.253	155.311	172.276	158.522	155.947	170.425	143.757	182.675	191.284	153.855	0.315637	0.0496586	0.995367	APBB3	7	51731683	51737917	-	2081	protein_coding	Bos taurus amyloid beta precursor protein binding family B member 3 (APBB3), mRNA. [Source:RefSeq mRNA;Acc:NM_001075867]	PID	140	233	95	70	157	257	156	191	159	190	188	362
ENSBTAG00000050737	6.28034	0	0	0.99549	1.18185	0	0	3.46578	0	0	9.01822	0.538225	0	0	0	0.538536	0	0	0	0	0	0	0	1.78999	0.0489578	3.16806	0.0496652	0.995367	-	19	52068789	52069064	+	276	protein_coding	-	-	5	0	0	1	1	0	0	3	0	0	8	1
ENSBTAG00000050791	0	2.0849	0	1.99098	3.54555	1.92203	0	0	1.39781	0	0	8.6116	0	0	0	0	0	1.18811	0	0	15.9774	0	0	1.62941	1.5605	3.07496	0.0497045	0.995367	-	25	34345202	34349125	-	651	protein_coding	-	-	0	2	0	2	3	2	0	0	1	0	0	16
ENSBTAG00000010239	1.25607	1.04245	8.94135	0	5.90925	0	2.9699	2.31052	2.79561	0	0	8.6116	0	0	0.566777	1.07707	0	0	1.04981	4.10386	0	0	0	2.81973	0.617957	2.17689	0.049831	0.995367	FAM71D	10	79106812	79142207	+	2017	protein_coding	Bos taurus family with sequence similarity 71 member D (FAM71D), mRNA. [Source:RefSeq mRNA;Acc:NM_001046625]	-	1	1	6	0	5	0	2	2	2	0	0	16
ENSBTAG00000049924	10.0485	20.849	35.7654	8.95941	26.0007	32.6745	13.3645	27.7263	36.3429	30.3122	29.3092	22.0672	11.9609	9.74091	10.202	29.6195	17.8226	7.12866	9.44833	30.779	0	20.8502	0	24.4517	13.4138	0.85749	0.0498713	0.995367	RF02271	19	55056282	55056454	+	173	misc_RNA	-	-	8	20	24	9	22	34	9	24	26	38	26	41
ENSBTAG00000044631	12.5607	8.33961	5.9609	5.97294	24.8189	47.0897	14.8495	16.1737	32.1495	12.763	11.2728	21.529	5.98047	5.2451	8.50165	12.9249	5.09218	11.8811	22.0461	20.5193	0	9.87641	0	17.79	9.27883	0.941568	0.0499092	0.995367	RF00478	3	113004991	113005252	+	262	scaRNA	small Cajal body-specific RNA 6 [Source:HGNC Symbol;Acc:HGNC:32562]	-	10	8	4	6	21	49	10	14	23	16	10	40
[truncated: 34 more columns]
