# Supplementary material for: Influence of postruminal casein infusion and exogenous glucagon-like peptide 2 administration on the jejunal mucosal transcriptome in cattle
Source: PLoS One. 2024 Aug 15;19(8):e0308983. doi: 10.1371/journal.pone.0308983 (PMC11326568; doi:10.1371/journal.pone.0308983)
Supplement: S4 File — (XLSX) [file pone.0308983.s004.xlsx]

## Sheet: ProteinvsStarch_deg_down
gene_id	J_520	J_521	J_529	J_535	J_538	J_544	J_546	J_547	J_548	J_516	J_523	J_550	J_517	J_519	J_526	J_536	J_537	J_539	J_549	J_551	J_524	J_540	J_541	Protein	Starch	log2FoldChange	pvalue	padj	gene_name	gene_chr	gene_start	gene_end	gene_strand	gene_length	gene_biotype	gene_description	tf_family	J_520_count	J_521_count	J_529_count	J_535_count	J_538_count	J_544_count	J_546_count	J_547_count	J_548_count	J_516_count	J_523_count	J_550_count
ENSBTAG00000047783	3.7682	1.04245	2.98045	2.98647	0	1.92203	4.45485	1.15526	1.39781	3.19076	1.12728	5.92048	1.99349	52.451	61.7786	2.69268	86.567	83.1677	38.8431	42.0646	19.1728	60.3558	1.08092	2.4955	40.9243	-4.00193	7.04938e-11	1.50194e-06	-	2	81258751	81259773	+	414	protein_coding	-	-	3	1	2	3	0	2	3	1	1	4	1	11
ENSBTAG00000040367	3.7682	0	5.9609	0	7.0911	4.80507	1.48495	5.77631	2.79561	5.58383	4.50911	5.38225	973.488	9.74091	5.66777	1253.71	0	0	8.39851	638.15	9.58642	0	7.56641	3.92978	264.21	-6.06945	9.48746e-08	0.0010107	-	2	92575447	92576061	-	615	protein_coding	-	-	3	0	4	0	6	5	1	5	2	7	4	10
ENSBTAG00000047029	376.82	269.995	113.257	356.385	171.368	138.386	323.719	142.097	262.787	263.238	417.093	499.473	766.165	369.405	652.927	758.797	418.831	399.205	523.857	552.995	788.217	735.244	743.67	277.885	609.938	-1.13289	1.1987e-06	0.00851317	-	11	47179770	47180201	-	432	protein_coding	-	Ribosomal_S12	300	259	76	358	145	144	218	123	188	330	370	928
ENSBTAG00000015133	32.6577	50.0377	26.824	28.8692	48.4559	9.61014	14.8495	46.2104	30.7517	763.389	81.164	38.7522	182.737	120.637	28.3388	66.2399	67.4713	49.9006	46.1918	21.5453	861.713	84.4982	730.699	97.6309	205.452	-2.41225	3.35409e-06	0.0178656	CCR7	19	40775267	40786420	-	2259	protein_coding	Bos taurus C-C motif chemokine receptor 7 (CCR7), mRNA. [Source:RefSeq mRNA;Acc:NM_001024930]	7tm_1	26	48	18	29	41	10	10	40	22	957	72	72
ENSBTAG00000018566	3.7682	21.8915	13.412	0	7.0911	5.76609	8.9097	0	5.59122	713.134	71.0185	21.529	534.92	64.4398	14.1694	12.9249	17.8226	2.37622	17.8468	5.12983	284.397	50.4794	1869.98	72.676	261.317	-4.10979	9.99676e-06	0.0401849	SFRP5	26	18914097	18919300	-	2081	protein_coding	secreted frizzled related protein 5 [Source:VGNC Symbol;Acc:VGNC:34523]	Fz	3	21	9	0	6	6	6	0	4	894	63	40
ENSBTAG00000004270	8.79247	22.9339	5.9609	3.98196	8.27295	0	4.45485	6.93157	15.3759	939.678	18.0364	33.9082	195.362	83.9217	4.53421	13.4634	19.0957	2.37622	18.8967	6.15579	338.72	19.7528	807.444	89.0273	137.248	-3.47756	1.13165e-05	0.0401849	FCER2	7	16531763	16544273	-	3416	protein_coding	Fc fragment of IgE receptor II [Source:VGNC Symbol;Acc:VGNC:28932]	Lectin_C	7	22	4	4	7	0	3	6	11	1178	16	63
ENSBTAG00000054287	0	0	0	0	0	0	0	0	0	0	0	1.07645	7.30947	0.7493	0	2.15414	0	0	9.44833	2.05193	57.5185	32.9214	17.2947	0.0897042	11.768	-5.40769	1.35481e-05	0.0412365	C1QTNF2	7	71919775	71943687	-	3112	protein_coding	C1q and TNF related 2 [Source:HGNC Symbol;Acc:HGNC:14325]	Collagen	0	0	0	0	0	0	0	0	0	0	0	2
ENSBTAG00000008479	10.0485	23.9764	1.49022	1.99098	3.54555	1.92203	46.0334	2.31052	11.1824	8684.45	125.128	25.8348	2016.08	231.534	1.13355	8.07804	1.27304	2.37622	20.9963	2.05193	983.141	0	3006.03	744.826	570.245	-4.57135	3.91181e-05	0.104181	CXCL13	6	92284631	92291191	+	1249	protein_coding	C-X-C motif chemokine ligand 13 [Source:VGNC Symbol;Acc:VGNC:27849]	-	8	23	1	2	3	2	31	2	8	10887	111	48
ENSBTAG00000039722	232.372	88.6083	64.0797	28.8692	22.4552	118.205	19.3043	24.2605	50.321	14.3584	125.128	113.027	250.515	112.395	856.966	177.178	617.426	228.117	254.055	143.635	260.964	19.7528	99.4443	75.0824	274.586	-1.8704	8.32186e-05	0.170773	-	13	43289239	43296959	+	936	protein_coding	aldo-keto reductase family 1, member C1-like [Source:NCBI gene;Acc:782061]	Aldo_ket_red	185	85	43	29	19	123	13	21	36	18	111	210
ENSBTAG00000007827	3.7682	2.0849	2.98045	0.99549	7.0911	1.92203	0	4.62104	0	0	0	2.1529	6.64497	4.4958	6.80132	8.61658	3.81913	2.37622	9.44833	5.12983	25.5638	14.2659	34.5893	2.13468	11.0683	-2.3793	8.81677e-05	0.170773	RCOR2	29	42254022	42259113	-	2779	protein_coding	REST corepressor 2 [Source:VGNC Symbol;Acc:VGNC:33835]	ELM2	3	2	2	1	6	2	0	4	0	0	0	4
ENSBTAG00000008154	1789.9	1783.63	1214.53	1241.38	1209.03	937.95	1349.82	1047.82	1592.1	1788.42	1495.9	1703.48	3073.96	2211.94	1698.63	2135.3	1842.09	2135.03	1644.01	1124.46	3696.1	1936.87	5187.32	1429.5	2425.97	-0.762888	0.000236722	0.384203	LIMD2	19	47975191	47977056	-	1375	protein_coding	Bos taurus LIM domain containing 2 (LIMD2), mRNA. [Source:RefSeq mRNA;Acc:NM_001040512]	LIM	1425	1711	815	1247	1023	976	909	907	1139	2242	1327	3165
ENSBTAG00000014095	209.763	224.127	274.201	231.949	157.186	184.515	230.167	138.631	187.306	182.671	216.437	271.266	412.653	216.548	227.844	290.809	243.151	297.027	259.304	221.608	442.041	466.386	586.937	209.018	333.119	-0.671226	0.000251975	0.384203	HAUS7	X	36686215	36703223	-	1358	protein_coding	Bos taurus HAUS augmin like complex subunit 7 (HAUS7), mRNA. [Source:RefSeq mRNA;Acc:NM_001102277]	-	167	215	184	233	133	192	155	120	134	229	192	504
ENSBTAG00000018300	0	1.04245	0	0	0	1.92203	0	0	0	0	0	2.1529	3.98698	0	2.26711	2.15414	7.63826	0	20.9963	4.10386	0	44.9925	12.971	0.426448	9.01001	-4.09358	0.000270489	0.384203	TNFRSF19	12	34421457	34509717	-	3375	protein_coding	TNF receptor superfamily member 19 [Source:VGNC Symbol;Acc:VGNC:53840]	-	0	1	0	0	0	2	0	0	0	0	0	4
ENSBTAG00000051402	105.51	89.6508	110.277	69.6843	81.5477	53.8168	105.431	73.9367	50.321	47.0637	102.582	85.5778	95.0231	100.406	128.658	150.252	117.12	93.8606	108.131	101.571	166.165	144.854	231.316	81.2832	130.669	-0.688884	0.000301445	0.401411	-	26	49281842	49373815	-	1994	protein_coding	-	-	84	86	74	70	69	56	71	64	36	59	91	159
ENSBTAG00000046511	0	6.25471	8.94135	0	0	0.961014	14.8495	5.77631	0	444.313	10.1455	3.76758	253.173	14.986	3.40066	2.15414	2.54609	0	7.3487	2.05193	95.8642	0	399.939	41.2507	71.0422	-3.94914	0.000353226	0.442695	LYZ1	5	44392339	44400094	-	905	protein_coding	Bos taurus lysozyme (renal amyloidosis) (LYZ1), mRNA. [Source:RefSeq mRNA;Acc:NM_001080339]	-	0	6	6	0	0	1	10	5	0	557	9	7
ENSBTAG00000020539	102.998	166.792	119.218	157.287	117.003	98.0235	68.3077	131.7	82.4705	210.59	146.546	165.235	218.62	121.387	122.424	130.326	174.407	192.474	289.749	132.35	733.894	276.539	541.539	130.514	266.701	-1.0269	0.000525914	0.533577	CHPF	2	107462147	107472033	-	4235	protein_coding	chondroitin polymerizing factor [Source:VGNC Symbol;Acc:VGNC:27312]	-	82	160	80	158	99	102	46	114	59	264	130	307
ENSBTAG00000012796	80.3883	119.882	52.1579	50.77	69.7292	31.7135	35.6388	61.2288	88.0617	97.3181	77.7821	173.847	172.105	107.15	75.3813	152.406	147.673	80.7914	88.1844	67.7137	355.763	217.281	379.402	78.2098	167.623	-1.09343	0.00070327	0.621271	ZNF428	18	51829180	51838230	-	801	protein_coding	Bos taurus zinc finger protein 428 (ZNF428), mRNA. [Source:RefSeq mRNA;Acc:NM_001192364]	-	64	115	35	51	59	33	24	53	63	122	69	323
ENSBTAG00000005260	5.02427	22.9339	2.98045	8.95941	14.1822	2.88304	0	0	0	256.058	51.8547	0	250.515	30.7213	17.0033	5.9239	11.4574	17.8216	6.29888	10.2597	76.6914	6.58427	618.284	30.4064	95.5965	-3.22653	0.000712547	0.621271	SPP1	6	36693193	36730559	-	2200	protein_coding	secreted phosphoprotein 1 [Source:VGNC Symbol;Acc:VGNC:35232]	-	4	22	2	9	12	3	0	0	0	321	46	0
ENSBTAG00000011543	65.3155	87.5659	68.5503	53.7564	87.4569	30.7525	96.5217	43.8999	55.9122	169.11	174.728	91.4983	227.258	142.367	96.352	206.259	140.035	59.4055	96.5829	52.3242	300.375	237.034	628.012	85.4223	198.728	-1.21628	0.000728986	0.621271	PDCD1	3	120837823	120848740	-	3123	protein_coding	programmed cell death 1 [Source:VGNC Symbol;Acc:VGNC:32657]	V-set	52	84	46	54	74	32	65	38	40	212	155	170
ENSBTAG00000045887	3.7682	4.1698	8.94135	3.98196	2.3637	4.80507	4.45485	3.46578	4.19342	7.9769	12.4	9.14983	13.2899	10.4902	2.26711	7.5395	17.8226	0	19.9465	9.23369	41.5412	10.9738	97.2824	5.80591	20.9443	-1.83264	0.0010143	0.735997	DMTN	8	69370989	69394273	+	2235	protein_coding	dematin actin binding protein [Source:VGNC Symbol;Acc:VGNC:56943]	-	3	4	6	4	2	5	3	3	3	10	11	17
ENSBTAG00000047543	2.51213	0	0	0.99549	0	0	0	5.77631	0	82.162	0	1.61468	10.632	0	0.566777	0	1.27304	1.18811	1.04981	0	73.4959	13.1685	59.4504	7.75505	14.6204	-3.78243	0.00104522	0.735997	NTRK3	21	18837293	19260319	-	6521	protein_coding	Bos taurus neurotrophic receptor tyrosine kinase 3 (NTRK3), mRNA. [Source:RefSeq mRNA;Acc:NM_001206483]	Pkinase_Tyr	2	0	0	1	0	0	0	5	0	103	0	3
ENSBTAG00000010464	0	1.04245	2.98045	0	0	0	0	0	1.39781	3.19076	0	0	5.98047	0	1.70033	0	0	0	9.44833	3.0779	22.3683	44.9925	24.8611	0.717622	10.2208	-3.85159	0.00107087	0.735997	MN1	17	67173546	67221633	-	6364	protein_coding	MN1 proto-oncogene, transcriptional regulator [Source:VGNC Symbol;Acc:VGNC:31536]	-	0	1	2	0	0	0	0	0	1	4	0	0
ENSBTAG00000004126	13.8167	10.4245	1.49022	2.98647	5.90925	4.80507	0	1.15526	1.39781	0	7.89094	3.22935	10.632	7.493	4.53421	6.46243	16.5496	5.94055	19.9465	10.2597	55.3882	26.3371	8.64733	4.42547	15.6537	-1.81207	0.00117976	0.765615	MLF1	1	108908179	108938862	-	1195	protein_coding	myeloid leukemia factor 1 [Source:NCBI gene;Acc:533379]	-	11	10	1	3	5	5	0	1	1	0	7	6
ENSBTAG00000000404	612.961	405.513	552.873	419.101	510.559	399.782	473.699	324.628	364.827	400.44	544.475	413.895	813.344	570.218	494.796	701.712	650.526	387.324	415.726	545.814	802.064	708.907	864.733	451.896	632.288	-0.485691	0.00122038	0.765615	NAXE	3	14237515	14244262	-	2034	protein_coding	NAD(P)HX epimerase [Source:VGNC Symbol;Acc:VGNC:55632]	-	488	389	371	421	432	416	319	281	261	502	483	769
ENSBTAG00000009110	108.022	45.8678	102.826	64.7068	41.3648	26.9084	2.9699	79.713	60.1056	63.0175	60.873	40.9051	189.382	152.108	44.7753	57.0848	91.6592	59.4055	90.284	92.3369	308.896	133.88	216.183	58.1066	130.545	-1.16862	0.00128172	0.765615	-	17	18424476	18425159	-	615	pseudogene	-	-	86	44	69	65	35	28	2	69	43	79	54	76
ENSBTAG00000021971	15.0728	12.5094	7.45112	3.98196	3.54555	5.76609	0	6.93157	9.78464	0	9.01822	16.1468	1.32899	22.479	12.4691	25.3112	31.8261	3.56433	27.2952	4.10386	37.2805	104.251	35.6702	7.51734	27.78	-1.87319	0.00128919	0.765615	SNCAIP	7	31380877	31541086	-	4265	protein_coding	Bos taurus synuclein alpha interacting protein (SNCAIP), mRNA. [Source:RefSeq mRNA;Acc:NM_001205778]	-	12	12	5	4	3	6	0	6	7	0	8	30
ENSBTAG00000047502	705.91	1037.24	545.422	586.343	795.385	645.802	1269.63	817.925	795.351	1374.42	618.875	799.803	2033.36	885.673	1168.69	822.345	1597.67	1197.61	1879.17	793.071	1159.96	1384.89	1079.84	832.676	1272.93	-0.612039	0.0014569	0.782988	FKBP5	23	9555619	9672159	-	3711	protein_coding	Bos taurus FK506 binding protein 5 (FKBP5), mRNA. [Source:RefSeq mRNA;Acc:NM_001192862]	FKBP_C	562	995	366	589	673	672	855	708	569	1723	549	1486
ENSBTAG00000021957	15.0728	20.849	11.9218	2.98647	10.6367	4.80507	5.9398	16.1737	5.59122	565.562	47.3456	24.2201	62.4627	27.7241	15.303	25.3112	15.2765	8.31677	15.7472	7.18176	352.567	49.382	566.4	60.9253	104.152	-1.81123	0.00158386	0.782988	LTBP2	10	85791017	85898441	-	6790	protein_coding	Bos taurus latent transforming growth factor beta binding protein 2 (LTBP2), mRNA. [Source:RefSeq mRNA;Acc:NM_174385]	EGF_CA	12	20	8	3	9	5	4	14	4	709	42	45
ENSBTAG00000023601	48.9866	61.5046	68.5503	34.8421	52.0014	33.6355	59.398	38.1236	43.332	91.7343	80.0367	53.8225	118.945	58.4454	42.5082	73.2409	70.0174	58.2174	98.6825	48.2204	184.272	109.738	351.298	55.4973	110.326	-0.988343	0.00163524	0.782988	CD3EAP	18	53008790	53024413	+	2261	protein_coding	CD3e molecule associated protein [Source:VGNC Symbol;Acc:VGNC:27030]	-	39	59	46	35	44	35	40	33	31	115	71	100
ENSBTAG00000006936	123.095	138.646	87.9233	156.292	138.277	106.673	117.311	99.3525	121.609	59.8267	157.819	120.024	270.45	282.486	166.632	114.708	132.397	160.395	161.671	121.064	236.465	140.464	176.189	118.904	178.448	-0.58789	0.00166827	0.782988	MRPS18B	23	28366299	28373216	-	1423	protein_coding	mitochondrial ribosomal protein S18B [Source:VGNC Symbol;Acc:VGNC:50008]	-	98	133	59	157	117	111	79	86	87	75	140	223
ENSBTAG00000026825	95.4611	248.103	47.6872	21.9008	42.5466	29.7914	81.6722	23.1052	39.1385	103.7	32.691	123.254	39.2053	34.4678	1790.45	41.4673	6.36522	286.334	148.024	325.231	152.318	76.8165	102.687	74.0876	273.033	-1.88148	0.00168502	0.782988	TMEM37	2	71236196	71242268	+	1052	protein_coding	Bos taurus transmembrane protein 37 (TMEM37), mRNA. [Source:RefSeq mRNA;Acc:NM_001034744]	-	76	238	32	22	36	31	55	20	28	130	29	229
ENSBTAG00000047089	243.677	385.707	226.514	366.34	398.284	157.606	215.318	227.586	341.064	457.076	313.383	396.134	552.861	445.084	319.095	396.901	381.913	390.888	355.887	329.335	635.899	625.506	905.808	310.724	485.38	-0.641377	0.00170014	0.782988	-	X	23349910	23350197	-	288	protein_coding	-	-	194	370	152	368	337	164	145	197	244	573	278	736
ENSBTAG00000011699	1006.11	956.97	925.43	1156.76	865.115	798.603	1133.02	804.062	827.501	788.915	1286.22	1187.32	1101.74	1114.96	1160.76	1346.34	1173.75	1196.43	1091.81	983.901	1626.5	1466.1	1833.23	978.002	1281.41	-0.389353	0.00178563	0.782988	CDC37	7	14926944	14938212	-	1680	protein_coding	Bos taurus cell division cycle 37 (CDC37), mRNA. [Source:RefSeq mRNA;Acc:NM_001035338]	-	801	918	621	1162	732	831	763	696	592	989	1141	2206
ENSBTAG00000015655	17.5849	17.7217	31.2947	12.9414	9.4548	10.5712	5.9398	5.77631	5.59122	18.3469	38.3274	57.0519	25.2509	46.4566	21.5375	31.2351	33.0991	15.4454	35.6937	20.5193	172.556	53.7716	103.768	19.2168	50.8484	-1.38614	0.00181312	0.782988	APBB1	15	46625995	46648787	+	3748	protein_coding	Bos taurus amyloid beta precursor protein binding family B member 1 (APBB1), mRNA. [Source:RefSeq mRNA;Acc:NM_001075186]	PID	14	17	21	13	8	11	4	5	4	23	34	106
ENSBTAG00000016929	307.736	560.839	302.516	425.074	475.104	303.681	469.244	293.436	385.794	579.123	588.439	706.151	752.211	485.547	436.418	650.552	600.877	490.689	678.18	365.244	1060.9	933.869	2098.06	449.761	777.504	-0.78843	0.00183623	0.782988	HNRNPA0	7	49214888	49218365	-	1347	protein_coding	heterogeneous nuclear ribonucleoprotein A0 [Source:VGNC Symbol;Acc:VGNC:52238]	RRM_1	245	538	203	427	402	316	316	254	276	726	522	1312
ENSBTAG00000003369	0	0	0	0	0	0	0	0	0	0	0	0	12.6254	0.7493	0.566777	0	0	0	1.04981	0	11.7167	1.09738	31.3466	0	5.37746	-4.75444	0.00185036	0.782988	SYT12	29	45010120	45033531	+	4038	protein_coding	synaptotagmin 12 [Source:VGNC Symbol;Acc:VGNC:35538]	C2	0	0	0	0	0	0	0	0	0	0	0	0
ENSBTAG00000052518	2682.96	2491.46	2397.77	4137.26	2275.06	2753.31	3219.37	2394.86	2550.99	2950.65	3878.96	3011.91	4162.41	3326.14	3626.8	3275.91	3057.85	4592.04	3085.4	3529.32	4045.47	3636.71	5883.43	2895.38	3838.32	-0.406516	0.00195082	0.782988	TUBB4B	11	106254513	106259949	+	4563	protein_coding	tubulin beta 4B class IVb [Source:NCBI gene;Acc:539149]	Tubulin	2136	2390	1609	4156	1925	2865	2168	2073	1825	3699	3441	5596
ENSBTAG00000039302	51.4988	52.1226	77.4917	31.8557	31.91	31.7135	56.4281	21.95	19.5693	62.2198	66.5094	90.4218	109.642	60.6933	42.5082	65.7014	134.943	34.4552	107.081	51.2983	117.167	132.783	190.241	49.4742	95.1376	-0.936185	0.00195589	0.782988	ANGPTL6	7	14654639	14661566	-	1500	protein_coding	angiopoietin like 6 [Source:VGNC Symbol;Acc:VGNC:25894]	Fibrinogen_C	41	50	52	32	27	33	38	19	14	78	59	168
ENSBTAG00000020764	2078.79	2110.96	1973.06	1734.14	1848.41	1303.14	1753.73	1801.05	1969.51	2420.19	1787.86	1939.76	3022.13	2692.24	2069.87	2549.43	2328.4	2628.1	1995.7	1362.48	3775.99	2413.14	6951.37	1893.38	2889.89	-0.60994	0.00196971	0.782988	CNN2	7	43534716	43543285	+	2159	protein_coding	calponin 2 [Source:VGNC Symbol;Acc:VGNC:27509]	CH	1655	2025	1324	1742	1564	1356	1181	1559	1409	3034	1586	3604
ENSBTAG00000003079	6.28034	5.21226	17.8827	6.96843	13.0004	0.961014	0	8.08683	4.19342	0	0	3.22935	34.5538	12.7381	5.66777	19.9258	3.81913	10.693	14.6974	3.0779	20.238	3.29214	125.386	5.48456	23.099	-2.09295	0.00205362	0.795097	TIGD3	29	43555590	43557005	+	1416	protein_coding	tigger transposable element derived 3 [Source:VGNC Symbol;Acc:VGNC:35865]	DDE	5	5	12	7	11	1	0	7	3	0	0	6
ENSBTAG00000012498	0	13.5519	0	0	1.18185	0	0	4.62104	1.39781	200.22	0	8.07338	61.7982	35.9664	1.70033	0	0	1.18811	0	1.02597	215.162	0	319.951	19.0872	57.8902	-4.38626	0.00221304	0.795097	PAX5	8	60998035	61178197	-	1832	protein_coding	paired box 5 [Source:VGNC Symbol;Acc:VGNC:54466]	PAX	0	13	0	0	1	0	0	4	1	251	0	15
ENSBTAG00000003196	254.982	284.589	108.786	362.358	296.644	256.591	442.515	192.929	153.759	153.156	41.7093	104.954	145.525	248.018	4097.79	82.9345	96.7513	1213.06	464.018	1372.74	106.516	60.3558	127.548	221.081	728.66	-1.72123	0.00221406	0.795097	PAPSS2	26	9258640	9370521	+	1967	protein_coding	Bos taurus 3'-phosphoadenosine 5'-phosphosulfate synthase 2 (PAPSS2), mRNA. [Source:RefSeq mRNA;Acc:NM_001076075]	-	203	273	73	364	251	267	298	167	110	192	37	195
ENSBTAG00000012444	2.51213	6.25471	0	0	3.54555	0	0	0	1.39781	1.59538	0	9.14983	0	5.9944	3.96744	19.9258	10.1844	0	28.345	8.20772	50.0624	4.38951	12.971	2.03795	13.0952	-2.61357	0.00244128	0.795097	ADAM12	26	45513531	45903613	-	3562	protein_coding	Bos taurus ADAM metallopeptidase domain 12 (ADAM12), mRNA. [Source:RefSeq mRNA;Acc:NM_001001156]	-	2	6	0	0	3	0	0	0	1	2	0	17
ENSBTAG00000004782	364.259	448.254	277.182	526.614	417.193	373.835	139.585	482.899	355.043	362.949	251.383	452.109	530.269	464.566	584.913	545.537	441.746	911.28	278.201	397.049	1003.38	329.214	1539.22	370.942	638.671	-0.782669	0.00254315	0.795097	PTPRCAP	29	45327237	45330137	-	1653	protein_coding	protein tyrosine phosphatase, receptor type C associated protein [Source:VGNC Symbol;Acc:VGNC:33547]	-	290	430	186	529	353	389	94	418	254	455	223	840
ENSBTAG00000021461	1002.34	980.946	1089.35	1099.02	898.206	787.071	836.027	808.683	863.844	1044.18	1172.37	1038.77	972.159	1067	1156.22	1254.79	1243.76	1251.08	1060.31	1132.67	1107.76	1196.14	1744.6	968.401	1198.77	-0.306983	0.00255222	0.795097	PSMD3	19	40310336	40323655	+	2240	protein_coding	Bos taurus proteasome 26S subunit, non-ATPase 3 (PSMD3), mRNA. [Source:RefSeq mRNA;Acc:NM_001045900]	-	798	941	731	1104	760	819	563	700	618	1309	1040	1930
ENSBTAG00000025220	0	0	0	0	0	0	0	0	0	0	0	0.538225	3.32248	0	3.40066	0	5.09218	1.18811	4.19926	0	0	17.5581	7.56641	0.0448521	3.84792	-4.02387	0.002571	0.795097	FAM155A	12	82805244	83413896	-	1374	protein_coding	family with sequence similarity 155 member A [Source:VGNC Symbol;Acc:VGNC:28735]	-	0	0	0	0	0	0	0	0	0	0	0	1
ENSBTAG00000005073	55.267	67.7593	37.2556	39.8196	29.5463	46.1287	34.1538	31.1921	39.1385	21.5376	65.3821	83.9631	72.4302	89.9161	54.9773	54.9307	85.294	43.9601	43.0424	57.4541	87.343	138.27	149.166	45.9286	79.7076	-0.784783	0.00258008	0.795097	ZNHIT2	29	43322776	43324014	-	1239	protein_coding	Bos taurus zinc finger HIT-type containing 2 (ZNHIT2), mRNA. [Source:RefSeq mRNA;Acc:NM_001040560]	-	44	65	25	40	25	48	23	27	28	27	58	156
ENSBTAG00000052791	2947.99	2523.77	2685.39	3311.99	2289.24	2710.06	2784.28	2871.98	2605.51	1762.89	2436.05	2994.69	2531.73	3445.28	3720.89	3819.84	3070.58	3455.02	2344.23	3019.42	4766.58	3475.4	3978.85	2660.32	3420.71	-0.36274	0.00260894	0.795097	JUND	7	4912209	4913960	+	1752	protein_coding	Bos taurus JunD proto-oncogene, AP-1 transcription factor subunit (JUND), mRNA. [Source:RefSeq mRNA;Acc:NM_001103253]	Jun	2347	2421	1802	3327	1937	2820	1875	2486	1864	2210	2161	5564
ENSBTAG00000015416	0	0	0	0	0	0	0	0	0	0	0	0	0	0	0	4.84682	5.09218	0	1.04981	10.2597	0	6.58427	33.5084	0	5.57647	-4.80433	0.00261417	0.795097	PEBP4	8	70019049	70244688	-	1890	protein_coding	Bos taurus phosphatidylethanolamine binding protein 4 (PEBP4), mRNA. [Source:RefSeq mRNA;Acc:NM_001034440]	-	0	0	0	0	0	0	0	0	0	0	0	0
ENSBTAG00000016874	1433.17	1494.87	1207.08	1320.02	1218.49	1024.44	1251.81	1010.85	1467.7	943.667	1226.48	1633.51	1184.13	2701.98	1656.69	1294.1	1680.42	1715.63	1506.48	1653.86	1531.7	1812.87	1548.95	1269.34	1662.44	-0.389047	0.00264958	0.795097	DNAJB1	7	11269404	11273083	+	2236	protein_coding	Bos taurus DnaJ heat shock protein family (Hsp40) member B1 (DNAJB1), mRNA. [Source:RefSeq mRNA;Acc:NM_001033763]	DnaJ_C	1141	1434	810	1326	1031	1066	843	875	1050	1183	1088	3035
ENSBTAG00000020373	3.7682	8.33961	4.47067	4.97745	3.54555	1.92203	17.8194	8.08683	8.38683	17.5492	24.8001	2.69113	52.4953	6.7437	10.7688	8.61658	14.0035	2.37622	6.29888	12.3116	78.8217	42.7978	67.0168	8.86308	27.4773	-1.63542	0.00269214	0.79665	C3orf67	22	42346408	42616730	+	3347	protein_coding	chromosome 22 C3orf67 homolog [Source:NCBI gene;Acc:534800]	-	3	8	3	5	3	2	12	7	6	22	22	5
ENSBTAG00000051412	1.25607	0	0	0.99549	2.3637	3.84406	0	4.62104	0	0.79769	4.50911	3.22935	9.96745	6.7437	0.566777	3.23122	3.81913	1.18811	1.04981	5.12983	30.8896	7.68165	20.5374	1.80138	8.25497	-2.13929	0.00277373	0.798973	HBA	25	216448	217264	+	612	protein_coding	Bos taurus hemoglobin, alpha 2 (HBA), mRNA. [Source:RefSeq mRNA;Acc:NM_001077422]	-	1	0	0	1	2	4	0	4	0	1	4	6
ENSBTAG00000014530	1.25607	2.0849	1.49022	0	1.18185	0	0	0	1.39781	0	0	4.84403	3.98698	0	1.13355	0.538536	14.0035	3.56433	1.04981	0	17.0425	13.1685	34.5893	1.02124	8.09792	-2.89919	0.00278644	0.798973	NTNG1	3	35852447	36220155	-	3716	protein_coding	Bos taurus netrin G1 (NTNG1), mRNA. [Source:RefSeq mRNA;Acc:NM_001080369]	Laminin_EGF	1	2	1	0	1	0	0	0	1	0	0	9
ENSBTAG00000026394	280.103	290.844	320.398	375.3	296.644	270.045	233.137	219.5	244.616	184.266	365.238	473.638	258.489	326.695	455.688	413.596	441.746	324.354	309.695	356.01	756.262	550.884	625.85	296.144	438.115	-0.562758	0.00281249	0.798973	UBALD1	25	3743869	3749644	-	2472	protein_coding	UBA like domain containing 1 [Source:VGNC Symbol;Acc:VGNC:36569]	-	223	279	215	377	251	281	157	190	175	231	324	880
ENSBTAG00000006841	0	0	0	0	0	0	0	0	0	92.532	0	0	15.2834	0	0	5.38536	0	0	0	2.05193	11.7167	0	44.3176	7.711	7.15955	-5.16888	0.00287411	0.800217	LRRC4B	18	56644863	56669238	-	2136	protein_coding	Bos taurus leucine rich repeat containing 4B (LRRC4B), mRNA. [Source:RefSeq mRNA;Acc:NM_001192281]	I-set	0	0	0	0	0	0	0	0	0	116	0	0
ENSBTAG00000017456	12.5607	2.0849	5.9609	0	1.18185	0	0	0	0	0	0	12.9174	7.97396	16.4846	7.93487	23.157	5.09218	1.18811	19.9465	4.10386	30.8896	18.6554	28.1038	2.89214	14.8664	-2.33067	0.00292144	0.800217	NYAP1	25	36066208	36074176	-	4324	protein_coding	neuronal tyrosine phosphorylated phosphoinositide-3-kinase adaptor 1 [Source:VGNC Symbol;Acc:VGNC:32386]	-	10	2	4	0	1	0	0	0	0	0	0	24
ENSBTAG00000010161	57.7791	114.67	265.26	14.9323	33.0918	2.88304	173.739	19.6394	55.9122	2984.16	306.619	342.311	164.795	181.331	25.5049	135.173	388.278	7.12866	215.212	50.2723	5850.91	590.39	5549.42	364.249	1196.22	-2.39154	0.00299172	0.806857	CCL21	8	76080584	76081928	-	1135	protein_coding	C-C motif chemokine ligand 21 [Source:VGNC Symbol;Acc:VGNC:26948]	-	46	110	178	15	28	3	117	17	40	3741	272	636
ENSBTAG00000009186	0	0	0	0	0	0	0	0	0	2.39307	0	0	7.30947	6.7437	0	0	0	0	0	0	44.7366	4.38951	41.0748	0.199422	9.47765	-4.83107	0.00304461	0.810856	PAX9	21	46860164	46877480	+	1633	protein_coding	paired box 9 [Source:VGNC Symbol;Acc:VGNC:32600]	PAX	0	0	0	0	0	0	0	0	0	3	0	0
ENSBTAG00000002639	1431.92	1019.52	1408.26	1023.36	924.207	1475.16	981.552	849.117	1327.91	787.32	1314.41	937.05	1372.19	1324.76	1848.26	1701.77	1857.37	1773.85	1562.12	1536.9	942.665	1471.58	1099.29	1123.32	1499.16	-0.417011	0.00328855	0.85031	ZDHHC7	18	11109980	11118371	-	2589	protein_coding	zinc finger DHHC-type containing 7 [Source:VGNC Symbol;Acc:VGNC:37145]	-	1140	978	945	1028	782	1535	661	735	950	987	1166	1741
ENSBTAG00000019132	1.25607	0	0	0	2.3637	0	0	0	2.79561	19.1445	0	0	5.31598	0	2.26711	0	0	0	1.04981	2.05193	45.8018	0	33.5084	2.12999	8.18137	-4.09015	0.00342542	0.85031	DMP1	6	102526308	102543087	+	3037	protein_coding	Bos taurus dentin matrix acidic phosphoprotein 1 (DMP1), mRNA. [Source:RefSeq mRNA;Acc:NM_174038]	-	1	0	0	0	2	0	0	0	2	24	0	0
ENSBTAG00000055141	1.25607	0	0	0	0	0	0	2.31052	0	0	0	0	0	2.9972	0	2.15414	0	2.37622	1.04981	3.0779	7.45611	2.19476	19.4565	0.297216	3.70569	-3.47123	0.00353564	0.85031	-	17	64687886	64720472	-	2945	lncRNA	-	-	1	0	0	0	0	0	0	2	0	0	0	0
ENSBTAG00000050476	1.25607	0	0	0	0	2.88304	0	0	0	0	0	13.4556	0	29.972	1.70033	2.15414	3.81913	1.18811	3.14944	0	0	21.9476	0	1.46623	5.81189	-3.6895	0.00366186	0.85031	-	11	2831250	2875972	-	1033	protein_coding	-	-	1	0	0	0	0	3	0	0	0	0	0	25
ENSBTAG00000002981	27.6335	19.8066	22.3534	8.95941	33.0918	17.2983	57.913	16.1737	12.5802	41.4799	54.1093	29.6024	95.6876	33.7185	27.7721	47.9297	39.4644	13.0692	48.2914	24.6232	59.6489	158.023	119.982	28.4168	60.7463	-1.09618	0.00369111	0.85031	PIMREG	19	25412105	25416732	-	1843	protein_coding	PICALM interacting mitotic regulator [Source:VGNC Symbol;Acc:VGNC:32902]	-	22	19	15	9	28	18	39	14	9	52	48	55
ENSBTAG00000005395	30.1456	8.33961	20.8631	6.96843	11.8185	10.5712	23.7592	5.77631	4.19342	17.5492	31.5638	21.529	62.4627	18.7325	15.8697	25.3112	34.3722	11.8811	13.6476	213.401	33.0199	15.3633	18.3756	16.0898	42.0397	-1.38554	0.0037125	0.85031	-	X	45684507	45688637	-	708	protein_coding	-	-	24	8	14	7	10	11	16	5	3	22	28	40
ENSBTAG00000027279	8.79247	3.12735	1.49022	15.9278	5.90925	2.88304	2.9699	11.5526	6.98903	3.19076	3.38183	4.84403	6.64497	2.2479	92.3846	54.9307	7.63826	9.50488	5.24907	10.2597	6.39095	14.2659	2.16183	5.92153	19.2435	-1.71706	0.00373061	0.85031	-	23	29612534	29613169	-	636	protein_coding	protein FAM177A1 [Source:NCBI gene;Acc:509155]	-	7	3	1	16	5	3	2	10	5	4	3	9
ENSBTAG00000019958	1.25607	0	0	0	0	3.84406	0	0	0	0	0	0	11.9609	4.4958	2.83388	1.61561	5.09218	0	0	0	26.629	15.3633	0	0.42501	6.18097	-3.69324	0.00381741	0.85031	NXNL2	8	89594884	89602592	-	1645	protein_coding	nucleoredoxin like 2 [Source:VGNC Symbol;Acc:VGNC:32378]	-	1	0	0	0	0	4	0	0	0	0	0	0
ENSBTAG00000019280	82.9004	68.8018	77.4917	49.7745	50.8196	100.907	59.398	53.142	55.9122	115.665	64.2548	123.792	110.307	86.1696	79.9155	80.7804	82.7479	98.6131	134.376	91.3109	146.992	209.599	162.137	75.2382	116.632	-0.620004	0.00390063	0.85031	CRYBB1	17	66251943	66289558	-	2149	protein_coding	Bos taurus crystallin beta B1 (CRYBB1), mRNA. [Source:RefSeq mRNA;Acc:NM_174526]	Crystall	66	66	52	50	43	105	40	46	40	145	57	230
ENSBTAG00000012328	10.0485	0	0	5.97294	0	4.80507	0	0	1.39781	0	0	2.1529	3.98698	17.9832	2.26711	5.38536	22.9148	1.18811	9.44833	7.18176	22.3683	28.5318	0	2.03144	11.0233	-2.42236	0.0039499	0.85031	GHRL	22	54313125	54317595	-	603	protein_coding	Bos taurus ghrelin and obestatin prepropeptide (GHRL), mRNA. [Source:RefSeq mRNA;Acc:NM_174067]	-	8	0	0	6	0	5	0	0	1	0	0	4
ENSBTAG00000040088	0	2.0849	1.49022	0	0	5.76609	0	2.31052	4.19342	122.046	0	4.84403	11.2964	11.9888	1.70033	4.84682	1.27304	0	4.19926	1.02597	58.5837	0	33.5084	11.8946	11.6748	-2.55987	0.00411596	0.875457	SLC9B2	6	21792500	21851763	+	2390	protein_coding	solute carrier family 9 member B2 [Source:VGNC Symbol;Acc:VGNC:34948]	Na_H_Exchanger	0	2	1	0	0	6	0	2	3	153	0	9
ENSBTAG00000020573	1.25607	15.6368	16.3925	0.99549	2.3637	0.961014	5.9398	1.15526	5.59122	169.11	27.0547	30.6788	6.64497	7.493	2.26711	5.9239	1.27304	5.94055	27.2952	6.15579	220.488	28.5318	178.351	23.0946	44.5786	-2.16373	0.00418851	0.875457	SCUBE2	15	43499994	43568212	+	3345	protein_coding	signal peptide, CUB domain and EGF like domain containing 2 [Source:VGNC Symbol;Acc:VGNC:34372]	CUB	1	15	11	1	2	1	4	1	4	212	24	57
ENSBTAG00000015309	1.25607	1.04245	1.49022	1.99098	0	0	0	0	0	0	5.63639	0	3.32248	0	2.83388	5.9239	1.27304	0	4.19926	0	11.7167	17.5581	33.5084	0.951342	7.30325	-2.95889	0.00431379	0.877779	CFAP300	15	6664998	6692997	-	1411	protein_coding	Bos taurus cilia and flagella associated protein 300 (CFAP300), mRNA. [Source:RefSeq mRNA;Acc:NM_001046598]	-	1	1	1	2	0	0	0	0	0	0	5	0
ENSBTAG00000024549	605.424	598.367	697.425	557.474	577.925	427.651	403.906	450.552	620.626	596.672	647.057	691.081	1115.03	758.292	652.927	778.185	758.734	558.411	543.804	542.736	1098.18	692.446	885.27	572.847	762.183	-0.412061	0.00438912	0.877779	SNRPC	23	8784910	8795622	+	810	protein_coding	small nuclear ribonucleoprotein polypeptide C [Source:VGNC Symbol;Acc:VGNC:35078]	-	482	574	468	560	489	445	272	390	444	748	574	1284
ENSBTAG00000017081	74.108	62.5471	84.9428	67.6933	98.0936	47.0897	59.398	61.2288	47.5254	53.4452	84.5458	85.0396	83.7266	74.93	81.6158	113.093	94.2053	85.5439	74.5368	55.4021	159.774	124.004	171.866	68.8048	101.7	-0.560808	0.00439005	0.877779	MIEF2	19	34382621	34386321	-	1639	protein_coding	mitochondrial elongation factor 2 [Source:VGNC Symbol;Acc:VGNC:55849]	-	59	60	57	68	83	49	40	53	34	67	75	158
ENSBTAG00000002052	278.847	281.462	318.908	248.872	177.278	197.969	178.194	159.426	187.306	306.313	287.456	319.168	280.418	302.717	259.584	307.504	339.903	229.305	369.535	281.114	402.63	470.775	472.36	245.1	337.804	-0.459371	0.00447509	0.877779	PLOD1	16	41718717	41748319	-	3133	protein_coding	Bos taurus procollagen-lysine,2-oxoglutarate 5-dioxygenase 1 (PLOD1), mRNA. [Source:RefSeq mRNA;Acc:NM_174148]	2OG-FeII_Oxy	222	270	214	250	150	206	120	138	134	384	255	593
ENSBTAG00000050245	0	0	0	0	0	0	0	0	0	0	0	0	0	0	3.96744	5.38536	0	0	1.04981	0	0	14.2659	47.5603	0	6.56626	-5.04248	0.00453173	0.877779	RF00004	19	43284044	43284234	-	191	snRNA	-	-	0	0	0	0	0	0	0	0	0	0	0	0
ENSBTAG00000013170	43.9623	61.5046	55.1383	36.8331	46.0922	46.1287	69.7926	71.6262	65.6968	61.4221	62.0002	36.5993	105.655	50.9524	49.3096	118.478	64.9252	62.9698	96.5829	51.2983	72.4308	86.6929	131.872	54.733	81.0151	-0.573883	0.00461425	0.877779	CTLA4	2	92070614	92077168	+	1824	protein_coding	cytotoxic T-lymphocyte associated protein 4 [Source:VGNC Symbol;Acc:VGNC:27798]	V-set	35	59	37	37	39	48	47	62	47	77	55	68
ENSBTAG00000013369	36.4259	40.6556	86.433	67.6933	56.7288	34.5965	51.9732	43.8999	30.7517	84.5551	124	111.951	107.649	54.6989	31.1727	122.248	75.1096	16.6335	443.022	64.6358	299.309	264.468	99.4443	64.1387	143.49	-1.15815	0.00486401	0.909057	COL14A1	14	81512830	81729606	+	5528	protein_coding	collagen type XIV alpha 1 chain [Source:VGNC Symbol;Acc:VGNC:53851]	VWA	29	39	58	68	48	36	35	38	22	106	110	208
ENSBTAG00000049220	0	3.12735	25.3338	7.96392	2.3637	0	0	1.15526	1.39781	27.1214	0	24.7584	0	8.99161	9.06843	5.9239	2.54609	2.37622	208.913	49.2463	203.445	5.48689	32.4275	7.76847	48.0387	-2.61535	0.00499501	0.917445	-	5	100843159	100846043	+	255	protein_coding	-	-	0	3	17	8	2	0	0	1	1	34	0	46
ENSBTAG00000016520	23.8653	43.7829	47.6872	18.9143	15.3641	13.4542	60.8829	2.31052	25.1605	74.1851	73.273	82.3485	29.2379	44.958	56.6777	54.3921	99.2974	4.75244	113.38	17.4414	344.046	276.539	178.351	40.1024	110.825	-1.46225	0.00508601	0.926175	-	25	990596	992595	-	1381	protein_coding	tryptase-2-like [Source:NCBI gene;Acc:786948]	Trypsin	19	42	32	19	13	14	41	2	18	93	65	153
ENSBTAG00000012280	8.79247	10.4245	13.412	39.8196	10.6367	17.2983	14.8495	32.3473	6.98903	62.2198	23.6728	9.68805	183.401	38.9636	25.5049	6.46243	12.7304	35.6433	8.39851	14.3635	170.425	0	272.391	20.8458	69.844	-1.73955	0.00529116	0.931922	PGLYRP2	7	7683489	7688864	+	2168	protein_coding	peptidoglycan recognition protein 2 [Source:VGNC Symbol;Acc:VGNC:32792]	-	7	10	9	40	9	18	10	28	5	78	21	18
ENSBTAG00000009573	21.3531	21.8915	44.7067	23.8918	34.2737	40.3626	11.8796	6.93157	26.5583	23.133	18.0364	30.1406	35.2183	22.479	31.1727	43.0829	61.1061	19.0098	65.0885	14.3635	73.4959	82.3034	68.0977	25.2632	46.8562	-0.884079	0.0053334	0.931922	C15H11orf49	15	76852552	77063224	+	1483	protein_coding	Bos taurus chromosome 15 C11orf49 homolog (C15H11orf49), mRNA. [Source:RefSeq mRNA;Acc:NM_001038037]	-	17	21	30	24	29	42	8	6	19	29	16	56
ENSBTAG00000024272	2.51213	6.25471	4.47067	6.96843	4.7274	19.2203	7.42475	2.31052	32.1495	9.57227	0	3.22935	9.30296	7.493	1.70033	0	30.5531	232.869	336.99	1.02597	0	0	22.6992	8.23667	58.4213	-2.8278	0.00534861	0.931922	-	3	54620770	54626951	+	594	protein_coding	-	-	2	6	3	7	4	20	5	2	23	12	0	6
ENSBTAG00000046248	5156.16	5185.15	4729.97	4130.29	4208.57	3703.75	4670.17	4221.32	4938.45	5136.32	6274.42	5706.8	8924.19	6121.04	4999.54	6767.24	5406.62	5605.5	4305.29	3726.31	9902.78	6170.56	12291.1	4838.45	6747.29	-0.479736	0.00555644	0.931922	ARPC1B	25	37005358	37018031	-	1522	protein_coding	actin related protein 2/3 complex subunit 1B [Source:VGNC Symbol;Acc:VGNC:26164]	-	4105	4974	3174	4149	3561	3854	3145	3654	3533	6439	5566	10603
ENSBTAG00000000602	604.168	500.377	470.911	513.673	476.286	500.688	478.154	407.807	436.115	361.353	697.785	712.61	513.656	558.978	661.995	677.478	669.621	604.748	479.765	582.748	934.144	753.899	1229	513.327	696.912	-0.439829	0.00562766	0.931922	RXRB	23	7380014	7386725	-	2799	protein_coding	retinoid X receptor beta [Source:VGNC Symbol;Acc:VGNC:34231]	Hormone_recep	481	480	316	516	403	521	322	353	312	453	619	1324
ENSBTAG00000033326	903.112	464.933	222.044	383.264	121.731	420.924	166.314	167.513	213.864	169.11	184.873	347.693	745.566	395.631	1429.98	262.267	1164.84	602.372	365.335	859.759	195.989	159.12	736.104	313.781	628.814	-1.00274	0.00566182	0.931922	DPEP1	18	14525082	14541878	+	2180	protein_coding	dipeptidase 1 [Source:VGNC Symbol;Acc:VGNC:49143]	-	719	446	149	385	103	438	112	145	153	212	164	646
ENSBTAG00000049620	0	4.1698	0	0.99549	1.18185	0	0	0	1.39781	0	5.63639	1.07645	0.664497	2.9972	1.70033	3.76975	0	0	3.14944	0	26.629	31.824	22.6992	1.20482	8.49394	-2.79982	0.00567266	0.931922	-	21	26987234	27041179	+	3915	protein_coding	-	-	0	4	0	1	1	0	0	0	1	0	5	2
ENSBTAG00000004085	190.922	191.811	210.122	184.166	236.37	152.801	274.716	158.271	202.682	327.85	358.474	212.061	603.363	238.278	222.743	282.193	117.12	260.196	296.048	200.063	668.919	422.491	813.93	225.02	375.031	-0.736764	0.00567377	0.931922	ASF1B	7	11577424	11589850	+	1735	protein_coding	Bos taurus anti-silencing function 1B histone chaperone (ASF1B), mRNA. [Source:RefSeq mRNA;Acc:NM_001075453]	-	152	184	141	185	200	159	185	137	145	411	318	394
ENSBTAG00000023730	2.51213	1.04245	0	1.99098	9.4548	1.92203	25.2441	4.62104	1.39781	15.9538	1.12728	4.84403	7.30947	8.24231	7.3681	8.61658	1.27304	10.693	4.19926	4.10386	109.711	23.045	55.1267	5.84254	21.7899	-1.89938	0.00585091	0.931922	TUBB3	18	14708940	14717352	+	1831	protein_coding	Bos taurus tubulin beta 3 class III (TUBB3), mRNA. [Source:RefSeq mRNA;Acc:NM_001077127]	Tubulin	2	1	0	2	8	2	17	4	1	20	1	9
ENSBTAG00000011875	50.2427	87.5659	101.335	74.6617	54.3651	67.271	34.1538	50.8315	81.0727	40.6822	54.1093	101.725	25.9154	107.15	103.72	84.5502	104.39	102.177	169.02	59.506	146.992	86.6929	261.582	66.5013	113.79	-0.770428	0.0059277	0.931922	CLIP2	25	33057243	33109136	-	3867	protein_coding	Bos taurus CAP-Gly domain containing linker protein 2 (CLIP2), mRNA. [Source:RefSeq mRNA;Acc:NM_001192120]	-	40	84	68	75	46	70	23	44	58	51	48	189
ENSBTAG00000010253	118.07	152.198	186.278	169.233	143.004	120.127	78.7023	91.2656	104.835	169.11	295.347	183.535	350.854	179.083	149.062	197.643	184.591	171.088	173.219	117.986	497.429	233.742	446.418	150.975	245.556	-0.699673	0.00613834	0.945211	SYTL1	2	125934205	125940846	-	2053	protein_coding	synaptotagmin like 1 [Source:VGNC Symbol;Acc:VGNC:35546]	C2	94	146	125	170	121	125	53	79	75	212	262	341
ENSBTAG00000025516	306.48	289.801	228.004	241.904	277.735	286.382	256.896	220.655	232.036	258.451	349.456	403.669	380.757	330.442	255.049	432.983	316.988	308.908	278.201	256.491	496.364	522.352	618.284	279.289	381.529	-0.447366	0.00628387	0.952391	GNL1	23	28420981	28428768	+	2171	protein_coding	Bos taurus G protein nucleolar 1 (putative) (GNL1), mRNA. [Source:RefSeq mRNA;Acc:NM_001103272]	-	244	278	153	243	235	298	173	191	166	324	310	750
ENSBTAG00000030769	150.728	108.415	111.767	101.54	94.548	55.7388	139.585	73.9367	102.04	106.89	188.255	138.862	127.583	155.855	146.795	168.562	138.762	133.068	122.828	143.635	197.054	179.97	248.611	114.359	160.248	-0.486632	0.00630278	0.952391	KPTN	18	54448493	54458165	-	2780	protein_coding	kaptin, actin binding protein [Source:VGNC Symbol;Acc:VGNC:30709]	-	120	104	75	102	80	58	94	64	73	134	167	258
ENSBTAG00000015575	0	1.04245	0	0	0	0	0	0	0	0	0	0	1.99349	0	0.566777	2.69268	3.81913	1.18811	0	12.3116	0	0	12.971	0.0868709	3.23116	-3.77334	0.00635268	0.95317	TACR1	11	9482775	9669064	+	2442	protein_coding	tachykinin receptor 1 [Source:VGNC Symbol;Acc:VGNC:35560]	7tm_1	0	1	0	0	0	0	0	0	0	0	0	0
ENSBTAG00000018522	8431.98	7858	6978.72	9333.71	6407.99	6164.91	7876.17	6405.92	7311.92	6919.96	8403.85	8253.15	11743.7	8981.12	10009.8	8132.43	8870.57	8898.94	6457.41	8036.39	9032.54	9344.18	10247.1	7528.86	9068.56	-0.268471	0.00657671	0.973079	OAZ1	7	21283208	21286244	-	684	protein_coding	ornithine decarboxylase antizyme 1 [Source:VGNC Symbol;Acc:VGNC:55296]	-	6713	7538	4683	9376	5422	6415	5304	5545	5231	8675	7455	15334
ENSBTAG00000049359	59.0352	33.3584	19.3729	16.9233	61.4562	9.61014	28.214	2.31052	26.5583	39.8845	31.5638	30.1406	148.847	17.2339	20.9707	98.0136	48.3757	3.56433	112.33	33.8569	91.6036	308.363	6.4855	29.869	80.8768	-1.43708	0.00662844	0.973969	-	16	5658860	5679612	-	510	protein_coding	-	Sushi	47	32	13	17	52	10	19	2	19	50	28	56
ENSBTAG00000005951	12.5607	26.0613	14.9022	22.8963	26.0007	24.0254	0	18.4842	22.3649	12.763	19.1637	12.9174	25.9154	29.2227	30.6059	39.8517	26.7339	27.3265	49.3413	34.8828	33.0199	10.9738	22.6992	17.6783	30.0521	-0.764396	0.00686973	0.982072	HIC2	17	72191445	72195702	+	3170	protein_coding	HIC ZBTB transcriptional repressor 2 [Source:VGNC Symbol;Acc:VGNC:29846]	BTB	10	25	10	23	22	25	0	16	16	16	17	24
ENSBTAG00000051480	0	0	2.98045	0	0	0	0	0	0	0	0	0	11.2964	3.7465	0	0	0	0	1.04981	1.02597	26.629	0	9.72824	0.248371	4.86145	-4.12589	0.00691405	0.982072	FGF13	X	22050164	22287792	-	969	protein_coding	fibroblast growth factor 13-like [Source:NCBI gene;Acc:112445031]	-	0	0	2	0	0	0	0	0	0	0	0	0
ENSBTAG00000010106	1548.73	1638.73	1068.49	1730.16	1276.4	1294.49	990.461	1255.77	1463.5	1105.6	1716.84	2087.78	2182.21	1674.69	2031.89	1776.09	1847.19	2087.51	1500.18	1308.11	1729.82	1658.14	2542.31	1431.41	1848.92	-0.368625	0.0070162	0.989982	CCND3	23	15698661	15705476	-	1982	protein_coding	Bos taurus cyclin D3 (CCND3), mRNA. [Source:RefSeq mRNA;Acc:NM_001034709]	Cyclin_C	1233	1572	717	1738	1080	1347	667	1087	1047	1386	1523	3879
ENSBTAG00000001818	12.5607	27.1037	25.3338	10.9504	20.0915	24.9864	41.5786	12.7079	18.1715	312.694	129.637	24.7584	459.832	60.6933	20.404	16.1561	17.8226	27.3265	12.5978	30.779	748.806	12.0712	1288.45	55.0478	244.995	-2.15186	0.0074055	0.995367	MEF2B	7	4095668	4099712	+	1328	protein_coding	Bos taurus myocyte enhancer factor 2B (MEF2B), mRNA. [Source:RefSeq mRNA;Acc:NM_001145793]	SRF-TF	10	26	17	11	17	26	28	11	13	392	115	46
ENSBTAG00000018598	80.3883	67.7593	116.238	47.7835	40.1829	27.8694	78.7023	51.9868	47.5254	122.046	253.637	153.932	91.0361	95.9105	62.3454	158.868	182.045	32.079	192.116	51.2983	671.05	444.438	239.963	90.671	201.923	-1.15289	0.00741977	0.995367	HSPB6	18	46466912	46469531	-	1500	protein_coding	Bos taurus heat shock protein family B (small) member 6 (HSPB6), mRNA. [Source:RefSeq mRNA;Acc:NM_001076027]	-	64	65	78	48	34	29	53	45	34	153	225	286
ENSBTAG00000049483	61.5473	61.5046	77.4917	72.6708	47.274	64.388	46.0334	47.3657	57.31	63.0175	93.564	41.9816	128.248	74.1807	58.378	85.0887	146.4	71.2866	32.5442	55.4021	127.819	89.985	179.432	61.179	95.3422	-0.638892	0.00742144	0.995367	COPRS	19	18255692	18262657	+	3289	protein_coding	coordinator of PRMT5 and differentiation stimulator [Source:NCBI gene;Acc:506999]	-	49	59	52	73	40	67	31	41	41	79	83	78
ENSBTAG00000012752	458.465	306.481	336.791	265.796	297.826	242.176	460.334	237.984	261.39	198.625	384.402	375.681	440.562	423.355	334.965	480.374	478.665	251.879	361.136	374.477	440.975	605.753	558.834	318.829	431.907	-0.439033	0.00755065	0.995367	MRPL2	23	16683878	16688088	-	1047	protein_coding	Bos taurus mitochondrial ribosomal protein L2 (MRPL2), mRNA. [Source:RefSeq mRNA;Acc:NM_001040527]	Ribosomal_L2_C	365	294	226	267	252	252	310	206	187	249	341	698
ENSBTAG00000017407	72.8519	37.5282	58.1188	35.8376	47.274	40.3626	46.0334	64.6946	67.0947	51.8498	28.1819	44.1345	68.4432	78.6766	60.0783	70.0097	80.2018	57.0293	47.2416	62.5839	80.952	46.0899	104.849	49.4968	68.7414	-0.48183	0.00773868	0.995367	HSF2BP	1	143641658	143729051	-	1848	protein_coding	Bos taurus heat shock transcription factor 2 binding protein (HSF2BP), mRNA. [Source:RefSeq mRNA;Acc:NM_001035493]	-	58	36	39	36	40	42	31	56	48	65	25	82
ENSBTAG00000008631	4632.38	4962.07	5038.45	4221.87	4024.2	3346.25	6637.72	4425.81	4807.05	7885.96	3686.2	4501.18	11513.1	5841.55	4932.09	6201.24	5292.04	7165.49	4040.73	3307.71	10597.3	5552.74	18572.3	4847.43	7546.93	-0.638664	0.00774665	0.995367	CORO1A	25	26134784	26140301	-	1837	protein_coding	Bos taurus coronin 1A (CORO1A), mRNA. [Source:RefSeq mRNA;Acc:NM_174521]	-	3688	4760	3381	4241	3405	3482	4470	3831	3439	9886	3270	8363
ENSBTAG00000014809	1176.93	967.395	1102.77	985.535	862.751	847.615	1073.62	1050.13	782.771	1636.06	1148.7	1298.74	1390.13	1133.69	1106.91	1221.94	1467.82	1681.17	1370.01	681.241	1936.46	1899.56	2473.14	1077.75	1487.46	-0.464027	0.00781855	0.995367	ANXA6	7	62357582	62404880	-	4130	protein_coding	annexin A6 [Source:VGNC Symbol;Acc:VGNC:25968]	-	937	928	740	990	730	882	723	909	560	2051	1019	2413
ENSBTAG00000004729	172.081	186.599	140.081	89.5941	202.096	149.918	102.462	132.855	150.963	269.619	223.201	160.929	274.437	149.86	167.766	262.806	138.762	161.583	201.564	147.739	400.499	321.532	744.751	165.033	270.118	-0.709012	0.00789061	0.995367	PKMYT1	25	2380374	2391571	-	3386	protein_coding	protein kinase, membrane associated tyrosine/threonine 1 [Source:VGNC Symbol;Acc:VGNC:32944]	Pkinase	137	179	94	90	171	156	69	115	108	338	198	299
ENSBTAG00000004010	10.0485	5.21226	4.47067	5.97294	9.4548	0	0	10.3974	4.19342	6.38152	0	8.07338	13.9544	13.4874	4.53421	9.15511	3.81913	1.18811	33.5941	1.02597	38.3457	4.38951	78.9069	5.35041	18.4	-1.76962	0.00814331	0.995367	PAPPA	8	105351900	105612449	+	5161	protein_coding	pappalysin 1 [Source:VGNC Symbol;Acc:VGNC:32572]	Sushi	8	5	3	6	8	0	0	9	3	8	0	15
ENSBTAG00000031583	37.682	45.8678	56.6285	41.8106	41.3648	24.9864	62.3679	53.142	47.5254	39.8845	105.964	95.2659	150.841	50.2031	62.3454	60.316	84.0209	89.1082	37.7933	54.3762	161.904	71.3296	204.293	54.3741	93.321	-0.775337	0.00823776	0.995367	NUPR2	25	27771475	27772376	-	561	protein_coding	nuclear protein 2, transcriptional regulator [Source:HGNC Symbol;Acc:HGNC:44164]	-	30	44	38	42	35	26	42	46	34	50	94	177
ENSBTAG00000045664	757.408	768.286	767.466	912.864	765.839	967.741	588.04	750.92	754.815	820.823	633.53	869.234	982.127	878.18	952.185	885.892	940.78	963.557	871.346	895.668	949.056	736.341	959.853	779.747	910.453	-0.221724	0.00825028	0.995367	LRRC41	3	99799405	99817768	+	3005	protein_coding	Bos taurus leucine rich repeat containing 41 (LRRC41), mRNA. [Source:RefSeq mRNA;Acc:NM_001045873]	-	603	737	515	917	648	1007	396	650	540	1029	562	1615
ENSBTAG00000021128	1473.37	1573.06	1387.4	1584.82	1430.04	1370.41	1560.68	1426.75	1439.74	1632.07	1841.97	1827.81	1527.68	1459.64	1610.78	1699.62	1716.06	1948.5	2041.89	1524.58	2456.25	2217.8	3065.48	1545.68	1933.48	-0.322116	0.00825594	0.995367	ADD1	6	115811540	115902662	-	3956	protein_coding	adducin 1 [Source:VGNC Symbol;Acc:VGNC:25653]	Aldolase_II	1173	1509	931	1592	1210	1426	1051	1235	1030	2046	1634	3396
ENSBTAG00000012063	737.311	762.032	669.111	799.378	767.021	683.281	724.655	698.933	669.549	888.626	869.131	743.289	1020.67	900.659	770.816	853.58	886.039	929.102	719.123	694.578	986.336	861.442	1328.45	751.026	904.617	-0.267348	0.00885351	0.995367	E2F4	18	34827984	34834624	+	2037	protein_coding	Bos taurus E2F transcription factor 4 (E2F4), mRNA. [Source:RefSeq mRNA;Acc:NM_001075873]	E2F_TDP	587	731	449	803	649	711	488	605	479	1114	771	1381
ENSBTAG00000026383	708.422	79.2263	836.016	0.99549	191.46	816.862	5.9398	462.104	11.1824	178.682	0	34.9846	463.154	856.45	4127.83	1.07707	404.828	4783.33	2162.62	4327.52	123.558	57.0637	250.773	277.156	1596.2	-2.52601	0.00885977	0.995367	-	25	4113928	4150780	-	1299	protein_coding	-	-	564	76	561	1	162	850	4	400	8	224	0	65
ENSBTAG00000015547	2.51213	5.21226	0	2.98647	8.27295	1.92203	0	2.31052	11.1824	0	13.5273	3.76758	8.63846	5.2451	1241.24	12.9249	11.4574	4.75244	9.44833	52.3242	15.9774	0	21.6183	4.30781	125.784	-1.65728	0.00908316	0.995367	SLC26A3	4	48780316	48813887	-	3028	protein_coding	Bos taurus solute carrier family 26 member 3 (SLC26A3), mRNA. [Source:RefSeq mRNA;Acc:NM_001083676]	Sulfate_transp	2	5	0	3	7	2	0	2	8	0	12	7
ENSBTAG00000021016	639.338	574.391	633.346	737.658	483.377	547.778	546.461	484.054	396.977	324.66	541.093	691.081	530.933	616.674	696.568	716.253	776.557	700.985	544.854	605.32	758.393	797.794	1140.37	550.018	716.791	-0.381162	0.00908434	0.995367	GTF2F1	7	18063616	18069587	+	1788	protein_coding	Bos taurus general transcription factor IIF subunit 1 (GTF2F1), mRNA. [Source:RefSeq mRNA;Acc:NM_001015527]	-	509	551	425	741	409	570	368	419	284	407	480	1284
ENSBTAG00000015209	675.764	752.65	880.723	889.968	680.746	708.268	470.729	633.083	617.83	264.833	631.275	898.298	756.862	755.295	1164.16	967.211	987.882	798.41	717.023	745.877	921.362	1108.35	1058.22	675.347	907.332	-0.425881	0.00911128	0.995367	MXD4	6	116371256	116383571	+	2152	protein_coding	MAX dimerization protein 4 [Source:VGNC Symbol;Acc:VGNC:31772]	HLH	538	722	591	894	576	737	317	548	442	332	560	1669
ENSBTAG00000017035	1421.87	1218.63	1359.09	1083.09	1019.94	1261.81	1103.32	1117.14	1118.24	1191.75	976.222	1250.84	1408.73	1410.93	1453.78	1507.9	1534.02	1461.37	959.53	1098.81	1748.99	1232.36	2183.45	1176.83	1454.53	-0.305556	0.00911437	0.995367	USF2	18	45982575	45992237	+	1665	protein_coding	upstream transcription factor 2, c-fos interacting [Source:HGNC Symbol;Acc:HGNC:12594]	HLH	1132	1169	912	1088	863	1313	743	967	800	1494	866	2324
ENSBTAG00000015479	303.968	282.504	225.024	418.106	275.371	315.213	218.288	304.989	219.455	331.839	299.856	251.351	303.011	359.664	439.252	354.895	367.91	405.145	300.247	368.322	272.68	325.921	451.823	287.164	358.988	-0.319625	0.00916378	0.995367	ZFPL1	29	43297386	43301446	+	1419	protein_coding	Bos taurus zinc finger protein like 1 (ZFPL1), mRNA. [Source:RefSeq mRNA;Acc:NM_001076272]	-	242	271	151	420	233	328	147	264	157	416	266	467
ENSBTAG00000013240	1406.8	1925.41	998.451	1193.59	960.845	847.615	1758.18	976.196	951.905	667.666	614.366	1164.72	1229.98	1331.51	8756.13	1166.47	1012.07	1814.24	1923.26	3328.23	806.325	665.011	1117.67	1122.14	2104.63	-0.907608	0.00926215	0.995367	SLC3A2	29	41158413	41199503	+	2200	protein_coding	Bos taurus solute carrier family 3 member 2 (SLC3A2), mRNA. [Source:RefSeq mRNA;Acc:NM_001024488]	-	1120	1847	670	1199	813	882	1184	845	681	837	545	2164
ENSBTAG00000002145	0	0	4.47067	0	0	0	0	0	0	3.98845	1.12728	0	17.9414	1.4986	0	0	0	1.18811	4.19926	0	0	16.4607	71.3405	0.798867	10.239	-3.68767	0.00933567	0.995367	MMP17	17	45241554	45266444	-	2887	protein_coding	matrix metallopeptidase 17 [Source:VGNC Symbol;Acc:VGNC:31522]	Hemopexin	0	0	3	0	0	0	0	0	0	5	1	0
ENSBTAG00000005793	116.814	137.604	146.042	114.481	82.7295	66.31	71.2776	116.681	81.0727	101.307	128.51	222.825	107.649	209.804	96.352	141.635	220.237	108.118	198.415	98.4927	209.836	200.82	394.534	115.471	180.536	-0.638919	0.00957981	0.995367	PEA15	3	9460717	9471684	-	2538	protein_coding	Bos taurus proliferation and apoptosis adaptor protein 15 (PEA15), mRNA. [Source:RefSeq mRNA;Acc:NM_001075456]	-	93	132	98	115	70	69	48	101	58	127	114	414
ENSBTAG00000003626	1.25607	3.12735	8.94135	0	5.90925	9.61014	0	0	5.59122	0	4.50911	6.4587	13.9544	3.7465	0	29.6195	6.36522	1.18811	95.5331	0	48.9973	16.4607	0	3.7836	19.6241	-2.37334	0.00977021	0.995367	MYO3B	2	25753839	26211202	-	5967	protein_coding	myosin IIIB [Source:VGNC Symbol;Acc:VGNC:31825]	Myosin_head	1	3	6	0	5	10	0	0	4	0	4	12
ENSBTAG00000051483	30.1456	29.1886	52.1579	6.96843	9.4548	0.961014	28.214	21.95	8.38683	75.7805	41.7093	62.4341	114.293	31.4706	14.7362	22.6185	47.1026	10.693	59.8394	13.3375	175.751	52.6742	390.211	30.6126	84.7934	-1.46476	0.00987076	0.995367	-	17	70931457	70944891	+	519	protein_coding	-	V-set	24	28	35	7	8	1	19	19	6	95	37	116
ENSBTAG00000004861	2126.52	1905.6	2271.1	1911.34	1669.95	1497.26	2349.19	1714.41	1796.18	2271.02	2449.57	2274.54	3378.3	2048.59	2288.08	2382.48	2254.56	2009.09	1970.5	1969.85	3438.33	2709.43	4445.81	2019.72	2626.82	-0.379135	0.00999326	0.995367	EIF3F	15	44532808	44541048	-	1207	protein_coding	eukaryotic translation initiation factor 3 subunit F [Source:VGNC Symbol;Acc:VGNC:28396]	Mov34	1693	1828	1524	1920	1413	1558	1582	1484	1285	2847	2173	4226
ENSBTAG00000013411	9871.43	8352.12	8834.05	10271.5	9407.53	7987.95	7749.95	7350.93	7307.73	6987.76	9231.27	9026.57	11212.1	10881.3	12661.8	9809.97	10184.4	8843.1	7578.61	9201.88	8681.04	10166.1	15451.7	8531.56	10424.7	-0.289163	0.0100018	0.995367	ENO1	16	44553028	44566771	+	1981	protein_coding	Bos taurus enolase 1 (ENO1), mRNA. [Source:RefSeq mRNA;Acc:NM_174049]	-	7859	8012	5928	10318	7960	8312	5219	6363	5228	8760	8189	16771
ENSBTAG00000000354	1.25607	1.04245	5.9609	1.99098	0	3.84406	0	1.15526	2.79561	0	0	4.84403	6.64497	1.4986	4.53421	3.76975	7.63826	1.18811	4.19926	0	21.3032	6.58427	19.4565	1.90745	6.98337	-1.84279	0.010212	0.995367	PDE6G	19	51158511	51160605	+	1202	protein_coding	phosphodiesterase 6G [Source:VGNC Symbol;Acc:VGNC:32683]	-	1	1	4	2	0	4	0	1	2	0	0	9
ENSBTAG00000054800	23.8653	4.1698	11.9218	2.98647	20.0915	7.68811	0	0	8.38683	23.133	67.6366	10.2263	44.5213	14.2367	3.96744	39.3131	33.0991	0	62.9888	33.8569	133.145	76.8165	88.6351	15.0088	48.2345	-1.68129	0.0102435	0.995367	HES6	3	117550812	117551891	-	678	protein_coding	hes family bHLH transcription factor 6 [Source:NCBI gene;Acc:531384]	HLH	19	4	8	3	17	8	0	0	6	29	60	19
ENSBTAG00000001325	7.5364	1.04245	7.45112	26.8782	3.54555	4.80507	8.9097	10.3974	13.9781	0	16.9092	3.22935	11.9609	8.24231	15.303	10.7707	8.91131	22.5741	19.9465	43.0905	8.52127	25.2397	57.2885	8.72354	21.0772	-1.27961	0.0104255	0.995367	UPB1	17	71518122	71544778	-	1730	protein_coding	beta-ureidopropionase 1 [Source:VGNC Symbol;Acc:VGNC:36679]	CN_hydrolase	6	1	5	27	3	5	6	9	10	0	15	6
ENSBTAG00000000078	645.619	366.943	368.086	379.282	160.732	426.69	596.95	355.82	229.24	197.029	303.238	400.44	273.773	508.026	1006.6	481.99	519.402	845.934	485.014	835.136	404.76	520.157	335.084	369.172	565.079	-0.614762	0.0104514	0.995367	GLIPR2	8	60421784	60442493	+	2699	protein_coding	GLI pathogenesis related 2 [Source:VGNC Symbol;Acc:VGNC:29405]	SCP	514	352	247	381	136	444	402	308	164	247	269	744
ENSBTAG00000023452	64.0594	68.8018	104.316	37.8286	56.7288	27.8694	84.6421	43.8999	62.9012	209.792	95.8186	107.645	204.665	101.905	73.1142	108.784	70.0174	60.5936	55.6401	24.6232	387.718	216.184	550.186	80.3586	168.494	-1.06587	0.0105135	0.995367	B9D2	18	50509251	50517302	-	1484	protein_coding	B9 domain containing 2 [Source:VGNC Symbol;Acc:VGNC:26397]	-	51	66	70	38	48	29	57	38	45	263	85	200
ENSBTAG00000054072	71.5958	71.9291	134.12	76.6527	93.3662	127.815	83.1572	117.837	120.211	325.457	157.819	50.5932	422.62	104.902	87.8504	85.0887	48.3757	173.464	55.6401	83.1032	611.401	79.0113	1302.5	119.213	277.633	-1.21876	0.0106102	0.995367	-	5	119789095	119793455	+	3642	protein_coding	adrenomedullin 2 [Source:NCBI gene;Acc:618896]	-	57	69	90	77	79	133	56	102	86	408	140	94
ENSBTAG00000019276	0	1.04245	4.47067	1.99098	1.18185	0.961014	0	3.46578	0	1.59538	0	1.61468	7.30947	7.493	1.13355	0	1.27304	0	7.3487	0	15.9774	6.58427	20.5374	1.36023	6.15062	-2.16525	0.010857	0.995367	-	4	33387397	33388681	+	1128	protein_coding	-	Cyclin_C	0	1	3	2	1	1	0	3	0	2	0	3
ENSBTAG00000003580	25.1213	35.4433	26.824	19.9098	39.0011	28.8304	34.1538	31.1921	32.1495	35.0983	27.0547	47.3638	39.8698	42.7101	40.2411	52.238	50.9218	16.6335	35.6937	11.2856	73.4959	64.7453	217.264	31.8452	58.6454	-0.87448	0.0110452	0.995367	PSD	26	23026186	23041793	-	3842	protein_coding	Bos taurus pleckstrin and Sec7 domain containing (PSD), mRNA. [Source:RefSeq mRNA;Acc:NM_001191475]	Sec7	20	34	18	20	33	30	23	27	23	44	24	88
ENSBTAG00000018496	639.338	601.494	633.346	628.154	546.015	449.755	528.642	445.931	627.615	528.868	846.585	831.558	845.24	783.768	655.194	877.814	742.185	601.183	553.252	617.631	875.56	974.472	949.044	608.942	770.486	-0.338988	0.0110513	0.995367	TIMM17B	X	87009815	87013605	-	801	protein_coding	Bos taurus translocase of inner mitochondrial membrane 17B (TIMM17B), mRNA. [Source:RefSeq mRNA;Acc:NM_001046488]	-	509	577	425	631	462	468	356	386	449	663	751	1545
ENSBTAG00000032432	183.386	226.212	113.257	141.36	180.823	82.6472	72.7625	83.1788	150.963	73.3874	224.328	313.247	135.557	169.342	198.939	324.737	316.988	204.355	177.419	112.856	306.766	320.435	495.06	153.796	251.132	-0.704223	0.0111707	0.995367	-	14	66645755	66646231	-	477	protein_coding	-	-	146	217	76	142	153	86	49	72	108	92	199	582
ENSBTAG00000015272	1166.89	1073.72	1035.71	1298.12	1029.39	1130.15	789.993	1126.38	1150.39	828.002	1259.17	1275.59	1178.15	1191.39	1444.15	1375.42	1350.7	1649.1	951.132	1026.99	1420.92	1388.18	2289.38	1096.96	1387.77	-0.338687	0.0111962	0.995367	TSC22D4	25	36077727	36087711	+	2504	protein_coding	TSC22 domain family member 4 [Source:NCBI gene;Acc:524543]	-	929	1030	695	1304	871	1176	532	975	823	1038	1117	2370
ENSBTAG00000047380	7.5364	5.21226	4.47067	1.99098	0	0	0	1.15526	2.79561	0	0	4.84403	15.2834	7.493	0.566777	4.30829	12.7304	0	7.3487	3.0779	22.3683	39.5056	0	2.33377	10.2439	-2.12789	0.0113056	0.995367	-	15	37508183	37513889	-	2064	protein_coding	calcitonin related polypeptide beta [Source:NCBI gene;Acc:514876]	-	6	5	3	2	0	0	0	1	2	0	0	9
ENSBTAG00000025046	1253.56	1217.58	1104.26	1368.8	1136.94	1256.05	1183.5	1105.58	1214.69	1267.53	1281.71	1467.74	1202.08	1332.26	1643.09	1370.57	1340.52	1349.69	1263.98	1205.51	1625.43	1760.2	1860.26	1238.16	1450.32	-0.227093	0.01142	0.995367	ALKBH5	19	34422370	34439576	-	2627	protein_coding	Bos taurus alkB homolog 5, RNA demethylase (ALKBH5), mRNA. [Source:RefSeq mRNA;Acc:NM_001205517]	-	998	1168	741	1375	962	1307	797	957	869	1589	1137	2727
ENSBTAG00000050817	0	4.1698	0	42.8061	0	0	0	0	0	0	0	0.538225	0	5.2451	0.566777	15.079	1.27304	3.56433	4.19926	2.05193	0	13.1685	0	3.95951	4.10436	-2.95561	0.0114206	0.995367	-	23	26167597	26168271	+	675	protein_coding	-	SPRY	0	4	0	43	0	0	0	0	0	0	0	1
ENSBTAG00000003094	796.347	716.164	612.482	754.581	784.749	705.385	599.92	603.046	594.067	565.562	640.293	812.182	672.471	753.796	758.347	772.261	908.953	856.627	764.265	643.28	952.251	824.131	1410.6	682.065	846.998	-0.31079	0.0114619	0.995367	SART1	29	44060063	44075021	+	3362	protein_coding	SART1, U4/U6.U5 tri-snRNP-associated protein 1 [Source:VGNC Symbol;Acc:VGNC:34292]	SART-1	634	687	411	758	664	734	404	522	425	709	568	1509
ENSBTAG00000053568	72.8519	76.0989	68.5503	64.7068	52.0014	49.9727	31.1839	67.0051	65.6968	107.688	52.982	53.8225	113.629	74.93	61.2119	88.3199	109.482	64.1579	96.5829	57.4541	154.448	55.9663	142.681	63.5467	92.6239	-0.537851	0.0116762	0.995367	ZNF70	17	71211568	71219811	-	5030	protein_coding	Bos taurus zinc finger protein 70 (ZNF70), mRNA. [Source:RefSeq mRNA;Acc:NM_001206412]	zf-C2H2	58	73	46	65	44	52	21	58	47	135	47	100
ENSBTAG00000009030	0	4.1698	4.47067	0	0	0	0	0	0	0	0	1.61468	6.64497	2.9972	0.566777	4.30829	2.54609	0	15.7472	0	4.26063	6.58427	9.72824	0.854596	4.85306	-2.51366	0.0117354	0.995367	NOX5	10	15849508	15888340	+	2652	protein_coding	NADPH oxidase 5 [Source:VGNC Symbol;Acc:VGNC:32185]	FAD_binding_8	0	4	3	0	0	0	0	0	0	0	0	3
ENSBTAG00000004944	6.28034	10.4245	0	10.9504	4.7274	0.961014	0	0	4.19342	0	0	0	3.32248	0	22.6711	142.712	22.9148	3.56433	5.24907	5.12983	0	10.9738	0	3.12809	19.6852	-2.66089	0.0118108	0.995367	ANXA10	8	495871	571472	+	1410	protein_coding	Bos taurus annexin A10 (ANXA10), mRNA. [Source:RefSeq mRNA;Acc:NM_001192058]	-	5	10	0	11	4	1	0	0	3	0	0	0
ENSBTAG00000006969	2593.78	3025.19	3107.12	3875.44	3215.82	2963.77	4205.38	2732.19	3205.17	6732.5	3859.8	3441.95	6264.21	4098.67	3736.76	3792.91	3183.88	3858.98	5159.84	3390.82	7754.35	4677.03	10049.3	3579.84	5087.88	-0.507045	0.0118377	0.995367	TUBB	23	28298359	28302018	-	1744	protein_coding	tubulin beta class I [Source:NCBI gene;Acc:615087]	Tubulin	2065	2902	2085	3893	2721	3084	2832	2365	2293	8440	3424	6395
ENSBTAG00000014931	1180.7	1122.72	940.332	1383.73	1064.85	874.523	1153.81	955.401	1093.08	871.875	1513.93	1526.41	1310.39	1395.2	1270.71	1518.13	1521.29	1344.94	1123.3	1150.11	1498.68	1373.92	2178.05	1140.11	1425.88	-0.322075	0.0118648	0.995367	MLF2	5	103691194	103696645	+	2037	protein_coding	myeloid leukemia factor 2 [Source:HGNC Symbol;Acc:HGNC:7126]	-	940	1077	631	1390	901	910	777	827	782	1093	1343	2836
ENSBTAG00000025817	173.337	180.344	165.415	176.202	172.55	118.205	249.472	115.526	153.759	175.492	213.055	225.516	212.639	178.334	264.118	255.805	252.063	192.474	176.369	184.674	220.488	218.378	419.395	176.573	234.067	-0.406166	0.011865	0.995367	BORCS8	7	4065562	4078533	+	987	protein_coding	Bos taurus BLOC-1 related complex subunit 8 (BORCS8), transcript variant 2, mRNA. [Source:RefSeq mRNA;Acc:NM_001145791]	-	138	173	111	177	146	123	168	100	110	220	189	419
ENSBTAG00000006839	228.604	312.735	281.653	599.285	282.462	286.382	243.532	180.221	293.539	184.266	446.402	515.62	222.606	497.536	498.197	428.136	478.665	379.007	287.649	435.009	745.611	621.116	613.96	321.225	473.408	-0.557608	0.0118713	0.995367	JOSD2	18	56634001	56639676	-	1140	protein_coding	Josephin domain containing 2 [Source:HGNC Symbol;Acc:HGNC:28853]	-	182	300	189	602	239	298	164	156	210	231	396	958
ENSBTAG00000006187	22.6092	52.1226	44.7067	15.9278	10.6367	10.5712	0	11.5526	13.9781	118.058	64.2548	130.789	51.8308	32.9692	10.7688	25.8497	39.4644	8.31677	103.932	25.6491	467.604	159.12	501.545	41.2672	129.732	-1.64575	0.0120029	0.995367	MFAP4	19	34082571	34085106	+	1476	protein_coding	Bos taurus microfibril associated protein 4 (MFAP4), mRNA. [Source:RefSeq mRNA;Acc:NM_001080217]	Fibrinogen_C	18	50	30	16	9	11	0	10	10	148	57	243
ENSBTAG00000022779	67.8276	124.052	13.412	15.9278	223.37	3.84406	164.829	16.1737	76.8793	285.573	234.474	83.9631	231.245	241.275	25.5049	843.347	70.0174	19.0098	605.743	361.14	182.142	600.266	105.93	109.194	298.693	-1.45164	0.0120926	0.995367	OLFM4	12	10641503	10665121	-	1959	protein_coding	olfactomedin 4 [Source:VGNC Symbol;Acc:VGNC:32420]	-	54	119	9	16	189	4	111	14	55	358	208	156
ENSBTAG00000015955	579.047	633.81	624.404	901.914	631.108	750.552	525.672	664.275	831.694	683.62	564.766	582.898	673.135	912.648	686.933	648.936	849.12	578.609	845.1	760.24	1011.9	1062.26	1115.51	664.48	831.308	-0.322151	0.0121021	0.995367	ERGIC1	20	4596395	4709455	+	5015	protein_coding	Bos taurus endoplasmic reticulum-golgi intermediate compartment 1 (ERGIC1), mRNA. [Source:RefSeq mRNA;Acc:NM_001076417]	-	461	608	419	906	534	781	354	575	595	857	501	1083
ENSBTAG00000055309	3.7682	5.21226	1.49022	0	0	0	4.45485	2.31052	2.79561	0	0	0	0	5.2451	1.13355	4.84682	5.09218	1.18811	7.3487	10.2597	0	39.5056	12.971	1.66931	7.96279	-2.3017	0.0121787	0.995367	-	11	2262755	2298652	+	555	protein_coding	-	-	3	5	1	0	0	0	3	2	2	0	0	0
ENSBTAG00000010875	3.7682	17.7217	11.9218	8.95941	8.27295	0	0	16.1737	2.79561	7.9769	18.0364	11.3027	13.2899	17.2339	7.93487	12.3863	25.4609	5.94055	16.797	3.0779	83.0823	36.2135	29.1847	8.91078	22.782	-1.33981	0.0121903	0.995367	MSX1	6	104281506	104285802	-	1899	protein_coding	Bos taurus msh homeobox 1 (MSX1), mRNA. [Source:RefSeq mRNA;Acc:NM_174798]	Homeobox	3	17	8	9	7	0	0	14	2	10	16	21
ENSBTAG00000012409	270.054	535.82	505.186	75.6572	56.7288	43.2456	129.191	124.768	57.31	145.179	606.475	483.326	250.515	354.419	303.225	535.305	644.16	14.2573	2022.99	380.633	554.947	1203.82	426.962	252.745	608.295	-1.26669	0.0122876	0.995367	POSTN	12	24218976	24254116	+	3521	protein_coding	periostin [Source:VGNC Symbol;Acc:VGNC:33171]	-	215	514	339	76	48	45	87	108	41	182	538	898
ENSBTAG00000031377	0	1.04245	2.98045	0	2.3637	0	0	1.15526	1.39781	0	0	0	9.96745	0	0	0	0	1.18811	0	2.05193	15.9774	3.29214	36.7511	0.744972	6.29347	-3.1573	0.0123284	0.995367	SYCP2L	23	45261108	45302248	-	2146	protein_coding	synaptonemal complex protein 2 like [Source:VGNC Symbol;Acc:VGNC:54239]	-	0	1	2	0	2	0	0	1	1	0	0	0
ENSBTAG00000013699	777.506	614.004	663.15	1007.44	826.114	845.693	709.806	835.254	647.184	1294.65	727.094	672.782	968.837	849.707	1064.97	816.421	796.926	1194.05	1007.82	1160.37	1093.92	869.124	1196.57	801.723	1001.7	-0.320042	0.0126091	0.995367	TBC1D1	6	57213813	57429961	+	5806	protein_coding	Bos taurus TBC1 domain family member 1 (TBC1D1), mRNA. [Source:RefSeq mRNA;Acc:NM_001166524]	TBC	619	589	445	1012	699	880	478	723	463	1623	645	1250
ENSBTAG00000021455	13055.6	13435.1	14432.8	16069.2	11686.1	11512	17648.6	11345.8	14045.1	11146.9	12029.2	14290.4	19867.8	16156.4	15658.9	17239.6	16170.2	17089.8	11302.3	13355	14196.4	15332.6	25374.5	13391.4	16522.1	-0.303136	0.0129646	0.995367	CFL1	29	43973108	43976493	-	1072	protein_coding	Bos taurus cofilin 1 (CFL1), mRNA. [Source:RefSeq mRNA;Acc:NM_001015655]	Cofilin_ADF	10394	12888	9685	16142	9888	11979	11885	9821	10048	13974	10671	26551
ENSBTAG00000023648	1.25607	3.12735	1.49022	10.9504	3.54555	0.961014	7.42475	0	1.39781	0	0	1.61468	7.97396	23.2283	17.5701	2.15414	7.63826	7.12866	1.04981	0	25.5638	3.29214	4.32366	2.64732	9.08389	-1.80018	0.0130248	0.995367	-	15	51386896	51443955	+	3393	protein_coding	Bos taurus ecto-ADP-ribosyltransferase 5-like (LOC618664), mRNA. [Source:RefSeq mRNA;Acc:NM_001076515]	-	1	3	1	11	3	1	5	0	1	0	0	3
ENSBTAG00000005108	0	0	1.49022	1.99098	0	0	0	0	0	0	0	8.6116	0	3.7465	1.13355	0	5.09218	0	31.4944	4.10386	8.52127	12.0712	24.8611	1.00773	8.27491	-2.90334	0.0130597	0.995367	SLIT2	6	39779895	40182890	+	4605	protein_coding	slit guidance ligand 2 [Source:VGNC Symbol;Acc:VGNC:34960]	EGF	0	0	1	2	0	0	0	0	0	0	0	16
ENSBTAG00000050129	0	1.04245	7.45112	2.98647	1.18185	0.961014	0	0	0	0	0	0	5.31598	4.4958	3.96744	0	0	4.75244	2.09963	9.23369	7.45611	6.58427	9.72824	1.13524	4.87578	-2.18416	0.0130856	0.995367	LEKR1	1	110753808	110776942	-	681	protein_coding	leucine, glutamate and lysine rich 1 [Source:HGNC Symbol;Acc:HGNC:33765]	-	0	1	5	3	1	1	0	0	0	0	0	0
ENSBTAG00000009969	1629.12	1520.94	1631.8	1470.34	1548.22	1550.12	1406.25	1188.76	1488.66	1600.96	2210.59	1819.2	2416.11	1701.66	1665.76	1777.17	1611.67	1602.76	1760.54	1617.95	2399.8	2116.84	2988.73	1588.75	1969	-0.309294	0.0131403	0.995367	RNPS1	25	1778570	1787687	-	2079	protein_coding	Bos taurus RNA binding protein with serine rich domain 1 (RNPS1), mRNA. [Source:RefSeq mRNA;Acc:NM_001101841]	RRM_1	1297	1459	1095	1477	1310	1613	947	1029	1065	2007	1961	3380
ENSBTAG00000019238	106.766	154.283	116.238	85.6121	117.003	106.673	103.946	110.905	134.189	90.9366	83.4185	96.3423	207.323	128.13	119.59	126.017	90.3861	104.554	103.932	107.726	287.593	176.678	211.86	108.859	151.254	-0.476549	0.0131758	0.995367	TRMO	8	63081995	63100080	-	1896	protein_coding	Bos taurus tRNA methyltransferase O (TRMO), mRNA. [Source:RefSeq mRNA;Acc:NM_001097994]	-	85	148	78	86	99	111	70	96	96	114	74	179
ENSBTAG00000032353	0	3.12735	0	0	2.3637	0.961014	0	0	1.39781	34.3006	0	0	21.9284	3.7465	1.70033	1.07707	0	0	0	4.10386	0	0	32.4275	3.51254	5.9076	-3.03438	0.0131984	0.995367	CCDC63	17	54667570	54705547	+	1971	protein_coding	Bos taurus coiled-coil domain containing 63 (CCDC63), mRNA. [Source:RefSeq mRNA;Acc:NM_001075763]	-	0	3	0	0	2	1	0	0	1	43	0	0
ENSBTAG00000007550	10.0485	9.38206	11.9218	1.99098	5.90925	2.88304	0	9.24209	9.78464	0	27.0547	39.2904	2.65799	16.4846	12.4691	25.3112	29.28	5.94055	22.0461	6.15579	53.2579	116.322	57.2885	10.6256	31.5649	-1.5526	0.0132143	0.995367	OLFM2	7	14446719	14524247	-	1873	protein_coding	Bos taurus olfactomedin 2 (OLFM2), mRNA. [Source:RefSeq mRNA;Acc:NM_001205320]	-	8	9	8	2	5	3	0	8	7	0	24	73
ENSBTAG00000002830	2072.51	1943.13	1795.72	1654.5	1864.96	1979.69	1796.79	1494.91	2047.78	1811.55	2369.54	2455.92	2374.25	1806.56	1968.98	2640.98	2403.51	2321.57	1927.46	1882.65	2786.45	2489.95	3799.42	1940.58	2400.16	-0.306231	0.0132154	0.995367	U2AF2	18	61879206	61892127	-	2042	protein_coding	U2 small nuclear RNA auxiliary factor 2 [Source:VGNC Symbol;Acc:VGNC:36556]	RRM_1	1650	1864	1205	1662	1578	2060	1210	1294	1465	2271	2102	4563
ENSBTAG00000053546	30.1456	46.9103	31.2947	39.8196	11.8185	9.61014	8.9097	18.4842	15.3759	84.5551	19.1637	32.2935	39.2053	65.1891	18.7036	40.3902	68.7444	14.2573	55.6401	29.753	89.4733	75.7191	125.386	29.0317	56.5874	-0.948922	0.0133968	0.995367	PCDHAC2	7	52009933	52103881	+	7152	protein_coding	protocadherin alpha 13 [Source:NCBI gene;Acc:523226]	Cadherin	24	45	21	40	10	10	6	16	11	106	17	60
ENSBTAG00000025313	1349.02	1439.62	1284.57	1069.16	1194.85	1051.35	1333.48	896.483	1273.4	1352.08	1738.26	1835.89	1172.17	1342.75	1556.37	1559.06	1494.55	1936.62	1328.01	1384.03	1913.02	2574.45	2630.95	1318.18	1717.45	-0.381056	0.0136107	0.995367	DYNLL2	19	8885982	8893225	+	2423	protein_coding	Bos taurus dynein light chain LC8-type 2 (DYNLL2), mRNA. [Source:RefSeq mRNA;Acc:NM_001113303]	-	1074	1381	862	1074	1011	1094	898	776	911	1695	1542	3411
ENSBTAG00000047425	99.2293	87.5659	55.1383	60.7249	62.6381	42.2846	124.736	46.2104	82.4705	110.081	160.073	190.532	126.919	109.398	79.3487	151.867	156.584	60.5936	103.932	90.2849	317.417	263.371	265.905	93.4737	156.875	-0.74241	0.0138477	0.995367	-	15	8673994	8674917	-	923	pseudogene	-	-	79	84	37	61	53	44	84	40	59	138	142	354
ENSBTAG00000012146	1470.85	1587.65	1476.81	1741.11	1464.31	1364.64	1820.55	1502.99	1301.36	1987.84	1723.61	1700.25	2244.01	1664.2	1915.7	1889.18	1657.5	1966.32	1527.48	1620	1918.35	1853.47	3266.53	1595.17	1956.61	-0.294358	0.0138626	0.995367	PPP1CA	29	45292432	45295929	-	1442	protein_coding	Bos taurus protein phosphatase 1 catalytic subunit alpha (PPP1CA), mRNA. [Source:RefSeq mRNA;Acc:NM_001035316]	Metallophos	1171	1523	991	1749	1239	1420	1226	1301	931	2492	1529	3159
ENSBTAG00000017659	91.6929	129.264	116.238	105.522	72.0929	49.9727	103.946	90.1104	190.102	293.55	176.983	131.865	430.594	221.793	171.167	138.404	211.325	124.751	85.0349	75.9214	374.936	129.491	502.626	129.278	224.186	-0.793216	0.0139458	0.995367	BFSP2	1	135950798	136027624	-	1537	protein_coding	Bos taurus beaded filament structural protein 2 (BFSP2), mRNA. [Source:RefSeq mRNA;Acc:NM_174248]	Filament	73	124	78	106	61	52	70	78	136	368	157	245
ENSBTAG00000014872	4097.29	3602.71	4148.79	4330.38	2776.17	3056.03	3249.07	3471.56	3481.93	2849.35	3291.65	3493.62	4289.33	5393.46	4230.99	3880.69	4262.15	4668.08	2863.89	3373.37	3891.02	4104.2	5420.79	3487.38	4216.18	-0.273915	0.0142505	0.995367	CAPNS1	18	46798751	46805845	+	2335	protein_coding	Bos taurus calpain small subunit 1 (CAPNS1), mRNA. [Source:RefSeq mRNA;Acc:NM_174261]	-	3262	3456	2784	4350	2349	3180	2188	3005	2491	3572	2920	6491
ENSBTAG00000001698	810.163	893.381	751.073	1082.1	892.297	746.708	896.91	701.244	710.085	938.881	1119.39	1081.29	1001.4	1022.05	838.263	986.059	961.148	1060.98	935.384	910.031	1416.66	1339.9	1791.08	885.293	1114.81	-0.331264	0.0142535	0.995367	CHTF8	18	36332461	36343407	-	2910	protein_coding	Bos taurus chromosome transmission fidelity factor 8 (CHTF8), mRNA. [Source:RefSeq mRNA;Acc:NM_001114969]	-	645	857	504	1087	755	777	604	607	508	1177	993	2009
ENSBTAG00000002738	148.216	149.071	135.61	125.432	93.3662	54.7778	96.5217	108.595	110.427	628.579	304.365	183.535	608.679	188.824	129.792	153.483	165.496	263.76	131.227	78.9993	753.067	168.996	1604.08	178.208	386.037	-1.11359	0.0143076	0.995367	S1PR2	7	14748494	14756256	-	2693	protein_coding	Bos taurus sphingosine-1-phosphate receptor 2 (S1PR2), mRNA. [Source:RefSeq mRNA;Acc:NM_001081541]	7tm_1	118	143	91	126	79	57	65	94	79	788	270	341
ENSBTAG00000019460	0	0	0	0.99549	0	0	0	2.31052	0	126.035	0	0.538225	13.9544	13.4874	0	0	0	0	0	2.05193	33.0199	0	0	10.8233	5.68306	-3.90058	0.0143731	0.995367	MOXD1	9	70257747	70355603	-	2902	protein_coding	monooxygenase DBH like 1 [Source:VGNC Symbol;Acc:VGNC:31568]	Cu2_monooxygen	0	0	0	1	0	0	0	2	0	158	0	1
ENSBTAG00000048090	581.559	571.263	572.246	558.47	492.832	429.573	585.07	371.994	438.911	465.053	782.33	854.163	633.93	554.482	599.083	665.631	653.072	777.024	621.49	494.515	1148.24	840.592	1308.99	558.622	754.277	-0.431909	0.0144369	0.995367	UBE2G2	1	144659041	144684327	-	1176	protein_coding	ubiquitin conjugating enzyme E2 G2 [Source:VGNC Symbol;Acc:VGNC:36582]	UQ_con	463	548	384	561	417	447	394	322	314	583	694	1587
ENSBTAG00000005835	346.675	373.197	283.143	345.435	291.917	238.332	280.655	306.144	226.444	362.949	351.71	256.195	640.575	335.687	273.186	358.665	336.084	398.017	250.906	308.816	606.075	319.337	771.774	305.233	418.102	-0.453392	0.0144962	0.995367	PYCR2	16	28945398	28949586	-	1906	protein_coding	pyrroline-5-carboxylate reductase 2 [Source:NCBI gene;Acc:504987]	F420_oxidored	276	358	190	347	247	248	189	265	162	455	312	476
ENSBTAG00000016577	514.988	500.377	608.012	494.758	462.104	557.388	351.933	417.049	472.458	461.065	653.821	677.626	538.907	477.304	640.458	725.947	716.724	559.6	510.21	560.177	818.041	710.004	726.376	514.298	634.886	-0.302146	0.0145648	0.995367	AXIN1	25	313101	347292	-	6703	protein_coding	Bos taurus axin 1 (AXIN1), mRNA. [Source:RefSeq mRNA;Acc:NM_001191398]	DIX	410	480	408	497	391	580	237	361	338	578	580	1259
ENSBTAG00000020895	1.25607	4.1698	0	0.99549	4.7274	0	7.42475	1.15526	1.39781	1.59538	3.38183	3.76758	7.30947	1.4986	0.566777	6.46243	5.09218	2.37622	3.14944	1.02597	22.3683	0	50.8031	2.48928	9.15022	-1.87346	0.014638	0.995367	LOXL4	26	19336344	19358875	-	3802	protein_coding	lysyl oxidase like 4 [Source:VGNC Symbol;Acc:VGNC:55958]	SRCR	1	4	0	1	4	0	5	1	1	2	3	7
ENSBTAG00000004081	0	0	0	0	0	0	0	0	0	0	0	2.69113	0	0	0.566777	0.538536	0	0	5.24907	0	50.0624	5.48689	5.40458	0.224261	6.11894	-3.99514	0.0147133	0.995367	FAT3	29	1996704	2635494	-	13668	protein_coding	Bos taurus FAT atypical cadherin 3 (FAT3), mRNA. [Source:RefSeq mRNA;Acc:NM_001206882]	Laminin_G_2	0	0	0	0	0	0	0	0	0	0	0	5
ENSBTAG00000016619	17.5849	40.6556	31.2947	25.8827	54.3651	29.7914	65.3378	24.2605	43.332	51.8498	84.5458	66.7399	116.287	73.4314	35.7069	45.7756	24.1878	22.5741	89.2342	34.8828	132.08	86.6929	250.773	44.6367	82.875	-0.889827	0.0147156	0.995367	MIS18A	1	3209824	3222938	+	1960	protein_coding	MIS18 kinetochore protein A [Source:VGNC Symbol;Acc:VGNC:31485]	-	14	39	21	26	46	31	44	21	31	65	75	124
ENSBTAG00000048030	85.4126	206.405	685.503	263.805	156.004	22.1033	360.843	68.1604	160.748	1286.67	482.475	357.382	849.227	289.23	34.5734	287.578	207.506	57.0293	1083.41	473.996	4484.32	1795.31	1748.92	344.626	1028.28	-1.57684	0.0148711	0.995367	-	17	70862697	70863234	+	429	protein_coding	-	V-set	68	198	460	265	132	23	243	59	115	1613	428	664
ENSBTAG00000003897	450.928	341.924	412.792	391.227	380.556	272.928	276.201	283.039	350.849	398.845	267.165	418.201	530.933	411.366	450.021	379.668	497.76	401.581	354.837	329.335	468.67	451.023	468.037	353.721	431.203	-0.284741	0.015061	0.995367	SMIM20	6	45403482	45416234	+	941	protein_coding	Bos taurus small integral membrane protein 20 (SMIM20), mRNA. [Source:RefSeq mRNA;Acc:NM_001145428]	-	359	328	277	393	322	284	186	245	251	500	237	777
ENSBTAG00000005678	124.351	131.349	74.5112	102.535	119.367	91.2964	175.224	75.092	106.233	212.983	209.674	155.009	234.567	167.843	107.121	136.25	165.496	141.385	197.365	109.778	320.613	264.468	276.714	131.469	192.873	-0.549209	0.0152397	0.995367	AACS	17	50718350	50773650	-	3968	protein_coding	Bos taurus acetoacetyl-CoA synthetase (AACS), mRNA. [Source:RefSeq mRNA;Acc:NM_001163929]	AMP-binding	99	126	50	103	101	95	118	65	76	267	186	288
ENSBTAG00000049203	18.841	15.6368	16.3925	19.9098	18.9096	21.1423	14.8495	19.6394	36.3429	67.0059	13.5273	18.8379	36.5473	35.2171	23.8046	19.9258	21.6417	21.386	36.7435	29.753	74.5611	36.2135	137.276	23.4196	43.0064	-0.864137	0.015248	0.995367	FBXO17	18	48642189	48653122	-	1758	protein_coding	F-box protein 17 [Source:NCBI gene;Acc:510874]	-	15	15	11	20	16	22	10	17	26	84	12	35
ENSBTAG00000026408	22.6092	34.4009	26.824	47.7835	49.6377	49.0117	0	34.6578	27.9561	23.133	16.9092	53.8225	33.2248	48.7045	58.378	54.9307	25.4609	61.7817	48.2914	47.1944	91.6036	57.0637	75.6641	32.2288	54.7544	-0.751416	0.0152793	0.995367	ZNF213	25	2575899	2579242	+	1024	protein_coding	zinc finger protein 213 [Source:VGNC Symbol;Acc:VGNC:37227]	SCAN	18	33	18	48	42	51	0	30	20	29	15	100
ENSBTAG00000007807	144.448	188.684	174.356	188.148	141.822	174.905	176.709	249.536	141.178	173.099	210.801	155.547	409.33	136.373	243.147	128.71	147.673	247.127	284.5	140.557	437.78	307.266	263.744	176.603	249.655	-0.498914	0.0153142	0.995367	HSPA2	10	76679838	76682342	+	2505	protein_coding	heat shock protein family A (Hsp70) member 2 [Source:HGNC Symbol;Acc:HGNC:5235]	HSP70	115	181	117	189	120	182	119	216	101	217	187	289
ENSBTAG00000013326	66.5716	53.165	46.197	90.5896	101.639	65.349	50.4883	70.4709	62.9012	78.9713	33.8183	69.4311	123.596	94.4119	70.2803	83.4731	100.57	96.2369	71.3874	78.9993	78.8217	62.5506	113.496	65.7994	88.5295	-0.422024	0.0153372	0.995367	ANAPC10	17	13187215	13268352	+	1079	protein_coding	anaphase promoting complex subunit 10 [Source:VGNC Symbol;Acc:VGNC:25880]	-	53	51	31	91	86	68	34	61	45	99	30	129
ENSBTAG00000025452	326.577	354.433	348.713	306.611	312.009	338.277	227.197	239.139	276.765	213.781	351.71	399.901	256.496	356.667	365.571	485.221	394.644	348.116	324.393	291.374	545.361	380.79	696.11	307.926	404.067	-0.390477	0.0154192	0.995367	SF3A2	7	21392211	21401682	+	2513	protein_coding	Bos taurus splicing factor 3a subunit 2 (SF3A2), mRNA. [Source:RefSeq mRNA;Acc:NM_001099211]	-	260	340	234	308	264	352	153	207	198	268	312	743
ENSBTAG00000009483	641.85	580.645	424.714	590.325	544.833	365.185	743.96	368.528	490.63	437.134	627.893	635.106	967.508	717.83	516.9	680.171	594.512	538.214	633.038	493.489	711.526	710.004	1218.19	537.567	707.398	-0.39629	0.0154607	0.995367	POLR2G	29	41079651	41082911	+	782	protein_coding	Bos taurus RNA polymerase II subunit G (POLR2G), mRNA. [Source:RefSeq mRNA;Acc:NM_001015633]	S1	511	557	285	593	461	380	501	319	351	548	557	1180
ENSBTAG00000017622	118.07	89.6508	147.532	56.7429	66.1836	65.349	291.05	105.129	72.6859	227.342	359.601	180.305	481.096	136.373	112.789	227.262	215.144	119.999	109.181	100.545	780.761	284.221	530.73	148.304	281.645	-0.925169	0.0157688	0.995367	SIVA1	21	69221995	69226412	+	730	protein_coding	Bos taurus SIVA1, apoptosis-inducing factor (SIVA1), mRNA. [Source:RefSeq mRNA;Acc:NM_001193178]	-	94	86	99	57	56	68	196	91	52	285	319	335
ENSBTAG00000034360	21.3531	7.29716	19.3729	25.8827	9.4548	8.64913	0	8.08683	18.1715	6.38152	7.89094	13.4556	35.8828	22.479	15.303	24.7727	7.63826	40.3957	14.6974	32.8309	15.9774	14.2659	19.4565	12.1664	22.1545	-0.871002	0.0159024	0.995367	-	20	10091779	10095638	+	592	protein_coding	Small EDRK-rich factor 1 [Source:UniProtKB/Swiss-Prot;Acc:Q32P76]	-	17	7	13	26	8	9	0	7	13	8	7	25
ENSBTAG00000001219	2173	2525.86	3870.11	2213.97	2964.08	1279.11	5328	1858.82	2574.76	12219.8	8374.54	4343.48	8223.15	5793.59	2227.43	1641.46	3316.28	3305.32	8247.34	3939.71	24774.5	13242.1	16159.7	4143.79	8260.96	-0.995298	0.0162965	0.995367	-	21	67102	78036	-	1928	protein_coding	-	C1-set	1730	2423	2597	2224	2508	1331	3588	1609	1842	15319	7429	8070
ENSBTAG00000003927	1076.45	1193.61	993.98	1213.5	872.206	739.02	1133.02	824.856	922.551	1020.24	1097.97	1340.18	1249.25	1105.22	1257.68	1183.7	1353.25	1045.54	971.078	1029.04	1390.03	1565.96	1994.29	1035.63	1285.91	-0.311564	0.0163248	0.995367	AAMP	2	106293589	106298509	-	1788	protein_coding	Bos taurus angio associated migratory cell protein (AAMP), mRNA. [Source:RefSeq mRNA;Acc:NM_001076995]	-	857	1145	667	1219	738	769	763	714	660	1279	974	2490
ENSBTAG00000001795	840.309	677.593	724.249	828.248	809.568	695.774	838.997	641.17	629.012	842.36	967.204	946.2	1047.25	854.203	795.754	932.744	805.837	730.687	894.442	812.564	1284.58	1155.54	1161.98	786.724	952.326	-0.274698	0.0163436	0.995367	LONP1	7	18590319	18608816	+	3353	protein_coding	Bos taurus lon peptidase 1, mitochondrial (LONP1), mRNA. [Source:RefSeq mRNA;Acc:NM_001015569]	AAA	669	650	486	832	685	724	565	555	450	1056	858	1758
ENSBTAG00000054120	6.28034	16.6792	7.45112	5.97294	0	6.7271	10.3946	1.15526	8.38683	0	5.63639	16.1468	5.98047	14.986	7.93487	4.84682	14.0035	2.37622	59.8394	16.4154	7.45611	49.382	21.6183	7.06922	18.6217	-1.38253	0.0163588	0.995367	HPSE2	26	19540093	19813443	-	1041	protein_coding	heparanase 2 (inactive) [Source:HGNC Symbol;Acc:HGNC:18374]	-	5	16	5	6	0	7	7	1	6	0	5	30
ENSBTAG00000050757	0	6.25471	1.49022	0	0	0	0	0	0	44.6706	0	1.61468	9.96745	2.9972	0	4.84682	0	0	0	0	10.6516	0	69.1786	4.50252	8.87652	-3.3574	0.0165552	0.995367	-	23	7035574	7051996	+	2324	protein_coding	-	C1-set	0	6	1	0	0	0	0	0	0	56	0	3
ENSBTAG00000007121	325.321	355.476	274.201	277.742	398.284	225.838	464.789	272.642	264.185	399.642	648.184	438.115	618.647	407.619	258.45	627.933	356.452	339.799	409.427	272.907	673.18	792.307	1218.19	362.035	543.174	-0.584796	0.0166235	0.995367	TK1	19	53977498	53991174	+	2057	protein_coding	thymidine kinase 1 [Source:VGNC Symbol;Acc:VGNC:35884]	TK	259	341	184	279	337	235	313	236	189	501	575	814
ENSBTAG00000048738	7.5364	11.467	7.45112	5.97294	4.7274	7.68811	0	12.7079	12.5802	7.9769	0	4.3058	16.6124	11.2395	6.23454	12.3863	7.63826	22.5741	11.548	5.12983	20.238	8.77903	28.1038	6.86781	13.6803	-0.98931	0.0166654	0.995367	-	NKLS02001214.1	59457	60581	-	995	protein_coding	-	V-set	6	11	5	6	4	8	0	11	9	10	0	8
ENSBTAG00000051947	15.0728	114.67	137.101	92.5806	61.4562	89.3743	114.341	86.6446	169.134	212.983	12.4	116.795	346.867	115.392	125.258	109.323	70.0174	141.385	228.859	62.5839	556.013	210.697	177.27	101.879	194.879	-0.934972	0.016708	0.995367	PTMA	2	47896215	47896544	+	330	protein_coding	-	-	12	110	92	93	52	93	77	75	121	267	11	217
ENSBTAG00000020713	22.6092	8.33961	16.3925	8.95941	24.8189	15.3762	7.42475	19.6394	13.9781	207.399	0	0.538225	17.2769	32.9692	9.06843	7.00097	10.1844	8.31677	27.2952	11.2856	131.014	7.68165	101.606	28.7896	33.0636	-1.38392	0.0168008	0.995367	BACH2	9	60047260	60341240	+	3582	protein_coding	BTB domain and CNC homolog 2 [Source:VGNC Symbol;Acc:VGNC:26403]	BTB	18	8	11	9	21	16	5	17	10	260	0	1
ENSBTAG00000023795	978.476	1014.3	1147.47	1012.41	782.385	689.047	1043.92	849.117	930.938	1039.39	713.566	994.64	1173.5	1119.45	1195.9	1071.69	1018.44	994.448	911.239	979.797	1203.63	1037.02	1450.59	932.973	1105.06	-0.244811	0.0170435	0.995367	VAC14	18	1411461	1487893	+	3164	protein_coding	Bos taurus Vac14, PIKFYVE complex component (VAC14), mRNA. [Source:RefSeq mRNA;Acc:NM_001082444]	-	779	973	770	1017	662	717	703	735	666	1303	633	1848
ENSBTAG00000032089	28.8895	42.7405	29.8045	22.8963	15.3641	15.3762	5.9398	13.8631	12.5802	24.7284	22.5455	49.5167	23.9219	31.4706	28.3388	49.0068	33.0991	7.12866	30.4446	13.3375	126.754	77.9139	85.3924	23.6871	46.0735	-0.946259	0.0170746	0.995367	CDC42EP2	29	43523082	43528893	+	1459	protein_coding	Bos taurus CDC42 effector protein 2 (CDC42EP2), mRNA. [Source:RefSeq mRNA;Acc:NM_001075341]	PBD	23	41	20	23	13	16	4	12	9	31	20	92
ENSBTAG00000030281	120.582	82.3536	95.3744	96.5625	87.4569	53.8168	145.525	67.0051	90.8573	89.3412	173.601	190.532	173.434	134.125	125.824	154.021	145.127	76.039	116.529	129.272	267.355	155.828	246.449	107.751	156.728	-0.538214	0.0171554	0.995367	-	11	104132816	104133394	-	579	protein_coding	-	-	96	79	64	97	74	56	98	58	65	112	154	354
ENSBTAG00000035174	180.874	144.901	152.003	153.305	111.094	71.1151	169.284	86.6446	148.167	248.879	303.238	130.251	320.952	179.083	142.828	154.56	104.39	216.236	200.514	127.22	587.967	271.053	492.898	158.313	254.336	-0.683244	0.0173475	0.995367	THOC3	10	5185866	5197272	+	1691	protein_coding	THO complex 3 [Source:NCBI gene;Acc:529231]	-	144	139	102	154	94	74	114	75	106	312	269	242
ENSBTAG00000015441	163.289	82.3536	287.613	42.8061	36.6374	19.2203	207.893	58.9183	43.332	239.307	665.094	545.76	61.1337	105.651	74.2477	180.41	302.984	28.5146	699.176	162.103	2299.68	2056.49	769.612	199.352	612.727	-1.61928	0.0174376	0.995367	ACTG2	11	10736902	10761462	-	1693	protein_coding	actin, gamma 2, smooth muscle, enteric [Source:NCBI gene;Acc:281595]	Actin	130	79	193	43	31	20	140	51	31	300	590	1014
ENSBTAG00000018694	408.222	492.037	441.107	335.48	286.008	447.833	353.418	240.294	550.735	370.926	706.803	518.849	503.689	504.279	1006.6	421.135	663.256	520.392	596.294	532.476	394.109	640.869	543.701	429.309	575.163	-0.422002	0.0175248	0.995367	ACSS3	5	10671183	10846953	+	3996	protein_coding	Bos taurus acyl-CoA synthetase short chain family member 3 (ACSS3), mRNA. [Source:RefSeq mRNA;Acc:NM_001102137]	AMP-binding	325	472	296	337	242	466	238	208	394	465	627	964
ENSBTAG00000016028	57.7791	68.8018	73.021	77.6482	60.2744	65.349	41.5786	83.1788	68.4925	88.5435	62.0002	71.584	85.0556	80.9245	72.5474	64.0858	96.7513	81.9796	58.7896	70.7916	120.363	113.03	174.027	68.1876	92.5769	-0.429842	0.0177539	0.995367	ZNF691	3	103390078	103395435	-	1593	protein_coding	Bos taurus zinc finger protein 691 (ZNF691), mRNA. [Source:RefSeq mRNA;Acc:NM_001075962]	zf-C2H2	46	66	49	78	51	68	28	72	49	111	55	133
ENSBTAG00000039356	11.3046	0	10.4316	0.99549	0	1.92203	0	0	2.79561	0	0	0	6.64497	0.7493	13.0359	15.079	24.1878	0	3.14944	3.0779	37.2805	0	19.4565	2.28744	11.151	-2.33213	0.0178716	0.995367	-	13	43372229	43385119	+	981	protein_coding	aldo-keto reductase family 1, member C1-like [Source:NCBI gene;Acc:782061]	Aldo_ket_red	9	0	7	1	0	2	0	0	2	0	0	0
ENSBTAG00000003530	1207.08	1140.44	1125.12	1216.49	1121.58	1134	1201.32	1065.15	1074.91	1447.81	1219.71	1271.83	1513.06	1386.96	1303.59	1256.4	1134.28	1303.36	1414.1	1180.89	1610.52	1147.86	1703.52	1185.45	1359.5	-0.196969	0.0179757	0.995367	DDX31	11	102659360	102733192	-	3124	protein_coding	DEAD-box helicase 31 [Source:VGNC Symbol;Acc:VGNC:27963]	DEAD	961	1094	755	1222	949	1180	809	922	769	1815	1082	2363
ENSBTAG00000026415	958.379	706.782	642.287	609.24	622.835	479.546	632.589	463.26	587.078	535.25	1234.37	883.228	1083.79	904.406	1059.31	949.978	743.458	535.837	597.344	694.578	1463.53	1005.2	1508.96	696.237	958.762	-0.461658	0.0182185	0.995367	MRPS34	25	1350952	1353440	-	2253	protein_coding	mitochondrial ribosomal protein S34 [Source:VGNC Symbol;Acc:VGNC:31672]	-	763	678	431	612	527	499	426	401	420	671	1095	1641
ENSBTAG00000020998	592.864	478.485	414.283	366.34	536.56	281.577	657.833	273.797	391.385	563.966	932.258	603.35	1052.56	582.956	441.519	744.257	654.345	413.462	662.433	417.568	950.121	880.098	1238.73	507.725	730.732	-0.525172	0.0182738	0.995367	RUVBL1	22	59509018	59540337	+	1608	protein_coding	Bos taurus RuvB like AAA ATPase 1 (RUVBL1), mRNA. [Source:RefSeq mRNA;Acc:NM_001101076]	-	472	459	278	368	454	293	443	237	280	707	827	1121
ENSBTAG00000046862	179.618	281.462	140.081	146.337	238.734	62.4659	308.87	103.974	230.638	895.008	384.402	298.177	1140.28	344.678	134.326	408.21	309.35	150.89	232.009	112.856	1236.65	273.247	1940.24	272.48	571.158	-1.06701	0.0183665	0.995367	MARCKSL1	2	121223027	121225422	+	1588	protein_coding	Bos taurus MARCKS like 1 (MARCKSL1), mRNA. [Source:RefSeq mRNA;Acc:NM_001076172]	-	143	270	94	147	202	65	208	90	165	1122	341	554
ENSBTAG00000047432	21.3531	18.7641	11.9218	25.8827	21.2733	17.2983	37.1237	21.95	13.9781	19.9422	12.4	31.2171	44.5213	38.2143	25.5049	38.2361	31.8261	22.5741	17.8468	25.6491	21.3032	37.3109	33.5084	21.092	30.5905	-0.536204	0.0185699	0.995367	-	6	102152418	102152828	-	411	protein_coding	H3 histone, family 3A-like [Source:NCBI gene;Acc:781224]	Histone	17	18	8	26	18	18	25	19	10	25	11	58
ENSBTAG00000054131	1035	1416.69	1314.38	1326.99	1066.03	983.118	968.187	1036.27	1200.71	1053.75	1201.68	1671.19	1649.95	1067	1498.56	1599.45	1572.21	1466.13	1062.41	807.435	2371.04	1545.11	2487.19	1189.5	1556.95	-0.387905	0.0186044	0.995367	TWF2	22	48665158	48674430	+	2274	protein_coding	Bos taurus twinfilin actin binding protein 2 (TWF2), mRNA. [Source:RefSeq mRNA;Acc:NM_001105324]	Cofilin_ADF	824	1359	882	1333	902	1023	652	897	859	1321	1066	3105
ENSBTAG00000019567	265.03	222.042	239.926	229.958	186.732	218.15	326.689	296.902	226.444	1096.82	278.437	239.51	596.718	326.695	665.396	287.04	207.506	546.53	235.158	420.646	888.342	257.884	1770.54	318.887	563.86	-0.821329	0.0186453	0.995367	IL21R	25	24941958	25002153	+	3088	protein_coding	Bos taurus interleukin 21 receptor (IL21R), mRNA. [Source:RefSeq mRNA;Acc:NM_001193179]	-	211	213	161	231	158	227	220	257	162	1375	247	445
ENSBTAG00000008832	1.25607	1.04245	4.47067	0.99549	1.18185	0	0	2.31052	1.39781	3.19076	0	1.61468	0	1.4986	1.70033	7.5395	7.63826	4.75244	2.09963	0	10.6516	12.0712	5.40458	1.45502	4.85055	-1.71913	0.018665	0.995367	CCL1	19	15782652	15786668	+	1516	protein_coding	C-C motif chemokine ligand 1 [Source:VGNC Symbol;Acc:VGNC:26943]	-	1	1	3	1	1	0	0	2	1	4	0	3
ENSBTAG00000015004	512.475	452.424	508.167	665.983	403.011	407.47	794.448	533.731	451.491	555.192	621.13	578.054	753.54	753.047	586.614	637.088	561.412	743.757	482.914	572.489	599.684	764.873	885.27	540.298	667.335	-0.304937	0.0187261	0.995367	TBCB	18	46774392	46783766	+	1931	protein_coding	tubulin folding cofactor B [Source:VGNC Symbol;Acc:VGNC:35649]	-	408	434	341	669	341	424	535	462	323	696	551	1074
ENSBTAG00000050077	227.348	331.499	271.221	327.516	249.37	311.369	74.2475	236.829	226.444	288.764	406.947	389.137	299.688	307.213	422.815	269.268	306.804	330.294	329.642	346.776	677.441	469.678	592.342	278.391	395.633	-0.504139	0.0187632	0.995367	-	18	53399358	53401112	-	1755	protein_coding	interferon regulatory factor 2 binding protein 1 [Source:NCBI gene;Acc:112442341]	-	181	318	182	329	211	324	50	205	162	362	361	723
ENSBTAG00000020198	5.02427	3.12735	1.49022	0	2.3637	0.961014	0	5.77631	2.79561	0	1.12728	22.6055	9.30296	9.74091	3.40066	3.76975	2.54609	1.18811	6.29888	4.10386	27.6941	27.4345	47.5603	3.7726	13.0036	-1.71949	0.0187905	0.995367	METRN	25	606827	617065	+	2065	protein_coding	meteorin, glial cell differentiation regulator [Source:VGNC Symbol;Acc:VGNC:31398]	-	4	3	1	0	2	1	0	5	2	0	1	42
ENSBTAG00000053165	1.25607	1.04245	0	0.99549	2.3637	0.961014	2.9699	4.62104	0	3.98845	0	0.538225	1.99349	2.9972	2.26711	2.69268	3.81913	3.56433	1.04981	4.10386	14.9122	6.58427	5.40458	1.56136	4.48988	-1.48865	0.0187919	0.995367	-	11	17276113	17277348	+	1236	processed_pseudogene	-	-	1	1	0	1	2	1	2	4	0	5	0	1
ENSBTAG00000017446	40.1941	79.2263	56.6285	35.8376	82.7295	40.3626	92.0669	61.2288	58.7078	113.272	120.619	62.9723	184.066	71.1835	35.7069	75.395	38.1913	49.9006	178.468	73.8695	194.924	173.386	232.397	70.3204	118.863	-0.755777	0.018802	0.995367	E2F8	29	25699093	25717254	+	3394	protein_coding	E2F transcription factor 8 [Source:VGNC Symbol;Acc:VGNC:28292]	E2F_TDP	32	76	38	36	70	42	62	53	42	142	107	117
ENSBTAG00000052323	567.742	737.013	646.758	423.083	628.745	422.846	482.609	435.533	595.465	967.597	1083.31	983.337	843.911	605.435	592.282	957.517	754.915	512.075	891.292	515.035	1950.3	1578.03	1836.48	664.504	1003.39	-0.593752	0.0189181	0.995367	MAZ	25	26433443	26437695	-	1817	protein_coding	MYC associated zinc finger protein [Source:NCBI gene;Acc:100296937]	zf-C2H2	452	707	434	425	532	440	325	377	426	1213	961	1827
ENSBTAG00000033365	3.7682	1.04245	5.9609	0	2.3637	0	0	1.15526	2.79561	0	0	14.5321	2.65799	3.7465	2.26711	8.07804	1.27304	0	27.2952	2.05193	5.32579	48.2847	20.5374	2.63485	11.0471	-2.02138	0.0192823	0.995367	METTL24	9	39853683	39980056	+	2282	protein_coding	methyltransferase like 24 [Source:VGNC Symbol;Acc:VGNC:31409]	-	3	1	4	0	2	0	0	1	2	0	0	27
ENSBTAG00000010123	5901	11760.9	8358.67	6185.97	2256.15	2713.9	5841.79	2480.35	3946	10529.5	5348.93	11760.2	11456.6	8852.24	4998.4	8540.1	11372.1	4491.05	6275.79	4804.6	18137.5	8639.66	36583.6	6423.62	11286.5	-0.813084	0.019375	0.995367	APOE	18	52637233	52640572	+	2033	protein_coding	apolipoprotein E [Source:VGNC Symbol;Acc:VGNC:52178]	-	4698	11282	5609	6214	1909	2824	3934	2147	2823	13200	4745	21850
ENSBTAG00000000810	3216.79	2319.45	2752.45	4016.8	2628.44	2697.57	2542.23	2360.2	2422.4	1588.2	2881.32	2555.49	2989.57	3378.6	4089.29	3185.98	3368.47	3858.98	2439.77	3668.85	2786.45	2763.2	3449.2	2665.11	3270.76	-0.295584	0.0193976	0.995367	COPE	7	4291940	4310862	+	1892	protein_coding	coatomer protein complex subunit epsilon [Source:VGNC Symbol;Acc:VGNC:27595]	-	2561	2225	1847	4035	2224	2807	1712	2043	1733	1991	2556	4748
ENSBTAG00000031641	1542.45	1306.19	1546.85	2001.93	1355.58	1295.45	1520.59	1332.02	1341.89	983.551	1773.21	1639.43	1907.11	1768.35	1968.42	1665.69	1868.83	1836.82	1160.04	1584.09	1681.88	1977.48	2038.61	1469.93	1768.85	-0.267181	0.0194306	0.995367	PSMD8	18	48185748	48192106	+	1547	protein_coding	Bos taurus proteasome 26S subunit, non-ATPase 8 (PSMD8), mRNA. [Source:RefSeq mRNA;Acc:NM_001035111]	-	1228	1253	1038	2011	1147	1348	1024	1153	960	1233	1573	3046
ENSBTAG00000015126	167.057	287.717	165.415	128.418	191.46	141.269	219.773	151.339	204.08	90.9366	156.692	228.207	221.277	180.581	213.108	275.192	269.885	190.098	164.821	145.687	320.613	335.798	336.165	177.697	241.202	-0.440752	0.0195212	0.995367	TNIP2	6	115983795	116011719	+	1626	protein_coding	Bos taurus TNFAIP3 interacting protein 2 (TNIP2), mRNA. [Source:RefSeq mRNA;Acc:NM_001244591]	-	133	276	111	129	162	147	148	131	146	114	139	424
ENSBTAG00000000309	1.25607	0	0	0	2.3637	0	0	1.15526	0	63.0175	0	0	1.32899	2.2479	0.566777	0	0	0	0	4.10386	23.4335	0	8.64733	5.64938	3.66621	-3.20128	0.0195955	0.995367	PTPRT	13	70704649	71533711	-	4359	protein_coding	protein tyrosine phosphatase, receptor type T [Source:VGNC Symbol;Acc:VGNC:57018]	Y_phosphatase	1	0	0	0	2	0	0	1	0	79	0	0
ENSBTAG00000027080	7.5364	3.12735	2.98045	0	0	0	8.9097	0	6.98903	6.38152	0	0.538225	8.63846	2.2479	1.70033	4.30829	21.6417	0	4.19926	3.0779	51.1276	14.2659	9.72824	3.03856	10.9941	-1.87877	0.0197363	0.995367	SLC8A3	10	81762305	81931753	-	5501	protein_coding	solute carrier family 8 member A3 [Source:VGNC Symbol;Acc:VGNC:34937]	Na_Ca_ex	6	3	2	0	0	0	6	0	5	8	0	1
ENSBTAG00000011473	955.867	821.451	950.764	945.715	485.741	642.919	1067.68	769.404	735.246	1120.75	1756.3	1927.92	1018.67	1150.18	931.781	892.354	1190.3	1060.98	1220.93	863.863	3078.31	2859.77	3148.71	1014.98	1583.26	-0.640852	0.0197969	0.995367	MYL9	13	65646954	65655870	+	1648	protein_coding	Bos taurus myosin light chain 9 (MYL9), mRNA. [Source:RefSeq mRNA;Acc:NM_001075234]	-	761	788	638	950	411	669	719	666	526	1405	1558	3582
ENSBTAG00000003692	4788.13	4997.51	2572.13	5217.36	2819.9	2471.73	8228.11	4192.44	5183.06	4794.11	1759.68	3265.95	5508.68	8620.7	12257.1	3557.03	3138.05	10246.3	5893.66	9216.25	4297.91	2444.96	6248.78	4190.84	6493.58	-0.631859	0.019813	0.995367	UCP2	15	53409782	53416245	-	1590	protein_coding	Bos taurus uncoupling protein 2 (UCP2), mRNA. [Source:RefSeq mRNA;Acc:NM_001033611]	Mito_carr	3812	4794	1726	5241	2386	2572	5541	3629	3708	6010	1561	6068
ENSBTAG00000014150	738.567	689.06	757.034	722.726	569.652	454.56	386.087	426.291	631.808	415.596	897.313	948.891	574.125	808.495	839.396	1063.07	991.701	719.994	607.842	546.839	901.124	1219.19	1136.04	636.465	855.256	-0.425685	0.0198258	0.995367	C11H9orf16	11	98789901	98793297	+	609	protein_coding	Bos taurus chromosome 11 C9orf16 homolog (C11H9orf16), mRNA. [Source:RefSeq mRNA;Acc:NM_001195050]	-	588	661	508	726	482	473	260	369	452	521	796	1763
ENSBTAG00000001601	3711.68	4205.25	3448.38	3521.05	3556.19	2455.39	3203.04	2417.96	3220.54	3677.35	2996.3	3382.21	3900.6	4895.18	5025.04	3882.31	3432.13	3163.94	3611.36	2750.61	4791.08	3474.3	7023.79	3316.28	4177.3	-0.333065	0.0198291	0.995367	PKM	10	19137899	19165177	-	3090	protein_coding	pyruvate kinase M1/2 [Source:VGNC Symbol;Acc:VGNC:55132]	PK	2955	4034	2314	3537	3009	2555	2157	2093	2304	4610	2658	6284
ENSBTAG00000019684	1046.3	1169.63	909.037	879.017	944.299	861.069	1143.41	838.72	1058.14	1094.43	1090.08	967.729	1208.06	1190.64	957.852	1186.39	1236.13	1157.22	1080.26	931.576	1139.72	1293.81	1154.42	1000.16	1139.64	-0.188321	0.0198808	0.995367	NUDT3	23	8351570	8468528	-	2431	protein_coding	Bos taurus nudix hydrolase 3 (NUDT3), mRNA. [Source:RefSeq mRNA;Acc:NM_001082466]	NUDIX	833	1122	610	883	799	896	770	726	757	1372	967	1798
ENSBTAG00000002164	0	0	0	0	2.3637	0	0	0	0	0	0	0	3.98698	2.2479	0.566777	0	1.27304	2.37622	1.04981	3.0779	0	9.87641	0	0.196975	2.22319	-2.98935	0.019939	0.995367	AXDND1	16	60702774	60782705	+	3216	protein_coding	axonemal dynein light chain domain containing 1 [Source:VGNC Symbol;Acc:VGNC:26363]	-	0	0	0	0	2	0	0	0	0	0	0	0
ENSBTAG00000009705	2.51213	2.0849	5.9609	0	5.90925	2.88304	7.42475	5.77631	2.79561	7.9769	21.4183	0	7.97396	0	3.96744	5.9239	5.09218	1.18811	32.5442	0	79.8869	18.6554	57.2885	5.39517	19.3201	-1.84451	0.0199682	0.995367	SERPINF1	19	22848049	22859852	+	1428	protein_coding	Bos taurus serpin family F member 1 (SERPINF1), mRNA. [Source:RefSeq mRNA;Acc:NM_174140]	Serpin	2	2	4	0	5	3	5	5	2	10	19	0
ENSBTAG00000014862	174.593	149.071	150.513	206.066	157.186	114.361	130.676	124.768	157.952	228.937	187.128	197.529	355.506	182.08	165.499	206.259	136.216	122.375	260.354	200.063	308.896	154.73	432.366	164.898	229.486	-0.475178	0.020011	0.995367	-	16	10453902	10454549	+	648	protein_coding	-	HMG_box	139	143	101	207	133	119	88	108	113	287	166	367
ENSBTAG00000005666	119.326	124.052	178.827	160.274	106.367	173.944	246.502	109.75	246.014	98.1158	131.891	139.4	176.756	251.016	147.362	240.726	192.23	387.324	131.227	100.545	279.071	244.715	218.345	152.872	215.392	-0.496924	0.0202642	0.995367	LRRC20	28	26507231	26577692	-	3328	protein_coding	Bos taurus leucine rich repeat containing 20 (LRRC20), mRNA. [Source:RefSeq mRNA;Acc:NM_001100387]	-	95	119	120	161	90	181	166	95	176	123	117	259
ENSBTAG00000013792	1655.5	1583.48	1956.67	1902.38	1333.13	1453.05	1205.78	1356.28	1421.57	1088.85	2164.37	2244.94	1819.39	1640.97	2530.09	1852.56	1871.37	1959.19	1508.58	1668.22	2163.34	2700.65	2579.07	1613.83	2026.68	-0.328343	0.0205987	0.995367	UBALD2	19	55443082	55449253	-	1847	protein_coding	UBA like domain containing 2 [Source:VGNC Symbol;Acc:VGNC:36570]	-	1318	1519	1313	1911	1128	1512	812	1174	1017	1365	1920	4171
ENSBTAG00000019463	1365.34	1012.22	996.96	1217.48	1024.66	870.679	1510.19	899.948	1045.56	1242	1961.46	1507.57	1774.87	1359.98	1480.42	1309.72	1321.42	1150.09	1293.37	1171.65	2008.89	2105.87	2549.88	1221.17	1593.29	-0.383502	0.0206558	0.995367	SLC25A39	19	44126334	44130992	-	1705	protein_coding	solute carrier family 25 member 39 [Source:VGNC Symbol;Acc:VGNC:34764]	Mito_carr	1087	971	669	1223	867	906	1017	779	748	1557	1740	2801
ENSBTAG00000003707	424.551	430.532	320.398	281.724	243.461	197.008	360.843	274.952	307.517	1056.94	485.856	486.556	818.66	472.059	325.33	427.059	579.235	394.452	271.902	182.622	1279.25	633.187	2523.94	405.861	718.882	-0.82388	0.0208422	0.995367	GRAP	19	34193450	34214693	+	1922	protein_coding	GRB2-related adaptor protein [Source:NCBI gene;Acc:534491]	SH2	338	413	215	283	206	205	243	238	220	1325	431	904
ENSBTAG00000017716	7.5364	9.38206	7.45112	2.98647	14.1822	5.76609	0	8.08683	5.59122	10.37	0	23.6819	13.9544	5.2451	7.3681	14.0019	17.8226	3.56433	8.39851	8.20772	41.5412	37.3109	51.884	7.91952	19.0272	-1.22757	0.0208917	0.995367	BEGAIN	21	65422668	65451985	-	3307	protein_coding	Bos taurus brain enriched guanylate kinase associated (BEGAIN), mRNA. [Source:RefSeq mRNA;Acc:NM_001075902]	-	6	9	5	3	12	6	0	7	4	13	0	44
ENSBTAG00000048625	6.28034	8.33961	1.49022	16.9233	4.7274	2.88304	0	8.08683	0	14.3584	0	1.61468	15.2834	10.4902	4.53421	11.3093	3.81913	3.56433	7.3487	10.2597	37.2805	1.09738	72.4214	5.39199	16.128	-1.5579	0.0209326	0.995367	-	12	50163772	50165126	+	228	protein_coding	-	-	5	8	1	17	4	3	0	7	0	18	0	3
ENSBTAG00000019788	5.02427	6.25471	5.9609	0.99549	2.3637	0	0	3.46578	5.59122	0	7.89094	19.3761	2.65799	2.2479	3.96744	9.15511	14.0035	2.37622	25.1955	0	94.7991	12.0712	15.1328	4.74359	16.5097	-1.77045	0.0209648	0.995367	TEAD4	5	106773101	106835002	-	1888	protein_coding	TEA domain transcription factor 4 [Source:VGNC Symbol;Acc:VGNC:35727]	TEA	4	6	4	1	2	0	0	3	4	0	7	36
ENSBTAG00000050948	541.365	500.377	599.07	533.583	502.286	437.262	784.053	467.881	522.779	887.828	982.986	776.121	1027.98	622.669	634.223	800.265	653.072	554.847	579.497	518.112	1658.45	1024.95	1891.6	627.966	905.97	-0.52832	0.0210715	0.995367	NUP62	18	56246435	56269371	-	2768	protein_coding	Bos taurus nucleoporin 62 (NUP62), mRNA. [Source:RefSeq mRNA;Acc:NM_001205519]	-	431	480	402	536	425	455	528	405	374	1113	872	1442
ENSBTAG00000049599	0	0	0	0	0	0	0	0	1.39781	19.1445	0	1.07645	9.30296	0	2.26711	1.07707	0	1.18811	1.04981	0	13.8471	1.09738	0	1.80157	2.71177	-3.09224	0.0212679	0.995367	FAM163A	16	61023993	61034756	+	3552	protein_coding	family with sequence similarity 163 member A [Source:NCBI gene;Acc:613476]	-	0	0	0	0	0	0	0	0	1	24	0	2
ENSBTAG00000031793	150.728	129.264	165.415	112.49	144.186	131.659	187.104	109.75	125.802	162.729	210.801	209.37	221.942	182.829	171.167	234.263	145.127	182.969	119.679	123.116	281.202	257.884	334.003	153.275	204.925	-0.418066	0.0213972	0.995367	NUDT2	8	75723738	75735254	+	1484	protein_coding	nudix hydrolase 2 [Source:VGNC Symbol;Acc:VGNC:32335]	NUDIX	120	124	111	113	122	137	126	95	90	204	187	389
ENSBTAG00000009359	1634.14	1327.04	865.821	1785.91	938.389	909.12	1150.84	950.78	1393.61	596.672	1770.95	1779.91	1160.21	1788.58	2260.3	1601.61	2182	2000.78	1059.26	1771.84	1375.12	1874.32	1573.81	1258.6	1695.26	-0.429458	0.0214012	0.995367	-	15	38342903	38343841	-	939	protein_coding	-	Ferritin	1301	1273	581	1794	794	946	775	823	997	748	1571	3307
ENSBTAG00000016315	4152.56	4362.66	4552.64	3792.82	3594.01	3120.41	4297.44	3736.11	4793.07	4954.45	3271.36	3746.05	4751.15	5212.88	3447.7	6078.99	5348.06	4948.48	3500.08	3145.61	6026.66	4948.08	9379.11	4031.13	5162.44	-0.356871	0.0214306	0.995367	COTL1	18	10775784	10820124	-	1752	protein_coding	Bos taurus coactosin like F-actin binding protein 1 (COTL1), mRNA. [Source:RefSeq mRNA;Acc:NM_001046593]	Cofilin_ADF	3306	4185	3055	3810	3041	3247	2894	3234	3429	6211	2902	6960
ENSBTAG00000030189	1.25607	3.12735	0	1.99098	1.18185	0	0	1.15526	0	0	0	0	1.32899	0	0	2.69268	10.1844	1.18811	4.19926	5.12983	18.1077	1.09738	0	0.725959	3.99348	-2.43866	0.0214638	0.995367	EFCAB6	5	114398501	114511655	-	1878	protein_coding	EF-hand calcium binding domain 6 [Source:VGNC Symbol;Acc:VGNC:28346]	-	1	3	0	2	1	0	0	1	0	0	0	0
ENSBTAG00000013705	332.858	378.41	360.634	424.079	314.372	297.914	277.686	281.884	307.517	513.712	364.111	438.115	528.275	472.809	441.519	373.205	439.2	433.66	276.101	347.802	498.494	434.562	755.56	357.608	454.653	-0.343933	0.0214709	0.995367	NFKBIE	23	17764635	17771918	-	1814	protein_coding	Bos taurus NFKB inhibitor epsilon (NFKBIE), mRNA. [Source:RefSeq mRNA;Acc:NM_001130746]	-	265	363	242	426	266	310	187	244	220	644	323	814
ENSBTAG00000039995	430.831	286.674	205.651	129.414	329.736	92.2574	196.013	39.2789	190.102	401.238	220.946	215.29	822.647	164.846	149.629	606.392	207.506	13.0692	1687.05	566.333	500.624	429.075	105.93	228.119	477.555	-1.06588	0.0214927	0.995367	-	16	5627221	5723824	-	2778	protein_coding	-	Sushi	343	275	138	130	279	96	132	34	136	503	196	400
ENSBTAG00000031242	22.6092	27.1037	16.3925	23.8918	27.1826	14.4152	0	17.3289	18.1715	86.1505	36.0729	14.5321	35.8828	29.2227	32.873	28.0039	10.1844	35.6433	68.2379	31.8049	41.5412	107.543	143.762	25.3209	51.3363	-1.00795	0.0217008	0.995367	CDCA4	21	69414725	69415393	-	669	protein_coding	cell division cycle associated 4 [Source:VGNC Symbol;Acc:VGNC:27085]	-	18	26	11	24	23	15	0	15	13	108	32	27
ENSBTAG00000050098	0	0	0	0	7.0911	3.84406	10.3946	2.31052	6.98903	0	12.4	0	12.6254	1.4986	3.96744	21.5414	15.2765	0	5.24907	1.02597	0	23.045	99.4443	3.58578	16.6976	-2.23771	0.0218352	0.995367	-	19	55288432	55290366	-	973	protein_coding	-	Acetyltransf_1	0	0	0	0	6	4	7	2	5	0	11	0
ENSBTAG00000008332	764.945	1931.66	49.1774	269.778	431.375	125.893	899.879	88.9551	334.075	97.3181	67.6366	514.543	13.2899	195.567	11625.2	355.972	105.663	2307.31	2409.32	4462.95	6.39095	19.7528	7.56641	464.603	1955.36	-2.07342	0.0219067	0.995367	ENPEP	6	14912679	14992464	-	4281	protein_coding	glutamyl aminopeptidase [Source:VGNC Symbol;Acc:VGNC:28503]	-	609	1853	33	271	365	131	606	77	239	122	60	956
ENSBTAG00000027711	194.69	351.306	208.631	266.791	270.644	161.45	182.649	152.494	226.444	251.272	334.801	336.391	376.105	400.126	238.613	347.894	348.814	155.642	235.158	206.219	418.607	374.206	696.11	244.797	345.227	-0.494253	0.0219161	0.995367	YIF1B	18	48119994	48129183	-	1186	protein_coding	Yip1 interacting factor homolog B, membrane trafficking protein [Source:VGNC Symbol;Acc:VGNC:37024]	-	155	337	140	268	229	168	123	132	162	315	297	625
ENSBTAG00000030209	7037.74	5914.87	5609.21	8276.5	5752.07	5668.06	6820.37	5866.42	6657.75	5421.9	7852.61	7135.25	7349.34	8728.6	7674.15	7327.32	7174.88	7731.03	5359.3	6293.27	8376.4	8579.31	10246	6501.06	7712.69	-0.246533	0.0219285	0.995367	ARHGDIA	19	51024277	51028502	+	2062	protein_coding	Rho GDP dissociation inhibitor alpha [Source:VGNC Symbol;Acc:VGNC:26101]	-	5603	5674	3764	8314	4867	5898	4593	5078	4763	6797	6966	13257
ENSBTAG00000005272	234.885	234.551	160.944	160.274	156.004	161.45	129.191	146.718	178.919	210.59	307.747	332.085	267.128	311.709	231.812	274.115	273.704	188.909	127.028	165.18	324.873	414.809	604.232	201.113	289.409	-0.522248	0.0220704	0.995367	DOHH	7	20418396	20426869	+	1769	protein_coding	deoxyhypusine hydroxylase [Source:VGNC Symbol;Acc:VGNC:28164]	-	187	225	108	161	132	168	87	127	128	264	273	617
ENSBTAG00000051752	28.8895	31.2735	47.6872	26.8782	33.0918	22.1033	2.9699	33.5026	16.7737	60.6244	62.0002	60.8194	166.124	35.9664	24.3714	25.8497	16.5496	34.4552	34.6439	25.6491	214.097	20.8502	239.963	35.5512	76.2291	-1.09501	0.0221022	0.995367	-	1	153472750	153543136	-	336	protein_coding	-	-	23	30	32	27	28	23	2	29	12	76	55	113
ENSBTAG00000001415	113.046	134.476	146.042	132.4	140.64	89.3743	47.5184	98.1972	85.2661	164.324	219.819	106.569	297.03	127.381	146.795	154.56	147.673	122.375	122.828	123.116	265.224	129.491	342.65	123.139	179.92	-0.545843	0.0221394	0.995367	THOC6	25	2441636	2444374	+	1596	protein_coding	THO complex 6 [Source:VGNC Symbol;Acc:VGNC:35842]	-	90	129	98	133	119	93	32	85	61	206	195	198
ENSBTAG00000014838	905.624	771.414	748.093	739.649	720.929	725.566	469.244	603.046	768.793	567.157	848.84	1163.1	615.989	842.963	1042.87	946.208	953.51	810.291	694.977	922.343	1299.49	1162.12	1208.46	752.622	954.475	-0.341579	0.022262	0.995367	VPS26B	15	83503677	83522019	+	3647	protein_coding	Bos taurus VPS26, retromer complex component B (VPS26B), mRNA. [Source:RefSeq mRNA;Acc:NM_001192958]	-	721	740	502	743	610	755	316	522	550	711	753	2161
ENSBTAG00000017146	5.02427	7.29716	2.98045	0.99549	3.54555	0	0	0	4.19342	1.59538	0	17.7614	7.97396	3.7465	3.40066	12.9249	12.7304	1.18811	10.4981	4.10386	12.7819	25.2397	24.8611	3.6161	10.859	-1.52041	0.0222958	0.995367	GRIK4	15	31274172	31606902	+	2951	protein_coding	Bos taurus glutamate ionotropic receptor kainate type subunit 4 (GRIK4), mRNA. [Source:RefSeq mRNA;Acc:NM_001192626]	ANF_receptor	4	7	2	1	3	0	0	0	3	2	0	33
ENSBTAG00000006253	40.1941	50.0377	61.0992	16.9233	18.9096	14.4152	38.6087	21.95	22.3649	55.8383	66.5094	184.611	9.96745	10.4902	29.4724	75.395	85.294	43.9601	213.112	48.2204	265.224	317.142	114.577	49.2885	110.26	-1.15387	0.0224057	0.995367	FLNC	4	92797675	92825735	+	9464	protein_coding	filamin C [Source:VGNC Symbol;Acc:VGNC:29035]	CH	32	48	41	17	16	15	26	19	16	70	59	343
ENSBTAG00000017871	190.922	187.641	126.669	365.345	157.186	187.398	100.977	145.563	192.897	295.145	217.564	211.523	195.362	242.024	259.584	196.027	244.424	291.087	251.955	273.933	240.726	402.738	339.408	198.236	267.024	-0.42419	0.0226123	0.995367	GNA12	25	40553061	40625048	+	1803	protein_coding	Bos taurus G protein subunit alpha 12 (GNA12), mRNA. [Source:RefSeq mRNA;Acc:NM_001192401]	G-alpha	152	180	85	367	133	195	68	126	138	370	193	393
ENSBTAG00000016879	8.79247	8.33961	10.4316	1.99098	10.6367	4.80507	0	4.62104	5.59122	0	0	2.69113	1.32899	18.7325	5.66777	9.15511	7.63826	1.18811	32.5442	14.3635	23.4335	6.58427	12.971	4.82498	12.1461	-1.34992	0.0226488	0.995367	KIAA1147	4	104914558	104960261	-	2158	protein_coding	KIAA1147 [Source:VGNC Symbol;Acc:VGNC:30564]	-	7	8	7	2	9	5	0	4	4	0	0	5
ENSBTAG00000007622	7201.03	7653.68	7005.55	7210.33	3881.2	4985.74	3936.6	4134.68	5213.81	11129.4	6995.88	10605.7	11915.1	7346.14	6906.74	7851.86	9575.84	6925.49	4226.55	4746.12	13721.4	8200.71	34965.5	6662.8	10580.1	-0.66708	0.0227011	0.995367	CTSD	29	49712700	49722179	+	2043	protein_coding	Bos taurus cathepsin D (CTSD), mRNA. [Source:RefSeq mRNA;Acc:NM_001166521]	Asp	5733	7342	4701	7243	3284	5188	2651	3579	3730	13952	6206	19705
ENSBTAG00000050386	213.531	228.297	175.847	120.454	154.822	88.4133	240.562	113.216	118.813	244.891	198.401	284.721	220.613	218.796	192.137	347.356	207.506	159.207	178.468	146.713	444.171	322.629	470.198	181.831	264.345	-0.538276	0.0227334	0.995367	MGMT	26	48818674	49095122	+	1458	protein_coding	O-6-methylguanine-DNA methyltransferase [Source:NCBI gene;Acc:616091]	DNA_binding_1	170	219	118	121	131	92	162	98	85	307	176	529
ENSBTAG00000017228	60.2912	128.221	84.9428	52.761	42.5466	31.7135	29.699	56.6078	20.9671	185.064	99.2004	201.834	69.1077	101.156	44.2086	133.018	100.57	51.0887	191.066	38.9867	333.395	377.498	352.379	82.8208	162.952	-0.970466	0.0228365	0.995367	TP53I11	15	75004612	75009213	-	2279	protein_coding	tumor protein p53 inducible protein 11 [Source:NCBI gene;Acc:515682]	-	48	123	57	53	36	33	20	49	15	232	88	375
ENSBTAG00000006495	2480.73	2632.19	2546.79	3083.03	2343.61	2276.64	2432.35	2141.85	2454.55	2157.75	3961.25	3450.02	3221.48	3162.05	3035.66	3406.24	3131.69	2740.97	2344.23	2444.88	4304.3	3826.56	4685.77	2663.4	3300.35	-0.309145	0.0229965	0.995367	GNB2	25	35909237	35915046	-	2164	protein_coding	G protein subunit beta 2 [Source:VGNC Symbol;Acc:VGNC:29459]	WD40	1975	2525	1709	3097	1983	2369	1638	1854	1756	2705	3514	6410
ENSBTAG00000049639	17.5849	30.2311	8.94135	10.9504	4.7274	7.68811	7.42475	10.3974	20.9671	0	4.50911	18.8379	14.6189	21.7297	9.6352	30.6966	34.3722	10.693	10.4981	5.12983	21.3032	37.3109	84.3114	11.855	25.4817	-1.09846	0.0230967	0.995367	-	18	11941024	11943562	+	769	lncRNA	-	-	14	29	6	11	4	8	5	9	15	0	4	35
ENSBTAG00000001038	1225.92	1108.13	1108.73	1036.3	1017.57	783.227	1381	832.943	963.088	1370.43	1761.93	1643.74	2077.22	1273.06	1254.84	1522.44	1402.89	1089.5	1256.63	978.771	1929	1797.51	2599.6	1186.08	1561.95	-0.396855	0.0231647	0.995367	SNRPB	13	52666467	52675560	+	1140	protein_coding	small nuclear ribonucleoprotein polypeptides B and B1 [Source:VGNC Symbol;Acc:VGNC:35076]	LSM	976	1063	744	1041	861	815	930	721	689	1718	1563	3054
ENSBTAG00000002610	531.316	499.334	475.382	688.879	549.561	407.47	362.328	472.502	468.265	667.666	748.512	519.387	982.791	507.276	673.331	652.706	603.423	601.183	579.497	658.67	541.1	607.948	886.351	532.55	663.116	-0.315835	0.0231988	0.995367	FKBP3	21	54845025	54855283	-	1012	protein_coding	Bos taurus FK506 binding protein 3 (FKBP3), mRNA. [Source:RefSeq mRNA;Acc:NM_001038112]	FKBP_C	423	479	319	692	465	424	244	409	335	837	664	965
ENSBTAG00000019014	180.874	160.537	98.3548	64.7068	92.1843	42.2846	126.221	72.7815	123.007	175.492	139.782	142.63	286.398	153.607	56.1109	148.636	134.943	114.059	169.02	98.4927	358.958	208.502	295.09	118.238	183.983	-0.636583	0.023227	0.995367	MAGEF1	1	82499645	82501239	+	1595	protein_coding	Bos taurus MAGE family member F1 (MAGEF1), mRNA. [Source:RefSeq mRNA;Acc:NM_001102049]	MAGE	144	154	66	65	78	44	85	63	88	220	124	265
ENSBTAG00000026327	13048	10050.3	11212.5	7167.53	9376.8	6075.53	11661.3	6667.01	8576.93	15895.6	21941.3	15464.3	23381.7	12831.8	9682.81	15530.8	11653.4	9123.49	10901.3	8660.17	34621.9	19811	35778.3	11428.1	17452.4	-0.610824	0.0235788	0.995367	RPL8	14	321231	324177	-	1193	protein_coding	ribosomal protein L8 [Source:NCBI gene;Acc:535056]	Ribosomal_L2_C	10388	9641	7524	7200	7934	6322	7853	5771	6136	19927	19464	28732
ENSBTAG00000019674	102.998	88.6083	96.8646	68.6888	95.7299	79.7642	87.612	103.974	92.2551	118.058	78.9094	110.874	99.6745	108.649	81.6158	105.015	72.5635	112.87	95.5331	93.3628	292.918	144.854	258.339	93.6947	133.218	-0.503647	0.0237663	0.995367	CLIP3	18	46687670	46701516	-	3337	protein_coding	CAP-Gly domain containing linker protein 3 [Source:VGNC Symbol;Acc:VGNC:27446]	-	82	85	65	69	81	83	59	90	66	148	70	206
ENSBTAG00000019515	1234.71	1300.98	1309.91	1286.17	1012.85	1117.66	1165.69	902.259	1003.62	1335.33	1116	1130.81	1659.25	1355.48	1392	1452.97	1337.97	1399.59	1160.04	1032.12	1325.06	1043.61	2405.04	1159.67	1414.83	-0.286935	0.023832	0.995367	SNX17	11	72286895	72292664	-	1900	protein_coding	Bos taurus sorting nexin 17 (SNX17), mRNA. [Source:RefSeq mRNA;Acc:NM_001015638]	PX	983	1248	879	1292	857	1163	785	781	718	1674	990	2101
ENSBTAG00000004416	1527.38	1241.56	1119.16	1066.17	953.753	820.706	1332	749.764	1019	1152.66	1976.12	1533.94	1508.41	1055.76	1524.06	1600.53	1578.57	1315.24	1183.14	1314.26	2099.43	1538.52	2695.8	1207.68	1583.07	-0.390223	0.023947	0.995367	NUDC	2	126273255	126286771	-	1400	protein_coding	Bos taurus nuclear distribution C, dynein complex regulator (NUDC), mRNA. [Source:RefSeq mRNA;Acc:NM_001075607]	-	1216	1191	751	1071	807	854	897	649	729	1445	1753	2850
ENSBTAG00000016728	26.3774	4.1698	11.9218	2.98647	9.4548	13.4542	5.9398	3.46578	6.98903	3.19076	52.982	45.7491	3.98698	11.2395	8.50165	23.157	28.007	14.2573	32.5442	14.3635	104.386	98.7641	78.9069	15.5568	38.0103	-1.27475	0.0244064	0.995367	PLEKHG5	16	46873183	46904877	+	5000	protein_coding	pleckstrin homology and RhoGEF domain containing G5 [Source:VGNC Symbol;Acc:VGNC:33018]	RhoGEF	21	4	8	3	8	14	4	3	5	4	47	85
ENSBTAG00000006665	1151.81	995.541	914.998	612.226	982.118	516.065	706.836	490.986	712.881	720.314	1207.31	1014.02	1349.59	1212.37	745.311	1316.72	1126.64	488.313	1082.36	765.37	1444.35	1143.47	1929.44	835.426	1145.81	-0.455817	0.0244071	0.995367	ERP29	17	62134583	62142059	-	1234	protein_coding	Bos taurus endoplasmic reticulum protein 29 (ERP29), mRNA. [Source:RefSeq mRNA;Acc:NM_001076271]	-	917	955	614	615	831	537	476	425	510	903	1071	1884
ENSBTAG00000014534	45072.7	61691.2	51359.1	46591.9	71971.2	46185.4	76042.8	51676	58299.7	75124.8	78249.9	66542.4	114651	71937.3	70174.3	66218.4	64199.6	47612.3	71179.5	58434.9	99333.5	78163	104913	60733.9	76983.3	-0.342044	0.0248295	0.995367	EEF1A1	9	13011231	13020524	-	5156	protein_coding	Bos taurus eukaryotic translation elongation factor 1 alpha 1 (EEF1A1), mRNA. [Source:RefSeq mRNA;Acc:NM_174535]	GTP_EFTU	35884	59179	34464	46803	60897	48059	51209	44731	41708	94178	69415	123633
ENSBTAG00000016093	80.3883	108.415	152.003	143.351	133.549	67.271	197.498	91.2656	88.0617	230.532	167.964	103.339	346.203	190.322	107.688	211.106	110.755	72.4747	207.863	162.103	219.423	199.723	273.472	130.303	191.012	-0.553339	0.0248386	0.995367	PLP2	X	87216017	87219386	+	1368	protein_coding	Bos taurus proteolipid protein 2 (PLP2), mRNA. [Source:RefSeq mRNA;Acc:NM_203363]	-	64	104	102	144	113	70	133	79	63	289	149	192
ENSBTAG00000018845	31.4017	27.1037	19.3729	7.96392	23.637	27.8694	0	16.1737	12.5802	25.5261	7.89094	31.2171	25.9154	28.4734	29.4724	30.6966	33.0991	22.5741	35.6937	25.6491	18.1077	34.0187	78.9069	19.2281	32.9643	-0.758389	0.0248593	0.995367	DND1	7	51800738	51803455	-	1068	protein_coding	Bos taurus DND microRNA-mediated repression inhibitor 1 (DND1), mRNA. [Source:RefSeq mRNA;Acc:NM_001193145]	RRM_1	25	26	13	8	20	29	0	14	9	32	7	58
ENSBTAG00000052374	188.41	219.957	181.807	196.111	179.641	174.905	170.769	172.134	171.93	268.024	244.619	207.755	245.199	172.339	189.87	201.412	225.329	225.741	261.404	178.518	364.284	288.611	460.47	198.005	255.743	-0.364462	0.0248907	0.995367	FBXL14	5	108103411	108113877	-	1746	protein_coding	F-box and leucine rich repeat protein 14 [Source:NCBI gene;Acc:531211]	-	150	211	122	197	152	182	115	149	123	336	217	386
ENSBTAG00000019703	322.809	380.495	321.889	366.34	288.372	224.877	452.91	358.131	364.827	741.851	220.946	350.923	774.139	487.795	323.063	418.981	383.186	414.65	427.274	293.426	834.019	354.453	1101.45	366.197	528.404	-0.528364	0.0249166	0.995367	PRPS1	X	56240053	56262495	+	2078	protein_coding	Bos taurus phosphoribosyl pyrophosphate synthetase 1 (PRPS1), mRNA. [Source:RefSeq mRNA;Acc:NM_001046189]	-	257	365	216	368	244	234	305	310	261	930	196	652
ENSBTAG00000049466	5.02427	4.1698	1.49022	3.98196	1.18185	0	0	0	1.39781	0	0	3.76758	4.65148	8.24231	0.566777	2.15414	5.09218	1.18811	3.14944	4.10386	6.39095	0	34.5893	1.75112	6.37532	-1.829	0.0250078	0.995367	-	21	67747897	67754089	-	909	lncRNA	-	-	4	4	1	4	1	0	0	0	1	0	0	7
ENSBTAG00000046142	149.472	149.071	177.337	88.5986	128.822	146.074	149.98	145.563	142.576	97.3181	155.564	262.116	190.711	145.364	162.098	228.339	201.141	146.137	135.426	97.4667	429.259	228.255	392.373	149.374	214.234	-0.51805	0.0250157	0.995367	PRKAR1B	25	41917307	41990437	+	3361	protein_coding	Bos taurus protein kinase cAMP-dependent type I regulatory subunit beta (PRKAR1B), mRNA. [Source:RefSeq mRNA;Acc:NM_001075201]	cNMP_binding	119	143	119	89	109	152	101	126	102	122	138	487
ENSBTAG00000015551	1070.17	959.055	746.603	771.505	833.205	692.891	668.227	692.001	703.096	1711.84	1288.48	1403.15	1734.34	1198.88	867.168	1151.39	824.933	780.588	974.227	816.668	3606.63	1312.46	2596.36	961.685	1442.15	-0.584026	0.0251106	0.995367	-	4	99482020	99482705	-	686	protein_coding	-	-	852	920	501	775	705	721	450	599	503	2146	1143	2607
ENSBTAG00000021820	1243.51	1111.25	910.527	1087.07	1240.94	1077.3	1345.36	1046.67	1037.17	1579.43	1504.92	1120.05	1810.75	1351.74	1325.69	1187.47	917.865	1650.28	1344.81	1033.15	2121.8	1456.22	2396.39	1192.02	1508.74	-0.339664	0.0251537	0.995367	DDX39A	7	11344119	11354161	+	3113	protein_coding	DExD-box helicase 39A [Source:VGNC Symbol;Acc:VGNC:27964]	DEAD	990	1066	611	1092	1050	1121	906	906	742	1980	1335	2081
ENSBTAG00000016265	2373.97	1870.16	1280.1	2333.43	1516.31	1065.76	1940.83	1269.63	1811.56	2120.26	1767.57	1956.45	2821.45	2528.89	2507.42	1582.22	1783.53	2152.85	2019.84	2649.04	1987.59	2194.76	2073.2	1775.5	2209.16	-0.315237	0.0254309	0.995367	DNAJA1	8	74790616	74800322	+	1449	protein_coding	Bos taurus DnaJ heat shock protein family (Hsp40) member A1 (DNAJA1), mRNA. [Source:RefSeq mRNA;Acc:NM_001015637]	DnaJ_C	1890	1794	859	2344	1283	1109	1307	1099	1296	2658	1568	3635
ENSBTAG00000007196	287.639	295.014	466.44	121.45	80.3658	70.154	351.933	108.595	125.802	425.169	1178	1410.69	159.479	246.52	264.685	452.909	703.993	58.2174	1292.32	279.063	2619.22	3006.82	1560.84	410.105	967.643	-1.23779	0.0254769	0.995367	TAGLN	15	27888817	27894507	+	1546	protein_coding	transgelin [Source:VGNC Symbol;Acc:VGNC:35585]	CH	229	283	313	122	68	73	237	94	90	533	1045	2621
ENSBTAG00000017368	8401.83	7314.88	7504.77	5898.28	7686.76	5725.72	4676.11	4746.97	6330.66	5731.4	9120.8	7803.19	7175.9	8751.08	8231.3	8778.14	7801.21	6506.09	7451.58	6134.25	9831.41	9287.12	10825.4	6745.11	8252.13	-0.290906	0.0256305	0.995367	YBX1	3	103521364	103539465	-	991	protein_coding	Y-box binding protein 1 [Source:VGNC Symbol;Acc:VGNC:50233]	CSD	6689	7017	5036	5925	6504	5958	3149	4109	4529	7185	8091	14498
ENSBTAG00000053153	173.337	354.433	192.239	190.139	119.367	114.361	108.401	125.923	192.897	74.1851	138.655	201.834	151.505	308.712	205.173	330.123	243.151	184.157	206.813	129.272	265.224	339.09	212.94	165.481	234.196	-0.501208	0.0256785	0.995367	-	3	114109766	114114883	-	1448	lncRNA	-	-	138	340	129	191	101	119	73	109	138	93	123	375
ENSBTAG00000045980	1116.64	1339.55	1151.94	1476.31	1272.85	1376.17	1106.29	1411.73	1209.1	1360.86	1156.59	1272.36	1428.67	1590.76	1433.94	1373.27	1297.23	1833.25	1237.73	1259.89	1427.31	1314.66	1719.74	1270.87	1446.95	-0.186267	0.0257511	0.995367	ARF6	10	42858869	42859396	+	528	protein_coding	ADP ribosylation factor 6 [Source:VGNC Symbol;Acc:VGNC:26061]	Arf	889	1285	773	1483	1077	1432	745	1222	865	1706	1026	2364
ENSBTAG00000017632	30.1456	40.6556	13.412	8.95941	20.0915	18.2593	17.8194	20.7947	15.3759	30.3122	30.4365	14.5321	30.5669	50.9524	30.0392	23.6956	22.9148	28.5146	36.7435	17.4414	23.4335	42.7978	51.884	21.7328	32.6349	-0.583708	0.0257819	0.995367	AEN	21	19591620	19601252	+	1570	protein_coding	apoptosis enhancing nuclease [Source:VGNC Symbol;Acc:VGNC:25705]	Exonuc_X-T	24	39	9	9	17	19	12	18	11	38	27	27
ENSBTAG00000010959	1233.46	1414.61	1187.71	1499.21	1298.85	992.728	1269.63	834.099	1038.57	1141.49	1699.93	1621.13	1643.97	1554.05	1457.75	1709.31	1848.46	1177.42	1318.57	1329.65	1348.49	1853.47	1618.13	1269.29	1532.66	-0.271617	0.0258297	0.995367	HINT1	7	23271324	23278556	+	1162	protein_coding	histidine triad nucleotide binding protein 1 [Source:VGNC Symbol;Acc:VGNC:29854]	HIT	982	1357	797	1506	1099	1033	855	722	743	1431	1508	3012
ENSBTAG00000051134	7.5364	47.9528	28.3143	10.9504	11.8185	2.88304	71.2776	6.93157	6.98903	695.585	254.765	22.6055	1117.02	92.9133	6.23454	14.0019	6.36522	2.37622	20.9963	17.4414	1316.54	147.049	2276.41	97.3007	456.122	-2.22794	0.0259425	0.995367	VPREB3	17	71220220	71222109	-	1200	protein_coding	V-set pre-B cell surrogate light chain 3 [Source:NCBI gene;Acc:615795]	V-set	6	46	19	11	10	3	48	6	5	872	226	42
ENSBTAG00000050633	0	0	1.49022	0	4.7274	0	0	0	0	15.9538	3.38183	0	40.5343	8.24231	0	0.538536	0	0	0	0	168.295	23.045	61.6122	2.12944	27.4788	-3.67496	0.0259915	0.995367	PLA2G2F	2	132496038	132509464	-	5025	protein_coding	Bos taurus phospholipase A2 group IIF (PLA2G2F), mRNA. [Source:RefSeq mRNA;Acc:NM_001102522]	-	0	0	1	0	4	0	0	0	0	20	3	0
ENSBTAG00000020674	226.092	320.032	190.749	136.382	209.188	54.7778	242.047	93.5762	153.759	1696.69	289.71	449.956	930.296	394.881	141.694	423.828	535.952	177.028	162.721	117.986	1489.09	353.356	3901.03	338.58	784.351	-1.21109	0.0260193	0.995367	LTB	23	27712125	27713962	+	696	protein_coding	lymphotoxin beta [Source:VGNC Symbol;Acc:VGNC:31068]	-	180	307	128	137	177	57	163	81	110	2127	257	836
ENSBTAG00000054826	0	1.04245	0	0.99549	3.54555	0	0	3.46578	4.19342	0.79769	0	0.538225	1.99349	3.7465	2.26711	9.15511	2.54609	2.37622	1.04981	8.20772	15.9774	0	0	1.21488	4.30177	-1.86288	0.0261061	0.995367	-	10	59949325	59951943	-	2619	protein_coding	-	RVT_1	0	1	0	1	3	0	0	3	3	1	0	1
ENSBTAG00000030930	214.787	247.061	189.259	153.305	192.642	167.216	491.518	234.518	167.737	1798.79	737.239	395.057	2153.63	323.698	189.303	179.332	210.052	235.246	246.706	196.985	2327.37	691.349	3763.75	415.761	956.13	-1.20094	0.0261095	0.995367	HMCES	22	59150394	59165062	+	1954	protein_coding	5-hydroxymethylcytosine binding, ES cell specific [Source:VGNC Symbol;Acc:VGNC:29871]	-	171	237	127	154	163	174	331	203	120	2255	654	734
ENSBTAG00000009907	105.51	184.514	17.8827	19.9098	59.0925	9.61014	347.478	9.24209	23.7627	66.2082	16.9092	60.2812	21.2639	5.2451	1755.87	72.1638	16.5496	318.413	176.369	313.945	61.7792	47.1873	14.0519	76.7	254.804	-1.73376	0.0261203	0.995367	MAPK4	24	50107770	50281083	+	5275	protein_coding	mitogen-activated protein kinase 4 [Source:VGNC Symbol;Acc:VGNC:31220]	Pkinase	84	177	12	20	50	10	234	8	17	83	15	112
ENSBTAG00000005280	129.375	238.721	393.419	539.555	295.463	253.708	494.488	137.476	191.499	538.44	483.602	318.091	724.302	454.076	795.188	503.531	330.991	235.246	269.802	153.895	668.919	477.36	1376.01	334.487	544.483	-0.703036	0.026125	0.995367	ADA	13	73028616	73052210	-	2010	protein_coding	Bos taurus adenosine deaminase (ADA), mRNA. [Source:RefSeq mRNA;Acc:NM_173887]	-	103	229	264	542	250	264	333	119	137	675	429	591
ENSBTAG00000012048	292.664	482.655	374.046	381.273	384.101	355.575	378.662	351.199	388.59	686.013	438.511	502.702	396.705	532.753	426.216	484.144	483.757	439.601	513.359	394.997	695.548	567.345	1086.32	417.999	547.34	-0.386615	0.0261294	0.995367	CARM1	7	15319706	15362293	+	2444	protein_coding	coactivator associated arginine methyltransferase 1 [Source:VGNC Symbol;Acc:VGNC:26767]	-	233	463	251	383	325	370	255	304	278	860	389	934
ENSBTAG00000001119	18.841	40.6556	14.9022	8.95941	18.9096	15.3762	28.214	16.1737	19.5693	32.7053	15.7819	26.9113	25.9154	11.2395	48.7428	13.4634	19.0957	30.8908	35.6937	40.0126	53.2579	40.603	60.5313	21.4166	34.4951	-0.674941	0.0261909	0.995367	ANKRD13B	19	20847902	20864213	+	2428	protein_coding	ankyrin repeat domain 13B [Source:VGNC Symbol;Acc:VGNC:25913]	-	15	39	10	9	16	16	19	14	14	41	14	50
ENSBTAG00000036395	0	0	0	0	0	0	0	0	0	0	0	0	0	0	0	1.07707	0	0	0	0	39.4109	4.38951	7.56641	0	4.76762	-4.57944	0.0262921	0.995367	bta-mir-429	16	51321445	51321528	-	84	miRNA	bta-mir-429 [Source:miRBase;Acc:MI0009829]	-	0	0	0	0	0	0	0	0	0	0	0	0
ENSBTAG00000010378	293.92	344.009	327.849	365.345	275.371	290.226	479.639	257.623	349.451	482.602	545.602	409.051	479.767	364.16	341.199	452.37	370.456	382.571	413.627	346.776	756.262	667.206	779.34	368.391	486.703	-0.400665	0.0264095	0.995367	PEF1	2	122077521	122095612	+	1695	protein_coding	Bos taurus penta-EF-hand domain containing 1 (PEF1), mRNA. [Source:RefSeq mRNA;Acc:NM_001097992]	-	234	330	220	367	233	302	323	223	250	605	484	760
ENSBTAG00000026497	46.4745	50.0377	29.8045	19.9098	42.5466	25.9474	8.9097	24.2605	30.7517	187.457	10.1455	51.6696	114.958	47.9552	28.9056	61.9316	43.2835	38.0195	44.0922	25.6491	217.292	43.8951	361.026	43.9929	93.3644	-1.07821	0.0264546	0.995367	A4GALT	5	113536014	113537081	-	1068	protein_coding	alpha 1,4-galactosyltransferase [Source:VGNC Symbol;Acc:VGNC:49133]	Gly_transf_sug	37	48	20	20	36	27	6	21	22	235	9	96
ENSBTAG00000051137	0	0	0	0	1.18185	0	0	2.31052	0	0	0	0	0.664497	0	0	0	5.09218	0	1.04981	1.02597	8.52127	0	20.5374	0.291031	3.35374	-3.32265	0.0264699	0.995367	-	4	26624419	26746600	+	2100	lncRNA	-	-	0	0	0	0	1	0	0	2	0	0	0	0
ENSBTAG00000011400	415.758	416.98	615.463	312.584	418.375	382.484	598.435	425.136	423.535	828.799	723.712	812.72	718.321	443.586	375.773	710.868	558.866	520.392	732.77	360.114	1450.75	1276.25	1527.33	531.165	788.638	-0.569328	0.0264809	0.995367	DBN1	7	38954347	38995645	-	7185	protein_coding	Bos taurus PDZ and LIM domain 7 (PDLIM7), transcript variant 1, mRNA. [Source:RefSeq mRNA;Acc:NM_001017947]	Cofilin_ADF	331	400	413	314	354	398	403	368	303	1039	642	1510
ENSBTAG00000050566	27.6335	14.5943	13.412	39.8196	30.7281	11.5322	0	9.24209	8.38683	0	3.38183	9.14983	27.2444	65.9384	26.6385	39.8517	20.3687	20.1979	33.5941	26.6751	22.3683	42.7978	4.32366	13.99	29.9999	-1.10488	0.0266872	0.995367	-	NKLS02000591.1	54327	58176	+	1137	protein_coding	-	-	22	14	9	40	26	12	0	8	6	0	3	17
ENSBTAG00000030885	1.25607	0	8.94135	0	2.3637	3.84406	0	0	0	0	9.01822	2.69113	0	5.9944	3.40066	1.07707	0	0	18.8967	1.02597	23.4335	43.8951	23.7802	2.34288	11.0458	-2.24279	0.0267234	0.995367	SSC5D	18	61999364	62021041	-	4978	protein_coding	scavenger receptor cysteine rich family member with 5 domains [Source:VGNC Symbol;Acc:VGNC:35310]	SRCR	1	0	6	0	2	4	0	0	0	0	8	5
ENSBTAG00000019993	0	1.04245	0	0.99549	3.54555	1.92203	0	1.15526	0	0	0	5.92048	3.32248	10.4902	0.566777	3.76975	3.81913	0	4.19926	1.02597	0	19.7528	10.8092	1.2151	5.2505	-1.99262	0.0267382	0.995367	APLN	X	13690934	13697181	-	673	protein_coding	apelin [Source:VGNC Symbol;Acc:VGNC:26017]	-	0	1	0	1	3	2	0	1	0	0	0	11
ENSBTAG00000053343	5.02427	5.21226	0	3.98196	2.3637	3.84406	0	1.15526	0	0	0	1.61468	6.64497	11.2395	7.93487	11.8478	7.63826	1.18811	0	3.0779	8.52127	0	7.56641	1.93301	5.96901	-1.62038	0.0269386	0.995367	-	3	12247672	12253817	-	2088	lncRNA	-	-	4	5	0	4	2	4	0	1	0	0	0	3
ENSBTAG00000019070	76.6201	64.632	55.1383	385.255	33.0918	261.396	253.926	135.166	22.3649	413.203	219.819	156.085	1006.71	182.829	168.333	18.3102	75.1096	1684.74	158.522	49.2463	231.139	197.528	701.514	173.058	406.726	-1.23173	0.0270152	0.995367	PMP22	19	32755609	32781362	-	1811	protein_coding	Bos taurus peripheral myelin protein 22 (PMP22), mRNA. [Source:RefSeq mRNA;Acc:NM_001101156]	-	61	62	37	387	28	272	171	117	16	518	195	290
ENSBTAG00000004418	0	0	0	0	0	1.92203	0	0	0	0	0	0	7.30947	0	0	0	0	0	3.14944	7.18176	14.9122	6.58427	109.173	0.160169	13.4827	-3.67357	0.0270176	0.995367	PLA2G2E	2	132788953	132793411	+	1543	protein_coding	phospholipase A2 group IIE [Source:VGNC Symbol;Acc:VGNC:32957]	-	0	0	0	0	0	2	0	0	0	0	0	0
ENSBTAG00000013168	253.726	203.278	171.376	176.202	248.189	111.478	285.11	176.755	152.361	421.18	306.619	226.593	576.783	354.419	183.636	299.965	309.35	158.019	248.806	149.791	351.502	514.671	511.273	227.739	332.565	-0.545696	0.0270842	0.995367	RPA3	4	15692488	15695690	-	675	protein_coding	Bos taurus replication protein A3 (RPA3), mRNA. [Source:RefSeq mRNA;Acc:NM_001034427]	-	202	195	115	177	210	116	192	153	109	528	272	421
ENSBTAG00000046869	1209.59	1267.62	1248.81	1362.83	1162.94	1209.92	1138.96	1166.81	1146.2	973.181	1586.08	1930.61	1509.74	1377.96	1308.69	1844.49	1870.1	1353.26	1084.46	1142.93	1892.79	1810.67	2239.66	1283.63	1584.98	-0.303506	0.0273394	0.995367	RNH1	29	50793909	50805209	+	2634	protein_coding	ribonuclease/angiogenin inhibitor 1 [Source:NCBI gene;Acc:517087]	-	963	1216	838	1369	984	1259	767	1010	820	1220	1407	3587
ENSBTAG00000017195	121.839	142.816	135.61	142.355	150.095	112.439	187.104	131.7	83.8683	143.584	87.9276	140.477	228.587	144.615	102.02	143.789	174.407	165.147	213.112	129.272	259.899	138.27	165.38	131.651	169.5	-0.362443	0.0274109	0.995367	FANCC	8	81630504	81880309	-	2680	protein_coding	FA complementation group C [Source:VGNC Symbol;Acc:VGNC:28854]	-	97	137	91	143	127	117	126	114	60	180	78	261
ENSBTAG00000011411	452.184	315.863	275.692	339.462	313.19	210.462	482.609	278.418	412.353	681.227	554.62	451.033	1176.16	482.55	357.636	472.835	374.275	466.927	271.902	207.245	1180.2	411.517	1465.72	397.259	624.269	-0.651813	0.0276309	0.995367	SIT1	8	59827546	59829096	-	1168	protein_coding	Bos taurus signaling threshold regulating transmembrane adaptor 1 (SIT1), mRNA. [Source:RefSeq mRNA;Acc:NM_001206418]	-	360	303	185	341	265	219	325	241	295	854	492	838
ENSBTAG00000031806	131.887	146.986	141.571	109.504	135.913	143.191	102.462	108.595	134.189	96.5204	215.31	138.324	147.518	146.863	136.026	189.565	146.4	147.326	128.077	120.038	227.944	251.3	257.258	133.704	172.574	-0.366778	0.0276409	0.995367	ZNF48	25	26575277	26579631	+	2869	protein_coding	Bos taurus zinc finger protein 48 (ZNF48), mRNA. [Source:RefSeq mRNA;Acc:NM_001101958]	zf-C2H2	105	141	95	110	115	149	69	94	96	121	191	257
ENSBTAG00000053792	15.0728	21.8915	14.9022	12.9414	13.0004	3.84406	0	6.93157	6.98903	23.9307	0	5.38225	25.9154	8.99161	11.3355	23.157	19.0957	8.31677	9.44833	10.2597	35.1502	27.4345	61.6122	10.4072	21.8834	-1.06307	0.0276905	0.995367	HIST1H2AG	23	31766348	31766740	+	393	protein_coding	histone cluster 1, H2am [Source:NCBI gene;Acc:618824]	Histone	12	21	10	13	11	4	0	6	5	30	0	10
ENSBTAG00000004328	79.1322	78.1838	81.9624	76.6527	91.0025	70.154	71.2776	50.8315	40.5364	141.191	54.1093	100.648	100.339	86.1696	62.9122	93.1667	104.39	86.732	62.9888	53.3502	199.185	115.225	389.13	77.9735	123.053	-0.652274	0.0277446	0.995367	CHST10	11	5501359	5522717	-	3331	protein_coding	carbohydrate sulfotransferase 10 [Source:VGNC Symbol;Acc:VGNC:27338]	-	63	75	55	77	77	73	48	44	29	177	48	187
ENSBTAG00000027357	7.5364	3.12735	0	1.99098	0	0	1.48495	1.15526	4.19342	0	0	0	7.30947	2.9972	1.13355	0.538536	17.8226	0	2.09963	1.02597	13.8471	0	30.2656	1.62403	7.00361	-2.13789	0.0277745	0.995367	FGF22	7	43258842	43262337	+	1458	protein_coding	fibroblast growth factor 22 [Source:VGNC Symbol;Acc:VGNC:52233]	-	6	3	0	2	0	0	1	1	3	0	0	0
ENSBTAG00000006743	231.116	249.146	333.81	328.512	296.644	242.176	357.873	360.441	262.787	405.226	267.165	245.431	498.373	356.667	276.587	269.807	294.073	264.948	525.957	387.815	397.304	457.607	372.916	298.361	372.914	-0.321842	0.0277848	0.995367	RBBP8	24	33499444	33582080	-	4866	protein_coding	RB binding protein 8, endonuclease [Source:VGNC Symbol;Acc:VGNC:33773]	-	184	239	224	330	251	252	241	312	188	508	237	456
ENSBTAG00000051907	1730.86	2287.14	1591.56	1703.28	1344.95	1266.62	1251.81	945.004	1210.5	1278.7	2022.34	2453.77	1737.66	1768.35	2069.87	2853.7	2417.51	1475.63	1190.49	1232.18	2651.18	2359.36	4257.73	1590.54	2183.06	-0.456552	0.0277967	0.995367	CYBA	18	13883779	13893147	-	3115	protein_coding	cytochrome b-245 alpha chain [Source:NCBI gene;Acc:281111]	-	1378	2194	1068	1711	1138	1318	843	818	866	1603	1794	4559
ENSBTAG00000052953	1386.7	1215.5	1704.82	916.846	1036.48	1300.25	2016.56	712.796	932.336	1238.81	1914.12	1693.26	1733.01	1383.21	1165.29	2271.54	1531.47	1255.83	1353.21	981.849	3529.93	2492.15	3043.86	1339.04	1885.58	-0.493791	0.0279997	0.995367	-	18	54982135	54982669	-	534	pseudogene	-	-	1104	1166	1144	921	877	1353	1358	617	667	1553	1698	3146
ENSBTAG00000051534	12.5607	7.29716	7.45112	5.97294	8.27295	2.88304	1.48495	4.62104	4.19342	1.59538	1.12728	7.53515	7.97396	1.4986	9.06843	5.9239	5.09218	5.94055	10.4981	10.2597	25.5638	5.48689	41.0748	5.41626	11.671	-1.09694	0.028199	0.995367	GNMT	23	16571910	16575153	+	888	protein_coding	glycine N-methyltransferase [Source:NCBI gene;Acc:538212]	-	10	7	5	6	7	3	1	4	3	2	1	14
ENSBTAG00000023377	66.5716	102.16	52.1579	36.8331	99.2754	31.7135	13.3645	36.9684	58.7078	87.7458	113.855	157.162	98.3456	159.601	66.3129	120.632	151.492	30.8908	99.7323	61.5579	144.862	177.775	198.889	71.3763	119.099	-0.73196	0.0282129	0.995367	SH3BP5	1	152286347	152366452	-	1356	protein_coding	SH3 domain binding protein 5 [Source:VGNC Symbol;Acc:VGNC:34568]	-	53	98	35	37	84	33	9	32	42	110	101	292
ENSBTAG00000049030	2.51213	2.0849	1.49022	0	1.18185	0	7.42475	5.77631	8.38683	12.763	0	11.3027	10.632	5.2451	7.3681	12.3863	14.0035	4.75244	6.29888	6.15579	20.238	5.48689	25.942	4.41023	10.7735	-1.25189	0.0284481	0.995367	-	11	104152769	104157310	-	875	lncRNA	-	-	2	2	1	0	1	0	5	5	6	16	0	21
ENSBTAG00000003829	0	2.0849	2.98045	0	0	0	8.9097	0	1.39781	0	3.38183	0	0.664497	0	3.40066	3.23122	3.81913	3.56433	7.3487	4.10386	30.8896	15.3633	0	1.56289	6.58048	-2.14677	0.028534	0.995367	HPN	18	45782388	45802719	+	2108	protein_coding	hepsin [Source:VGNC Symbol;Acc:VGNC:29942]	Trypsin	0	2	2	0	0	0	6	0	1	0	3	0
ENSBTAG00000000448	35.1699	41.698	78.9819	101.54	78.0021	47.0897	54.9431	99.3525	26.5583	77.3759	31.5638	31.2171	53.8243	39.7129	154.163	45.237	123.485	36.8314	108.131	134.401	101.19	68.0375	155.652	58.6244	92.7878	-0.661557	0.0285398	0.995367	BDH1	1	71964668	72000537	-	1916	protein_coding	Bos taurus 3-hydroxybutyrate dehydrogenase 1 (BDH1), mRNA. [Source:RefSeq mRNA;Acc:NM_001034600]	adh_short	28	40	53	102	66	49	37	86	19	97	28	58
ENSBTAG00000020699	57.7791	146.986	90.9037	54.7519	56.7288	34.5965	40.0936	28.8815	58.7078	183.469	170.219	205.064	99.0101	102.654	65.7461	156.175	152.765	33.2671	226.76	65.6618	317.417	425.783	246.449	94.015	171.972	-0.86628	0.0286196	0.995367	TSPAN11	5	106485063	106549798	+	5157	protein_coding	tetraspanin 11 [Source:VGNC Symbol;Acc:VGNC:36426]	Tetraspannin	46	141	61	55	48	36	27	25	42	230	151	381
ENSBTAG00000019822	20.0971	27.1037	34.2752	1.99098	8.27295	2.88304	4.45485	11.5526	16.7737	106.89	89.0549	94.1894	49.1728	26.2255	17.0033	30.6966	31.8261	8.31677	85.0349	23.5972	361.089	136.075	216.183	34.7949	89.5654	-1.35635	0.0286779	0.995367	TPPP3	18	34997818	35005559	-	1766	protein_coding	tubulin polymerization promoting protein family member 3 [Source:VGNC Symbol;Acc:VGNC:36260]	p25-alpha	16	26	23	2	7	3	3	10	12	134	79	175
ENSBTAG00000018284	13.8167	17.7217	8.94135	29.8647	18.9096	18.2593	0	19.6394	5.59122	3.98845	0	11.3027	2.65799	8.99161	15.8697	13.4634	31.8261	32.079	43.0424	18.4674	36.2154	36.2135	51.884	12.3363	26.4282	-1.08297	0.0287301	0.995367	KBTBD11	27	1429185	1431110	+	1926	protein_coding	kelch repeat and BTB domain containing 11 [Source:VGNC Symbol;Acc:VGNC:30412]	BTB	11	17	6	30	16	19	0	17	4	5	0	21
ENSBTAG00000014646	368.028	226.212	199.69	133.396	184.369	174.905	313.324	114.371	187.306	126.035	613.239	442.959	206.659	232.283	231.812	413.057	369.183	203.167	200.514	247.258	1249.43	704.517	700.434	256.986	432.574	-0.750458	0.0288434	0.995367	MZT2B	17	72399346	72403587	-	814	protein_coding	Bos taurus mitotic spindle organizing protein 2B (MZT2B), mRNA. [Source:RefSeq mRNA;Acc:NM_001099204]	-	293	217	134	134	156	182	211	99	134	158	544	823
ENSBTAG00000005010	118.07	130.306	131.14	148.328	150.095	162.411	95.0368	129.389	116.018	173.896	246.874	179.767	324.275	153.607	164.932	184.718	156.584	125.94	172.17	125.168	241.791	223.865	298.333	148.444	197.398	-0.408418	0.0291024	0.995367	MXD3	7	38779127	38784017	-	1613	protein_coding	MAX dimerization protein 3 [Source:VGNC Symbol;Acc:VGNC:55224]	HLH	94	125	88	149	127	169	64	112	83	218	219	334
ENSBTAG00000040116	1921.78	1489.66	1871.72	1186.62	1444.22	1079.22	2111.6	1194.54	1322.32	2101.91	2840.74	2359.04	2899.86	1871	1377.83	2845.09	1835.73	1584.94	1899.11	1230.13	3121.98	3722.31	4460.94	1743.62	2440.81	-0.485181	0.0291036	0.995367	H1FX	22	59173586	59174230	-	645	protein_coding	H1 histone family, member X [Source:NCBI gene;Acc:511901]	-	1530	1429	1256	1192	1222	1123	1422	1034	946	2635	2520	4383
ENSBTAG00000051077	0	2.0849	0	0	1.18185	0	0	1.15526	0	0	0	0	3.32248	0	2.26711	2.69268	3.81913	3.56433	2.09963	7.18176	0	0	0	0.368501	2.26792	-2.52088	0.0291209	0.995367	-	X	79601069	79606262	-	279	protein_coding	-	-	0	2	0	0	1	0	0	1	0	0	0	0
ENSBTAG00000054178	95.4611	54.2075	92.3939	71.6753	63.8199	51.8948	90.5819	68.1604	50.321	74.1851	82.2912	64.0488	93.0296	101.156	66.8796	93.7053	67.4713	67.7222	110.23	62.5839	126.754	80.1086	161.056	71.5867	93.6997	-0.392417	0.0291779	0.995367	-	4	54172627	54173103	+	477	protein_coding	ubiquitin conjugating enzyme E2 I [Source:NCBI gene;Acc:515573]	UQ_con	76	52	62	72	54	54	61	59	36	93	73	119
ENSBTAG00000054868	139.423	183.471	134.12	105.522	157.186	87.4523	160.375	136.321	114.62	189.052	120.619	236.819	235.896	155.855	126.958	226.724	217.691	196.038	162.721	110.804	316.352	158.023	256.177	147.082	196.658	-0.414635	0.0291815	0.995367	LAGE3	X	37534819	37536074	-	772	protein_coding	L antigen family member 3 [Source:NCBI gene;Acc:782436]	-	111	176	90	106	133	91	108	118	82	237	107	440
ENSBTAG00000017040	479.818	423.235	512.637	469.871	282.462	160.489	466.274	295.747	458.48	1428.66	341.565	418.739	1259.89	434.594	412.047	519.687	463.388	503.758	424.125	313.945	1733.01	536.618	2381.26	478.165	816.575	-0.771592	0.0293481	0.995367	LY6E	14	1422652	1426356	-	1194	protein_coding	Bos taurus lymphocyte antigen 6 family member E (LY6E), mRNA. [Source:RefSeq mRNA;Acc:NM_001046070]	-	382	406	344	472	239	167	314	256	328	1791	303	778
ENSBTAG00000053406	231.116	198.066	162.435	170.229	156.004	158.567	249.472	151.339	104.835	126.035	104.837	221.749	192.704	152.857	196.671	333.892	291.527	144.949	176.369	153.895	281.202	319.337	238.882	169.557	225.662	-0.412173	0.0293605	0.995367	FMC1	4	102878437	102882754	+	441	protein_coding	Bos taurus formation of mitochondrial complex V assembly factor 1 homolog (FMC1), mRNA. [Source:RefSeq mRNA;Acc:NM_001076997]	-	184	190	109	171	132	165	168	131	75	158	93	412
ENSBTAG00000005644	1.25607	0	2.98045	4.97745	0	0	0	0	0	0	0	9.14983	5.98047	0	0.566777	10.2322	0	0	7.3487	0	37.2805	19.7528	24.8611	1.53032	9.63841	-2.59511	0.0294329	0.995367	GALNT9	17	44853887	44968139	+	2890	protein_coding	Bos taurus polypeptide N-acetylgalactosaminyltransferase 9 (GALNT9), mRNA. [Source:RefSeq mRNA;Acc:NM_001083641]	Glycos_transf_2	1	0	2	5	0	0	0	0	0	0	0	17
ENSBTAG00000009372	184.642	208.49	166.905	239.913	195.005	197.969	164.829	210.258	157.952	167.515	142.037	270.727	275.766	201.562	224.444	239.649	229.148	207.919	223.61	221.608	213.032	341.285	189.16	192.187	233.38	-0.274982	0.0295474	0.995367	TTC5	10	26806108	26822454	+	1846	protein_coding	Bos taurus tetratricopeptide repeat domain 5 (TTC5), mRNA. [Source:RefSeq mRNA;Acc:NM_001075464]	-	147	200	112	241	165	206	111	182	113	210	126	503
ENSBTAG00000001394	1619.07	1389.59	1043.16	1490.25	1368.58	959.092	1002.34	1064	1093.08	1285.88	2033.61	1491.96	1517.71	1482.87	1593.21	1562.83	1493.28	1334.25	1321.72	1352.22	1913.02	2182.69	2130.49	1320.05	1625.84	-0.300093	0.0295523	0.995367	TMED9	7	39117501	39121521	+	1460	protein_coding	Bos taurus transmembrane emp24 protein transport domain containing 9 (TMED9), mRNA. [Source:RefSeq mRNA;Acc:NM_001034812]	-	1289	1333	700	1497	1158	998	675	921	782	1612	1804	2772
ENSBTAG00000031217	11.3046	12.5094	10.4316	9.9549	9.4548	6.7271	23.7592	13.8631	4.19342	55.8383	10.1455	4.84403	90.3716	6.7437	5.66777	5.38536	26.7339	2.37622	3.14944	12.3116	70.3004	0	224.831	14.4188	40.7155	-1.49293	0.0297392	0.995367	MYL6B	5	57165321	57168025	-	750	protein_coding	myosin light chain 6B [Source:VGNC Symbol;Acc:VGNC:31803]	-	9	12	7	10	8	7	16	12	3	70	9	9
ENSBTAG00000019095	5.02427	11.467	14.9022	18.9143	11.8185	11.5322	57.913	5.77631	6.98903	27.1214	148.801	44.1345	53.8243	36.7157	7.93487	29.6195	30.5531	4.75244	64.0387	12.3116	439.91	95.4719	73.5023	30.3661	77.1486	-1.3428	0.0297802	0.995367	CCR10	19	42736941	42738908	-	1098	protein_coding	Bos taurus C-C motif chemokine receptor 10 (CCR10), mRNA. [Source:RefSeq mRNA;Acc:NM_001194964]	7tm_1	4	11	10	19	10	12	39	5	5	34	132	82
ENSBTAG00000004604	410.734	282.504	268.24	239.913	260.007	195.086	250.956	174.444	220.853	279.989	503.893	461.797	297.03	320.701	313.994	410.364	488.849	395.64	250.906	293.426	352.567	633.187	711.243	295.702	406.173	-0.455789	0.0299357	0.995367	CCDC124	7	5230990	5241638	-	1309	protein_coding	Bos taurus coiled-coil domain containing 124 (CCDC124), mRNA. [Source:RefSeq mRNA;Acc:NM_001038523]	-	327	271	180	241	220	203	169	151	158	351	447	858
ENSBTAG00000006541	17.5849	12.5094	11.9218	2.98647	23.637	14.4152	0	17.3289	16.7737	15.1561	6.76366	5.92048	9.30296	15.7353	9.06843	33.9278	17.8226	3.56433	24.1457	20.5193	39.4109	29.6292	46.4794	12.0831	22.6914	-0.909514	0.0300064	0.995367	ATP2A1	25	25929240	25946430	-	3347	protein_coding	Bos taurus ATPase sarcoplasmic/endoplasmic reticulum Ca2+ transporting 1 (ATP2A1), mRNA. [Source:RefSeq mRNA;Acc:NM_001075767]	E1-E2_ATPase	14	12	8	3	20	15	0	15	12	19	6	11
ENSBTAG00000013117	0	2.0849	0	0	1.18185	2.88304	0	2.31052	0	0	0	0	5.98047	1.4986	0	0	0	0	6.29888	1.02597	0	23.045	17.2947	0.705027	5.01305	-2.80334	0.0302032	0.995367	CACNA2D3	22	45924535	46818511	-	3913	protein_coding	Bos taurus calcium voltage-gated channel auxiliary subunit alpha2delta 3 (CACNA2D3), mRNA. [Source:RefSeq mRNA;Acc:NM_001206751]	-	0	2	0	0	1	3	0	2	0	0	0	0
ENSBTAG00000024605	1345.25	1224.88	876.252	1117.94	882.842	705.385	1376.55	977.351	1150.39	863.898	1790.12	1354.17	1710.42	1736.13	1181.16	1262.87	1414.35	1391.28	1081.31	1203.46	1279.25	1393.67	2068.87	1138.75	1429.34	-0.327927	0.0303939	0.995367	DYNLL1	17	62791053	62793922	+	1107	protein_coding	dynein light chain 1, cytoplasmic-like [Source:NCBI gene;Acc:101902172]	-	1071	1175	588	1123	747	734	927	846	823	1083	1588	2516
ENSBTAG00000006646	777.506	793.305	774.917	641.095	611.017	433.417	1397.34	553.37	577.294	1637.66	1279.46	798.726	2071.9	1055.02	710.171	878.891	691.263	705.737	972.128	792.045	2150.55	1276.25	2982.25	856.258	1298.75	-0.600903	0.0304261	0.995367	PRMT1	18	56079592	56089648	+	3673	protein_coding	protein arginine methyltransferase 1 [Source:VGNC Symbol;Acc:VGNC:52239]	-	619	761	520	644	517	451	941	479	413	2053	1135	1484
ENSBTAG00000016506	173.337	333.584	274.201	189.143	160.732	130.698	196.013	212.568	185.908	168.312	125.128	243.816	199.349	192.57	1211.77	147.559	252.063	294.651	181.618	114.908	344.046	242.521	299.414	199.453	316.406	-0.667161	0.0304525	0.995367	ST3GAL4	29	29698724	29750191	+	2836	protein_coding	ST3 beta-galactoside alpha-2,3-sialyltransferase 4 [Source:VGNC Symbol;Acc:VGNC:35333]	Glyco_transf_29	138	320	184	190	136	136	132	184	133	211	111	453
ENSBTAG00000003161	232.372	192.853	190.749	205.071	163.095	164.333	236.107	157.116	134.189	181.076	215.31	219.596	260.483	215.799	133.192	199.258	224.056	203.167	216.262	211.349	389.848	222.768	466.956	190.989	249.376	-0.382405	0.0304687	0.995367	YBEY	1	145972840	145977560	+	1335	protein_coding	ybeY metalloendoribonuclease [Source:VGNC Symbol;Acc:VGNC:54568]	-	185	185	128	206	138	171	159	136	96	227	191	408
ENSBTAG00000007964	3089.93	3225.34	2964.06	3733.09	2618.98	2296.82	3654.46	2622.44	2858.51	3573.65	4141.62	3317.08	5272.12	3899.36	3765.1	3450.94	3662.55	3452.65	2500.66	2952.73	4471.53	3599.4	5922.34	3174.67	3904.49	-0.298528	0.0305104	0.995367	ARPC4	22	16912813	16923222	-	2202	protein_coding	actin related protein 2/3 complex subunit 4 [Source:NCBI gene;Acc:539459]	-	2460	3094	1989	3750	2216	2390	2461	2270	2045	4480	3674	6163
ENSBTAG00000006971	738.567	658.829	569.266	565.438	607.471	674.632	524.187	635.394	549.337	650.915	714.694	686.237	778.79	549.237	682.399	644.628	763.826	847.122	536.455	642.254	1003.38	781.334	1100.37	631.247	757.254	-0.260716	0.0307251	0.995367	BRD9	20	71390369	71408924	+	2531	protein_coding	bromodomain containing 9 [Source:VGNC Symbol;Acc:VGNC:26561]	Bromodomain	588	632	382	568	514	702	353	550	393	816	634	1275
ENSBTAG00000015546	262.518	192.853	102.826	117.468	157.186	92.2574	161.86	122.458	159.35	133.214	188.255	189.455	263.805	152.857	162.665	224.57	217.691	129.504	195.265	174.414	165.1	372.011	239.963	156.642	208.895	-0.414861	0.0307803	0.995367	RIOX2	1	42194819	42230806	-	2112	protein_coding	ribosomal oxygenase 2 [Source:VGNC Symbol;Acc:VGNC:33980]	Cupin_4	209	185	69	118	133	96	109	106	114	167	167	352
ENSBTAG00000002401	0	3.12735	1.49022	0.99549	0	1.92203	0	1.15526	0	0	0	0	0.664497	2.9972	0	4.30829	3.81913	0	6.29888	6.15579	17.0425	0	0	0.724196	3.7533	-2.36948	0.0308418	0.995367	NPFF	5	26517673	26518582	+	441	protein_coding	Bos taurus neuropeptide FF-amide peptide precursor (NPFF), mRNA. [Source:RefSeq mRNA;Acc:NM_174123]	-	0	3	1	1	0	2	0	1	0	0	0	0
ENSBTAG00000034529	2179.28	1777.38	2248.75	2288.63	2085.97	1689.46	1415.16	1301.98	2047.78	1709.45	4471.91	2703.51	2186.2	2530.39	2475.68	3176.29	2082.7	1986.52	2692.77	2402.81	3446.85	3715.72	5336.48	2159.94	2912.04	-0.430912	0.0308614	0.995367	HMGA1	23	8313843	8322713	+	2276	protein_coding	Bos taurus high mobility group AT-hook 1 (HMGA1), mRNA. [Source:RefSeq mRNA;Acc:NM_001076523]	-	1735	1705	1509	2299	1765	1758	953	1127	1465	2143	3967	5023
ENSBTAG00000014319	2.51213	11.467	7.45112	0.99549	5.90925	0.961014	0	8.08683	2.79561	0	0	9.68805	2.65799	2.2479	7.93487	7.00097	15.2765	2.37622	8.39851	4.10386	24.4986	36.2135	10.8092	4.15554	11.0471	-1.38558	0.0310778	0.995367	DNM3	16	39259084	39909380	+	3094	protein_coding	Bos taurus dynamin 3 (DNM3), mRNA. [Source:RefSeq mRNA;Acc:NM_001243284]	PH	2	11	5	1	5	1	0	7	2	0	0	18
ENSBTAG00000032152	0	7.29716	5.9609	6.96843	13.0004	0.961014	0	4.62104	1.39781	27.1214	21.4183	6.4587	13.2899	2.2479	3.40066	12.3863	19.0957	0	11.548	1.02597	123.558	25.2397	59.4504	7.93376	24.6584	-1.62026	0.0311447	0.995367	TMPRSS6	5	75494237	75529894	-	2976	protein_coding	transmembrane serine protease 6 [Source:VGNC Symbol;Acc:VGNC:36144]	Trypsin	0	7	4	7	11	1	0	4	1	34	19	12
ENSBTAG00000002209	1120.41	1068.51	974.607	1117.94	1118.03	902.392	919.184	912.656	942.121	895.008	1297.5	1242.22	1273.18	998.068	1333.06	1048.53	1231.03	1131.08	1136.95	1254.76	985.271	1311.37	1520.85	1042.55	1202.19	-0.204713	0.0311761	0.995367	JPT2	25	1289631	1302440	+	3215	protein_coding	Bos taurus Jupiter microtubule associated homolog 2 (JPT2), mRNA. [Source:RefSeq mRNA;Acc:NM_001081546]	-	892	1025	654	1123	946	939	619	790	674	1122	1151	2308
ENSBTAG00000016524	1761.01	1688.77	1827.02	1911.34	1570.68	1426.15	1538.41	1202.63	1418.77	1172.6	2875.68	2173.35	1628.02	1805.06	2068.73	2338.32	2103.07	1886.72	1610.41	1776.97	2344.41	2803.8	3799.42	1713.87	2196.81	-0.357931	0.0313001	0.995367	RALY	13	63374875	63464846	+	1326	protein_coding	Bos taurus RALY heterogeneous nuclear ribonucleoprotein (RALY), mRNA. [Source:RefSeq mRNA;Acc:NM_001014847]	RRM_1	1402	1620	1226	1920	1329	1484	1036	1041	1015	1470	2551	4038
ENSBTAG00000005155	32.6577	35.4433	31.2947	17.9188	27.1826	19.2203	0	34.6578	32.1495	39.0868	46.2184	45.7491	27.2444	23.9776	27.7721	52.7765	43.2835	30.8908	85.0349	32.8309	73.4959	47.1873	112.415	30.1316	50.6281	-0.737021	0.0313026	0.995367	ARL13B	1	38275588	38352554	+	1579	protein_coding	ADP ribosylation factor like GTPase 13B [Source:VGNC Symbol;Acc:VGNC:26138]	Arf	26	34	21	18	23	20	0	30	23	49	41	85
ENSBTAG00000019812	669.484	653.617	596.09	546.524	511.741	468.975	441.03	445.931	539.553	403.631	712.439	758.359	604.028	598.691	612.685	717.33	805.837	584.55	502.861	542.736	706.2	1028.24	1008.49	562.281	701.06	-0.317093	0.0313595	0.995367	MCRIP1	19	51050656	51058641	+	1852	protein_coding	Bos taurus MAPK regulated corepressor interacting protein 1 (MCRIP1), mRNA. [Source:RefSeq mRNA;Acc:NM_001109794]	-	533	627	400	549	433	488	297	386	386	506	632	1409
ENSBTAG00000019283	7.5364	7.29716	7.45112	0.99549	14.1822	5.76609	0	5.77631	12.5802	3.19076	0	8.07338	13.2899	7.493	9.06843	21.0029	26.7339	4.75244	19.9465	11.2856	20.238	10.9738	0	6.07076	13.1622	-1.11956	0.0314098	0.995367	FAM186B	5	30233506	30249541	+	2871	protein_coding	family with sequence similarity 186 member B [Source:VGNC Symbol;Acc:VGNC:28768]	-	6	7	5	1	12	6	0	5	9	4	0	15
ENSBTAG00000012562	183.386	219.957	177.337	280.728	205.642	210.462	90.5819	210.258	209.671	126.035	208.546	238.434	190.046	264.503	253.916	219.184	226.602	197.226	233.059	224.686	280.137	265.566	420.476	196.753	252.309	-0.355582	0.0314217	0.995367	RNF26	15	29916407	29917708	+	1302	protein_coding	ring finger protein 26 [Source:VGNC Symbol;Acc:VGNC:34061]	-	146	211	119	282	174	219	61	182	150	158	185	443
ENSBTAG00000003328	100.485	104.245	96.8646	103.531	108.73	84.5693	25.2441	61.2288	69.8903	73.3874	101.455	75.3515	102.333	87.6682	89.5507	133.557	86.567	125.94	118.629	80.0253	99.0597	116.322	202.131	83.7486	112.889	-0.427774	0.0315406	0.995367	-	22	55794950	55847377	-	2383	protein_coding	TAM41 mitochondrial translocator assembly and maintenance homolog [Source:NCBI gene;Acc:514330]	-	80	100	65	104	92	88	17	53	50	92	90	140
ENSBTAG00000010264	149.472	188.684	157.964	239.913	221.006	188.359	59.398	219.5	198.488	102.104	137.528	244.354	160.144	278.74	230.111	275.192	201.141	231.681	197.365	174.414	172.556	289.708	438.852	175.564	240.9	-0.454147	0.0316069	0.995367	FBXL18	25	38809820	38840353	+	6722	protein_coding	F-box and leucine rich repeat protein 18 [Source:VGNC Symbol;Acc:VGNC:52774]	F-box	119	181	106	241	187	196	40	190	142	128	122	454
ENSBTAG00000022044	967.172	1060.17	976.097	1056.21	945.48	936.989	1112.23	905.725	963.088	1178.19	1095.71	978.493	1431.33	1055.02	1171.53	1085.69	1124.1	1337.81	894.442	877.2	1392.16	1011.78	2099.14	1014.63	1225.47	-0.272112	0.031667	0.995367	RAB35	17	62472792	62491460	-	2805	protein_coding	Bos taurus RAB35, member RAS oncogene family (RAB35), mRNA. [Source:RefSeq mRNA;Acc:NM_001098127]	Ras	770	1017	655	1061	800	975	749	784	689	1477	972	1818
ENSBTAG00000012866	35.1699	54.2075	87.9233	6.96843	18.9096	8.64913	44.5485	16.1737	33.5473	11.1677	31.5638	55.9754	17.2769	14.2367	12.4691	280.039	143.854	3.56433	123.878	4.10386	88.4081	54.8689	110.253	33.7337	77.5411	-1.20406	0.0317311	0.995367	THBS4	10	11005591	11060139	+	3953	protein_coding	thrombospondin 4 [Source:VGNC Symbol;Acc:VGNC:35831]	TSP_C	28	52	59	7	16	9	30	14	24	14	28	104
ENSBTAG00000011207	67.8276	54.2075	132.63	21.9008	16.5459	12.4932	92.0669	18.4842	36.3429	145.977	302.11	442.959	19.9349	26.2255	28.3388	94.2438	152.765	4.75244	377.933	99.5186	1172.74	1268.57	473.441	111.962	338.042	-1.59253	0.0318597	0.995367	CNN1	7	15883405	15891295	+	1525	protein_coding	Bos taurus calponin 1 (CNN1), mRNA. [Source:RefSeq mRNA;Acc:NM_001046379]	CH	54	52	89	22	14	13	62	16	26	183	268	823
ENSBTAG00000012957	2412.9	2870.91	2654.09	3085.02	3289.09	2156.52	2753.1	2298.97	2590.13	3550.52	3375.07	2913.95	4180.35	2704.97	2670.65	2940.41	2928	3028.49	3718.44	2715.73	4251.05	3455.65	4852.23	2829.19	3404.18	-0.266661	0.0318908	0.995367	SERBP1	3	77922744	77937176	+	1788	protein_coding	Bos taurus SERPINE1 mRNA binding protein 1 (SERBP1), mRNA. [Source:RefSeq mRNA;Acc:NM_001046449]	-	1921	2754	1781	3099	2783	2244	1854	1990	1853	4451	2994	5414
ENSBTAG00000010135	347.931	396.131	375.537	390.232	313.19	267.162	276.201	264.555	388.59	310.301	486.984	392.904	415.975	467.564	252.216	450.755	418.831	450.293	390.531	274.959	520.862	647.453	557.753	350.81	440.654	-0.327576	0.0319827	0.995367	TMEM189	13	78152923	78178452	-	1817	protein_coding	Bos taurus transmembrane protein 189 (TMEM189), mRNA. [Source:RefSeq mRNA;Acc:NM_001100315]	-	277	380	252	392	265	278	186	229	278	389	432	730
ENSBTAG00000010151	0	0	0	0	0	0	0	0	0	30.3122	0	0	0	0	0	2.15414	0	0	0	9.23369	0	29.6292	5.40458	2.52602	4.22015	-4.40312	0.0319973	0.995367	CA5A	18	13345873	13368386	-	1386	protein_coding	Bos taurus carbonic anhydrase 5A (CA5A), mRNA. [Source:RefSeq mRNA;Acc:NM_001192409]	-	0	0	0	0	0	0	0	0	0	38	0	0
ENSBTAG00000010793	11.3046	18.7641	76.0015	13.9369	13.0004	2.88304	20.7893	6.93157	11.1824	339.816	146.546	78.0427	19.9349	17.9832	32.873	93.1667	64.9252	3.56433	244.607	65.6618	796.738	265.566	522.082	61.5998	193.373	-1.64768	0.0320653	0.995367	CCDC80	1	57364375	57478155	-	4666	protein_coding	Bos taurus coiled-coil domain containing 80 (CCDC80), mRNA. [Source:RefSeq mRNA;Acc:NM_001098982]	-	9	18	51	14	11	3	14	6	8	426	130	145
ENSBTAG00000014218	38.9381	72.9716	2.98045	25.8827	10.6367	15.3762	19.3043	18.4842	25.1605	37.4914	24.8001	44.6727	135.557	31.4706	19.8372	67.8555	84.0209	14.2573	28.345	25.6491	22.3683	49.382	91.8779	28.0582	51.8747	-0.879609	0.0320858	0.995367	DKK1	26	6846290	6849518	-	1965	protein_coding	dickkopf WNT signaling pathway inhibitor 1 [Source:VGNC Symbol;Acc:VGNC:28079]	-	31	70	2	26	9	16	13	16	18	47	22	83
ENSBTAG00000025130	1050.07	1218.63	523.069	762.545	628.745	494.922	408.361	650.412	683.527	379.7	382.147	1059.23	498.373	957.606	799.722	1385.65	1121.55	1114.45	1139.05	663.8	881.951	1073.24	767.45	686.779	945.713	-0.460945	0.0322808	0.995367	HIC1	19	23073729	23079162	+	2854	protein_coding	HIC ZBTB transcriptional repressor 1 [Source:VGNC Symbol;Acc:VGNC:29845]	BTB	836	1169	351	766	532	515	275	563	489	476	339	1968
ENSBTAG00000013273	223.58	173.047	269.731	151.314	228.097	198.93	282.14	155.96	303.324	190.648	284.074	227.131	400.692	310.21	263.551	388.284	314.442	238.81	229.909	254.439	243.921	154.73	326.437	223.998	284.13	-0.34805	0.0323936	0.995367	PIGL	19	33284684	33326707	-	1143	protein_coding	Bos taurus phosphatidylinositol glycan anchor biosynthesis class L (PIGL), mRNA. [Source:RefSeq mRNA;Acc:NM_001100311]	-	178	166	181	152	193	207	190	135	217	239	252	422
ENSBTAG00000003255	835.285	842.3	1388.89	1387.71	984.482	424.768	1036.49	779.801	588.476	1147.88	656.075	553.834	998.739	1480.62	1281.48	1818.1	1615.49	700.985	1025.67	575.567	1313.34	962.401	1679.74	885.499	1222.92	-0.466285	0.0324	0.995367	CD4	5	103631360	103654878	-	3767	protein_coding	Bos taurus CD4 molecule (CD4), mRNA. [Source:RefSeq mRNA;Acc:NM_001103225]	ig	665	808	932	1394	833	442	698	675	421	1439	582	1029
ENSBTAG00000001489	247.445	342.966	329.34	186.157	189.096	146.074	307.385	214.879	163.543	493.77	521.929	680.855	431.923	278.74	206.307	415.75	532.132	199.602	518.608	364.218	797.803	937.161	743.67	318.62	493.265	-0.628475	0.0324292	0.995367	TUBA1A	5	30656035	30660484	+	1904	protein_coding	Bos taurus tubulin, alpha 1a (TUBA1A), mRNA. [Source:RefSeq mRNA;Acc:NM_001166505]	Tubulin	197	329	221	187	160	152	207	186	117	619	463	1265
ENSBTAG00000050088	6.28034	6.25471	10.4316	2.98647	2.3637	1.92203	0	0	0	15.9538	15.7819	0	41.1988	10.4902	1.13355	2.69268	14.0035	3.56433	12.5978	0	24.4986	6.58427	67.0168	5.16454	16.7073	-1.68909	0.0324606	0.995367	-	21	380523	381656	+	1052	protein_coding	-	V-set	5	6	7	3	2	2	0	0	0	20	14	0
ENSBTAG00000001290	56.523	62.5471	89.4135	56.7429	95.7299	110.517	127.706	84.3341	96.4486	87.7458	83.4185	85.5778	126.254	83.9217	113.922	102.86	72.5635	98.6131	98.6825	137.479	148.057	87.7903	129.71	86.392	109.078	-0.341239	0.0325782	0.995367	TUBD1	19	10816976	10840892	-	2081	protein_coding	Bos taurus tubulin delta 1 (TUBD1), mRNA. [Source:RefSeq mRNA;Acc:NM_001075470]	Tubulin	45	60	60	57	81	115	86	73	69	110	74	159
ENSBTAG00000017461	172.081	170.962	166.905	108.508	112.276	82.6472	117.311	99.3525	102.04	144.382	83.4185	109.26	146.854	151.359	129.225	176.64	231.694	188.909	151.173	85.1551	155.513	141.562	167.542	122.429	156.875	-0.357428	0.0326693	0.995367	SLC16A3	19	50634317	50642204	-	2384	protein_coding	Bos taurus solute carrier family 16 member 3 (SLC16A3), mRNA. [Source:RefSeq mRNA;Acc:NM_001109980]	MFS_1	137	164	112	109	95	86	79	86	73	181	74	203
ENSBTAG00000007783	202.227	255.401	263.77	174.211	321.463	151.84	335.599	229.897	240.423	1053.75	1280.59	426.813	1166.19	375.4	175.134	491.683	182.045	169.9	517.558	226.738	1885.33	1216.99	2529.34	411.331	812.392	-0.981398	0.0327942	0.995367	MYBL2	13	72231694	72258247	+	2721	protein_coding	Bos taurus MYB proto-oncogene like 2 (MYBL2), mRNA. [Source:RefSeq mRNA;Acc:NM_001075448]	Myb_DNA-binding	161	245	177	175	272	158	226	199	172	1321	1136	793
ENSBTAG00000019603	1938.11	2294.43	2300.91	1905.37	1610.86	1020.6	2430.86	1668.2	2018.43	3146.89	2142.95	1984.97	4410.27	2749.93	2025.66	2521.43	2344.95	2083.94	2195.16	1409.68	3123.04	2210.12	4769	2038.55	2713.02	-0.412416	0.0329776	0.995367	LDHB	5	88544523	88562783	+	1872	protein_coding	Bos taurus lactate dehydrogenase B (LDHB), transcript variant 1, mRNA. [Source:RefSeq mRNA;Acc:NM_174100]	-	1543	2201	1544	1914	1363	1062	1637	1444	1444	3945	1901	3688
ENSBTAG00000033299	70.3398	69.8442	90.9037	159.278	63.8199	89.3743	13.3645	64.6946	78.2771	219.365	74.4003	100.648	118.28	84.671	88.9839	103.937	96.7513	68.9104	156.422	100.545	389.848	108.64	369.673	91.1925	153.333	-0.744538	0.0330124	0.995367	IGFALS	25	1367532	1371456	-	2949	protein_coding	insulin like growth factor binding protein acid labile subunit [Source:NCBI gene;Acc:532494]	-	56	67	61	160	54	93	9	56	56	275	66	187
ENSBTAG00000006101	1148.05	1071.64	1016.33	1168.71	978.572	980.235	1378.03	839.875	1060.93	945.262	1286.22	1233.61	1441.96	1252.83	1152.26	1286.56	1336.7	1228.51	900.74	1071.11	1504	1263.08	1573.81	1092.29	1273.78	-0.221822	0.0330168	0.995367	PSMD4	3	19555183	19565649	-	1422	protein_coding	proteasome 26S subunit, non-ATPase 4 [Source:VGNC Symbol;Acc:VGNC:33468]	-	914	1028	682	1174	828	1020	928	727	759	1185	1141	2292
ENSBTAG00000015924	1.25607	1.04245	0	159.278	2.3637	7.68811	0	2.31052	0	0	0	1.07645	7.97396	0	6.23454	9.15511	0	1.18811	7.3487	0	26.629	9.87641	0	14.5846	6.21871	-2.04645	0.0331749	0.995367	CALB1	14	73654320	73676317	+	2616	protein_coding	Bos taurus calbindin 1 (CALB1), mRNA. [Source:RefSeq mRNA;Acc:NM_001076195]	-	1	1	0	160	2	8	0	2	0	0	0	2
ENSBTAG00000004035	52.7548	141.773	95.3744	34.8421	39.0011	13.4542	25.2441	39.2789	44.7298	311.897	155.564	257.272	144.196	107.899	64.0458	139.481	134.943	29.7027	234.109	53.3502	664.659	298.487	444.256	100.932	210.466	-1.05615	0.0332114	0.995367	SDK1	25	39452546	40061787	-	10283	protein_coding	sidekick cell adhesion molecule 1 [Source:VGNC Symbol;Acc:VGNC:34393]	fn3	42	136	64	35	33	14	17	34	32	391	138	478
ENSBTAG00000021755	33.9138	12.5094	32.7849	12.9414	44.9103	24.0254	26.7291	24.2605	30.7517	39.0868	34.9456	39.2904	64.4562	35.2171	23.8046	47.9297	26.7339	26.1384	29.3948	36.9347	80.952	44.9925	63.774	29.6791	43.6662	-0.555715	0.0332617	0.995367	-	2	60302956	60303918	+	963	protein_coding	heterogeneous nuclear ribonucleoprotein A1 [Source:NCBI gene;Acc:785761]	RRM_1	27	12	22	13	38	25	18	21	22	49	31	73
ENSBTAG00000014619	15.0728	26.0613	19.3729	2.98647	8.27295	3.84406	40.0936	5.77631	11.1824	27.9191	31.5638	42.5198	33.2248	23.2283	9.6352	29.0809	54.7409	4.75244	66.1383	31.8049	73.4959	73.5244	21.6183	19.5555	38.295	-0.960156	0.0334873	0.995367	WASF3	12	32913740	32961755	-	4917	protein_coding	WAS protein family member 3 [Source:VGNC Symbol;Acc:VGNC:36867]	-	12	25	13	3	7	4	27	5	8	35	28	79
ENSBTAG00000010531	40.1941	67.7593	20.8631	54.7519	8.27295	16.3372	7.42475	38.1236	8.38683	178.682	40.582	26.9113	11.2964	29.972	22.6711	33.9278	81.4748	16.6335	450.37	51.2983	74.5611	111.933	176.189	42.3575	96.3934	-1.17925	0.03351	0.995367	CYP1B1	11	20470965	20476592	-	2796	protein_coding	Bos taurus cytochrome P450, family 1, subfamily B, polypeptide 1 (CYP1B1), mRNA. [Source:RefSeq mRNA;Acc:NM_001192294]	p450	32	65	14	55	7	17	5	33	6	224	36	50
ENSBTAG00000025632	360.491	406.556	382.988	225.976	260.007	211.423	271.746	198.705	251.605	208.197	733.857	413.895	447.206	439.839	324.763	465.834	434.108	335.047	372.684	279.063	597.554	567.345	680.977	327.121	449.493	-0.458111	0.0335277	0.995367	NOP10	10	28299475	28303025	+	2980	protein_coding	Bos taurus NOP10 ribonucleoprotein (NOP10), mRNA. [Source:RefSeq mRNA;Acc:NM_001114521]	-	287	390	257	227	220	220	183	172	180	261	651	769
ENSBTAG00000016264	2396.58	1719	2248.75	3006.38	1843.69	2293.94	2874.86	2196.15	2004.45	2118.66	2846.37	2290.15	2977.61	2412.75	2821.98	2338.86	2639.02	3064.13	1853.97	2587.48	2867.41	3006.82	4067.49	2319.92	2785.23	-0.263661	0.0336021	0.995367	FKBP8	7	4632929	4643275	+	2323	protein_coding	Bos taurus FK506 binding protein 8, 38kDa (FKBP8), mRNA. [Source:RefSeq mRNA;Acc:NM_001205721]	FKBP_C	1908	1649	1509	3020	1560	2387	1936	1901	1434	2656	2525	4255
ENSBTAG00000014354	408.222	497.249	375.537	310.593	242.279	172.022	490.033	194.084	381.601	386.879	571.53	638.335	403.35	501.282	389.942	546.614	469.753	311.285	541.704	255.465	953.317	1006.3	800.959	389.03	561.815	-0.529405	0.0336183	0.995367	FXYD6	15	28497534	28534109	-	1784	protein_coding	Bos taurus FXYD domain containing ion transport regulator 6 (FXYD6), mRNA. [Source:RefSeq mRNA;Acc:NM_001034399]	-	325	477	252	312	205	179	330	168	273	485	507	1186
ENSBTAG00000045784	292.664	307.523	272.711	300.638	241.098	268.123	209.378	202.171	211.069	159.538	572.657	461.259	253.173	277.99	312.861	413.596	420.105	338.611	371.634	215.453	690.222	503.697	709.081	291.569	409.675	-0.488637	0.0337199	0.995367	CENPB	13	51417094	51419830	+	2005	protein_coding	centromere protein B [Source:HGNC Symbol;Acc:HGNC:1852]	DDE	233	295	183	302	204	279	141	175	151	200	508	857
ENSBTAG00000054572	5.02427	6.25471	14.9022	0.99549	1.18185	0	0	1.15526	8.38683	0	5.63639	36.0611	3.98698	6.7437	5.66777	7.00097	15.2765	0	31.4944	8.20772	92.6688	28.5318	33.5084	6.63318	21.1897	-1.65018	0.033889	0.995367	PEG3	18	64099930	64118980	-	10977	protein_coding	Bos taurus paternally expressed 3 (PEG3), mRNA. [Source:RefSeq mRNA;Acc:NM_001002887]	-	4	6	10	1	1	0	0	1	6	0	5	67
ENSBTAG00000001882	81.6444	83.3961	102.826	27.8737	100.457	47.0897	182.649	67.0051	82.4705	1452.59	370.874	135.095	1299.76	243.523	78.7819	66.2399	87.84	66.5341	111.28	74.8955	2115.4	284.221	2956.31	227.831	671.344	-1.55838	0.0342344	0.995367	CD79A	18	51344675	51348682	-	2403	protein_coding	CD79a molecule [Source:VGNC Symbol;Acc:VGNC:27046]	-	65	80	69	28	85	49	123	58	59	1821	329	251
ENSBTAG00000013071	12.5607	10.4245	5.9609	12.9414	0	0	0	0	0	21.5376	29.3092	15.6085	10.632	6.7437	10.7688	8.61658	35.6452	3.56433	35.6937	1.02597	13.8471	125.101	62.6931	9.02857	28.5756	-1.6465	0.0344864	0.995367	GPR153	16	47090061	47101848	+	4107	protein_coding	G protein-coupled receptor 153 [Source:VGNC Symbol;Acc:VGNC:29560]	7tm_1	10	10	4	13	0	0	0	0	0	27	26	29
ENSBTAG00000006533	780.018	774.541	695.935	887.977	668.927	571.804	948.883	650.412	672.344	559.18	856.731	768.586	828.628	962.102	766.849	800.803	877.127	895.835	711.774	830.006	939.47	832.91	877.704	736.278	847.564	-0.203446	0.0345568	0.995367	NSFL1C	13	59707107	59727653	+	1516	protein_coding	Bos taurus NSFL1 cofactor (NSFL1C), mRNA. [Source:RefSeq mRNA;Acc:NM_001034557]	UBX	621	743	467	892	566	595	639	563	481	701	760	1428
ENSBTAG00000052709	1.25607	9.38206	10.4316	2.98647	1.18185	3.84406	0	2.31052	1.39781	0	0	2.1529	7.97396	5.9944	2.83388	7.5395	7.63826	1.18811	6.29888	18.4674	11.7167	12.0712	0	2.91194	7.4293	-1.36651	0.0345933	0.995367	-	2	18333414	18335770	+	1329	protein_coding	-	I-set	1	9	7	3	1	4	0	2	1	0	0	4
ENSBTAG00000001125	2817.36	2479.99	2643.66	1355.86	898.206	336.355	3255.01	1265.01	2381.86	6825.83	7896.58	1881.1	5062.8	3112.59	1824.45	2137.45	3691.83	648.708	15732.5	3588.83	8607.54	10754.3	4348.53	2836.4	5409.96	-0.931519	0.0346281	0.995367	ADAMDEC1	8	71596638	71622275	+	2341	protein_coding	ADAM like decysin 1 [Source:HGNC Symbol;Acc:HGNC:16299]	-	2243	2379	1774	1362	760	350	2192	1095	1704	8557	7005	3495
ENSBTAG00000002060	4823.3	3052.3	3168.22	2269.72	3263.09	1682.74	3289.16	1836.87	3209.36	3091.05	6836.94	5137.36	4521.9	4191.59	3024.32	5737.02	5090.9	3318.39	3153.64	3011.21	7899.21	6195.8	7437.78	3471.67	4871.07	-0.488542	0.0346501	0.995367	RPL19	19	39693965	39697803	+	950	protein_coding	ribosomal protein L19 [Source:VGNC Symbol;Acc:VGNC:49956]	-	3840	2928	2126	2280	2761	1751	2215	1590	2296	3875	6065	9545
ENSBTAG00000007516	3.7682	8.33961	8.94135	14.9323	2.3637	6.7271	7.42475	9.24209	2.79561	9.57227	3.38183	6.4587	5.98047	11.9888	11.3355	13.4634	8.91131	17.8216	9.44833	16.4154	7.45611	8.77903	15.1328	6.99563	11.5212	-0.697491	0.0346992	0.995367	-	10	103153153	103154157	-	1005	protein_coding	-	-	3	8	6	15	2	7	5	8	2	12	3	12
ENSBTAG00000018460	0	1.04245	1.49022	0	0	0	0	0	0	0	0	2.69113	0.664497	14.986	2.26711	0	0	3.56433	3.14944	2.05193	0	7.68165	0	0.435317	3.12409	-2.6434	0.034982	0.995367	ADAMTS16	20	67808025	68003907	-	4024	protein_coding	ADAM metallopeptidase with thrombospondin type 1 motif 16 [Source:VGNC Symbol;Acc:VGNC:25620]	TSP_1	0	1	1	0	0	0	0	0	0	0	0	5
ENSBTAG00000019045	356.723	297.099	347.222	428.061	250.552	269.084	359.358	317.697	282.357	276.001	379.892	273.957	411.324	312.458	401.845	326.891	341.176	381.383	260.354	299.582	570.925	408.225	719.89	319.833	403.096	-0.333959	0.0352017	0.995367	COMMD9	15	66742629	66755759	-	1368	protein_coding	Bos taurus COMM domain containing 9 (COMMD9), mRNA. [Source:RefSeq mRNA;Acc:NM_001038520]	-	284	285	233	430	212	280	242	275	202	346	337	509
ENSBTAG00000046936	4639.91	4115.6	3211.43	4297.53	3790.19	3429.86	3955.91	3404.55	3507.09	3051.16	4052.56	3539.37	4216.9	4533.27	4371.55	3899.54	4436.56	4393.63	3634.46	4831.27	3952.8	4196.38	3837.25	3749.6	4209.42	-0.166986	0.0352497	0.995367	MRFAP1L1	6	113176084	113178183	+	1599	protein_coding	Bos taurus Morf4 family associated protein 1-like 1 (MRFAP1L1), mRNA. [Source:RefSeq mRNA;Acc:NM_001035344]	-	3694	3948	2155	4317	3207	3569	2664	2947	2509	3825	3595	6576
ENSBTAG00000005825	1.25607	16.6792	20.8631	23.8918	30.7281	12.4932	65.3378	35.8131	22.3649	35.896	14.6546	9.14983	112.964	16.4846	20.9707	26.3883	14.0035	16.6335	56.69	21.5453	118.233	48.2847	48.6412	24.094	45.5308	-0.92569	0.0354959	0.995367	NEIL3	27	8413462	8621182	+	2555	protein_coding	Bos taurus nei like DNA glycosylase 3 (NEIL3), mRNA. [Source:RefSeq mRNA;Acc:NM_001034490]	zf-GRF	1	16	14	24	26	13	44	31	16	45	13	17
ENSBTAG00000012384	133.143	180.344	214.592	144.346	135.913	143.191	123.251	127.079	102.04	374.914	315.638	177.076	299.688	204.559	164.932	228.339	274.978	131.88	140.675	92.3369	465.474	208.502	1014.98	180.961	293.304	-0.695021	0.0355724	0.995367	TFEB	23	15499140	15547643	-	2457	protein_coding	Bos taurus transcription factor EB (TFEB), mRNA. [Source:RefSeq mRNA;Acc:NM_001205666]	HLH	106	173	144	145	115	149	83	110	73	470	280	329
ENSBTAG00000038190	565.23	676.551	566.285	763.541	704.383	842.81	487.063	726.659	591.272	652.51	502.766	678.702	675.793	624.917	757.214	704.944	678.532	811.479	725.422	678.163	889.407	846.079	890.675	646.481	752.966	-0.217528	0.0358914	0.995367	SMAP1	9	9785197	9974224	+	1694	protein_coding	small ArfGAP 1 [Source:VGNC Symbol;Acc:VGNC:34983]	-	450	649	380	767	596	877	328	629	423	818	446	1261
ENSBTAG00000010615	10.0485	0	1.49022	0	5.90925	1.92203	0	1.15526	1.39781	0	0	0	1.99349	5.2451	0.566777	11.3093	0	0	6.29888	11.2856	0	26.3371	21.6183	1.82693	7.69587	-2.10416	0.0359273	0.995367	ARL9	6	71874725	71889296	+	558	protein_coding	ADP ribosylation factor like GTPase 9 [Source:HGNC Symbol;Acc:HGNC:23592]	Arf	8	0	1	0	5	2	0	1	1	0	0	0
ENSBTAG00000016852	330.346	345.051	320.398	437.02	291.917	369.029	311.839	318.852	262.787	394.059	286.328	304.097	421.291	394.132	398.444	329.584	357.725	413.462	413.627	411.412	381.327	327.019	330.76	330.977	379.889	-0.196637	0.0359445	0.995367	SNIP1	3	108338106	108355571	+	2914	protein_coding	Smad nuclear interacting protein 1 [Source:VGNC Symbol;Acc:VGNC:35065]	FHA	263	331	215	439	247	384	210	276	188	494	254	565
ENSBTAG00000019105	1090.27	1004.92	1065.51	1400.65	1042.39	1053.27	1078.07	1022.41	1111.26	1230.83	1068.66	1154.49	974.153	1213.87	1395.4	1087.3	1139.37	1443.55	1153.75	1305.03	1224.93	1353.07	1561.92	1110.23	1259.3	-0.180547	0.0359772	0.995367	NPLOC4	19	51171780	51221977	+	4212	protein_coding	NPL4 homolog, ubiquitin recognition factor [Source:VGNC Symbol;Acc:VGNC:32206]	-	868	964	715	1407	882	1096	726	885	795	1543	948	2145
ENSBTAG00000024781	746.104	610.876	475.382	501.727	499.923	315.213	640.013	367.373	553.531	487.388	1050.62	847.705	784.106	777.025	709.604	860.581	800.745	621.381	506.01	467.84	855.322	972.277	1291.69	591.321	786.053	-0.410368	0.036025	0.995367	MRPL17	15	46383577	46385081	+	861	protein_coding	Bos taurus mitochondrial ribosomal protein L17 (MRPL17), mRNA. [Source:RefSeq mRNA;Acc:NM_001034274]	-	594	586	319	504	423	328	431	318	396	611	932	1575
ENSBTAG00000004148	1.25607	0	0	0	0	0	0	0	0	0	0	0	9.96745	0.7493	0.566777	0	2.54609	0	2.09963	0	0	0	9.72824	0.104672	2.3325	-3.31321	0.0360678	0.995367	SLPI	13	73616060	73618353	-	973	protein_coding	Bos taurus secretory leukocyte peptidase inhibitor (SLPI), mRNA. [Source:RefSeq mRNA;Acc:NM_001098865]	-	1	0	0	0	0	0	0	0	0	0	0	0
ENSBTAG00000038835	2.51213	0	1.49022	0	2.3637	0	0	0	0	0	0	0	0	0	3.40066	0.538536	2.54609	0	0	0	0	23.045	18.3756	0.530505	4.35507	-3.17307	0.0361037	0.995367	GKN3P	11	67271674	67278790	+	567	protein_coding	gastrokine 3, pseudogene [Source:HGNC Symbol;Acc:HGNC:37701]	-	2	0	1	0	2	0	0	0	0	0	0	0
ENSBTAG00000021961	273.823	163.665	222.044	194.121	151.277	118.205	184.134	121.302	124.405	169.908	454.293	336.391	335.571	237.528	153.596	304.273	338.63	152.078	282.4	172.362	580.511	541.008	289.685	209.464	307.968	-0.554493	0.0361745	0.995367	SPR	11	11548544	11556964	-	1749	protein_coding	sepiapterin reductase [Source:HGNC Symbol;Acc:HGNC:11257]	adh_short	218	157	149	195	128	123	124	105	89	213	403	625
ENSBTAG00000047956	312.761	337.754	251.848	266.791	216.279	281.577	242.047	192.929	290.743	162.729	211.928	241.125	255.167	272.745	329.297	331.738	343.722	241.186	225.71	269.829	354.698	402.738	314.547	250.709	303.762	-0.27798	0.0365758	0.995367	NAGLU	19	42618490	42625469	+	2362	protein_coding	Bos taurus N-acetyl-alpha-glucosaminidase (NAGLU), mRNA. [Source:RefSeq mRNA;Acc:NM_001102226]	-	249	324	169	268	183	293	163	167	208	204	188	448
ENSBTAG00000009823	5.02427	1.04245	5.9609	4.97745	0	3.84406	4.45485	4.62104	4.19342	3.98845	3.38183	2.1529	9.96745	14.986	3.40066	1.07707	5.09218	5.94055	6.29888	6.15579	14.9122	1.09738	11.8901	3.6368	7.34711	-1.03371	0.0369111	0.995367	-	4	86627249	86627801	-	552	pseudogene	-	Chromo	4	1	4	5	0	4	3	4	3	5	3	4
ENSBTAG00000016494	96.7172	107.372	80.4721	42.8061	124.094	51.8948	32.6689	67.0051	68.4925	93.3297	62.0002	79.6573	100.339	84.671	69.1467	136.25	109.482	47.5244	72.4372	46.1684	143.796	125.101	340.489	75.5426	115.946	-0.615884	0.0369116	0.995367	RELT	15	52862870	52879965	+	1635	protein_coding	RELT, TNF receptor [Source:VGNC Symbol;Acc:VGNC:33862]	-	77	103	54	43	105	54	22	58	49	117	55	148
ENSBTAG00000044040	707.166	752.65	760.015	697.838	750.475	592.946	530.127	545.283	693.311	652.51	1686.41	1113.59	890.426	905.904	686.366	1094.31	1003.16	773.459	965.829	789.993	1385.77	1285.03	1810.53	790.193	1053.71	-0.414477	0.0369422	0.995367	PDAP1	25	36994695	37003146	+	549	protein_coding	PDGFA associated protein 1 [Source:VGNC Symbol;Acc:VGNC:32655]	-	563	722	510	701	635	617	357	472	496	818	1496	2069
ENSBTAG00000040331	1210.85	574.391	876.252	1019.38	470.377	545.856	953.338	867.601	819.114	876.661	579.42	674.396	954.882	1084.99	1198.17	1300.56	846.574	1575.43	543.804	555.047	994.858	1119.33	1223.6	788.97	1036.11	-0.39372	0.0370251	0.995367	-	4	113131167	113139056	-	1502	protein_coding	Bos taurus GTPase, IMAP family member 1-like (LOC512867), mRNA. [Source:RefSeq mRNA;Acc:NM_001083677]	-	964	551	588	1024	398	568	642	751	586	1099	514	1253
ENSBTAG00000016057	885.527	1036.2	974.607	431.047	544.833	342.121	899.879	391.634	637.399	573.539	1954.7	2178.2	805.37	1100.72	607.018	1351.19	1331.6	614.253	1276.57	559.151	3033.57	3131.92	2673.11	904.14	1498.59	-0.728578	0.0370804	0.995367	CSRP1	16	80847188	80867559	+	1611	protein_coding	Bos taurus cysteine and glycine rich protein 1 (CSRP1), mRNA. [Source:RefSeq mRNA;Acc:NM_001083771]	LIM	705	994	654	433	461	356	606	339	456	719	1734	4047
ENSBTAG00000049410	208.507	158.453	159.454	171.224	145.368	179.71	246.502	255.313	135.587	110.879	166.837	198.067	204.001	283.236	194.404	348.971	179.499	147.326	199.465	350.88	165.1	260.079	184.837	177.992	228.891	-0.366168	0.0371297	0.995367	C11H9orf116	11	105814838	105821606	-	2918	protein_coding	chromosome 11 C9orf116 homolog [Source:NCBI gene;Acc:618654]	-	166	152	107	172	123	187	166	221	97	139	148	368
ENSBTAG00000011930	727.263	700.527	605.031	518.65	710.292	421.885	595.465	450.552	567.509	1044.18	1234.37	983.337	1014.02	795.757	612.685	941.9	812.202	636.827	751.667	645.332	1469.92	997.517	2246.14	713.255	993.088	-0.476772	0.03716	0.995367	DDX54	17	61176579	61194317	-	2909	protein_coding	DEAD-box helicase 54 [Source:VGNC Symbol;Acc:VGNC:27976]	DEAD	579	672	406	521	601	439	401	390	406	1309	1095	1827
ENSBTAG00000007268	8.79247	13.5519	5.9609	6.96843	21.2733	0.961014	0	4.62104	4.19342	22.3353	0	16.1468	7.30947	13.4874	16.4365	3.23122	20.3687	2.37622	14.6974	7.18176	72.4308	20.8502	55.1267	8.73371	21.2269	-1.25673	0.0372537	0.995367	F13A1	23	48770091	48913854	+	4083	protein_coding	Bos taurus coagulation factor XIII A chain (F13A1), mRNA. [Source:RefSeq mRNA;Acc:NM_001167894]	Transglut_core	7	13	4	7	18	1	0	4	3	28	0	30
ENSBTAG00000002798	242.421	222.042	275.692	271.769	263.553	260.435	247.987	217.189	239.025	204.209	319.019	300.868	344.209	266.751	285.089	261.729	291.527	244.751	216.262	244.18	379.196	376.401	575.047	255.351	316.831	-0.309841	0.0372981	0.995367	NABP2	5	57097196	57103340	-	1292	protein_coding	Bos taurus nucleic acid binding protein 2 (NABP2), mRNA. [Source:RefSeq mRNA;Acc:NM_001101151]	tRNA_anti	193	213	185	273	223	271	167	188	171	256	283	559
ENSBTAG00000050417	22.6092	8.33961	13.412	9.9549	8.27295	6.7271	19.3043	20.7947	2.79561	18.3469	16.9092	14.5321	0.664497	17.2339	19.2704	22.08	25.4609	9.50488	89.2342	31.8049	22.3683	32.9214	11.8901	13.4999	25.6758	-0.921703	0.0373574	0.995367	-	5	74480533	74487043	-	1889	protein_coding	apolipoprotein L3 [Source:NCBI gene;Acc:788334]	-	18	8	9	10	7	7	13	18	2	23	15	27
ENSBTAG00000040518	108.022	139.688	789.819	890.963	152.459	145.113	98.0067	190.618	169.134	441.92	426.111	159.315	616.653	264.503	930.647	81.3189	546.136	2062.56	682.379	675.085	195.989	387.375	119.982	309.264	596.602	-0.947775	0.0374769	0.995367	-	2	121801089	121802438	+	1350	protein_coding	tubulin alpha-1C chain-like [Source:NCBI gene;Acc:112443216]	Tubulin	86	134	530	895	129	151	66	165	121	554	378	296
ENSBTAG00000008350	101.741	128.221	99.8451	83.6211	122.912	138.386	78.7023	64.6946	100.642	74.9828	63.1275	178.691	71.7657	120.637	132.626	178.794	131.124	106.93	135.426	94.3888	286.528	99.8615	225.911	102.964	143.999	-0.479096	0.0375052	0.995367	KLHL21	16	46800207	46813319	+	3114	protein_coding	Bos taurus kelch like family member 21 (KLHL21), mRNA. [Source:RefSeq mRNA;Acc:NM_001076811]	BTB	81	123	67	84	104	144	53	56	72	94	56	332
ENSBTAG00000008773	2.51213	9.38206	8.94135	2.98647	1.18185	1.92203	0	4.62104	4.19342	0	0	0	9.30296	2.9972	5.66777	10.7707	1.27304	3.56433	6.29888	3.0779	9.58642	7.68165	18.3756	2.97836	7.14513	-1.31308	0.0375583	0.995367	GUCY2D	19	27662514	27676988	+	4596	protein_coding	Bos taurus guanylate cyclase 2D, retinal (GUCY2D), mRNA. [Source:RefSeq mRNA;Acc:NM_174548]	Guanylate_cyc	2	9	6	3	1	2	0	4	3	0	0	0
ENSBTAG00000045808	79.1322	102.16	35.7654	39.8196	59.0925	24.0254	0	53.142	69.8903	72.5897	40.582	36.0611	41.8633	105.651	72.5474	103.399	76.3826	45.1482	67.1881	43.0905	72.4308	62.5506	304.818	51.0217	90.4609	-0.824566	0.0377754	0.995367	IL17REL	5	119366047	119390141	-	2574	protein_coding	interleukin 17 receptor E like [Source:VGNC Symbol;Acc:VGNC:56210]	-	63	98	24	40	50	25	0	46	50	91	36	67
ENSBTAG00000016738	694.605	418.023	451.538	558.47	564.925	764.967	495.973	455.173	321.495	1582.62	732.73	508.623	1052.56	545.491	489.128	643.551	656.891	1321.18	582.647	353.958	1891.72	681.472	2606.09	629.095	984.063	-0.644693	0.0377977	0.995367	DTX1	17	61085710	61123902	+	3677	protein_coding	deltex E3 ubiquitin ligase 1 [Source:VGNC Symbol;Acc:VGNC:28236]	WWE	553	401	303	561	478	796	334	394	230	1984	650	945
ENSBTAG00000008412	477.306	372.155	429.185	301.633	347.464	307.525	380.147	243.76	259.992	281.584	992.004	884.842	487.741	412.115	372.939	741.026	583.054	508.511	377.933	312.919	1093.92	1254.3	1176.04	439.8	665.5	-0.596577	0.0378018	0.995367	BCL7C	25	26938951	26969724	-	1104	protein_coding	Bos taurus BCL tumor suppressor 7C (BCL7C), mRNA. [Source:RefSeq mRNA;Acc:NM_001099722]	-	380	357	288	303	294	320	256	211	186	353	880	1644
ENSBTAG00000038034	123.095	137.604	120.708	130.409	139.458	176.827	118.796	128.234	113.222	64.6129	138.655	192.146	153.499	140.119	191.57	191.18	199.868	149.702	123.878	122.09	113.972	232.644	248.611	131.981	169.739	-0.359854	0.0378199	0.995367	ZNF628	18	62025056	62031537	-	3145	protein_coding	Bos taurus zinc finger protein 628 (ZNF628), mRNA. [Source:RefSeq mRNA;Acc:NM_001193058]	zf-C2H2	98	132	81	131	118	184	80	111	81	81	123	357
ENSBTAG00000004915	12263	13175.5	12155.8	14985.1	10128.5	10078.2	21681.7	12754.1	12767.6	13394.8	11582.8	13068.6	20338.3	16038	15168.6	17036	14241.5	19407.8	10837.2	10633.1	17338.6	13881.8	24179	13169.6	16281.8	-0.306086	0.0382485	0.995367	PFN1	19	26447390	26450242	+	827	protein_coding	Bos taurus profilin 1 (PFN1), mRNA. [Source:RefSeq mRNA;Acc:NM_001015592]	-	9763	12639	8157	15053	8570	10487	14601	11040	9134	16792	10275	24281
ENSBTAG00000021052	278.847	233.509	184.788	284.71	291.917	247.942	105.431	188.308	216.66	106.093	254.765	314.324	195.362	289.23	326.463	337.124	285.162	301.78	253.005	274.959	306.766	254.592	368.592	225.608	290.276	-0.361566	0.0385315	0.995367	GNB1L	17	72838215	72866148	-	1534	protein_coding	Bos taurus G protein subunit beta 1 like (GNB1L), mRNA. [Source:RefSeq mRNA;Acc:NM_001192340]	-	222	224	124	286	247	258	71	163	155	133	226	584
ENSBTAG00000011337	1.25607	9.38206	4.47067	2.98647	7.0911	2.88304	2.9699	3.46578	0	39.0868	0	5.38225	21.2639	6.7437	5.66777	4.30829	6.36522	7.12866	7.3487	0	82.0172	12.0712	56.2076	6.58118	19.0111	-1.50181	0.0386356	0.995367	ANKRD33B	20	62607952	62702998	-	1490	protein_coding	Bos taurus ankyrin repeat domain 33B (ANKRD33B), mRNA. [Source:RefSeq mRNA;Acc:NM_001205847]	-	1	9	3	3	6	3	2	3	0	49	0	10
ENSBTAG00000013533	1668.06	1320.79	1731.64	1954.15	1233.85	1337.73	2129.42	1327.4	1283.19	2367.54	1707.82	1468.82	3106.52	2009.62	1584.71	1698	1457.64	2184.93	1605.17	1130.61	2743.85	2043.32	3697.81	1627.53	2114.74	-0.377767	0.038713	0.995367	CLIC1	23	27575514	27581255	+	1278	protein_coding	chloride intracellular channel 1 [Source:VGNC Symbol;Acc:VGNC:27439]	-	1328	1267	1162	1963	1044	1392	1434	1149	918	2968	1515	2729
ENSBTAG00000023445	493.634	552.499	466.44	506.704	485.741	579.492	491.518	460.949	452.889	607.042	503.893	481.712	673.8	690.855	683.533	449.139	450.658	534.649	462.968	551.969	837.214	487.236	806.363	506.876	602.58	-0.249147	0.0387884	0.995367	SIAH2	1	117361864	117380735	+	2513	protein_coding	Bos taurus siah E3 ubiquitin protein ligase 2 (SIAH2), mRNA. [Source:RefSeq mRNA;Acc:NM_001207054]	-	393	530	313	509	411	603	331	399	324	761	447	895
ENSBTAG00000020930	65.3155	96.948	99.8451	76.6527	91.0025	55.7388	148.495	72.7815	82.4705	120.451	94.6913	79.6573	178.75	89.9161	74.8145	87.7814	128.577	76.039	104.981	97.4667	220.488	129.491	140.519	90.3374	120.802	-0.419901	0.0388044	0.995367	GEMIN2	21	49119054	49140569	+	843	protein_coding	gem nuclear organelle associated protein 2 [Source:VGNC Symbol;Acc:VGNC:29316]	-	52	93	67	77	77	58	100	63	59	151	84	148
ENSBTAG00000021744	2024.78	1414.61	1642.23	1718.22	1334.31	1423.26	2303.16	1136.78	1298.56	1406.33	1946.81	1864.95	1956.94	2063.57	1953.11	1950.58	2081.43	1719.19	1257.68	1787.23	2244.29	1903.95	2689.32	1626.17	1964.3	-0.27268	0.0388637	0.995367	PSMC3	15	77250425	77258901	-	2107	protein_coding	proteasome 26S subunit, ATPase 3 [Source:VGNC Symbol;Acc:VGNC:33456]	AAA	1612	1357	1102	1726	1129	1481	1551	984	929	1763	1727	3465
ENSBTAG00000051586	69.0837	54.2075	47.6872	41.8106	66.1836	26.9084	23.7592	24.2605	36.3429	94.9251	59.7457	99.0334	85.0556	58.4454	45.9089	84.0116	75.1096	72.4747	81.8855	45.1425	105.451	124.004	79.9878	53.6623	77.9524	-0.524876	0.0390316	0.995367	ECE2	1	82920059	82927198	-	1853	protein_coding	endothelin converting enzyme 2 [Source:NCBI gene;Acc:281134]	Methyltransf_11	55	52	32	42	56	28	16	21	26	119	53	184
ENSBTAG00000017041	1.25607	1.04245	0	0.99549	5.90925	8.64913	0	6.93157	4.19342	99.7112	13.5273	2.1529	0	4.4958	2.26711	0	2.54609	5.94055	8.39851	13.3375	57.5185	2.19476	45.3985	12.0307	12.9179	-1.65689	0.0391074	0.995367	PTGER1	7	11300366	11304191	+	1938	protein_coding	prostaglandin E receptor 1 [Source:VGNC Symbol;Acc:VGNC:33501]	7tm_1	1	1	0	1	5	9	0	6	3	125	12	4
ENSBTAG00000031205	11.3046	14.5943	8.94135	17.9188	18.9096	11.5322	11.8796	15.0184	16.7737	7.17921	42.8365	29.0642	46.5148	22.479	21.5375	32.3122	40.7374	34.4552	16.797	13.3375	35.1502	38.4083	5.40458	17.1627	27.9212	-0.69208	0.0395147	0.995367	-	7	22284793	22285584	-	792	protein_coding	-	Ribosomal_S4e	9	14	6	18	16	12	8	13	12	9	38	54
ENSBTAG00000001464	0	1.04245	0	0	1.18185	0	0	2.31052	0	10.37	0	2.1529	4.65148	2.9972	0	8.07804	11.4574	7.12866	0	1.02597	27.6941	8.77903	0	1.42147	6.52835	-2.11381	0.0395601	0.995367	GPR156	1	64938048	65020584	-	5011	protein_coding	G protein-coupled receptor 156 [Source:VGNC Symbol;Acc:VGNC:29562]	7tm_3	0	1	0	0	1	0	0	2	0	13	0	4
ENSBTAG00000000745	2758.32	2730.18	1825.53	4306.49	724.474	2205.53	310.354	2167.27	2288.21	442.718	1733.75	1923.08	649.214	3007.69	8009.69	1384.04	1993.59	9068.84	4086.93	8594.51	816.976	1639.48	974.986	1951.32	3656.9	-0.906137	0.0397792	0.995367	AQP1	4	65433649	65447871	-	2696	protein_coding	Bos taurus aquaporin 1 (Colton blood group) (AQP1), mRNA. [Source:RefSeq mRNA;Acc:NM_174702]	-	2196	2619	1225	4326	613	2295	209	1876	1637	555	1538	3573
ENSBTAG00000048401	0	0	0	0.99549	3.54555	0	0	2.31052	1.39781	0	0	0	1.32899	0	2.26711	5.9239	0	1.18811	4.19926	33.8569	0	0	0	0.687447	4.43311	-2.70963	0.0399711	0.995367	-	25	35564665	35565731	+	220	lncRNA	-	-	0	0	0	1	3	0	0	2	1	0	0	0
ENSBTAG00000038409	851.614	655.702	794.29	564.443	544.833	426.69	599.92	466.726	634.604	854.325	1391.06	925.209	948.237	824.98	691.467	898.817	836.39	673.658	690.778	621.735	1613.71	1481.46	1551.11	725.785	984.759	-0.439749	0.0399713	0.995367	MBD3	7	43960115	43968745	-	2136	protein_coding	Bos taurus methyl-CpG binding domain protein 3 (MBD3), mRNA. [Source:RefSeq mRNA;Acc:NM_001128505]	-	678	629	533	567	461	444	404	404	454	1071	1234	1719
ENSBTAG00000021145	695.861	779.753	760.015	514.668	670.109	542.012	1011.25	742.833	670.947	1621.7	651.566	555.987	1715.73	839.966	617.22	862.735	720.543	1050.29	554.302	458.606	1805.44	943.746	2928.2	768.059	1136.07	-0.564612	0.0399813	0.995367	MAP4K1	18	48365478	48382850	-	4064	protein_coding	Bos taurus mitogen-activated protein kinase kinase kinase kinase 1 (MAP4K1), mRNA. [Source:RefSeq mRNA;Acc:NM_001075825]	Pkinase	554	748	510	517	567	564	681	643	480	2033	578	1033
ENSBTAG00000020645	2286.04	3088.78	2998.33	2391.17	1918.14	1715.41	2672.91	1960.48	2432.18	3854.44	1823.93	2708.89	3381.63	3149.31	2179.26	3129.97	3051.49	2644.73	2919.53	1678.48	4317.09	2948.66	6122.31	2487.56	3229.31	-0.376356	0.0400346	0.995367	GNAI2	22	50099960	50120260	-	2294	protein_coding	Bos taurus G protein subunit alpha i2 (GNAI2), mRNA. [Source:RefSeq mRNA;Acc:NM_001101040]	G-alpha	1820	2963	2012	2402	1623	1785	1800	1697	1740	4832	1618	5033
ENSBTAG00000003275	1.25607	3.12735	0	0	0	0	0	0	1.39781	0	0	0	0	0	0	0	1.27304	0	4.19926	0	34.0851	17.5581	0	0.481769	5.19231	-3.42342	0.0401472	0.995367	-	27	36635300	36661081	-	1819	protein_coding	-	-	1	3	0	0	0	0	0	0	1	0	0	0
ENSBTAG00000054832	11.3046	18.7641	16.3925	22.8963	15.3641	26.9084	5.9398	5.77631	5.59122	0	11.2728	13.4556	29.2379	16.4846	28.3388	22.6185	54.7409	19.0098	11.548	11.2856	11.7167	20.8502	22.6992	12.8055	22.5937	-0.811961	0.0403036	0.995367	-	29	50683602	50685013	+	789	protein_coding	-	-	9	18	11	23	13	28	4	5	4	0	10	25
ENSBTAG00000052290	11.3046	3.12735	1.49022	4.97745	14.1822	13.4542	0	11.5526	12.5802	0	0	0	3.32248	4.4958	6.23454	16.6946	24.1878	8.31677	10.4981	21.5453	29.8244	8.77903	30.2656	6.05574	14.9241	-1.30672	0.0406361	0.995367	-	20	62498772	62513638	-	1343	lncRNA	-	-	9	3	1	5	12	14	0	10	9	0	0	0
ENSBTAG00000050391	3.7682	1.04245	0	0.99549	8.27295	0.961014	0	8.08683	4.19342	0.79769	0	3.76758	5.31598	8.99161	1.70033	10.2322	1.27304	41.5838	7.3487	21.5453	0	0	0	2.65714	8.90827	-1.73814	0.0406835	0.995367	-	10	22837377	22845743	+	2511	protein_coding	-	V-set	3	1	0	1	7	1	0	7	3	1	0	7
ENSBTAG00000006543	1631.63	1552.21	1697.37	1484.28	1420.58	1180.13	2320.98	1218.8	1417.37	2254.27	2074.19	1713.71	2615.46	1874.75	1702.6	1847.72	1730.07	1772.66	1889.67	1586.14	2578.75	1901.76	2774.71	1663.79	2024.93	-0.283431	0.0407524	0.995367	EIF3CL	25	26008727	26028899	-	2914	protein_coding	Bos taurus eukaryotic translation initiation factor 3, subunit C-like (EIF3CL), mRNA. [Source:RefSeq mRNA;Acc:NM_001034618]	-	1299	1489	1139	1491	1202	1228	1563	1055	1014	2826	1840	3184
ENSBTAG00000047930	160.777	157.41	190.749	213.035	157.186	183.554	51.9732	167.513	187.306	292.752	80.0367	212.061	322.946	253.264	243.147	159.407	157.857	243.562	137.526	196.985	463.344	129.491	392.373	171.196	245.446	-0.517391	0.0409094	0.995367	UBE2E2	27	42324254	42691907	-	606	protein_coding	ubiquitin conjugating enzyme E2 E2 [Source:NCBI gene;Acc:784326]	UQ_con	128	151	128	214	133	191	35	145	134	367	71	394
ENSBTAG00000005523	2.51213	2.0849	7.45112	7.96392	5.90925	0	0	2.31052	0	21.5376	0	0	9.30296	7.493	4.53421	1.61561	0	1.18811	16.797	2.05193	59.6489	18.6554	34.5893	4.14746	14.1706	-1.75408	0.040937	0.995367	XYLT1	25	15541403	15887474	+	2944	protein_coding	xylosyltransferase 1 [Source:VGNC Symbol;Acc:VGNC:37012]	-	2	2	5	8	5	0	0	2	0	27	0	0
ENSBTAG00000000813	31.4017	78.1838	93.8842	17.9188	22.4552	12.4932	47.5184	32.3473	26.5583	14.3584	13.5273	149.088	40.5343	49.4538	18.7036	96.9365	92.9322	16.6335	90.284	33.8569	197.054	158.023	152.409	44.9779	86.0746	-0.930916	0.0409411	0.995367	HOMER3	7	4275960	4283926	+	1299	protein_coding	homer scaffold protein 3 [Source:VGNC Symbol;Acc:VGNC:29903]	-	25	75	63	18	19	13	32	28	19	18	12	277
ENSBTAG00000000811	199.715	191.811	122.198	106.517	152.459	94.1794	166.314	102.818	88.0617	194.636	181.492	264.269	164.795	174.587	121.857	215.414	159.131	133.068	151.173	149.791	471.865	280.929	439.933	155.373	223.868	-0.523381	0.0409896	0.995367	DDX49	7	4284747	4292511	-	1998	protein_coding	Bos taurus DEAD-box helicase 49 (DDX49), mRNA. [Source:RefSeq mRNA;Acc:NM_001081729]	Helicase_C	159	184	82	107	129	98	112	89	63	244	161	491
ENSBTAG00000012049	663.203	643.192	661.66	724.717	438.467	548.739	672.682	516.402	570.305	493.77	424.983	517.234	755.533	613.677	779.885	682.864	688.717	680.787	545.903	742.799	576.251	468.581	1024.71	572.946	687.246	-0.263581	0.04109	0.995367	WIPI2	25	39021133	39045383	-	2566	protein_coding	WD repeat domain, phosphoinositide interacting 2 [Source:VGNC Symbol;Acc:VGNC:36943]	-	528	617	444	728	371	571	453	447	408	619	377	961
ENSBTAG00000045877	1444.48	1521.98	672.091	1103	822.568	843.771	856.816	1410.57	929.54	627.782	721.457	1483.35	1924.38	1279.81	1317.19	883.199	1513.65	2357.21	1665.01	668.929	1135.46	1139.08	1372.76	1036.45	1386.97	-0.419814	0.0412031	0.995367	TSC22D3	X	56329795	56397086	-	3400	protein_coding	Bos taurus TSC22 domain family member 3 (TSC22D3), mRNA. [Source:RefSeq mRNA;Acc:NM_001103342]	-	1150	1460	451	1108	696	878	577	1221	665	787	640	2756
ENSBTAG00000052058	13.8167	13.5519	14.9022	2.98647	16.5459	1.92203	11.8796	15.0184	5.59122	0	15.7819	25.2966	2.65799	15.7353	19.8372	17.7717	17.8226	7.12866	34.6439	7.18176	56.4534	28.5318	49.7221	11.4411	23.4079	-1.02563	0.0412676	0.995367	-	6	115464061	115536817	-	2163	protein_coding	-	PDZ	11	13	10	3	14	2	8	13	4	0	14	47
ENSBTAG00000021342	2.51213	9.38206	7.45112	7.96392	2.3637	2.88304	0	4.62104	1.39781	18.3469	11.2728	6.99693	5.98047	11.2395	6.80132	17.7717	26.7339	3.56433	12.5978	9.23369	41.5412	2.19476	8.64733	6.26595	13.3005	-1.04817	0.0412799	0.995367	TMEM136	15	30911896	30918652	+	3638	protein_coding	Bos taurus transmembrane protein 136 (TMEM136), mRNA. [Source:RefSeq mRNA;Acc:NM_001075806]	LAG1	2	9	5	8	2	3	0	4	1	23	10	13
ENSBTAG00000025441	9065.04	5006.89	5054.84	8208.81	4031.29	6263.89	2773.89	3365.28	5848.42	3041.59	4875.47	6344.06	3685.96	11634.4	10025.7	4985.77	5050.17	11685.1	5518.87	9251.13	7025.78	8833.9	3919.4	5323.29	7419.65	-0.479007	0.0413509	0.995367	HSPA1A	23	27520317	27522790	-	2474	protein_coding	Bos taurus heat shock protein family A (Hsp70) member 1A (HSPA1A), mRNA. [Source:RefSeq mRNA;Acc:NM_203322]	HSP70	7217	4803	3392	8246	3411	6518	1868	2913	4184	3813	4325	11787
ENSBTAG00000005250	184.642	209.533	309.967	88.5986	33.0918	30.7525	172.254	68.1604	36.3429	121.249	129.637	248.66	120.938	222.542	193.838	204.644	316.988	60.5936	405.228	91.3109	192.794	600.266	183.756	136.074	235.718	-0.792164	0.0413753	0.995367	BGN	X	36728398	36742298	+	2259	protein_coding	Bos taurus biglycan (BGN), mRNA. [Source:RefSeq mRNA;Acc:NM_178318]	-	147	201	208	89	28	32	116	59	26	152	115	462
ENSBTAG00000005852	3.7682	2.0849	8.94135	3.98196	4.7274	2.88304	0	2.31052	1.39781	8.77458	0	0	0.664497	3.7465	3.96744	6.46243	1.27304	13.0692	1.04981	2.05193	27.6941	12.0712	23.7802	3.23915	8.71184	-1.42169	0.0414252	0.995367	KLF8	X	93319321	93445155	+	1227	protein_coding	Kruppel like factor 8 [Source:VGNC Symbol;Acc:VGNC:52791]	-	3	2	6	4	4	3	0	2	1	11	0	0
ENSBTAG00000019512	1053.84	1103.96	1075.94	1267.26	963.208	1079.22	914.729	868.756	960.292	859.112	657.203	993.026	1007.38	1230.35	1466.25	1121.23	1219.58	988.507	916.488	1085.47	1300.56	858.15	1691.63	983.045	1171.42	-0.253048	0.0415176	0.995367	G6PD	X	37570063	37587145	-	2334	protein_coding	Bos taurus glucose-6-phosphate dehydrogenase (G6PD), mRNA. [Source:RefSeq mRNA;Acc:NM_001244135]	G6PD_C	839	1059	722	1273	815	1123	616	752	687	1077	583	1845
ENSBTAG00000004287	8.79247	5.21226	1.49022	0.99549	1.18185	1.92203	0	0	2.79561	0	9.01822	27.4495	3.32248	0.7493	6.80132	9.15511	1.27304	4.75244	41.9926	3.0779	45.8018	28.5318	19.4565	4.9048	14.9922	-1.56566	0.0415773	0.995367	EVC	6	103394278	103497766	-	3792	protein_coding	EvC ciliary complex subunit 1 [Source:VGNC Symbol;Acc:VGNC:28634]	-	7	5	1	1	1	2	0	0	2	0	8	51
ENSBTAG00000015136	489.866	512.886	412.792	342.448	434.921	323.862	687.532	325.784	374.612	393.261	439.638	570.519	578.777	513.271	396.177	607.469	520.675	449.105	456.669	477.074	565.599	558.566	878.785	442.343	545.651	-0.302846	0.0416027	0.995367	AARSD1	19	42993675	43002885	-	1505	protein_coding	Bos taurus alanyl-tRNA synthetase domain containing 1 (AARSD1), transcript variant 1, mRNA. [Source:RefSeq mRNA;Acc:NM_001038073]	-	390	492	277	344	368	337	463	282	268	493	390	1060
ENSBTAG00000012322	30.1456	16.6792	40.2361	11.9459	15.3641	8.64913	22.2742	12.7079	15.3759	23.9307	66.5094	67.2782	29.2379	4.4958	14.1694	47.9297	64.9252	10.693	29.3948	21.5453	113.972	113.03	151.328	27.5913	54.611	-0.976904	0.0416138	0.995367	INKA1	22	50430296	50432582	-	1550	protein_coding	inka box actin regulator 1 [Source:VGNC Symbol;Acc:VGNC:28790]	-	24	16	27	12	13	9	15	11	11	30	59	125
ENSBTAG00000039719	119.326	169.92	184.788	85.6121	278.917	46.1287	500.428	93.5762	103.438	951.644	868.003	269.651	1277.16	231.534	74.2477	259.036	133.67	58.2174	478.715	166.206	1441.16	629.895	2636.35	305.953	671.473	-1.13367	0.0418585	0.995367	PHGDH	3	23565140	23596466	-	1975	protein_coding	Bos taurus phosphoglycerate dehydrogenase (PHGDH), mRNA. [Source:RefSeq mRNA;Acc:NM_001035017]	2-Hacid_dh_C	95	163	124	86	236	48	337	81	74	1193	770	501
ENSBTAG00000019269	327.834	420.108	575.227	150.319	57.9107	54.7778	154.435	160.581	100.642	905.378	1029.2	1359.56	441.89	486.296	320.229	379.668	511.764	62.9698	1356.36	228.79	2539.34	2215.61	1833.23	441.331	943.286	-1.09508	0.0418893	0.995367	COL6A2	1	145807169	145837649	+	4539	protein_coding	Bos taurus collagen type VI alpha 2 chain (COL6A2), mRNA. [Source:RefSeq mRNA;Acc:NM_001075126]	VWA	261	403	386	151	49	57	104	139	72	1135	913	2526
ENSBTAG00000006108	5.02427	26.0613	11.9218	3.98196	4.7274	0	0	3.46578	5.59122	25.5261	64.2548	19.3761	42.5278	2.2479	5.66777	11.3093	17.8226	8.31677	23.0959	18.4674	97.9946	53.7716	119.982	14.1609	36.473	-1.35545	0.0421368	0.995367	MMP11	17	71231375	71239854	+	1476	protein_coding	matrix metallopeptidase 11 [Source:VGNC Symbol;Acc:VGNC:31517]	Hemopexin	4	25	8	4	4	0	0	3	4	32	57	36
ENSBTAG00000010787	145.704	174.089	149.022	317.561	234.006	145.113	184.134	243.76	167.737	212.185	237.855	163.082	518.972	289.979	168.333	197.643	159.131	152.078	258.254	250.336	494.233	145.951	369.673	197.854	273.144	-0.465372	0.042298	0.995367	RFC3	12	27378900	27396278	-	1356	protein_coding	replication factor C subunit 3 [Source:VGNC Symbol;Acc:VGNC:33887]	-	116	167	100	319	198	151	124	211	120	266	211	303
ENSBTAG00000053484	547.645	477.443	421.734	518.65	582.652	528.558	295.505	373.149	426.331	330.243	499.384	575.363	552.197	525.26	547.506	532.074	576.689	580.986	450.37	409.36	633.769	521.255	911.212	464.721	567.334	-0.286236	0.0424376	0.995367	CTDP1	24	685983	711794	-	3468	protein_coding	CTD phosphatase subunit 1 [Source:NCBI gene;Acc:100336537]	NIF	436	458	283	521	493	550	199	323	305	414	443	1069
ENSBTAG00000013103	778.762	904.848	1178.77	367.336	153.641	117.244	210.863	346.578	198.488	1464.56	2091.1	1588.3	623.298	892.417	711.871	1035.6	1046.44	91.4844	2865.99	534.528	2976.05	4163.45	2329.37	783.374	1570.05	-1.00271	0.0425248	0.995367	COL1A1	19	36457658	36474513	+	4838	protein_coding	Bos taurus collagen type I alpha 1 chain (COL1A1), mRNA. [Source:RefSeq mRNA;Acc:NM_001034039]	Collagen	620	868	791	369	130	122	142	300	142	1836	1855	2951
ENSBTAG00000013279	30.1456	41.698	26.824	12.9414	26.0007	12.4932	17.8194	16.1737	18.1715	61.4221	21.4183	25.8348	14.6189	32.9692	31.1727	82.396	43.2835	15.4454	32.5442	14.3635	106.516	21.9476	87.5542	25.9119	43.8919	-0.754398	0.0427186	0.995367	FOXP3	X	87290349	87305008	-	1843	protein_coding	forkhead box P3 [Source:VGNC Symbol;Acc:VGNC:29102]	Fork_head	24	40	18	13	22	13	12	14	13	77	19	48
ENSBTAG00000053470	0	0	0	0	3.54555	1.92203	0	1.15526	0	0	0	0	0	0	0.566777	0	3.81913	1.18811	0	0	10.6516	12.0712	17.2947	0.551903	4.14467	-2.84928	0.0427216	0.995367	bta-mir-11982	28	8553717	8553777	-	61	miRNA	bta-mir-11982 [Source:miRBase;Acc:MI0038196]	-	0	0	0	0	3	2	0	1	0	0	0	0
ENSBTAG00000015595	371.796	432.617	369.576	297.651	398.284	216.228	833.057	259.934	287.948	1109.59	1341.46	499.473	1369.53	427.851	303.225	556.308	266.066	354.057	764.265	328.309	1691.47	1313.56	2887.13	534.801	932.888	-0.80245	0.042785	0.995367	MCM5	5	73633313	73651860	+	2752	protein_coding	Bos taurus minichromosome maintenance complex component 5 (MCM5), mRNA. [Source:RefSeq mRNA;Acc:NM_001075290]	MCM	296	415	248	299	337	225	561	225	206	1391	1190	928
ENSBTAG00000030593	423.295	460.763	384.478	230.954	380.556	247.942	426.181	316.542	409.557	1067.31	748.512	698.616	1291.12	451.079	305.493	421.135	483.757	412.274	380.033	272.907	1404.94	728.659	2534.75	482.892	789.65	-0.708818	0.0427989	0.995367	RFTN1	1	153335376	153514351	-	3156	protein_coding	raftlin, lipid raft linker 1 [Source:HGNC Symbol;Acc:HGNC:30278]	-	337	442	258	232	322	258	287	274	293	1338	664	1298
ENSBTAG00000010659	960.891	875.659	991	1106.98	946.662	888.938	941.458	879.154	914.165	912.557	1112.62	1080.22	952.224	923.888	1266.18	962.902	929.322	901.775	1023.57	1061.87	1686.15	1212.6	1698.12	967.526	1147.15	-0.24515	0.0428027	0.995367	CUX1	25	34703181	35062913	-	8226	protein_coding	cut like homeobox 1 [Source:VGNC Symbol;Acc:VGNC:27839]	CUT	765	840	665	1112	801	925	634	761	654	1144	987	2007
ENSBTAG00000016350	960.891	1012.22	914.998	1168.71	1105.03	1032.13	553.886	918.433	849.866	706.753	1140.8	1201.32	728.953	1089.48	1378.97	1137.39	1218.3	1260.58	1130.65	1048.54	902.189	1361.85	1734.87	963.753	1181.07	-0.292434	0.0428225	0.995367	NACC1	7	12444337	12461920	-	4580	protein_coding	Bos taurus nucleus accumbens associated 1 (NACC1), mRNA. [Source:RefSeq mRNA;Acc:NM_001192612]	BTB	765	971	614	1174	935	1074	373	795	608	886	1012	2232
ENSBTAG00000019915	4756.73	6229.69	4430.44	3558.88	3023.17	2113.27	6306.58	2911.26	3866.33	3595.19	3807.94	5833.82	5340.56	6003.4	3751.49	6298.18	6871.89	4093.04	4877.44	2567.99	5359.88	7582.89	8657.06	4202.77	5582.16	-0.409465	0.0428891	0.995367	GSN	8	110686132	110733968	+	3286	protein_coding	Bos taurus gelsolin (GSN), transcript variant 1, mRNA. [Source:RefSeq mRNA;Acc:NM_001113284]	-	3787	5976	2973	3575	2558	2199	4247	2520	2766	4507	3378	10839
ENSBTAG00000012088	346.675	456.594	777.897	222.99	86.2751	48.0507	279.171	166.358	83.8683	376.509	1122.77	733.063	427.272	476.555	404.678	269.268	900.042	77.2271	1904.36	257.517	1163.15	1365.14	1049.57	391.685	754.071	-0.944595	0.0432078	0.995367	FBLN1	5	115888383	115968965	+	4205	protein_coding	fibulin 1 [Source:VGNC Symbol;Acc:VGNC:28881]	EGF_CA	276	438	522	224	73	50	188	144	60	472	996	1362
ENSBTAG00000006370	2571.17	2145.36	2336.67	2791.35	2305.79	1899.93	2983.26	1903.87	1924.78	3293.66	3181.18	2575.95	3517.85	2651.03	2721.09	2896.79	2478.62	2270.48	2646.58	2602.87	3406.38	3436.99	4201.52	2492.75	2984.56	-0.259688	0.0432923	0.995367	CCT3	3	14486486	14501164	+	2060	protein_coding	Bos taurus chaperonin containing TCP1 subunit 3 (CCT3), mRNA. [Source:RefSeq mRNA;Acc:NM_001017934]	-	2047	2058	1568	2804	1951	1977	2009	1648	1377	4129	2822	4786
ENSBTAG00000007816	6.28034	4.1698	5.9609	0.99549	1.18185	3.84406	13.3645	13.8631	116.018	3.19076	7.89094	3.22935	5.31598	143.866	0	5.9239	33.0991	97.425	5.24907	157.999	4.26063	1.09738	57.2885	14.9991	46.5022	-1.64225	0.043362	0.995367	-	6	85829541	85830410	+	870	processed_pseudogene	-	-	5	4	4	1	1	4	9	12	83	4	7	6
ENSBTAG00000005759	4970.26	1562.63	2215.96	185.161	1328.4	561.232	13949.6	338.492	1638.23	3107	4769.51	709.381	9032.51	1477.62	414.314	6546.98	3702.01	182.969	19513.9	8412.92	6474.03	2913.54	23655.8	2944.66	7484.24	-1.34582	0.0433754	0.995367	PLA2G2A	2	132710095	132713984	+	819	protein_coding	Bos taurus phospholipase A2, group IIA (platelets, synovial fluid) (PLA2G2A), mRNA. [Source:RefSeq mRNA;Acc:NM_001025324]	-	3957	1499	1487	186	1124	584	9394	293	1172	3895	4231	1318
ENSBTAG00000000440	3.7682	2.0849	8.94135	0.99549	9.4548	0	16.3344	1.15526	6.98903	8.77458	27.0547	17.2232	8.63846	0	0.566777	4.30829	7.63826	1.18811	6.29888	13.3375	149.122	63.648	28.1038	8.56466	25.7137	-1.58124	0.043398	0.995367	HSPB2	15	22246337	22248004	+	1171	protein_coding	heat shock protein family B (small) member 2 [Source:VGNC Symbol;Acc:VGNC:54881]	-	3	2	6	1	8	0	11	1	5	11	24	32
ENSBTAG00000021802	376.82	377.367	287.613	338.467	300.19	277.733	365.298	257.623	297.733	268.821	479.093	411.204	419.962	395.631	359.336	423.828	399.736	427.719	306.546	268.803	465.474	433.465	551.267	336.497	404.706	-0.265186	0.0434006	0.995367	MIEN1	19	40097827	40099201	-	749	protein_coding	Bos taurus migration and invasion enhancer 1 (MIEN1), mRNA. [Source:RefSeq mRNA;Acc:NM_001075221]	-	300	362	193	340	254	289	246	223	213	337	425	764
ENSBTAG00000031561	212.275	181.386	263.77	338.467	264.735	166.255	163.344	196.394	204.08	226.544	268.292	276.11	390.724	247.269	221.61	308.043	250.79	206.731	320.193	301.634	313.157	313.85	223.75	230.138	281.614	-0.290394	0.0435148	0.995367	RSRC1	1	108967043	109414482	-	1838	protein_coding	arginine and serine rich coiled-coil 1 [Source:VGNC Symbol;Acc:VGNC:53602]	-	169	174	177	340	224	173	110	170	146	284	238	513
ENSBTAG00000010632	11.3046	116.755	17.8827	3.98196	14.1822	13.4542	200.468	2.31052	4.19342	721.111	192.764	50.0549	1455.25	244.272	40.8079	9.69365	38.1913	10.693	6.29888	15.3895	182.142	19.7528	3039.54	112.372	460.184	-1.72237	0.0436158	0.995367	FABP6	7	71800104	71806269	+	615	protein_coding	fatty acid binding protein 6 [Source:VGNC Symbol;Acc:VGNC:28698]	-	9	112	12	4	12	14	135	2	3	904	171	93
ENSBTAG00000047495	2022.27	1885.79	1758.47	2214.96	1463.13	1799.98	1759.67	1330.86	1432.75	3461.97	2726.88	2845.6	3927.84	2355.05	1521.23	1943.04	2963.65	1115.63	2561.55	1490.73	4644.09	3853.99	5452.14	2058.53	2893.54	-0.490908	0.0436615	0.995367	CD81	29	49197117	49216812	-	1450	protein_coding	Bos taurus CD81 molecule (CD81), mRNA. [Source:RefSeq mRNA;Acc:NM_001035099]	Tetraspannin	1610	1809	1180	2225	1238	1873	1185	1152	1025	4340	2419	5287
ENSBTAG00000012706	0	0	0	0	0	0	0	0	0	0	0	0	8.63846	0	0	0	0	0	0	0	17.0425	0	28.1038	0	4.88953	-4.61774	0.0437486	0.995367	RTP1	1	80082559	80085391	-	792	protein_coding	Bos taurus receptor transporter protein 1 (RTP1), mRNA. [Source:RefSeq mRNA;Acc:NM_001192256]	-	0	0	0	0	0	0	0	0	0	0	0	0
ENSBTAG00000009507	28.8895	52.1226	70.0406	20.9053	35.4555	23.0643	19.3043	50.8315	30.7517	53.4452	84.5458	52.2078	58.4757	28.4734	39.6744	57.0848	114.574	19.0098	91.3338	36.9347	55.3882	116.322	139.438	43.4637	68.7917	-0.656482	0.0437589	0.995367	PHETA2	5	113035565	113040617	+	2573	protein_coding	Bos taurus PH domain containing endocytic trafficking adaptor 2 (PHETA2), mRNA. [Source:RefSeq mRNA;Acc:NM_001045936]	PH	23	50	47	21	30	24	13	44	22	67	75	97
ENSBTAG00000030979	21.3531	15.6368	5.9609	15.9278	24.8189	5.76609	1.48495	13.8631	6.98903	7.9769	18.0364	2.1529	13.9544	23.2283	15.8697	12.9249	2.54609	11.8811	28.345	22.5712	38.3457	20.8502	37.8321	11.6639	20.759	-0.83419	0.044026	0.995367	TUBA3E	17	72342836	72348560	-	1541	protein_coding	Bos taurus tubulin, alpha 3e (TUBA3E), mRNA. [Source:RefSeq mRNA;Acc:NM_001038163]	Tubulin	17	15	4	16	21	6	1	12	5	10	16	4
ENSBTAG00000021855	6.28034	0	1.49022	0.99549	0	0	0	0	0	0	0	0	9.96745	0	1.13355	0	1.27304	0	2.09963	5.12983	12.7819	0	14.0519	0.730504	4.22157	-2.59026	0.0440857	0.995367	ANO3	15	56896688	57352721	+	6139	protein_coding	anoctamin 3 [Source:VGNC Symbol;Acc:VGNC:25952]	-	5	0	1	1	0	0	0	0	0	0	0	0
ENSBTAG00000025161	89.1808	64.632	71.5308	40.8151	52.0014	21.1423	68.3077	18.4842	50.321	85.3528	134.146	89.8836	185.395	74.1807	55.5441	107.707	73.8366	29.7027	92.3836	28.727	198.119	158.023	157.814	65.4831	105.585	-0.688606	0.0441393	0.995367	AGPAT2	11	104087838	104100209	-	1430	protein_coding	Bos taurus 1-acylglycerol-3-phosphate O-acyltransferase 2 (AGPAT2), mRNA. [Source:RefSeq mRNA;Acc:NM_001080264]	Acyltransferase	71	62	48	41	44	22	46	16	36	107	119	167
ENSBTAG00000002108	1536.17	1612.67	1579.64	1929.26	1350.86	1039.82	1569.59	1401.33	1346.09	2263.84	2241.03	1503.26	3079.28	1853.77	1918.54	1415.81	1405.44	1666.92	2013.54	1590.25	2055.76	2201.34	2840.65	1614.46	2003.75	-0.311573	0.044186	0.995367	YWHAQ	11	87861882	87893172	+	2967	protein_coding	Bos taurus tyrosine 3-monooxygenase/tryptophan 5-monooxygenase activation protein theta (YWHAQ), mRNA. [Source:RefSeq mRNA;Acc:NM_001078127]	-	1223	1547	1060	1938	1143	1082	1057	1213	963	2838	1988	2793
ENSBTAG00000038810	43.9623	29.1886	20.8631	38.8241	7.0911	17.2983	11.8796	16.1737	29.3539	0	0	18.2997	49.1728	56.9468	31.1727	10.2322	21.6417	64.1579	17.8468	23.5972	27.6941	17.5581	113.496	19.4112	39.4106	-1.02345	0.0445192	0.995367	SFTA2	23	28142385	28143467	+	722	protein_coding	surfactant associated 2 [Source:VGNC Symbol;Acc:VGNC:34527]	-	35	28	14	39	6	18	8	14	21	0	0	34
ENSBTAG00000047760	424.551	383.622	394.91	395.209	408.92	282.538	267.291	328.094	398.374	309.504	656.075	505.932	454.516	455.575	499.897	429.752	468.48	520.392	369.535	444.243	543.231	431.27	727.456	396.252	485.85	-0.292829	0.0445432	0.995367	DUS1L	19	50809985	50815680	+	1686	protein_coding	dihydrouridine synthase 1 like [Source:VGNC Symbol;Acc:VGNC:55819]	Dus	338	368	265	397	346	294	180	284	285	388	582	940
ENSBTAG00000022278	1374.14	2818.79	801.741	1177.66	1916.96	726.527	1116.68	741.678	2128.86	1050.56	4249.83	1983.9	1319.03	3551.68	1748.51	3212.91	2776.51	1248.7	2245.55	1614.87	4650.48	2051	3271.93	1673.94	2517.38	-0.588609	0.0445829	0.995367	-	X	80601301	80601777	+	477	protein_coding	60S ribosomal protein L23a [Source:UniProtKB/Swiss-Prot;Acc:Q24JY1]	-	1094	2704	538	1183	1622	756	752	642	1523	1317	3770	3686
ENSBTAG00000038866	918.185	934.036	682.523	821.279	972.663	669.827	589.525	575.32	849.866	887.031	1348.22	1290.13	986.114	965.099	866.035	1205.78	1107.55	917.221	950.082	721.254	1252.63	1341	2076.44	878.217	1126.29	-0.357996	0.044617	0.995367	UBE2I	25	1039180	1050840	+	1414	protein_coding	Bos taurus ubiquitin conjugating enzyme E2 I (UBE2I), mRNA. [Source:RefSeq mRNA;Acc:NM_001099372]	UQ_con	731	896	458	825	823	697	397	498	608	1112	1196	2397
ENSBTAG00000003701	10.0485	11.467	7.45112	0	16.5459	0.961014	5.9398	0	1.39781	5.58383	11.2728	2.69113	1.99349	3.7465	3.96744	23.157	16.5496	5.94055	38.8431	0	33.0199	15.3633	23.7802	6.11324	15.1237	-1.31133	0.0446442	0.995367	VASH2	16	70601757	70639797	-	1535	protein_coding	vasohibin 2 [Source:VGNC Symbol;Acc:VGNC:36768]	-	8	11	5	0	14	1	4	0	1	7	10	5
ENSBTAG00000039890	32.6577	43.7829	5.9609	52.761	36.6374	25.9474	29.699	35.8131	39.1385	43.8729	9.01822	43.5962	25.9154	53.2003	51.0099	52.238	48.3757	35.6433	41.9926	43.0905	27.6941	79.0113	88.6351	33.2404	49.7097	-0.568925	0.0447123	0.995367	RTL8C	X	18794515	18825185	-	654	protein_coding	Retrotransposon Gag-like protein 8 [Source:UniProtKB/Swiss-Prot;Acc:Q1JQ94]	-	26	42	4	53	31	27	20	31	28	55	8	81
ENSBTAG00000019787	213.531	275.207	235.456	232.945	213.915	116.283	461.819	140.942	211.069	240.902	305.492	304.635	514.321	269.748	218.776	287.578	268.612	166.335	226.76	195.959	612.466	445.536	621.527	246.016	347.965	-0.500476	0.0447427	0.995367	PAFAH1B3	18	50978701	50981956	+	1238	protein_coding	Bos taurus platelet activating factor acetylhydrolase 1b catalytic subunit 3 (PAFAH1B3), mRNA. [Source:RefSeq mRNA;Acc:NM_174665]	-	170	264	158	234	181	121	311	122	151	302	271	566
ENSBTAG00000000837	915.673	879.829	840.487	760.554	900.57	782.266	1106.29	778.646	803.738	2937.09	1066.4	717.992	2593.53	1178.65	722.64	1074.92	677.259	1058.61	1414.1	776.656	2682.07	841.689	4913.84	1040.79	1630.36	-0.647267	0.0448961	0.995367	PARP1	16	29365008	29406357	-	3698	protein_coding	Bos taurus poly(ADP-ribose) polymerase 1 (PARP1), mRNA. [Source:RefSeq mRNA;Acc:NM_174751]	WGR	729	844	564	764	762	814	745	674	575	3682	946	1334
ENSBTAG00000015427	329.09	364.858	429.185	335.48	353.373	278.694	493.003	314.231	366.225	408.417	552.366	341.235	532.927	396.38	347.434	432.983	462.115	337.423	453.52	421.672	458.018	516.865	685.301	380.513	458.603	-0.269992	0.0449102	0.995367	CFDP1	18	2623342	2727856	-	1691	protein_coding	craniofacial development protein 1 [Source:NCBI gene;Acc:281682]	-	262	350	288	337	299	290	332	272	262	512	490	634
ENSBTAG00000037651	129.375	90.6932	44.7067	315.57	236.37	108.595	83.1572	76.2472	34.9451	23.9307	63.1275	62.9723	236.561	305.715	108.254	753.95	347.541	95.0488	35.6937	47.1944	20.238	127.296	178.351	105.808	205.077	-0.955797	0.0450463	0.995367	S100A2	3	16805481	16811823	+	676	protein_coding	S100 calcium binding protein A2 [Source:VGNC Symbol;Acc:VGNC:34242]	-	103	87	30	317	200	113	56	66	25	30	56	117
ENSBTAG00000007367	487.354	472.23	409.812	438.016	408.92	387.289	482.609	314.231	395.579	421.978	747.385	546.299	762.178	579.209	652.36	474.989	477.392	434.848	508.11	452.451	496.364	537.716	775.017	459.308	559.148	-0.284069	0.0450552	0.995367	AIMP2	25	38030392	38038514	+	1177	protein_coding	Bos taurus aminoacyl tRNA synthetase complex interacting multifunctional protein 2 (AIMP2), mRNA. [Source:RefSeq mRNA;Acc:NM_001075813]	-	388	453	275	440	346	403	325	272	283	529	663	1015
ENSBTAG00000018314	71.5958	56.2924	47.6872	64.7068	49.6377	40.3626	60.8829	58.9183	55.9122	102.104	29.3092	88.2689	100.339	100.406	71.9806	95.8594	99.2974	73.6628	70.3375	88.233	50.0624	53.7716	71.3405	60.4732	79.5719	-0.389451	0.0450642	0.995367	MED11	19	26619637	26621469	-	802	protein_coding	Bos taurus mediator complex subunit 11 (MED11), mRNA. [Source:RefSeq mRNA;Acc:NM_001038084]	-	57	54	32	65	42	42	41	51	40	128	26	164
ENSBTAG00000052883	5.02427	4.1698	13.412	8.95941	3.54555	18.2593	0	6.93157	1.39781	9.57227	20.291	9.68805	17.9414	1.4986	15.303	19.3873	1.27304	14.2573	12.5978	3.0779	67.105	10.9738	42.1557	8.43758	18.6883	-1.1342	0.0450928	0.995367	NANOS1	26	39238608	39239489	+	747	protein_coding	nanos C2HC-type zinc finger 1 [Source:HGNC Symbol;Acc:HGNC:23044]	-	4	4	9	9	3	19	0	6	1	12	18	18
ENSBTAG00000021927	482.33	500.377	466.44	450.957	430.194	373.835	533.097	340.802	409.557	361.353	588.439	467.179	621.969	525.26	603.05	477.143	486.303	478.808	407.328	518.112	690.222	515.768	448.58	450.38	524.777	-0.222389	0.0453313	0.995367	AATF	19	13312212	13420345	+	2145	protein_coding	apoptosis antagonizing transcription factor [Source:VGNC Symbol;Acc:VGNC:25452]	-	384	480	313	453	364	389	359	295	293	453	522	868
ENSBTAG00000025405	233.628	206.405	192.239	154.301	158.368	126.854	348.963	198.705	173.328	523.284	200.655	264.807	544.223	295.224	174.567	368.897	272.431	273.265	164.821	111.83	626.313	251.3	737.185	231.795	347.278	-0.582473	0.0453871	0.995367	BATF	10	86713963	86736092	+	1147	protein_coding	basic leucine zipper ATF-like transcription factor [Source:VGNC Symbol;Acc:VGNC:26425]	bZIP_1	186	198	129	155	134	132	235	172	124	656	178	492
ENSBTAG00000012432	660.691	711.994	833.036	673.947	1188.94	605.439	546.461	650.412	735.246	510.521	760.912	769.662	1025.98	968.096	689.767	915.511	958.602	621.381	1132.75	616.605	742.415	996.42	1004.17	720.605	879.246	-0.287364	0.0455726	0.995367	FDFT1	8	7591014	7617546	-	2101	protein_coding	Bos taurus farnesyl-diphosphate farnesyltransferase 1 (FDFT1), mRNA. [Source:RefSeq mRNA;Acc:NM_001013004]	-	526	683	559	677	1006	630	368	563	526	640	675	1430
ENSBTAG00000049665	22.6092	32.316	44.7067	10.9504	15.3641	10.5712	5.9398	19.6394	18.1715	18.3469	95.8186	37.1375	22.5929	16.4846	27.2053	44.16	52.1948	8.31677	71.3874	15.3895	55.3882	148.146	111.334	27.6309	52.0545	-0.909341	0.0457705	0.995367	B3GNT9	18	34787723	34790672	-	2586	protein_coding	Bos taurus UDP-GlcNAc:betaGal beta-1,3-N-acetylglucosaminyltransferase 9 (B3GNT9), mRNA. [Source:RefSeq mRNA;Acc:NM_001076342]	Galactosyl_T	18	31	30	11	13	11	4	17	13	23	85	69
ENSBTAG00000021580	2529.72	2546.71	1885.13	1961.11	2934.53	2049.84	1471.59	1494.91	2359.5	1678.34	2534.12	2518.36	1890.49	2355.8	2145.82	2698.6	2516.81	2670.87	3216.63	2808.07	2109.01	2809.29	3540	2163.65	2614.67	-0.272824	0.045806	0.995367	HNRNPA3	2	19658429	19663581	-	1143	protein_coding	Bos taurus heterogeneous nuclear ribonucleoprotein A3 (HNRNPA3), mRNA. [Source:RefSeq mRNA;Acc:NM_001205429]	RRM_1	2014	2443	1265	1970	2483	2133	991	1294	1688	2104	2248	4679
ENSBTAG00000012543	2.51213	0	0	0	0	0.961014	0	0	0	0	0	0	0	0	2.83388	0	0	0	4.19926	4.10386	0	0	30.2656	0.289429	3.76388	-3.49499	0.0458139	0.995367	EDA	X	80409518	80523338	-	786	protein_coding	ectodysplasin A [Source:VGNC Symbol;Acc:VGNC:28316]	-	2	0	0	0	0	1	0	0	0	0	0	0
ENSBTAG00000017804	43.9623	46.9103	58.1188	39.8196	43.7285	19.2203	23.7592	27.7263	37.7407	50.2544	43.9638	69.9693	89.0426	43.4594	23.8046	54.3921	64.9252	49.9006	49.3413	36.9347	53.2579	138.27	68.0977	42.0978	61.0387	-0.525862	0.0458226	0.995367	BNIP3	26	51221616	51226873	-	570	protein_coding	BCL2 interacting protein 3 [Source:VGNC Symbol;Acc:VGNC:26533]	-	35	45	39	40	37	20	16	24	27	63	39	130
ENSBTAG00000008575	8.79247	10.4245	16.3925	5.97294	9.4548	8.64913	0	5.77631	15.3759	24.7284	99.2004	29.6024	4.65148	5.9944	8.50165	18.3102	7.63826	2.37622	106.031	17.4414	137.405	124.004	108.092	19.5308	49.1314	-1.3245	0.0458974	0.995367	CGNL1	10	52768945	52889275	-	5531	protein_coding	cingulin like 1 [Source:VGNC Symbol;Acc:VGNC:27259]	Myosin_tail_1	7	10	11	6	8	9	0	5	11	31	88	55
ENSBTAG00000002719	48.9866	63.5895	55.1383	47.7835	96.9117	44.2067	111.371	60.0736	62.9012	193.839	120.619	55.9754	256.496	86.9189	55.5441	46.8526	35.6452	53.4649	176.369	68.7397	265.224	108.64	305.899	80.1163	132.709	-0.726717	0.0459191	0.995367	ORC1	3	93962136	93993700	+	2790	protein_coding	Bos taurus origin recognition complex subunit 1 (ORC1), mRNA. [Source:RefSeq mRNA;Acc:NM_001014918]	BAH	39	61	37	48	82	46	75	52	45	243	107	104
ENSBTAG00000021664	5.02427	1.04245	1.49022	3.98196	0	0.961014	0	1.15526	1.39781	0	15.7819	10.7645	0	0	2.26711	2.15414	3.81913	1.18811	9.44833	2.05193	57.5185	29.6292	27.0229	3.46661	12.2818	-1.79563	0.0459527	0.995367	TACR2	28	25768939	25781767	-	2870	protein_coding	Bos taurus tachykinin receptor 2 (TACR2), mRNA. [Source:RefSeq mRNA;Acc:NM_174469]	7tm_1	4	1	1	4	0	1	0	1	1	0	14	20
ENSBTAG00000020321	241.165	265.825	265.26	334.485	284.826	286.382	209.378	243.76	222.251	225.746	330.292	360.073	348.196	329.692	281.121	240.726	389.551	383.759	215.212	263.673	306.766	393.959	535.053	272.454	335.246	-0.294851	0.0459835	0.995367	SNX11	19	38376400	38384920	-	2158	protein_coding	Bos taurus sorting nexin 11 (SNX11), mRNA. [Source:RefSeq mRNA;Acc:NM_001076904]	PX	192	255	178	336	241	298	141	211	159	283	293	669
ENSBTAG00000015043	616.729	624.428	563.305	466.885	470.377	453.599	467.759	585.717	627.615	874.268	605.348	569.98	786.764	568.719	566.21	625.779	584.327	975.438	481.865	414.49	1165.28	705.614	1307.91	577.167	743.854	-0.365126	0.0460079	0.995367	MFNG	5	75887878	75903492	-	2040	protein_coding	Bos taurus MFNG O-fucosylpeptide 3-beta-N-acetylglucosaminyltransferase (MFNG), mRNA. [Source:RefSeq mRNA;Acc:NM_001101051]	Fringe	491	599	378	469	398	472	315	507	449	1096	537	1059
ENSBTAG00000007415	1243.51	2666.59	590.129	272.764	979.754	309.447	1196.87	221.81	403.966	148.37	139.782	951.582	114.958	812.242	10171.4	986.598	337.357	1674.05	2281.25	4246.47	237.53	103.154	176.189	760.381	1921.92	-1.33787	0.0462242	0.995367	SLC7A8	10	21683779	21737239	+	4270	protein_coding	solute carrier family 7 member 8 [Source:VGNC Symbol;Acc:VGNC:34933]	-	990	2558	396	274	829	322	806	192	289	186	124	1768
ENSBTAG00000037493	1340.22	1150.87	1229.44	1316.04	1160.58	1017.71	1250.33	1114.83	1060.93	1560.28	1607.5	1396.16	2352.98	1451.4	1394.27	1241.86	1329.06	1491.08	1212.54	1119.33	1757.51	1336.61	1922.95	1267.07	1509.96	-0.252849	0.0462435	0.995367	PUF60	14	972914	986379	+	3075	protein_coding	poly(U) binding splicing factor 60 [Source:VGNC Symbol;Acc:VGNC:53878]	RRM_1	1067	1104	825	1322	982	1059	842	965	759	1956	1426	2594
ENSBTAG00000052508	879.247	351.306	201.18	643.086	364.01	240.254	185.619	161.737	564.713	74.9828	508.402	571.057	855.872	795.757	696.002	897.201	572.87	356.433	492.363	264.699	627.378	675.985	443.176	395.466	607.067	-0.618677	0.0462892	0.995367	SEM1	4	14054960	14079935	-	464	protein_coding	Bos taurus SEM1, 26S proteasome complex subunit (SEM1), mRNA. [Source:RefSeq mRNA;Acc:NM_001113317]	-	700	337	135	646	308	250	125	140	404	94	451	1061
ENSBTAG00000035836	0	2.0849	0	0	2.3637	0	0	0	0	0	86.8003	6.4587	3.32248	2.2479	1.13355	2.15414	7.63826	0	9.44833	3.0779	12.7819	4.38951	0	8.1423	4.19945	-1.90444	0.0463011	0.995367	COLGALT2	16	64972038	65091021	-	2250	protein_coding	collagen beta(1-O)galactosyltransferase 2 [Source:NCBI gene;Acc:789150]	-	0	2	0	0	2	0	0	0	0	0	77	12
ENSBTAG00000017242	48.9866	76.0989	53.6481	80.6347	30.7281	51.8948	5.9398	33.5026	25.1605	16.7515	73.273	72.6604	71.1012	32.2199	78.2152	83.4731	113.301	53.4649	46.1918	52.3242	173.621	30.7266	109.173	47.4399	76.7101	-0.687043	0.0463811	0.995367	FADS6	19	56520577	56536561	+	1437	protein_coding	Bos taurus fatty acid desaturase 6 (FADS6), mRNA. [Source:RefSeq mRNA;Acc:NM_001081722]	-	39	73	36	81	26	54	4	29	18	21	65	135
ENSBTAG00000019823	1.25607	2.0849	0	0	4.7274	0.961014	0	0	1.39781	7.9769	0	0	3.32248	0	1.70033	3.76975	0	0	8.39851	2.05193	36.2154	0	21.6183	1.53367	7.00697	-2.15897	0.0464529	0.995367	ADAMTS17	21	6331524	6739118	+	4195	protein_coding	ADAM metallopeptidase with thrombospondin type 1 motif 17 [Source:VGNC Symbol;Acc:VGNC:25621]	TSP_1	1	2	0	0	4	1	0	0	1	10	0	0
ENSBTAG00000014114	45.2184	48.9952	26.824	36.8331	28.3644	50.9338	62.3679	39.2789	43.332	45.4683	60.873	64.587	95.0231	62.9412	40.2411	47.9297	63.6522	62.9698	50.3911	41.0386	200.25	36.2135	41.0748	46.0897	67.4295	-0.543224	0.0464896	0.995367	KLHL26	7	4528389	4555291	-	3304	protein_coding	kelch like family member 26 [Source:VGNC Symbol;Acc:VGNC:30654]	BTB	36	47	18	37	24	53	42	34	31	57	54	120
ENSBTAG00000001538	31.4017	26.0613	19.3729	19.9098	18.9096	17.2983	34.1538	21.95	23.7627	31.9076	37.2001	84.5014	72.4302	44.2087	37.974	50.6224	48.3757	11.8811	27.2952	30.779	110.776	49.382	42.1557	30.5358	47.8073	-0.632862	0.04649	0.995367	-	3	116879870	116880307	+	438	protein_coding	-	-	25	25	13	20	16	18	23	19	17	40	33	157
ENSBTAG00000021192	2170.48	2336.13	2634.72	1759.03	2091.88	1515.52	2514.02	1515.7	2019.83	2689.01	3209.36	3945.19	3488.61	2092.05	2125.41	2859.63	2594.46	2481.96	1765.79	1594.35	5199.04	4104.2	8288.46	2366.74	3326.72	-0.491018	0.0465737	0.995367	NOP53	18	54647475	54657052	+	2432	protein_coding	NOP53 ribosome biogenesis factor [Source:VGNC Symbol;Acc:VGNC:32168]	-	1728	2241	1768	1767	1770	1577	1693	1312	1445	3371	2847	7330
ENSBTAG00000009742	3.7682	12.5094	0	5.97294	13.0004	6.7271	0	3.46578	2.79561	0	21.4183	13.4556	19.2704	13.4874	5.10099	2.69268	29.28	11.8811	1.04981	8.20772	27.6941	27.4345	33.5084	6.92611	16.3279	-1.2106	0.0466267	0.995367	DOK7	6	115390539	115424342	-	2658	protein_coding	docking protein 7 [Source:VGNC Symbol;Acc:VGNC:53703]	-	3	12	0	6	11	7	0	3	2	0	19	25
ENSBTAG00000033887	1.25607	4.1698	5.9609	3.98196	4.7274	0.961014	2.9699	2.31052	4.19342	0.79769	2.25455	1.61468	3.32248	0.7493	3.40066	5.38536	2.54609	1.18811	8.39851	8.20772	26.629	0	14.0519	2.93316	6.71628	-1.21883	0.046766	0.995367	-	11	14571647	14571961	+	315	protein_coding	60S ribosomal protein L36a-like [Source:NCBI gene;Acc:101906221]	-	1	4	4	4	4	1	2	2	3	1	2	3
ENSBTAG00000010077	35.1699	50.0377	50.6676	46.788	102.821	58.6219	114.341	69.3157	51.7188	130.821	96.9458	88.8072	192.04	83.9217	61.7786	56.5463	43.2835	84.3558	129.127	52.3242	139.536	128.393	278.876	74.6713	113.653	-0.603187	0.0468105	0.995367	FANCD2	22	16737949	16789121	-	5039	protein_coding	Bos taurus FA complementation group D2 (FANCD2), mRNA. [Source:RefSeq mRNA;Acc:NM_001192429]	-	28	48	34	47	87	61	77	60	37	164	86	165
ENSBTAG00000000273	0	2.0849	0	0.99549	1.18185	0	0	1.15526	0	0	0	2.1529	1.32899	0	0	2.69268	10.1844	0	3.14944	5.12983	15.9774	0	0	0.630867	3.49661	-2.35001	0.0468407	0.995367	IL5RA	22	23199161	23239003	+	3933	protein_coding	interleukin 5 receptor subunit alpha [Source:VGNC Symbol;Acc:VGNC:30165]	-	0	2	0	1	1	0	0	1	0	0	0	4
ENSBTAG00000015894	52.7548	48.9952	23.8436	28.8692	36.6374	56.6998	59.398	32.3473	16.7737	35.0983	38.3274	36.0611	71.7657	26.2255	32.873	50.0839	53.4679	21.386	52.4907	40.0126	47.9321	98.7641	143.762	38.8172	58.0694	-0.577012	0.046884	0.995367	WWOX	18	5240349	6170333	+	2351	protein_coding	WW domain containing oxidoreductase [Source:VGNC Symbol;Acc:VGNC:36977]	adh_short	42	47	16	29	31	59	40	28	12	44	34	67
ENSBTAG00000021928	3.7682	10.4245	1.49022	0.99549	0	2.88304	0	0	0	8.77458	0	3.76758	0	0	1.70033	4.30829	16.5496	0	4.19926	3.0779	45.8018	0	51.884	2.6753	11.5928	-2.08217	0.0468937	0.995367	DIPK1B	11	104113961	104127351	+	1684	protein_coding	divergent protein kinase domain 1B [Source:VGNC Symbol;Acc:VGNC:28825]	-	3	10	1	1	0	3	0	0	0	11	0	7
ENSBTAG00000017839	16.3289	3.12735	1.49022	3.98196	2.3637	0	0	0	8.38683	0	0	8.07338	0	0	2.26711	11.3093	2.54609	7.12866	53.5405	21.5453	20.238	4.38951	12.971	3.64603	12.3578	-1.75549	0.0468986	0.995367	TIAM1	1	4192104	4358253	+	2579	protein_coding	T cell lymphoma invasion and metastasis 1 [Source:VGNC Symbol;Acc:VGNC:56334]	PH	13	3	1	4	2	0	0	0	6	0	0	15
ENSBTAG00000044064	32.6577	30.2311	16.3925	8.95941	30.7281	28.8304	65.3378	18.4842	16.7737	59.029	6.76366	31.7553	25.9154	20.9804	30.0392	28.0039	26.7339	40.3957	71.3874	18.4674	103.32	70.2322	99.4443	28.8286	48.6291	-0.747696	0.0470457	0.995367	RNF144A	11	89901723	89994194	-	1248	protein_coding	ring finger protein 144A [Source:VGNC Symbol;Acc:VGNC:34026]	IBR	26	29	11	9	26	30	44	16	12	74	6	59
ENSBTAG00000020477	1163.12	1049.75	706.367	749.604	754.021	518.948	1146.38	499.073	936.53	804.071	1260.3	1121.66	1039.94	856.45	1016.23	1119.62	1260.31	886.33	871.346	1072.13	1151.44	1489.14	1591.11	892.485	1123.09	-0.331337	0.0471829	0.995367	AHSA1	10	88648515	88656337	+	1694	protein_coding	activator of HSP90 ATPase activity 1 [Source:VGNC Symbol;Acc:VGNC:25755]	-	926	1007	474	753	638	540	772	432	670	1008	1118	2084
ENSBTAG00000025571	550.157	470.145	433.655	459.916	414.83	394.016	325.204	391.634	388.59	256.856	652.693	590.971	617.982	673.621	565.076	611.777	581.781	470.491	347.488	475.022	563.469	573.929	484.25	444.056	542.262	-0.288392	0.0472881	0.995367	MRPS18A	23	17178373	17194684	-	868	protein_coding	Bos taurus mitochondrial ribosomal protein S18A (MRPS18A), mRNA. [Source:RefSeq mRNA;Acc:NM_001101229]	-	438	451	291	462	351	410	219	339	278	322	579	1098
ENSBTAG00000008493	21.3531	93.8206	61.0992	96.5625	40.1829	43.2456	124.736	39.2789	40.5364	91.7343	157.819	115.718	65.1207	62.1919	299.825	112.554	47.1026	45.1482	153.273	110.804	160.839	94.3746	214.021	77.1739	124.114	-0.684998	0.0473596	0.995367	AQP3	8	75194687	75200704	-	1919	protein_coding	Bos taurus aquaporin 3 (AQP3), mRNA. [Source:RefSeq mRNA;Acc:NM_001079794]	-	17	90	41	97	34	45	84	34	29	115	140	215
ENSBTAG00000002524	354.211	222.042	280.162	171.224	177.278	211.423	295.505	146.718	180.317	281.584	498.257	271.804	435.246	218.046	168.899	354.357	339.903	351.68	250.906	218.531	585.837	459.802	485.331	257.544	351.685	-0.448791	0.04737	0.995367	MRI1	7	11879051	11885546	-	1294	protein_coding	Bos taurus methylthioribose-1-phosphate isomerase 1 (MRI1), mRNA. [Source:RefSeq mRNA;Acc:NM_001046387]	-	282	213	188	172	150	220	199	127	129	353	442	505
ENSBTAG00000018103	3035.91	3726.76	3230.81	3223.4	4004.11	2517.86	3618.82	2977.11	3245.7	5576.65	4820.24	3882.76	7518.78	3611.63	3115.57	3910.85	3306.1	3229.28	4428.12	3670.9	5391.83	4813.1	8924.04	3655.01	4720.02	-0.368828	0.0474293	0.995367	HMGB1	12	30327227	30333011	+	1862	protein_coding	high mobility group box 1 [Source:VGNC Symbol;Acc:VGNC:53816]	HMG_box	2417	3575	2168	3238	3388	2620	2437	2577	2322	6991	4276	7214
ENSBTAG00000003422	1273.65	1390.63	1239.87	1444.46	1207.85	1099.4	1332	1261.55	1404.79	1945.56	1508.3	1412.3	2305.14	1593.01	1425.44	1382.42	1369.8	1325.93	1486.54	1508.17	1991.85	1404.64	1956.46	1376.7	1613.58	-0.2288	0.0474386	0.995367	SNX5	13	38215110	38239910	-	2144	protein_coding	Bos taurus sorting nexin 5 (SNX5), mRNA. [Source:RefSeq mRNA;Acc:NM_001034464]	PX	1014	1334	832	1451	1022	1144	897	1092	1005	2439	1338	2624
ENSBTAG00000048485	72.8519	81.3112	99.8451	50.77	63.8199	27.8694	81.6722	68.1604	74.0837	70.9944	113.855	115.718	107.649	87.6682	71.9806	124.402	104.39	71.2866	93.4335	44.1165	200.25	110.835	152.409	76.746	106.22	-0.467573	0.0477038	0.995367	TUBB2A	23	50525012	50528874	+	1674	protein_coding	tubulin beta 2A class IIa [Source:NCBI gene;Acc:100295973]	Tubulin	58	78	67	51	54	29	55	59	53	89	101	215
ENSBTAG00000048559	0	2.0849	0	1.99098	0	0	0	0	0	0	0	0	0	0	0	4.84682	3.81913	1.18811	2.09963	4.10386	15.9774	0	0	0.339657	2.91227	-2.86885	0.0477228	0.995367	-	10	36230985	36232046	-	1062	protein_coding	-	-	0	2	0	2	0	0	0	0	0	0	0	0
ENSBTAG00000007187	167.057	204.32	241.416	310.593	269.462	241.215	181.164	274.952	76.8793	354.174	91.3094	308.941	395.376	283.985	133.192	245.034	277.524	301.78	209.963	122.09	443.106	530.034	777.179	226.79	338.115	-0.573812	0.0477416	0.995367	-	21	69183853	69195007	+	3105	protein_coding	-	FH2	133	196	162	312	228	251	122	238	55	444	81	574
ENSBTAG00000007654	31.4017	20.849	31.2947	9.9549	13.0004	9.61014	7.42475	19.6394	9.78464	14.3584	25.9274	82.8867	37.8763	25.4762	16.4365	29.6195	36.9183	22.5741	18.8967	16.4154	183.207	54.8689	30.2656	23.011	42.9595	-0.883183	0.0479404	0.995367	CHST7	X	84890297	84968930	+	1844	protein_coding	Bos taurus carbohydrate sulfotransferase 7 (CHST7), mRNA. [Source:RefSeq mRNA;Acc:NM_001193203]	Sulfotransfer_1	25	20	21	10	11	10	5	17	7	18	23	154
ENSBTAG00000005198	3.7682	2.0849	0	1.99098	3.54555	1.92203	0	4.62104	5.59122	3.98845	5.63639	17.2232	0	0.7493	2.26711	6.46243	5.09218	7.12866	16.797	8.20772	35.1502	0	52.9649	4.19766	12.2563	-1.49818	0.0481281	0.995367	FGF1	7	53622273	53729308	-	4306	protein_coding	Bos taurus fibroblast growth factor 1 (FGF1), transcript variant 2, mRNA. [Source:RefSeq mRNA;Acc:NM_174055]	-	3	2	0	2	3	2	0	4	4	5	5	32
ENSBTAG00000011324	219.812	357.561	268.24	115.477	42.5466	27.8694	96.5217	67.0051	61.5034	383.689	712.439	992.487	210.646	203.81	208.007	341.432	557.593	42.7719	907.039	167.232	1071.55	1495.73	1216.03	278.763	583.803	-1.06511	0.0481531	0.995367	EMILIN1	11	72551220	72559504	-	4015	protein_coding	elastin microfibril interfacer 1 [Source:VGNC Symbol;Acc:VGNC:28473]	Collagen	175	343	180	116	36	29	65	58	44	481	632	1844
ENSBTAG00000007123	1620.33	1507.38	1198.14	1929.26	1249.22	1616.43	1459.71	1601.19	1682.96	1493.27	1686.41	1586.69	1582.83	1962.42	1853.93	1714.7	1752.98	2369.09	1330.11	1946.26	1476.31	1872.13	1716.49	1552.58	1779.75	-0.196528	0.0481658	0.995367	ENSA	3	20098776	20104404	+	2758	protein_coding	Bos taurus endosulfine alpha (ENSA), transcript variant 2, mRNA. [Source:RefSeq mRNA;Acc:NM_001314005]	-	1290	1446	804	1938	1057	1682	983	1386	1204	1872	1496	2948
ENSBTAG00000002480	129.375	91.7357	184.788	112.49	81.5477	63.4269	164.829	67.0051	95.0508	62.2198	160.073	177.076	169.447	69.6849	142.261	158.33	138.762	84.3558	107.081	119.012	252.442	224.963	381.563	115.802	167.991	-0.536978	0.0481741	0.995367	NUDT1	25	40971643	40975697	-	626	protein_coding	nudix hydrolase 1 [Source:VGNC Symbol;Acc:VGNC:32325]	NUDIX	103	88	124	113	69	66	111	58	68	78	142	329
ENSBTAG00000050550	23.8653	32.316	37.2556	19.9098	10.6367	7.68811	4.45485	19.6394	15.3759	22.3353	71.0185	40.9051	16.6124	29.972	13.0359	52.238	72.5635	9.50488	59.8394	29.753	64.9746	61.4532	79.9878	25.45	44.5395	-0.797872	0.0482654	0.995367	FAM110B	14	24365744	24432635	+	1864	protein_coding	Bos taurus family with sequence similarity 110 member B (FAM110B), mRNA. [Source:RefSeq mRNA;Acc:NM_001077018]	-	19	31	25	20	9	8	3	17	11	28	63	76
ENSBTAG00000021018	1446.99	1500.09	1479.79	1285.18	1495.04	1422.3	1752.24	1293.89	1589.3	1932	1893.83	1758.92	1513.72	1435.66	1549	2013.05	1682.96	1632.46	1823.53	1448.66	2445.6	2193.66	2747.69	1570.8	1862.36	-0.245169	0.0484542	0.995367	KHSRP	7	18035388	18047821	+	3996	protein_coding	KH-type splicing regulatory protein [Source:VGNC Symbol;Acc:VGNC:30545]	KH_1	1152	1439	993	1291	1265	1480	1180	1120	1137	2422	1680	3268
ENSBTAG00000005735	3387.61	2895.93	3782.19	3055.16	2926.26	2977.22	3753.95	2313.99	2774.64	2103.51	3933.07	3030.21	3674.67	3366.61	3816.11	4394.99	3896.79	2523.54	3074.91	3365.17	3732.31	3728.89	4015.6	3077.81	3599.05	-0.226143	0.0484959	0.995367	ATP5MC2	5	26370053	26378227	+	1011	protein_coding	ATP synthase membrane subunit c locus 2 [Source:VGNC Symbol;Acc:VGNC:55848]	-	2697	2778	2538	3069	2476	3098	2528	2003	1985	2637	3489	5630
ENSBTAG00000040167	0	0	4.47067	0	0	0.961014	0	2.31052	0	23.9307	0	0	3.32248	0.7493	2.26711	3.23122	0	0	1.04981	1.02597	1.06516	2.19476	15.1328	2.63941	2.73078	-2.06002	0.0487577	0.995367	-	10	91761127	91761918	-	792	protein_coding	-	Ribosomal_S4e	0	0	3	0	0	1	0	2	0	30	0	0
ENSBTAG00000004150	25.1213	11.467	1.49022	6.96843	4.7274	0	0	8.08683	6.98903	0	12.4	18.2997	5.31598	26.2255	7.93487	23.6956	14.0035	9.50488	17.8468	4.10386	23.4335	63.648	6.4855	7.96249	18.3816	-1.1946	0.0488118	0.995367	NRG1	27	28529266	28651519	+	2875	protein_coding	neuregulin 1 [Source:VGNC Symbol;Acc:VGNC:32261]	-	20	11	1	7	4	0	0	7	5	0	11	34
ENSBTAG00000006624	0	1.04245	0	1.99098	1.18185	0	0	0	0	0	0	0	0	4.4958	2.26711	2.69268	2.54609	0	1.04981	0	13.8471	0	0	0.351273	2.44532	-2.62629	0.0488307	0.995367	SLC36A3	7	62521906	62543906	-	2170	protein_coding	solute carrier family 36 member 3 [Source:VGNC Symbol;Acc:VGNC:34840]	Aa_trans	0	1	0	2	1	0	0	0	0	0	0	0
ENSBTAG00000011838	27.6335	68.8018	44.7067	39.8196	28.3644	45.1677	34.1538	33.5026	36.3429	64.6129	19.1637	58.6665	49.8373	49.4538	41.3747	50.0839	49.6487	46.3363	53.5405	20.5193	67.105	83.4008	174.027	41.7447	62.3025	-0.565906	0.0488602	0.995367	PCED1B	5	33019566	33169810	-	2358	protein_coding	Bos taurus PC-esterase domain containing 1B (PCED1B), mRNA. [Source:RefSeq mRNA;Acc:NM_001101207]	-	22	66	30	40	24	47	23	29	26	81	17	109
ENSBTAG00000038523	0	3.12735	0	0.99549	0	0	0	0	1.39781	7.17921	0	0	5.31598	5.9944	8.50165	3.23122	5.09218	1.18811	3.14944	3.0779	0	8.77903	0	1.05832	4.02999	-1.86265	0.0489617	0.995367	ATP1A4	3	9488276	9520439	-	3093	protein_coding	Bos taurus ATPase Na+/K+ transporting subunit alpha 4 (ATP1A4), mRNA. [Source:RefSeq mRNA;Acc:NM_001144103]	E1-E2_ATPase	0	3	0	1	0	0	0	0	1	9	0	0
ENSBTAG00000015745	25.1213	40.6556	53.6481	11.9459	10.6367	8.64913	23.7592	5.77631	23.7627	35.0983	0	51.6696	10.632	28.4734	27.2053	42.5443	70.0174	14.2573	41.9926	24.6232	89.4733	69.1349	83.2305	24.2269	45.5986	-0.905676	0.049028	0.995367	RAB3IL1	29	40417000	40438948	-	2766	protein_coding	Bos taurus RAB3A interacting protein like 1 (RAB3IL1), mRNA. [Source:RefSeq mRNA;Acc:NM_001046532]	-	20	39	36	12	9	9	16	5	17	44	0	96
ENSBTAG00000002999	320.297	264.783	315.928	313.579	213.915	213.345	378.662	250.692	287.948	248.879	523.057	348.232	471.128	358.915	280.554	443.215	341.176	320.79	257.204	331.387	367.48	550.884	488.574	306.61	382.846	-0.321071	0.0490552	0.995367	ANAPC15	15	51742235	51745610	-	902	protein_coding	anaphase promoting complex subunit 15 [Source:VGNC Symbol;Acc:VGNC:25882]	-	255	254	212	315	181	222	255	217	206	312	464	647
ENSBTAG00000053478	20.0971	44.8254	29.8045	28.8692	54.3651	38.4406	43.0635	28.8815	54.5144	23.133	48.4729	51.6696	59.1402	50.2031	40.8079	48.4682	68.7444	41.5838	25.1955	43.0905	149.122	48.2847	38.913	38.8447	55.7776	-0.518416	0.0491078	0.995367	-	14	7107548	7111216	-	2879	lncRNA	-	-	16	43	20	29	46	40	29	25	39	29	43	96
ENSBTAG00000051758	0	0	0	0	1.18185	0	0	0	0	0	0	0	0	0	2.83388	0	3.81913	7.12866	5.24907	7.18176	0	0	0	0.0984875	2.38295	-3.33123	0.049293	0.995367	-	1	157751045	157762600	+	972	protein_coding	aldo-keto reductase family 1, member C1 (dihydrodiol dehydrogenase 1; 20-alpha (3-alpha)-hydroxysteroid dehydrogenase)-like [Source:NCBI gene;Acc:538060]	Aldo_ket_red	0	0	0	0	1	0	0	0	0	0	0	0
ENSBTAG00000030965	565.23	607.749	783.858	464.894	680.746	528.558	1195.38	504.849	552.133	1880.95	1799.13	852.011	2084.53	762.788	553.174	984.982	650.526	684.351	1160.04	593.008	2464.78	1500.12	3546.49	867.958	1362.25	-0.650084	0.0493223	0.995367	MCM7	25	36349409	36356836	+	3315	protein_coding	Bos taurus minichromosome maintenance complex component 7 (MCM7), mRNA. [Source:RefSeq mRNA;Acc:NM_001025345]	MCM	450	583	526	467	576	550	805	437	395	2358	1596	1583
ENSBTAG00000007325	46.4745	28.1462	62.5894	24.8872	15.3641	10.5712	0	0	25.1605	19.9422	51.8547	34.4464	13.9544	27.7241	75.3813	38.2361	86.567	5.94055	70.3375	8.20772	76.6914	156.925	58.3695	26.6197	56.2122	-1.07773	0.0493324	0.995367	TPSB2	25	996893	1000217	+	2660	protein_coding	Bos taurus tryptase beta 2 (TPSB2), mRNA. [Source:RefSeq mRNA;Acc:NM_174202]	Trypsin	37	27	42	25	13	11	0	0	18	25	46	64
ENSBTAG00000054889	5.02427	9.38206	13.412	16.9233	3.54555	15.3762	5.9398	9.24209	8.38683	0	10.1455	21.529	29.9024	15.7353	5.10099	3.76975	25.4609	8.31677	10.4981	10.2597	87.343	21.9476	6.4855	9.90889	20.4382	-1.027	0.0495563	0.995367	-	23	31009401	31035381	-	473	lncRNA	-	-	4	9	9	17	3	16	4	8	6	0	9	40
ENSBTAG00000052042	31.4017	31.2735	4.47067	27.8737	54.3651	15.3762	14.8495	23.1052	18.1715	12.763	42.8365	45.7491	27.9089	40.4622	50.4431	40.3902	28.007	35.6433	39.8929	52.3242	28.7593	60.3558	35.6702	26.853	39.987	-0.563347	0.04958	0.995367	-	X	14305439	14305987	-	501	pseudogene	-	DnaJ_C	25	30	3	28	46	16	10	20	13	16	38	85
ENSBTAG00000000141	581.559	411.768	496.245	501.727	449.103	339.238	534.582	391.634	451.491	477.816	562.511	476.329	785.435	665.379	573.011	512.686	605.969	478.808	397.88	526.32	565.599	449.925	536.134	472.834	554.286	-0.231342	0.0496484	0.995367	NFU1	11	67778940	67807964	-	1033	protein_coding	NFU1 iron-sulfur cluster scaffold [Source:VGNC Symbol;Acc:VGNC:32052]	-	463	395	333	504	380	353	360	339	323	599	499	885
ENSBTAG00000014482	399.429	344.009	563.305	574.398	339.191	466.092	482.609	389.323	420.739	415.596	449.784	342.849	627.285	487.045	695.435	438.907	507.945	407.522	412.577	541.71	497.429	514.671	460.47	432.277	508.272	-0.236558	0.0496986	0.995367	FAF1	3	95351469	95849104	+	4007	protein_coding	Bos taurus Fas associated factor 1 (FAF1), mRNA. [Source:RefSeq mRNA;Acc:NM_001046318]	UBX	318	330	378	577	287	485	325	337	301	521	399	637
ENSBTAG00000031800	4112.36	2668.67	3911.84	3384.67	2517.34	3232.85	2279.4	2406.41	3266.67	2095.53	5011.87	4242.29	2916.48	3954.81	3588.83	4407.92	3854.78	4015.81	2943.68	3386.71	5416.33	4748.36	5270.55	3260.83	4045.84	-0.311101	0.0499585	0.995367	PPDPF	13	54136171	54137886	-	855	protein_coding	Bos taurus pancreatic progenitor cell differentiation and proliferation factor (PPDPF), mRNA. [Source:RefSeq mRNA;Acc:NM_001075294]	-	3274	2560	2625	3400	2130	3364	1535	2083	2337	2627	4446	7882
[truncated: 34 more columns]
