# Supplementary material for: Influence of postruminal casein infusion and exogenous glucagon-like peptide 2 administration on the jejunal mucosal transcriptome in cattle
Source: PLoS One. 2024 Aug 15;19(8):e0308983. doi: 10.1371/journal.pone.0308983 (PMC11326568; doi:10.1371/journal.pone.0308983)
Supplement: S5 File — (XLSX) [file pone.0308983.s005.xlsx]

## Sheet: GLP2_InjvsBSA_Inj.up_GOenrich_s
Category	GOID	Description	GeneRatio	BgRatio	pvalue	padj	geneID	geneName	Count
BP	GO:0006066	alcohol metabolic process	62/1811	197/14183	4.15017e-12	2.03275e-08	ENSBTAG00000001950/ENSBTAG00000005903/ENSBTAG00000021795/ENSBTAG00000008431/ENSBTAG00000017831/ENSBTAG00000017753/ENSBTAG00000046649/ENSBTAG00000001992/ENSBTAG00000011987/ENSBTAG00000020480/ENSBTAG00000014841/ENSBTAG00000020143/ENSBTAG00000009294/ENSBTAG00000011197/ENSBTAG00000009770/ENSBTAG00000007884/ENSBTAG00000003943/ENSBTAG00000000817/ENSBTAG00000011934/ENSBTAG00000017218/ENSBTAG00000001592/…	RDH11/-/HNF1A/MOGAT1/ERLIN2/APP/SGPP2/CYP51A1/ERG28/SPTLC2/GBA/RDH10/DEGS2/IPMK/GPD2/SREBF1/TTC39B/SYNJ2/PCK2/ACER3/INSIG1/NAPEPLD/PECR/INSIG2/LSS/PPIP5K1/-/MBTPS2/OCRL/RETSAT/NPC1L1/CFTR/ACER2/CAT/CYB5R3/ALDH3A2/ALDH1A1/DHRS3/SC5D/SORD/SPTLC1/GBA2/DGKQ/INPP5J/HMGCR/SOAT2/GK/-/ALDH2/PPIP5K2/LRAT/GCH1/NUS1/ERLIN1/SULT1B1/PLB1/SCARB1/TKFC/ITPKC/PTEN/INPP5A/TPI1	62
BP	GO:0006665	sphingolipid metabolic process	39/1811	100/14183	3.09485e-11	7.57929e-08	ENSBTAG00000046649/ENSBTAG00000004494/ENSBTAG00000009984/ENSBTAG00000020480/ENSBTAG00000020363/ENSBTAG00000014841/ENSBTAG00000015155/ENSBTAG00000009294/ENSBTAG00000013855/ENSBTAG00000009639/ENSBTAG00000017218/ENSBTAG00000008948/ENSBTAG00000003529/ENSBTAG00000021587/ENSBTAG00000023607/ENSBTAG00000010821/ENSBTAG00000016805/ENSBTAG00000005674/ENSBTAG00000016073/ENSBTAG00000002220/ENSBTAG00000011431/…	SGPP2/B4GALNT1/SGPL1/SPTLC2/GBA3/GBA/HACD3/DEGS2/ORMDL3/SMPD3/ACER3/P2RX7/-/SMPDL3A/HACD2/ACER2/SGMS2/NEU1/UGCG/SPTLC1/GBA2/CERS2/SMPDL3B/KDSR/ELOVL6/ALDH5A1/GALC/COL4A3BP/HEXA/CERKL/SERINC5/GLA/GM2A/NEU2/NEU3/FA2H/SERINC2/SPTLC3/SERINC3	39
BP	GO:1901615	organic hydroxy compound metabolic process	82/1811	312/14183	6.12931e-11	1.00071e-07	ENSBTAG00000001950/ENSBTAG00000005903/ENSBTAG00000021795/ENSBTAG00000050091/ENSBTAG00000008431/ENSBTAG00000017831/ENSBTAG00000005738/ENSBTAG00000017753/ENSBTAG00000046649/ENSBTAG00000018996/ENSBTAG00000018186/ENSBTAG00000001992/ENSBTAG00000011987/ENSBTAG00000020480/ENSBTAG00000000831/ENSBTAG00000014841/ENSBTAG00000020143/ENSBTAG00000009294/ENSBTAG00000011197/ENSBTAG00000009770/ENSBTAG00000007884/…	RDH11/-/HNF1A/GCNT4/MOGAT1/ERLIN2/ATP8B1/APP/SGPP2/PRKN/PDXK/CYP51A1/ERG28/SPTLC2/CTNS/GBA/RDH10/DEGS2/IPMK/GPD2/SREBF1/TTC39B/SYNJ2/DAO/PCK2/ACER3/INSIG1/NAPEPLD/PECR/INSIG2/LSS/PPIP5K1/-/MBTPS2/-/OCRL/RETSAT/NPC1L1/DUOX2/SLC27A2/CFTR/ACER2/CAT/CYB5R3/STARD4/LDHD/ALDH3A2/ALDH1A1/DHRS3/SC5D/SORD/CLCN2/CPQ/SPTLC1/GBA2/DGKQ/INPP5J/SLC27A5/HMGCR/SOAT2/GK/NR5A2/COMT/SLC37A4/-/ALDH2/PPIP5K2/LRAT/PNPO/…	82
BP	GO:0006820	anion transport	103/1811	433/14183	1.31312e-10	1.29205e-07	ENSBTAG00000047600/ENSBTAG00000011647/ENSBTAG00000049547/ENSBTAG00000021795/ENSBTAG00000021858/ENSBTAG00000011525/ENSBTAG00000020130/ENSBTAG00000002348/ENSBTAG00000007962/ENSBTAG00000016713/ENSBTAG00000039197/ENSBTAG00000005738/ENSBTAG00000017421/ENSBTAG00000002902/ENSBTAG00000010956/ENSBTAG00000032068/ENSBTAG00000013422/ENSBTAG00000005445/ENSBTAG00000011105/ENSBTAG00000000446/ENSBTAG00000044053/…	ROS1/SLC25A15/-/HNF1A/SLC5A12/SLC5A8/CLCN3/SLC4A4/ATP9A/TMEM30B/SLC2A9/ATP8B1/SLC3A1/ANO6/SCARB2/PLA2G4F/GABRB3/SLC35D1/SLC38A2/ATP11A/SLC17A5/SLC6A6/SLC7A9/MGC138914/CTNS/SLC36A1/CALHM1/ENPP1/CLIC5/ANO10/PNPLA8/SLC35A3/SLC44A4/ACE2/SLC12A7/ATP10B/SLC17A7/PSEN1/P2RX7/SLC1A1/PCTP/ABCD1/ABCG8/SLC6A18/SLC27A2/ABCD3/CFTR/ATP11B/ARL6IP1/TTYH2/TMEM30A/CLCC1/SLC7A8/SLC26A2/CLCN2/SLC25A24/SLC2A2/GLTPD2/C…	103
BP	GO:0044242	cellular lipid catabolic process	49/1811	149/14183	1.31896e-10	1.29205e-07	ENSBTAG00000034193/ENSBTAG00000020527/ENSBTAG00000032068/ENSBTAG00000009165/ENSBTAG00000009984/ENSBTAG00000020363/ENSBTAG00000014841/ENSBTAG00000007689/ENSBTAG00000016662/ENSBTAG00000007787/ENSBTAG00000005257/ENSBTAG00000003718/ENSBTAG00000024387/ENSBTAG00000031010/ENSBTAG00000005144/ENSBTAG00000002526/ENSBTAG00000011934/ENSBTAG00000014171/ENSBTAG00000019533/ENSBTAG00000004178/ENSBTAG00000003529/…	BCO2/IDH1/PLA2G4F/LPIN3/SGPL1/GBA3/GBA/LPIN1/CPS1/HIBCH/PEX13/HACL1/PNPLA8/ACAD11/PNPLA2/BDH2/PCK2/NAPEPLD/ADTRP/ACOX2/-/ABCD1/SMPDL3A/SLC27A2/-/ABCD3/ABHD16A/NEU1/DAGLB/DDHD2/FUCA1/GBA2/BCO1/CROT/SMPDL3B/ETFDH/HSD17B4/ACOX1/GALC/HEXA/EHHADH/GLA/GM2A/NEU2/NEU3/FAAH/SCARB1/SLC27A4/IRS2	49
BP	GO:0032787	monocarboxylic acid metabolic process	95/1811	396/14183	4.31389e-10	3.52157e-07	ENSBTAG00000012687/ENSBTAG00000047103/ENSBTAG00000021795/ENSBTAG00000055207/ENSBTAG00000020117/ENSBTAG00000037559/ENSBTAG00000017831/ENSBTAG00000005738/ENSBTAG00000032068/ENSBTAG00000009165/ENSBTAG00000009984/ENSBTAG00000002126/ENSBTAG00000013108/ENSBTAG00000015155/ENSBTAG00000007689/ENSBTAG00000032277/ENSBTAG00000007787/ENSBTAG00000020614/ENSBTAG00000020143/ENSBTAG00000005257/ENSBTAG00000003718/…	INSR/IDNK/HNF1A/SCD/ZBTB7A/-/ERLIN2/ATP8B1/PLA2G4F/LPIN3/SGPL1/PFKFB2/HK2/HACD3/LPIN1/KYNU/HIBCH/PRKCE/RDH10/PEX13/HACL1/PNPLA8/SREBF1/-/ACAD11/BDH2/BTD/PDHA1/DNAL1/-/PCK2/P2RX7/INSIG1/ADTRP/ACOX2/INSIG2/-/ABCD1/-/LPGAT1/PPARA/PKLR/IDUA/CYP2C87/HACD2/SLC27A2/-/ABCD3/STARD4/LDHD/ABHD16A/DAGLB/CYP2D14/ALDOB/SLC45A3/GBA2/PRKAG2/HDAC4/CROT/SLC27A5/HADH/ACSS1/ETFDH/HSD17B4/PTGR2/ACOX1/MGC127055/HKDC1/…	95
BP	GO:0005975	carbohydrate metabolic process	99/1811	422/14183	6.78889e-10	4.75028e-07	ENSBTAG00000012090/ENSBTAG00000012687/ENSBTAG00000016231/ENSBTAG00000047103/ENSBTAG00000020117/ENSBTAG00000000746/ENSBTAG00000008431/ENSBTAG00000019409/ENSBTAG00000012626/ENSBTAG00000025029/ENSBTAG00000017421/ENSBTAG00000015254/ENSBTAG00000019011/ENSBTAG00000010956/ENSBTAG00000018996/ENSBTAG00000015170/ENSBTAG00000008376/ENSBTAG00000009109/ENSBTAG00000020363/ENSBTAG00000006491/ENSBTAG00000016956/…	GGTA1/INSR/POFUT1/IDNK/ZBTB7A/KAT2B/MOGAT1/GNPTAB/B4GALT5/MAN2A1/SLC3A1/GLB1/PGM1/SCARB2/PRKN/LCT/MYORG/CASD1/GBA3/AGL/GANAB/PFKFB2/HK2/PRKCE/ENPP1/B4GALT1/XYLB/GPD2/AP2A1/TREH/SYNJ2/PDHA1/PCK2/P2RX7/GAA/EP300/PPIP5K1/GALK2/OTOG/PPARA/PKLR/IDUA/OCRL/EPM2AIP1/MGAM/MAN2A2/NEU1/EXT2/PHKG2/EXT1/ALDOB/FUCA1/SORD/PGM2/SHPK/GNPDA1/SLC45A3/GSK3beta/-/FUT2/PRKAG2/HDAC4/DGKQ/INPP5J/HKDC1/GK/ALDH5A1/FBP1/ND…	99
BP	GO:0000041	transition metal ion transport	31/1811	78/14183	1.87296e-09	1.14672e-06	ENSBTAG00000021019/ENSBTAG00000019225/ENSBTAG00000004135/ENSBTAG00000010353/ENSBTAG00000011284/ENSBTAG00000001013/ENSBTAG00000002770/ENSBTAG00000001657/ENSBTAG00000032719/ENSBTAG00000010018/ENSBTAG00000032914/ENSBTAG00000010909/ENSBTAG00000003506/ENSBTAG00000010498/ENSBTAG00000032902/ENSBTAG00000013362/ENSBTAG00000007111/ENSBTAG00000021678/ENSBTAG00000000936/ENSBTAG00000047416/ENSBTAG00000008191/…	SLC30A4/SLC39A14/LMTK2/ATP7B/SLC39A1/SLC30A5/TCN2/PICALM/TFRC/ATP7A/SLC11A2/SLC30A1/STEAP2/SLC40A1/-/DNM2/STEAP3/SLC31A1/SLC39A2/HEPH/SLC39A7/SLC31A2/SCO1/SLC30A9/SLC30A6/TRPC3/SLC39A4/REP15/SLC11A1/HFE/SLC30A10	31
BP	GO:0044282	small molecule catabolic process	69/1811	263/14183	2.20193e-09	1.19834e-06	ENSBTAG00000018469/ENSBTAG00000047103/ENSBTAG00000012937/ENSBTAG00000002271/ENSBTAG00000031358/ENSBTAG00000019011/ENSBTAG00000009165/ENSBTAG00000002783/ENSBTAG00000044160/ENSBTAG00000007689/ENSBTAG00000032277/ENSBTAG00000007787/ENSBTAG00000008945/ENSBTAG00000005072/ENSBTAG00000005257/ENSBTAG00000003718/ENSBTAG00000009770/ENSBTAG00000031010/ENSBTAG00000002526/ENSBTAG00000000817/ENSBTAG00000018831/…	ALDH6A1/IDNK/ACAD8/CDADC1/DPYD/PGM1/LPIN3/PCYOX1/MCCC2/LPIN1/KYNU/HIBCH/SDSL/CUBN/PEX13/HACL1/GPD2/ACAD11/BDH2/SYNJ2/DAO/PCK2/ADTRP/ACOX2/GALK2/ABCD1/IDUA/OCRL/OTC/OXCT1/SLC27A2/ABCD3/LDHD/ABHD16A/-/OAT/SORD/HGD/GNPDA1/-/GSTZ1/INPP5J/CROT/ETFDH/HSD17B4/ACOX1/GK/ALDH5A1/-/SHMT1/PRODH/ALDH2/PIPOX/EHHADH/PON3/PFKP/MGAT1/ARG2/SULT1B1/FAAH/HPD/SCARB1/TKFC/GALT/SLC27A4/PTEN/INPP5A/TPI1/IRS2	69
BP	GO:0016042	lipid catabolic process	63/1811	235/14183	4.41375e-09	2.16186e-06	ENSBTAG00000034193/ENSBTAG00000020527/ENSBTAG00000017490/ENSBTAG00000032068/ENSBTAG00000009165/ENSBTAG00000009984/ENSBTAG00000020363/ENSBTAG00000014841/ENSBTAG00000007689/ENSBTAG00000016662/ENSBTAG00000007787/ENSBTAG00000020614/ENSBTAG00000005257/ENSBTAG00000003718/ENSBTAG00000024387/ENSBTAG00000019315/ENSBTAG00000031010/ENSBTAG00000005144/ENSBTAG00000002526/ENSBTAG00000001535/ENSBTAG00000011934/…	BCO2/IDH1/PLD1/PLA2G4F/LPIN3/SGPL1/GBA3/GBA/LPIN1/CPS1/HIBCH/PRKCE/PEX13/HACL1/PNPLA8/PLA2G7/ACAD11/PNPLA2/BDH2/LIPH/PCK2/NAPEPLD/ADTRP/ACOX2/-/ABCD1/SMPDL3A/SLC27A2/-/CES3/ABCD3/ABHD16A/NEU1/HSD17B11/DAGLB/DDHD2/FUCA1/BREH1/GBA2/BCO1/PAFAH2/CROT/SMPDL3B/ETFDH/HSD17B4/ACOX1/PLBD2/GALC/HEXA/THRA/EHHADH/PAFAH1B1/GLA/GM2A/NEU2/NEU3/FAAH/PLA2G12B/SCARB1/SLC27A4/PRKAA1/PLCE1/IRS2	63
BP	GO:0015711	organic anion transport	80/1811	331/14183	7.3168e-09	3.25797e-06	ENSBTAG00000011647/ENSBTAG00000021795/ENSBTAG00000021858/ENSBTAG00000011525/ENSBTAG00000002348/ENSBTAG00000007962/ENSBTAG00000016713/ENSBTAG00000039197/ENSBTAG00000005738/ENSBTAG00000017421/ENSBTAG00000010956/ENSBTAG00000032068/ENSBTAG00000005445/ENSBTAG00000011105/ENSBTAG00000000446/ENSBTAG00000044053/ENSBTAG00000011088/ENSBTAG00000013338/ENSBTAG00000014328/ENSBTAG00000000831/ENSBTAG00000016094/…	SLC25A15/HNF1A/SLC5A12/SLC5A8/SLC4A4/ATP9A/TMEM30B/SLC2A9/ATP8B1/SLC3A1/SCARB2/PLA2G4F/SLC35D1/SLC38A2/ATP11A/SLC17A5/SLC6A6/SLC7A9/MGC138914/CTNS/SLC36A1/CALHM1/PNPLA8/SLC35A3/SLC44A4/ACE2/ATP10B/SLC17A7/PSEN1/P2RX7/SLC1A1/PCTP/ABCD1/ABCG8/SLC6A18/SLC27A2/ABCD3/CFTR/ATP11B/ARL6IP1/TMEM30A/SLC7A8/SLC26A2/SLC25A24/SLC2A2/GLTPD2/CD36/CROT/SLC27A5/SLC7A7/ACE/COL4A3BP/SLC4A8/MTTP/SLC16A14/SLC35A5/SCP…	80
BP	GO:0006643	membrane lipid metabolic process	45/1811	147/14183	9.4416e-09	3.85375e-06	ENSBTAG00000046649/ENSBTAG00000004494/ENSBTAG00000009984/ENSBTAG00000020480/ENSBTAG00000020363/ENSBTAG00000014841/ENSBTAG00000015155/ENSBTAG00000009294/ENSBTAG00000013855/ENSBTAG00000009639/ENSBTAG00000017218/ENSBTAG00000008948/ENSBTAG00000003529/ENSBTAG00000021587/ENSBTAG00000023607/ENSBTAG00000010821/ENSBTAG00000005964/ENSBTAG00000016805/ENSBTAG00000034154/ENSBTAG00000005674/ENSBTAG00000016073/…	SGPP2/B4GALNT1/SGPL1/SPTLC2/GBA3/GBA/HACD3/DEGS2/ORMDL3/SMPD3/ACER3/P2RX7/-/SMPDL3A/HACD2/ACER2/PIGG/SGMS2/AGMO/NEU1/UGCG/FUCA1/SPTLC1/GBA2/CERS2/SMPDL3B/KDSR/ELOVL6/ALDH5A1/SCCPDH/GALC/COL4A3BP/HEXA/CERKL/PIGM/SERINC5/GLA/GM2A/NEU2/PIGA/NEU3/FA2H/SERINC2/SPTLC3/SERINC3	45
BP	GO:0006672	ceramide metabolic process	26/1811	65/14183	3.212e-08	1.21018e-05	ENSBTAG00000004494/ENSBTAG00000009984/ENSBTAG00000020480/ENSBTAG00000020363/ENSBTAG00000014841/ENSBTAG00000009294/ENSBTAG00000013855/ENSBTAG00000017218/ENSBTAG00000008948/ENSBTAG00000003529/ENSBTAG00000010821/ENSBTAG00000016805/ENSBTAG00000005674/ENSBTAG00000016073/ENSBTAG00000002220/ENSBTAG00000011431/ENSBTAG00000000099/ENSBTAG00000021902/ENSBTAG00000001124/ENSBTAG00000000081/ENSBTAG00000012981/…	B4GALNT1/SGPL1/SPTLC2/GBA3/GBA/DEGS2/ORMDL3/ACER3/P2RX7/-/ACER2/SGMS2/NEU1/UGCG/SPTLC1/GBA2/CERS2/ALDH5A1/GALC/COL4A3BP/HEXA/GLA/GM2A/NEU2/NEU3/FA2H	26
BP	GO:0010876	lipid localization	71/1811	294/14183	5.29518e-08	1.85256e-05	ENSBTAG00000021795/ENSBTAG00000012342/ENSBTAG00000011525/ENSBTAG00000007962/ENSBTAG00000016713/ENSBTAG00000005738/ENSBTAG00000010956/ENSBTAG00000032068/ENSBTAG00000004723/ENSBTAG00000004494/ENSBTAG00000000446/ENSBTAG00000048916/ENSBTAG00000011509/ENSBTAG00000017402/ENSBTAG00000047293/ENSBTAG00000021830/ENSBTAG00000024387/ENSBTAG00000003943/ENSBTAG00000005144/ENSBTAG00000016841/ENSBTAG00000008948/…	HNF1A/LIMA1/SLC5A8/ATP9A/TMEM30B/ATP8B1/SCARB2/PLA2G4F/TEX2/B4GALNT1/ATP11A/LIPG/SERAC1/OSBPL2/NRIP1/ENPP1/PNPLA8/TTC39B/PNPLA2/ATP10B/P2RX7/STARD3/PCTP/ABCD1/LRP10/PPARA/ABCG8/CRY2/NPC1L1/SLC27A2/OSBPL6/ABCD3/CFTR/ATP11B/STARD4/ABCA6/TMEM30A/PDZD8/MSR1/GLTPD2/CD36/CROT/SLC27A5/GRAMD1B/SOAT2/ACE/OSBP/MFSD2B/COL4A3BP/HEXA/DGAT1/MTTP/RELCH/LRAT/SCP2/-/NUS1/ABCG5/GM2A/MFSD2A/PLA2G3/KDM5B/C2CD2L/PLA2…	71
BP	GO:0044262	cellular carbohydrate metabolic process	55/1811	210/14183	9.85924e-08	3.21937e-05	ENSBTAG00000012687/ENSBTAG00000047103/ENSBTAG00000000746/ENSBTAG00000008431/ENSBTAG00000019409/ENSBTAG00000012626/ENSBTAG00000015254/ENSBTAG00000019011/ENSBTAG00000010956/ENSBTAG00000018996/ENSBTAG00000006491/ENSBTAG00000002126/ENSBTAG00000013108/ENSBTAG00000020614/ENSBTAG00000021830/ENSBTAG00000015249/ENSBTAG00000011278/ENSBTAG00000009770/ENSBTAG00000016202/ENSBTAG00000000817/ENSBTAG00000011934/…	INSR/IDNK/KAT2B/MOGAT1/GNPTAB/B4GALT5/GLB1/PGM1/SCARB2/PRKN/AGL/PFKFB2/HK2/PRKCE/ENPP1/B4GALT1/XYLB/GPD2/TREH/SYNJ2/PCK2/GAA/EP300/PPIP5K1/GALK2/PPARA/OCRL/EPM2AIP1/EXT2/PHKG2/EXT1/SORD/SLC45A3/GSK3beta/PRKAG2/HDAC4/DGKQ/INPP5J/HKDC1/GK/FBP1/NDST1/SLC37A4/NDST2/PPIP5K2/NCOA2/NEU2/FAM3C/PFKFB4/TKFC/UGP2/PTEN/INPP5A/TPI1/IRS2	55
BP	GO:0006869	lipid transport	64/1811	260/14183	1.13302e-07	3.46844e-05	ENSBTAG00000021795/ENSBTAG00000012342/ENSBTAG00000011525/ENSBTAG00000007962/ENSBTAG00000016713/ENSBTAG00000005738/ENSBTAG00000010956/ENSBTAG00000032068/ENSBTAG00000004723/ENSBTAG00000000446/ENSBTAG00000048916/ENSBTAG00000011509/ENSBTAG00000017402/ENSBTAG00000024387/ENSBTAG00000003943/ENSBTAG00000016841/ENSBTAG00000008948/ENSBTAG00000011729/ENSBTAG00000018706/ENSBTAG00000020551/ENSBTAG00000016378/…	HNF1A/LIMA1/SLC5A8/ATP9A/TMEM30B/ATP8B1/SCARB2/PLA2G4F/TEX2/ATP11A/LIPG/SERAC1/OSBPL2/PNPLA8/TTC39B/ATP10B/P2RX7/STARD3/PCTP/ABCD1/LRP10/PPARA/ABCG8/CRY2/NPC1L1/SLC27A2/OSBPL6/ABCD3/CFTR/ATP11B/STARD4/ABCA6/TMEM30A/PDZD8/MSR1/GLTPD2/CD36/CROT/SLC27A5/GRAMD1B/SOAT2/ACE/OSBP/MFSD2B/COL4A3BP/MTTP/RELCH/LRAT/SCP2/-/NUS1/ABCG5/MFSD2A/PLA2G3/KDM5B/C2CD2L/PLA2G12B/ATP11C/GDF9/SCARB1/OSBPL1A/SLC27A4/SLC2…	64
BP	GO:0030149	sphingolipid catabolic process	14/1811	24/14183	1.63634e-07	4.71458e-05	ENSBTAG00000009984/ENSBTAG00000020363/ENSBTAG00000014841/ENSBTAG00000003529/ENSBTAG00000021587/ENSBTAG00000005674/ENSBTAG00000011431/ENSBTAG00000012997/ENSBTAG00000001124/ENSBTAG00000012981/ENSBTAG00000019256/ENSBTAG00000021829/ENSBTAG00000020672/ENSBTAG00000025931	SGPL1/GBA3/GBA/-/SMPDL3A/NEU1/GBA2/SMPDL3B/GALC/HEXA/GLA/GM2A/NEU2/NEU3	14
BP	GO:0008610	lipid biosynthetic process	88/1811	402/14183	1.81877e-07	4.94906e-05	ENSBTAG00000021795/ENSBTAG00000055207/ENSBTAG00000008431/ENSBTAG00000017831/ENSBTAG00000020527/ENSBTAG00000017490/ENSBTAG00000005833/ENSBTAG00000032068/ENSBTAG00000009165/ENSBTAG00000004494/ENSBTAG00000001992/ENSBTAG00000011987/ENSBTAG00000020480/ENSBTAG00000014841/ENSBTAG00000015155/ENSBTAG00000007689/ENSBTAG00000011509/ENSBTAG00000007837/ENSBTAG00000020143/ENSBTAG00000009294/ENSBTAG00000045787/…	HNF1A/SCD/MOGAT1/ERLIN2/IDH1/PLD1/ETNK1/PLA2G4F/LPIN3/B4GALNT1/CYP51A1/ERG28/SPTLC2/GBA/HACD3/LPIN1/SERAC1/SELENOI/RDH10/DEGS2/CDS1/ATP1A1/PNPLA8/ORMDL3/SREBF1/PRR14L/PCK2/ACER3/P2RX7/INSIG1/STARD3/INSIG2/LSS/PIK3C2A/-/ABCD1/PRKAA2/LPGAT1/MBOAT7/HACD2/NPC1L1/SLC27A2/ABCD3/CFTR/ACER2/PIGG/CYB5R3/STARD4/SGMS2/AGMO/SC5D/DOLPP1/UGCG/SLC45A3/CLCN2/SPTLC1/SRD5A1/DGKQ/CERS2/SLC27A5/KDSR/HMGCR/CHPT1/ELOV…	88
BP	GO:0006631	fatty acid metabolic process	63/1811	259/14183	2.24771e-07	5.79437e-05	ENSBTAG00000021795/ENSBTAG00000055207/ENSBTAG00000037559/ENSBTAG00000017831/ENSBTAG00000032068/ENSBTAG00000009165/ENSBTAG00000009984/ENSBTAG00000015155/ENSBTAG00000007689/ENSBTAG00000007787/ENSBTAG00000005257/ENSBTAG00000003718/ENSBTAG00000024387/ENSBTAG00000007884/ENSBTAG00000037509/ENSBTAG00000031010/ENSBTAG00000002526/ENSBTAG00000015930/ENSBTAG00000039289/ENSBTAG00000011934/ENSBTAG00000001592/…	HNF1A/SCD/-/ERLIN2/PLA2G4F/LPIN3/SGPL1/HACD3/LPIN1/HIBCH/PEX13/HACL1/PNPLA8/SREBF1/-/ACAD11/BDH2/DNAL1/-/PCK2/INSIG1/ADTRP/ACOX2/INSIG2/-/ABCD1/-/LPGAT1/PPARA/CYP2C87/HACD2/SLC27A2/-/ABCD3/ABHD16A/DAGLB/CYP2D14/SLC45A3/PRKAG2/CROT/SLC27A5/HADH/ETFDH/HSD17B4/PTGR2/ACOX1/MGC127055/ELOVL6/ACOD1/GK/ALDH5A1/DECR2/EHHADH/ERLIN1/WDTC1/FA2H/PLA2G3/ACOT12/FAAH/SLC27A4/SLC27A6/PRKAA1/IRS2	63
BP	GO:0046466	membrane lipid catabolic process	15/1811	28/14183	2.70105e-07	6.61487e-05	ENSBTAG00000009984/ENSBTAG00000020363/ENSBTAG00000014841/ENSBTAG00000003529/ENSBTAG00000021587/ENSBTAG00000005674/ENSBTAG00000030434/ENSBTAG00000011431/ENSBTAG00000012997/ENSBTAG00000001124/ENSBTAG00000012981/ENSBTAG00000019256/ENSBTAG00000021829/ENSBTAG00000020672/ENSBTAG00000025931	SGPL1/GBA3/GBA/-/SMPDL3A/NEU1/FUCA1/GBA2/SMPDL3B/GALC/HEXA/GLA/GM2A/NEU2/NEU3	15
BP	GO:0019377	glycolipid catabolic process	11/1811	16/14183	3.37379e-07	7.86897e-05	ENSBTAG00000020363/ENSBTAG00000014841/ENSBTAG00000005674/ENSBTAG00000030434/ENSBTAG00000011431/ENSBTAG00000001124/ENSBTAG00000012981/ENSBTAG00000019256/ENSBTAG00000021829/ENSBTAG00000020672/ENSBTAG00000025931	GBA3/GBA/NEU1/FUCA1/GBA2/GALC/HEXA/GLA/GM2A/NEU2/NEU3	11
BP	GO:0046486	glycerolipid metabolic process	66/1811	280/14183	4.01442e-07	8.63866e-05	ENSBTAG00000008431/ENSBTAG00000017490/ENSBTAG00000005833/ENSBTAG00000032068/ENSBTAG00000005827/ENSBTAG00000015352/ENSBTAG00000009165/ENSBTAG00000021201/ENSBTAG00000001915/ENSBTAG00000007689/ENSBTAG00000016662/ENSBTAG00000011509/ENSBTAG00000007837/ENSBTAG00000045787/ENSBTAG00000017412/ENSBTAG00000024387/ENSBTAG00000019315/ENSBTAG00000007884/ENSBTAG00000005144/ENSBTAG00000000817/ENSBTAG00000009006/…	MOGAT1/PLD1/ETNK1/PLA2G4F/FIG4/MTMR4/LPIN3/FAM126B/APOH/LPIN1/CPS1/SERAC1/SELENOI/CDS1/SOCS6/PNPLA8/PLA2G7/SREBF1/PNPLA2/SYNJ2/PRR14L/PCK2/INSIG1/NAPEPLD/INSIG2/PIK3C2A/SLC22A4/MBOAT7/OCRL/-/PIGG/CAT/ABHD16A/DAGLB/DDHD2/FAM126A/SOCS2/DGKQ/INPP5J/SLC27A5/MTMR3/TTC7B/CHPT1/GK/ALDH5A1/PIP4P1/PIP4K2C/SLC37A4/ACP6/PIGM/DGAT1/MTTP/SERINC5/SH3YL1/PIGA/GPAT3/PCYT1A/NR1H4/PIP5K1B/PLA2G3/SERINC2/SCARB1/SER…	66
BP	GO:0010256	endomembrane system organization	70/1811	303/14183	4.05654e-07	8.63866e-05	ENSBTAG00000005738/ENSBTAG00000004383/ENSBTAG00000016167/ENSBTAG00000001564/ENSBTAG00000018824/ENSBTAG00000002902/ENSBTAG00000009112/ENSBTAG00000018996/ENSBTAG00000007120/ENSBTAG00000016038/ENSBTAG00000006323/ENSBTAG00000006833/ENSBTAG00000053703/ENSBTAG00000008625/ENSBTAG00000021857/ENSBTAG00000035230/ENSBTAG00000015667/ENSBTAG00000017574/ENSBTAG00000003708/ENSBTAG00000012585/ENSBTAG00000000888/…	ATP8B1/FNBP1L/ATL2/PDE4DIP/MIA3/ANO6/TRAM2/PRKN/ARFGEF2/GCC2/SNX9/LMAN1/-/PLEKHF1/ARHGAP21/TOR1AIP2/TMEM127/LMNA/SEC23A/RAB3GAP2/SPTA1/-/KIFC3/LNPK/P2RX7/MPP5/DNM2/TRAPPC8/ABCD1/HOOK2/RTN4/STX17/TMED7/CAMSAP3/SEC16B/ARFGEF1/TMED5/TMED10/TOR1A/GBF1/XKR9/SEC31A/BAIAP2L1/AKAP9/BLOC1S3/USP6NL/VCPIP1/SNX33/NECTIN2/MTSS1/TMEM33/VAMP4/GORASP1/COL4A3BP/HOOK1/LEMD3/DNAJC28/RILP/SURF4/USO1/ARL1/VMP1/PAFAH1…	70
BP	GO:0034330	cell junction organization	52/1811	204/14183	5.46799e-07	0.000111593	ENSBTAG00000006974/ENSBTAG00000015106/ENSBTAG00000018169/ENSBTAG00000020957/ENSBTAG00000001403/ENSBTAG00000021237/ENSBTAG00000005145/ENSBTAG00000001061/ENSBTAG00000025340/ENSBTAG00000015991/ENSBTAG00000007544/ENSBTAG00000000561/ENSBTAG00000021923/ENSBTAG00000004869/ENSBTAG00000021900/ENSBTAG00000020378/ENSBTAG00000002411/ENSBTAG00000055120/ENSBTAG00000014485/ENSBTAG00000011922/ENSBTAG00000010820/…	PLEKHA7/DSP/ITGB4/FZD5/PRKCI/DST/PEAK1/PRKCA/CDHR2/CDH1/MARVELD3/OCLN/DSG2/CXADR/PKN2/DLG1/CTNND1/OPHN1/POF1B/PLEC/WNT11/GRHL2/ACE2/FMN1/PKP2/KIFC3/VEGFA/CTNNA1/MPP5/CTNNB1/CAMSAP3/LSR/ROCK2/PTPRJ/NUMB/CDH17/INAVA/VCL/CLDN3/MYO9A/PARD6B/AFDN/ACE/MPP7/VMP1/SMAD3/UGT8/NR1H4/PTPRO/TAOK2/CLDN1/HRG	52
BP	GO:0046479	glycosphingolipid catabolic process	10/1811	14/14183	6.91209e-07	0.000130213	ENSBTAG00000020363/ENSBTAG00000014841/ENSBTAG00000005674/ENSBTAG00000011431/ENSBTAG00000001124/ENSBTAG00000012981/ENSBTAG00000019256/ENSBTAG00000021829/ENSBTAG00000020672/ENSBTAG00000025931	GBA3/GBA/NEU1/GBA2/GALC/HEXA/GLA/GM2A/NEU2/NEU3	10
BP	GO:0046519	sphingoid metabolic process	10/1811	14/14183	6.91209e-07	0.000130213	ENSBTAG00000046649/ENSBTAG00000020480/ENSBTAG00000014841/ENSBTAG00000009294/ENSBTAG00000017218/ENSBTAG00000003529/ENSBTAG00000010821/ENSBTAG00000002220/ENSBTAG00000007723/ENSBTAG00000014252	SGPP2/SPTLC2/GBA/DEGS2/ACER3/-/ACER2/SPTLC1/KDSR/SPTLC3	10
BP	GO:0046514	ceramide catabolic process	11/1811	17/14183	8.4511e-07	0.000153309	ENSBTAG00000020363/ENSBTAG00000014841/ENSBTAG00000003529/ENSBTAG00000005674/ENSBTAG00000011431/ENSBTAG00000001124/ENSBTAG00000012981/ENSBTAG00000019256/ENSBTAG00000021829/ENSBTAG00000020672/ENSBTAG00000025931	GBA3/GBA/-/NEU1/GBA2/GALC/HEXA/GLA/GM2A/NEU2/NEU3	11
BP	GO:0016052	carbohydrate catabolic process	31/1811	99/14183	1.07015e-06	0.0001872	ENSBTAG00000012687/ENSBTAG00000047103/ENSBTAG00000020117/ENSBTAG00000019011/ENSBTAG00000010956/ENSBTAG00000006491/ENSBTAG00000002126/ENSBTAG00000013108/ENSBTAG00000009770/ENSBTAG00000016202/ENSBTAG00000008948/ENSBTAG00000016021/ENSBTAG00000004011/ENSBTAG00000008063/ENSBTAG00000017056/ENSBTAG00000005674/ENSBTAG00000015358/ENSBTAG00000025496/ENSBTAG00000002917/ENSBTAG00000017764/ENSBTAG00000033398/…	INSR/IDNK/ZBTB7A/PGM1/SCARB2/AGL/PFKFB2/HK2/GPD2/TREH/P2RX7/GAA/GALK2/PPARA/PKLR/NEU1/ALDOB/SORD/PRKAG2/HDAC4/HKDC1/GK/FBP1/JMJD8/PFKP/GM2A/NEU2/NEU3/TKFC/GALT/TPI1	31
BP	GO:0009100	glycoprotein metabolic process	66/1811	290/14183	1.51258e-06	0.000255469	ENSBTAG00000012090/ENSBTAG00000016231/ENSBTAG00000012503/ENSBTAG00000043949/ENSBTAG00000016845/ENSBTAG00000013999/ENSBTAG00000019409/ENSBTAG00000039326/ENSBTAG00000018744/ENSBTAG00000025029/ENSBTAG00000024381/ENSBTAG00000022381/ENSBTAG00000008709/ENSBTAG00000017085/ENSBTAG00000005445/ENSBTAG00000009037/ENSBTAG00000016956/ENSBTAG00000017376/ENSBTAG00000007490/ENSBTAG00000009991/ENSBTAG00000000342/…	GGTA1/POFUT1/MGAT3/PAWR/GALNT7/FAM20B/GNPTAB/GCNT2/MGAT5/MAN2A1/MAN1A1/TET3/KDELC2/AGA/SLC35D1/GALNT12/GANAB/GALNT5/SULF2/CANT1/PLOD3/EDEM3/HS6ST1/B4GALT1/HPSE/MAN1A2/GFPT1/EDEM1/STT3B/PSEN1/CTNNB1/GLCE/IDUA/GALNT3/ACER2/MGAT4A/ARFGEF1/MAN2A2/EXT2/EXT1/DOLPP1/GALNT2/XXYLT1/FUT2/IHH/NGLY1/UGGT1/TCF7L2/PXYLP1/NDST1/LARGE2/GORASP1/FUT4/FKTN/NDST2/IL15/MGAT2/NUS1/GXYLT1/TET2/MGAT1/GOLPH3/EDEM2/ALG5/A…	66
BP	GO:0016054	organic acid catabolic process	47/1811	185/14183	2.08971e-06	0.000330174	ENSBTAG00000018469/ENSBTAG00000047103/ENSBTAG00000012937/ENSBTAG00000009165/ENSBTAG00000002783/ENSBTAG00000044160/ENSBTAG00000007689/ENSBTAG00000032277/ENSBTAG00000007787/ENSBTAG00000008945/ENSBTAG00000005257/ENSBTAG00000003718/ENSBTAG00000031010/ENSBTAG00000002526/ENSBTAG00000018831/ENSBTAG00000011934/ENSBTAG00000019533/ENSBTAG00000004178/ENSBTAG00000020551/ENSBTAG00000007002/ENSBTAG00000001488/…	ALDH6A1/IDNK/ACAD8/LPIN3/PCYOX1/MCCC2/LPIN1/KYNU/HIBCH/SDSL/PEX13/HACL1/ACAD11/BDH2/DAO/PCK2/ADTRP/ACOX2/ABCD1/IDUA/OTC/SLC27A2/ABCD3/LDHD/ABHD16A/-/OAT/HGD/GNPDA1/-/GSTZ1/CROT/ETFDH/HSD17B4/ACOX1/ALDH5A1/-/SHMT1/PRODH/PIPOX/EHHADH/PON3/ARG2/FAAH/HPD/SLC27A4/IRS2	47
BP	GO:0046395	carboxylic acid catabolic process	47/1811	185/14183	2.08971e-06	0.000330174	ENSBTAG00000018469/ENSBTAG00000047103/ENSBTAG00000012937/ENSBTAG00000009165/ENSBTAG00000002783/ENSBTAG00000044160/ENSBTAG00000007689/ENSBTAG00000032277/ENSBTAG00000007787/ENSBTAG00000008945/ENSBTAG00000005257/ENSBTAG00000003718/ENSBTAG00000031010/ENSBTAG00000002526/ENSBTAG00000018831/ENSBTAG00000011934/ENSBTAG00000019533/ENSBTAG00000004178/ENSBTAG00000020551/ENSBTAG00000007002/ENSBTAG00000001488/…	ALDH6A1/IDNK/ACAD8/LPIN3/PCYOX1/MCCC2/LPIN1/KYNU/HIBCH/SDSL/PEX13/HACL1/ACAD11/BDH2/DAO/PCK2/ADTRP/ACOX2/ABCD1/IDUA/OTC/SLC27A2/ABCD3/LDHD/ABHD16A/-/OAT/HGD/GNPDA1/-/GSTZ1/CROT/ETFDH/HSD17B4/ACOX1/ALDH5A1/-/SHMT1/PRODH/PIPOX/EHHADH/PON3/ARG2/FAAH/HPD/SLC27A4/IRS2	47
BP	GO:0030258	lipid modification	47/1811	187/14183	2.88124e-06	0.000441009	ENSBTAG00000012090/ENSBTAG00000011050/ENSBTAG00000015352/ENSBTAG00000010526/ENSBTAG00000004494/ENSBTAG00000021201/ENSBTAG00000014841/ENSBTAG00000007787/ENSBTAG00000005257/ENSBTAG00000017412/ENSBTAG00000003718/ENSBTAG00000019315/ENSBTAG00000031010/ENSBTAG00000002526/ENSBTAG00000000817/ENSBTAG00000004178/ENSBTAG00000004901/ENSBTAG00000020551/ENSBTAG00000008063/ENSBTAG00000018247/ENSBTAG00000004303/…	GGTA1/PLPP6/MTMR4/PLPP1/B4GALNT1/FAM126B/GBA/HIBCH/PEX13/SOCS6/HACL1/PLA2G7/ACAD11/BDH2/SYNJ2/ACOX2/PIK3C2A/ABCD1/PPARA/OCRL/SLC27A2/ABCD3/STARD4/FAM126A/GBA2/SOCS2/DGKQ/INPP5J/CROT/MTMR3/ETFDH/HSD17B4/ACOX1/TTC7B/SOAT2/PLPPR4/PIP4P1/PIP4K2C/ABO/EHHADH/PLPP2/PIP5K1B/FA2H/PTEN/INPP5A/PRKAA1/IRS2	47
BP	GO:0019751	polyol metabolic process	26/1811	80/14183	3.5919e-06	0.000533125	ENSBTAG00000008431/ENSBTAG00000046649/ENSBTAG00000020480/ENSBTAG00000014841/ENSBTAG00000009294/ENSBTAG00000011197/ENSBTAG00000009770/ENSBTAG00000000817/ENSBTAG00000011934/ENSBTAG00000017218/ENSBTAG00000014005/ENSBTAG00000003529/ENSBTAG00000018247/ENSBTAG00000010821/ENSBTAG00000025496/ENSBTAG00000002220/ENSBTAG00000017023/ENSBTAG00000008124/ENSBTAG00000052118/ENSBTAG00000001485/ENSBTAG00000040151/…	MOGAT1/SGPP2/SPTLC2/GBA/DEGS2/IPMK/GPD2/SYNJ2/PCK2/ACER3/PPIP5K1/-/OCRL/ACER2/SORD/SPTLC1/INPP5J/GK/-/PPIP5K2/GCH1/TKFC/ITPKC/PTEN/INPP5A/TPI1	26
BP	GO:0055088	lipid homeostasis	29/1811	95/14183	4.17389e-06	0.000601286	ENSBTAG00000005903/ENSBTAG00000012342/ENSBTAG00000012116/ENSBTAG00000048916/ENSBTAG00000008280/ENSBTAG00000013855/ENSBTAG00000003943/ENSBTAG00000005144/ENSBTAG00000004115/ENSBTAG00000001592/ENSBTAG00000004178/ENSBTAG00000020551/ENSBTAG00000016366/ENSBTAG00000018024/ENSBTAG00000011721/ENSBTAG00000001410/ENSBTAG00000030174/ENSBTAG00000005623/ENSBTAG00000009265/ENSBTAG00000000081/ENSBTAG00000008077/…	-/LIMA1/HNF4A/LIPG/HNF4G/ORMDL3/TTC39B/PNPLA2/MYLIP/INSIG1/ACOX2/ABCD1/ABCG8/NR1D2/MED13/GRAMD1B/ACOX1/SOAT2/NR5A2/COL4A3BP/SLC37A4/DGAT1/MTTP/SEC24A/NUS1/ABCG5/IL18/NR1H4/SCARB1	29
BP	GO:0006732	coenzyme metabolic process	56/1811	241/14183	4.74924e-06	0.000664622	ENSBTAG00000012687/ENSBTAG00000011885/ENSBTAG00000020117/ENSBTAG00000020527/ENSBTAG00000007184/ENSBTAG00000010442/ENSBTAG00000018186/ENSBTAG00000002126/ENSBTAG00000013108/ENSBTAG00000032277/ENSBTAG00000019129/ENSBTAG00000019852/ENSBTAG00000015930/ENSBTAG00000004171/ENSBTAG00000012982/ENSBTAG00000008948/ENSBTAG00000054424/ENSBTAG00000020551/ENSBTAG00000008063/ENSBTAG00000017056/ENSBTAG00000007397/…	INSR/NNT/ZBTB7A/IDH1/NUDT7/PANK1/PDXK/PFKFB2/HK2/KYNU/BTD/PDHA1/DNAL1/GPHN/PPCS/P2RX7/-/ABCD1/PPARA/PKLR/FOLH1B/APIP/-/NADSYN1/-/ALDOB/NUDT12/SHPK/TP53I3/PRKAG2/HDAC4/CROT/ACSS1/HSD17B4/HMGCR/HKDC1/ELOVL6/FBP1/SHMT1/ACOT9/-/SUCLG1/SUCLG2/JMJD8/DGAT1/PNPO/PIPOX/GCH1/PFKP/NAPRT/NMNAT1/DLD/ACOT12/AHCYL1/MPC2/TPI1	56
BP	GO:0045216	cell-cell junction organization	46/1811	185/14183	4.99443e-06	0.00067952	ENSBTAG00000006974/ENSBTAG00000015106/ENSBTAG00000020957/ENSBTAG00000001403/ENSBTAG00000005145/ENSBTAG00000001061/ENSBTAG00000025340/ENSBTAG00000015991/ENSBTAG00000007544/ENSBTAG00000000561/ENSBTAG00000021923/ENSBTAG00000004869/ENSBTAG00000021900/ENSBTAG00000020378/ENSBTAG00000002411/ENSBTAG00000014485/ENSBTAG00000010820/ENSBTAG00000004518/ENSBTAG00000034402/ENSBTAG00000025634/ENSBTAG00000002651/…	PLEKHA7/DSP/FZD5/PRKCI/PEAK1/PRKCA/CDHR2/CDH1/MARVELD3/OCLN/DSG2/CXADR/PKN2/DLG1/CTNND1/POF1B/WNT11/GRHL2/ACE2/FMN1/PKP2/KIFC3/VEGFA/CTNNA1/MPP5/CTNNB1/CAMSAP3/LSR/ROCK2/PTPRJ/NUMB/CDH17/INAVA/VCL/CLDN3/PARD6B/AFDN/ACE/MPP7/SMAD3/UGT8/NR1H4/PTPRO/TAOK2/CLDN1/HRG	46
BP	GO:0008202	steroid metabolic process	46/1811	186/14183	5.8285e-06	0.000771567	ENSBTAG00000005903/ENSBTAG00000021795/ENSBTAG00000017831/ENSBTAG00000005738/ENSBTAG00000017753/ENSBTAG00000001992/ENSBTAG00000009984/ENSBTAG00000011987/ENSBTAG00000014841/ENSBTAG00000001246/ENSBTAG00000007884/ENSBTAG00000037509/ENSBTAG00000003943/ENSBTAG00000039289/ENSBTAG00000001592/ENSBTAG00000011729/ENSBTAG00000002112/ENSBTAG00000018936/ENSBTAG00000008183/ENSBTAG00000008635/ENSBTAG00000044146/…	-/HNF1A/ERLIN2/ATP8B1/APP/CYP51A1/SGPL1/ERG28/GBA/ATP1A1/SREBF1/-/TTC39B/-/INSIG1/STARD3/INSIG2/LSS/MBTPS2/-/NPC1L1/SLC27A2/CFTR/CAT/CYB5R3/STARD4/HSD17B11/SC5D/CLCN2/GBA2/SRD5A1/DGKQ/SLC27A5/HSD17B4/HMGCR/SOAT2/NR5A2/SLC37A4/SDR42E1/SCP2/DHRS11/SDR42E2/ERLIN1/NR1H4/SULT1B1/SCARB1	46
BP	GO:0051186	cofactor metabolic process	78/1811	374/14183	6.27436e-06	0.000808732	ENSBTAG00000012687/ENSBTAG00000011885/ENSBTAG00000021795/ENSBTAG00000020117/ENSBTAG00000020527/ENSBTAG00000007184/ENSBTAG00000002980/ENSBTAG00000010442/ENSBTAG00000018186/ENSBTAG00000000831/ENSBTAG00000002126/ENSBTAG00000013108/ENSBTAG00000014633/ENSBTAG00000032277/ENSBTAG00000013414/ENSBTAG00000005072/ENSBTAG00000000888/ENSBTAG00000037509/ENSBTAG00000002526/ENSBTAG00000019129/ENSBTAG00000019852/…	INSR/NNT/HNF1A/ZBTB7A/IDH1/NUDT7/GPT2/PANK1/PDXK/CTNS/PFKFB2/HK2/ABCD4/KYNU/BLVRA/CUBN/SPTA1/-/BDH2/BTD/PDHA1/DNAL1/GPHN/PPCS/-/P2RX7/-/ABCD1/COX15/PPARA/PKLR/FOLH1B/APIP/OPLAH/DUOX2/-/CAT/NADSYN1/MRPS36/-/ALDOB/NUDT12/SHPK/TP53I3/GCLM/PRKAG2/HDAC4/GSTZ1/CROT/ACSS1/HSD17B4/IREB2/HMGCR/HKDC1/ELOVL6/ALDH5A1/FBP1/SHMT1/ACOT9/-/SUCLG1/SUCLG2/CPOX/JMJD8/DGAT1/PNPO/PIPOX/GCH1/PFKP/NAPRT/CLYBL/GGT1/NMNA…	78
BP	GO:0007043	cell-cell junction assembly	28/1811	92/14183	6.48424e-06	0.000814354	ENSBTAG00000020957/ENSBTAG00000001061/ENSBTAG00000025340/ENSBTAG00000015991/ENSBTAG00000007544/ENSBTAG00000000561/ENSBTAG00000021900/ENSBTAG00000020378/ENSBTAG00000002411/ENSBTAG00000014485/ENSBTAG00000010820/ENSBTAG00000004518/ENSBTAG00000034402/ENSBTAG00000002651/ENSBTAG00000014182/ENSBTAG00000011767/ENSBTAG00000017033/ENSBTAG00000005847/ENSBTAG00000021964/ENSBTAG00000021879/ENSBTAG00000040432/…	FZD5/PRKCA/CDHR2/CDH1/MARVELD3/OCLN/PKN2/DLG1/CTNND1/POF1B/WNT11/GRHL2/ACE2/PKP2/CTNNA1/MPP5/LSR/ROCK2/CDH17/VCL/CLDN3/PARD6B/ACE/MPP7/UGT8/NR1H4/PTPRO/CLDN1	28
BP	GO:0034976	response to endoplasmic reticulum stress	47/1811	193/14183	7.24251e-06	0.000886846	ENSBTAG00000014692/ENSBTAG00000006143/ENSBTAG00000017831/ENSBTAG00000007152/ENSBTAG00000021521/ENSBTAG00000021661/ENSBTAG00000013074/ENSBTAG00000000184/ENSBTAG00000008232/ENSBTAG00000018996/ENSBTAG00000020410/ENSBTAG00000003536/ENSBTAG00000000321/ENSBTAG00000019725/ENSBTAG00000019264/ENSBTAG00000012904/ENSBTAG00000007438/ENSBTAG00000016198/ENSBTAG00000014827/ENSBTAG00000018588/ENSBTAG00000020947/…	CREB3L4/CREB3L1/ERLIN2/OS9/BFAR/APAF1/PPP1R15B/EIF2AK3/DAB2IP/PRKN/UFL1/MARCH6/TBL2/UBE4A/EDEM3/EDEM1/STT3B/EP300/UBQLN1/TMBIM6/RNF103/MBTPS2/P4HB/MAP3K5/CFTR/RNF185/CREB3L2/RNFT1/TOR1A/GSK3beta/CREB3L3/AIFM1/UGGT1/CREB3/ATF6/PARP16/TMEM33/ANKS4B/TRIM25/COL4A3BP/DNAJB12/ERLIN1/ERN1/EDEM2/SERINC3/DNAJC3/DNAJB9	47
BP	GO:0035459	cargo loading into vesicle	10/1811	17/14183	9.31152e-06	0.00109366	ENSBTAG00000018824/ENSBTAG00000001657/ENSBTAG00000006819/ENSBTAG00000003708/ENSBTAG00000001592/ENSBTAG00000019217/ENSBTAG00000020525/ENSBTAG00000002791/ENSBTAG00000003619/ENSBTAG00000018322	MIA3/PICALM/-/SEC23A/INSIG1/KIF13A/SEC31A/SEC24C/SEC24D/SEC24A	10
BP	GO:0034329	cell junction assembly	42/1811	167/14183	9.37803e-06	0.00109366	ENSBTAG00000018169/ENSBTAG00000020957/ENSBTAG00000021237/ENSBTAG00000005145/ENSBTAG00000001061/ENSBTAG00000025340/ENSBTAG00000015991/ENSBTAG00000007544/ENSBTAG00000000561/ENSBTAG00000021900/ENSBTAG00000020378/ENSBTAG00000002411/ENSBTAG00000055120/ENSBTAG00000014485/ENSBTAG00000011922/ENSBTAG00000010820/ENSBTAG00000004518/ENSBTAG00000034402/ENSBTAG00000025634/ENSBTAG00000002651/ENSBTAG00000005339/…	ITGB4/FZD5/DST/PEAK1/PRKCA/CDHR2/CDH1/MARVELD3/OCLN/PKN2/DLG1/CTNND1/OPHN1/POF1B/PLEC/WNT11/GRHL2/ACE2/FMN1/PKP2/VEGFA/CTNNA1/MPP5/CTNNB1/CAMSAP3/LSR/ROCK2/PTPRJ/CDH17/VCL/CLDN3/MYO9A/PARD6B/ACE/MPP7/VMP1/UGT8/NR1H4/PTPRO/TAOK2/CLDN1/HRG	42
BP	GO:0055092	sterol homeostasis	21/1811	61/14183	1.12017e-05	0.00127595	ENSBTAG00000005903/ENSBTAG00000012342/ENSBTAG00000012116/ENSBTAG00000048916/ENSBTAG00000003943/ENSBTAG00000004115/ENSBTAG00000001592/ENSBTAG00000020551/ENSBTAG00000016366/ENSBTAG00000011721/ENSBTAG00000001410/ENSBTAG00000005623/ENSBTAG00000009265/ENSBTAG00000008077/ENSBTAG00000011944/ENSBTAG00000018322/ENSBTAG00000053374/ENSBTAG00000016365/ENSBTAG00000000277/ENSBTAG00000013596/ENSBTAG00000014269	-/LIMA1/HNF4A/LIPG/TTC39B/MYLIP/INSIG1/ABCD1/ABCG8/MED13/GRAMD1B/SOAT2/NR5A2/SLC37A4/MTTP/SEC24A/NUS1/ABCG5/IL18/NR1H4/SCARB1	21
BP	GO:0044283	small molecule biosynthetic process	96/1811	493/14183	1.19338e-05	0.00132845	ENSBTAG00000012687/ENSBTAG00000024888/ENSBTAG00000021795/ENSBTAG00000055207/ENSBTAG00000020117/ENSBTAG00000000746/ENSBTAG00000017831/ENSBTAG00000007184/ENSBTAG00000007829/ENSBTAG00000031358/ENSBTAG00000011832/ENSBTAG00000032068/ENSBTAG00000018186/ENSBTAG00000001992/ENSBTAG00000011987/ENSBTAG00000020480/ENSBTAG00000014841/ENSBTAG00000002126/ENSBTAG00000013108/ENSBTAG00000015155/ENSBTAG00000032277/…	INSR/PDE5A/HNF1A/SCD/ZBTB7A/KAT2B/ERLIN2/NUDT7/CSAD/DPYD/ALDH18A1/PLA2G4F/PDXK/CYP51A1/ERG28/SPTLC2/GBA/PFKFB2/HK2/HACD3/KYNU/PLOD3/RDH10/ENPP1/IPMK/GPD2/PNPLA8/SREBF1/AP2A1/GATM/PCK2/ACER3/P2RX7/INSIG1/STARD3/EP300/INSIG2/LSS/PPIP5K1/-/ABCD1/SMPDL3A/LPGAT1/PPARA/PKLR/APIP/OTC/HACD2/NPC1L1/SLC27A2/ABCD3/CFTR/ACER2/CYB5R3/STARD4/-/NAGS/OAT/SC5D/ALDOB/SORD/NUDT12/SLC45A3/CLCN2/SPTLC1/PRKAG2/HDAC4/D…	96
BP	GO:0006900	vesicle budding from membrane	18/1811	48/14183	1.2232e-05	0.00133139	ENSBTAG00000004383/ENSBTAG00000018824/ENSBTAG00000001657/ENSBTAG00000018996/ENSBTAG00000003708/ENSBTAG00000008948/ENSBTAG00000001592/ENSBTAG00000013362/ENSBTAG00000000854/ENSBTAG00000005694/ENSBTAG00000006014/ENSBTAG00000020525/ENSBTAG00000002791/ENSBTAG00000003619/ENSBTAG00000021226/ENSBTAG00000038889/ENSBTAG00000018322/ENSBTAG00000032848	FNBP1L/MIA3/PICALM/PRKN/SEC23A/P2RX7/INSIG1/DNM2/SEC16B/TMED10/GBF1/SEC31A/SEC24C/SEC24D/SAR1B/RILP/SEC24A/GOLPH3	18
BP	GO:0006687	glycosphingolipid metabolic process	14/1811	32/14183	1.4481e-05	0.00149479	ENSBTAG00000004494/ENSBTAG00000020363/ENSBTAG00000014841/ENSBTAG00000005674/ENSBTAG00000016073/ENSBTAG00000011431/ENSBTAG00000021902/ENSBTAG00000001124/ENSBTAG00000012981/ENSBTAG00000019256/ENSBTAG00000021829/ENSBTAG00000020672/ENSBTAG00000025931/ENSBTAG00000012222	B4GALNT1/GBA3/GBA/NEU1/UGCG/GBA2/ALDH5A1/GALC/HEXA/GLA/GM2A/NEU2/NEU3/FA2H	14
BP	GO:1902652	secondary alcohol metabolic process	24/1811	76/14183	1.46101e-05	0.00149479	ENSBTAG00000005903/ENSBTAG00000021795/ENSBTAG00000017831/ENSBTAG00000017753/ENSBTAG00000001992/ENSBTAG00000011987/ENSBTAG00000014841/ENSBTAG00000007884/ENSBTAG00000003943/ENSBTAG00000001592/ENSBTAG00000002112/ENSBTAG00000018936/ENSBTAG00000008183/ENSBTAG00000044146/ENSBTAG00000006589/ENSBTAG00000020980/ENSBTAG00000016516/ENSBTAG00000019246/ENSBTAG00000011431/ENSBTAG00000017240/ENSBTAG00000007840/…	-/HNF1A/ERLIN2/APP/CYP51A1/ERG28/GBA/SREBF1/TTC39B/INSIG1/INSIG2/LSS/MBTPS2/NPC1L1/CFTR/CAT/CYB5R3/SC5D/GBA2/DGKQ/HMGCR/SOAT2/ERLIN1/SCARB1	24
BP	GO:0050892	intestinal absorption	11/1811	21/14183	1.47331e-05	0.00149479	ENSBTAG00000012342/ENSBTAG00000000555/ENSBTAG00000017846/ENSBTAG00000023429/ENSBTAG00000016366/ENSBTAG00000044146/ENSBTAG00000017866/ENSBTAG00000002504/ENSBTAG00000018543/ENSBTAG00000016365/ENSBTAG00000014269	LIMA1/ACO1/F11R/PLS1/ABCG8/NPC1L1/CD36/IREB2/VIL1/ABCG5/SCARB1	11
BP	GO:0007030	Golgi organization	31/1811	111/14183	1.4954e-05	0.00149479	ENSBTAG00000005738/ENSBTAG00000016167/ENSBTAG00000001564/ENSBTAG00000016038/ENSBTAG00000006833/ENSBTAG00000021857/ENSBTAG00000003708/ENSBTAG00000012421/ENSBTAG00000007181/ENSBTAG00000007696/ENSBTAG00000008016/ENSBTAG00000035030/ENSBTAG00000011356/ENSBTAG00000000854/ENSBTAG00000014691/ENSBTAG00000020180/ENSBTAG00000005694/ENSBTAG00000006014/ENSBTAG00000007442/ENSBTAG00000019488/ENSBTAG00000006695/…	ATP8B1/ATL2/PDE4DIP/GCC2/LMAN1/ARHGAP21/SEC23A/-/KIFC3/TRAPPC8/STX17/TMED7/CAMSAP3/SEC16B/ARFGEF1/TMED5/TMED10/GBF1/AKAP9/USP6NL/VCPIP1/VAMP4/GORASP1/HOOK1/DNAJC28/SURF4/USO1/ARL1/VMP1/GOLPH3/FHDC1	31
BP	GO:0008203	cholesterol metabolic process	23/1811	72/14183	1.77526e-05	0.00173904	ENSBTAG00000005903/ENSBTAG00000021795/ENSBTAG00000017831/ENSBTAG00000017753/ENSBTAG00000001992/ENSBTAG00000014841/ENSBTAG00000007884/ENSBTAG00000003943/ENSBTAG00000001592/ENSBTAG00000002112/ENSBTAG00000018936/ENSBTAG00000008183/ENSBTAG00000044146/ENSBTAG00000006589/ENSBTAG00000020980/ENSBTAG00000016516/ENSBTAG00000019246/ENSBTAG00000011431/ENSBTAG00000017240/ENSBTAG00000007840/ENSBTAG00000005623/…	-/HNF1A/ERLIN2/APP/CYP51A1/GBA/SREBF1/TTC39B/INSIG1/INSIG2/LSS/MBTPS2/NPC1L1/CFTR/CAT/CYB5R3/SC5D/GBA2/DGKQ/HMGCR/SOAT2/ERLIN1/SCARB1	23
BP	GO:0072329	monocarboxylic acid catabolic process	26/1811	87/14183	1.96427e-05	0.00188647	ENSBTAG00000047103/ENSBTAG00000009165/ENSBTAG00000007689/ENSBTAG00000007787/ENSBTAG00000005257/ENSBTAG00000003718/ENSBTAG00000031010/ENSBTAG00000002526/ENSBTAG00000011934/ENSBTAG00000019533/ENSBTAG00000004178/ENSBTAG00000020551/ENSBTAG00000007002/ENSBTAG00000004303/ENSBTAG00000009698/ENSBTAG00000006779/ENSBTAG00000000578/ENSBTAG00000021535/ENSBTAG00000016679/ENSBTAG00000006978/ENSBTAG00000030174/…	IDNK/LPIN3/LPIN1/HIBCH/PEX13/HACL1/ACAD11/BDH2/PCK2/ADTRP/ACOX2/ABCD1/IDUA/SLC27A2/ABCD3/LDHD/ABHD16A/CROT/ETFDH/HSD17B4/ACOX1/ALDH5A1/EHHADH/FAAH/SLC27A4/IRS2	26
BP	GO:0005996	monosaccharide metabolic process	41/1811	167/14183	2.21124e-05	0.00208282	ENSBTAG00000012687/ENSBTAG00000016231/ENSBTAG00000000746/ENSBTAG00000025029/ENSBTAG00000019011/ENSBTAG00000018996/ENSBTAG00000002126/ENSBTAG00000013108/ENSBTAG00000020614/ENSBTAG00000021830/ENSBTAG00000015249/ENSBTAG00000011278/ENSBTAG00000009770/ENSBTAG00000019852/ENSBTAG00000011934/ENSBTAG00000016198/ENSBTAG00000004011/ENSBTAG00000000987/ENSBTAG00000008063/ENSBTAG00000022733/ENSBTAG00000018905/…	INSR/POFUT1/KAT2B/MAN2A1/PGM1/PRKN/PFKFB2/HK2/PRKCE/ENPP1/B4GALT1/XYLB/GPD2/PDHA1/PCK2/EP300/GALK2/OTOG/PPARA/EPM2AIP1/MAN2A2/ALDOB/FUCA1/SORD/PGM2/SLC45A3/DGKQ/ALDH5A1/FBP1/PC/NCOA2/PFKP/FAM3C/WDTC1/PFKFB4/FUCA2/UGT2A1/GALT/PRKAA1/TPI1/IRS2	41
BP	GO:0097164	ammonium ion metabolic process	34/1811	129/14183	2.27447e-05	0.00210195	ENSBTAG00000014432/ENSBTAG00000046649/ENSBTAG00000018996/ENSBTAG00000020480/ENSBTAG00000014847/ENSBTAG00000014841/ENSBTAG00000009294/ENSBTAG00000024387/ENSBTAG00000019315/ENSBTAG00000037509/ENSBTAG00000005675/ENSBTAG00000009639/ENSBTAG00000018831/ENSBTAG00000039289/ENSBTAG00000017218/ENSBTAG00000011648/ENSBTAG00000003529/ENSBTAG00000021587/ENSBTAG00000031209/ENSBTAG00000010821/ENSBTAG00000016805/…	HNMT/SGPP2/PRKN/SPTLC2/BBOX1/GBA/DEGS2/PNPLA8/PLA2G7/-/SLC44A4/SMPD3/DAO/-/ACER3/TMLHE/-/SMPDL3A/SLC22A4/ACER2/SGMS2/SPTLC1/CROT/SMPDL3B/KDSR/CHPT1/COMT/CRAT/GCH1/MAOA/PCYT1A/PLA2G3/SPTLC3/SCARB1	34
BP	GO:0072524	pyridine-containing compound metabolic process	29/1811	103/14183	2.35834e-05	0.0021391	ENSBTAG00000012687/ENSBTAG00000011885/ENSBTAG00000020117/ENSBTAG00000020527/ENSBTAG00000018186/ENSBTAG00000002126/ENSBTAG00000013108/ENSBTAG00000032277/ENSBTAG00000019852/ENSBTAG00000008948/ENSBTAG00000008063/ENSBTAG00000017056/ENSBTAG00000016470/ENSBTAG00000018082/ENSBTAG00000015358/ENSBTAG00000027728/ENSBTAG00000000829/ENSBTAG00000003405/ENSBTAG00000002917/ENSBTAG00000017764/ENSBTAG00000033398/…	INSR/NNT/ZBTB7A/IDH1/PDXK/PFKFB2/HK2/KYNU/PDHA1/P2RX7/PPARA/PKLR/NADSYN1/-/ALDOB/NUDT12/SHPK/TP53I3/PRKAG2/HDAC4/HKDC1/FBP1/JMJD8/PNPO/PFKP/NAPRT/NMNAT1/MPC2/TPI1	29
BP	GO:0046916	cellular transition metal ion homeostasis	25/1811	83/14183	2.43169e-05	0.00216553	ENSBTAG00000021019/ENSBTAG00000019225/ENSBTAG00000000555/ENSBTAG00000010353/ENSBTAG00000017753/ENSBTAG00000001013/ENSBTAG00000032719/ENSBTAG00000010018/ENSBTAG00000032914/ENSBTAG00000010909/ENSBTAG00000010498/ENSBTAG00000032902/ENSBTAG00000021678/ENSBTAG00000012117/ENSBTAG00000047416/ENSBTAG00000008191/ENSBTAG00000005115/ENSBTAG00000021780/ENSBTAG00000002504/ENSBTAG00000019565/ENSBTAG00000020367/…	SLC30A4/SLC39A14/ACO1/ATP7B/APP/SLC30A5/TFRC/ATP7A/SLC11A2/SLC30A1/SLC40A1/-/SLC31A1/ATP6AP1/HEPH/SLC39A7/SLC31A2/SCO1/IREB2/NCOA4/SLC30A9/SLC39A4/SLC11A1/HFE/SMAD4	25
BP	GO:0006829	zinc ion transport	11/1811	22/14183	2.60675e-05	0.00227998	ENSBTAG00000021019/ENSBTAG00000019225/ENSBTAG00000011284/ENSBTAG00000001013/ENSBTAG00000010909/ENSBTAG00000000936/ENSBTAG00000008191/ENSBTAG00000020367/ENSBTAG00000010898/ENSBTAG00000046026/ENSBTAG00000004414	SLC30A4/SLC39A14/SLC39A1/SLC30A5/SLC30A1/SLC39A2/SLC39A7/SLC30A9/SLC30A6/SLC39A4/SLC30A10	11
BP	GO:1901136	carbohydrate derivative catabolic process	28/1811	99/14183	2.95941e-05	0.00252284	ENSBTAG00000024888/ENSBTAG00000002271/ENSBTAG00000007184/ENSBTAG00000031358/ENSBTAG00000020363/ENSBTAG00000014841/ENSBTAG00000019264/ENSBTAG00000005745/ENSBTAG00000009770/ENSBTAG00000012904/ENSBTAG00000007438/ENSBTAG00000007002/ENSBTAG00000005674/ENSBTAG00000030434/ENSBTAG00000007865/ENSBTAG00000011431/ENSBTAG00000031958/ENSBTAG00000003793/ENSBTAG00000001124/ENSBTAG00000012981/ENSBTAG00000048655/…	PDE5A/CDADC1/NUDT7/DPYD/GBA3/GBA/EDEM3/HPSE/GPD2/EDEM1/STT3B/IDUA/NEU1/FUCA1/GNPDA1/GBA2/-/NGLY1/GALC/HEXA/NT5E/GLA/GM2A/NEU2/NEU3/MGAT1/EDEM2/FUCA2	28
BP	GO:0046165	alcohol biosynthetic process	27/1811	94/14183	3.01908e-05	0.00252284	ENSBTAG00000017831/ENSBTAG00000001992/ENSBTAG00000011987/ENSBTAG00000020480/ENSBTAG00000014841/ENSBTAG00000011197/ENSBTAG00000007884/ENSBTAG00000011934/ENSBTAG00000017218/ENSBTAG00000001592/ENSBTAG00000002112/ENSBTAG00000018936/ENSBTAG00000014005/ENSBTAG00000003529/ENSBTAG00000044146/ENSBTAG00000006589/ENSBTAG00000010821/ENSBTAG00000016516/ENSBTAG00000019246/ENSBTAG00000002220/ENSBTAG00000007840/…	ERLIN2/CYP51A1/ERG28/SPTLC2/GBA/IPMK/SREBF1/PCK2/ACER3/INSIG1/INSIG2/LSS/PPIP5K1/-/NPC1L1/CFTR/ACER2/CYB5R3/SC5D/SPTLC1/HMGCR/-/PPIP5K2/GCH1/NUS1/ERLIN1/ITPKC	27
BP	GO:0030148	sphingolipid biosynthetic process	20/1811	60/14183	3.09045e-05	0.00252284	ENSBTAG00000004494/ENSBTAG00000020480/ENSBTAG00000014841/ENSBTAG00000015155/ENSBTAG00000009294/ENSBTAG00000013855/ENSBTAG00000017218/ENSBTAG00000008948/ENSBTAG00000003529/ENSBTAG00000023607/ENSBTAG00000010821/ENSBTAG00000016805/ENSBTAG00000016073/ENSBTAG00000002220/ENSBTAG00000000099/ENSBTAG00000007723/ENSBTAG00000010564/ENSBTAG00000009257/ENSBTAG00000012222/ENSBTAG00000014252	B4GALNT1/SPTLC2/GBA/HACD3/DEGS2/ORMDL3/ACER3/P2RX7/-/HACD2/ACER2/SGMS2/UGCG/SPTLC1/CERS2/KDSR/ELOVL6/CERKL/FA2H/SPTLC3	20
BP	GO:0042632	cholesterol homeostasis	20/1811	60/14183	3.09045e-05	0.00252284	ENSBTAG00000005903/ENSBTAG00000012342/ENSBTAG00000012116/ENSBTAG00000048916/ENSBTAG00000003943/ENSBTAG00000004115/ENSBTAG00000001592/ENSBTAG00000016366/ENSBTAG00000011721/ENSBTAG00000001410/ENSBTAG00000005623/ENSBTAG00000009265/ENSBTAG00000008077/ENSBTAG00000011944/ENSBTAG00000018322/ENSBTAG00000053374/ENSBTAG00000016365/ENSBTAG00000000277/ENSBTAG00000013596/ENSBTAG00000014269	-/LIMA1/HNF4A/LIPG/TTC39B/MYLIP/INSIG1/ABCG8/MED13/GRAMD1B/SOAT2/NR5A2/SLC37A4/MTTP/SEC24A/NUS1/ABCG5/IL18/NR1H4/SCARB1	20
BP	GO:0015849	organic acid transport	50/1811	221/14183	3.20932e-05	0.00257692	ENSBTAG00000011647/ENSBTAG00000021795/ENSBTAG00000021858/ENSBTAG00000011525/ENSBTAG00000017421/ENSBTAG00000032068/ENSBTAG00000005445/ENSBTAG00000011105/ENSBTAG00000044053/ENSBTAG00000011088/ENSBTAG00000013338/ENSBTAG00000014328/ENSBTAG00000000831/ENSBTAG00000016094/ENSBTAG00000024387/ENSBTAG00000034402/ENSBTAG00000007036/ENSBTAG00000011757/ENSBTAG00000008948/ENSBTAG00000019125/ENSBTAG00000020551/…	SLC25A15/HNF1A/SLC5A12/SLC5A8/SLC3A1/PLA2G4F/SLC35D1/SLC38A2/SLC17A5/SLC6A6/SLC7A9/MGC138914/CTNS/SLC36A1/PNPLA8/ACE2/SLC17A7/PSEN1/P2RX7/SLC1A1/ABCD1/SLC6A18/SLC27A2/ABCD3/ARL6IP1/SLC7A8/SLC26A2/CD36/CROT/SLC27A5/SLC7A7/ACE/SLC16A14/SLC35A5/SLC35D2/SLC6A20/MFSD2A/PLA2G3/SLC16A5/SLC6A19/SLC38A4/PLA2G12B/SLC11A1/SLC38A7/MPC2/CLTRN/SLC27A4/SLC27A6/SLC19A1/IRS2	50
BP	GO:0010817	regulation of hormone levels	65/1811	313/14183	4.16587e-05	0.0032599	ENSBTAG00000001950/ENSBTAG00000005903/ENSBTAG00000021795/ENSBTAG00000008101/ENSBTAG00000050091/ENSBTAG00000002939/ENSBTAG00000004958/ENSBTAG00000003876/ENSBTAG00000013029/ENSBTAG00000012116/ENSBTAG00000018996/ENSBTAG00000009984/ENSBTAG00000011684/ENSBTAG00000021746/ENSBTAG00000020614/ENSBTAG00000020143/ENSBTAG00000008280/ENSBTAG00000020843/ENSBTAG00000001246/ENSBTAG00000007884/ENSBTAG00000037509/…	RDH11/-/HNF1A/PCSK5/GCNT4/FURIN/PTPRN2/MCU/ARNTL/HNF4A/PRKN/SGPL1/RAB11FIP1/ANXA5/PRKCE/RDH10/HNF4G/PCSK1/ATP1A1/SREBF1/-/SLC44A4/SYTL4/SMPD3/-/STARD3/-/RETSAT/CRY2/DUOX2/CFTR/HSD17B11/ALDH1A1/DHRS3/CLCN2/CPQ/DGKQ/ARNT/TCF7L2/HSD17B4/GLUD1/ACE/TM7SF3/NDST2/STXBP3/LRAT/DHRS11/ENPEP/VAMP7/CHD7/NR1H4/SULT1B1/KDM5B/TBX3/C2CD2L/PLB1/NNAT/GDF9/HFE/KLF7/MPC2/SLCO4A1/CPA3/SMAD4/IRS2	65
BP	GO:0019318	hexose metabolic process	37/1811	149/14183	4.19301e-05	0.0032599	ENSBTAG00000012687/ENSBTAG00000016231/ENSBTAG00000000746/ENSBTAG00000025029/ENSBTAG00000019011/ENSBTAG00000018996/ENSBTAG00000002126/ENSBTAG00000013108/ENSBTAG00000021830/ENSBTAG00000015249/ENSBTAG00000009770/ENSBTAG00000019852/ENSBTAG00000011934/ENSBTAG00000016198/ENSBTAG00000004011/ENSBTAG00000008063/ENSBTAG00000022733/ENSBTAG00000018905/ENSBTAG00000015358/ENSBTAG00000030434/ENSBTAG00000025496/…	INSR/POFUT1/KAT2B/MAN2A1/PGM1/PRKN/PFKFB2/HK2/ENPP1/B4GALT1/GPD2/PDHA1/PCK2/EP300/GALK2/PPARA/EPM2AIP1/MAN2A2/ALDOB/FUCA1/SORD/PGM2/SLC45A3/DGKQ/ALDH5A1/FBP1/PC/NCOA2/PFKP/FAM3C/WDTC1/PFKFB4/FUCA2/GALT/PRKAA1/TPI1/IRS2	37
BP	GO:0006825	copper ion transport	9/1811	16/14183	4.34851e-05	0.00332797	ENSBTAG00000010353/ENSBTAG00000010018/ENSBTAG00000032914/ENSBTAG00000003506/ENSBTAG00000032902/ENSBTAG00000007111/ENSBTAG00000021678/ENSBTAG00000005115/ENSBTAG00000021780	ATP7B/ATP7A/SLC11A2/STEAP2/-/STEAP3/SLC31A1/SLC31A2/SCO1	9
BP	GO:0030201	heparan sulfate proteoglycan metabolic process	11/1811	23/14183	4.4206e-05	0.00333109	ENSBTAG00000007490/ENSBTAG00000050824/ENSBTAG00000005745/ENSBTAG00000016420/ENSBTAG00000001405/ENSBTAG00000019644/ENSBTAG00000006209/ENSBTAG00000021574/ENSBTAG00000050763/ENSBTAG00000001692/ENSBTAG00000012664	SULF2/HS6ST1/HPSE/CTNNB1/GLCE/EXT2/EXT1/TCF7L2/PXYLP1/NDST1/NDST2	11
BP	GO:0046520	sphingoid biosynthetic process	7/1811	10/14183	4.61683e-05	0.00341319	ENSBTAG00000020480/ENSBTAG00000014841/ENSBTAG00000017218/ENSBTAG00000003529/ENSBTAG00000010821/ENSBTAG00000002220/ENSBTAG00000014252	SPTLC2/GBA/ACER3/-/ACER2/SPTLC1/SPTLC3	7
BP	GO:0006644	phospholipid metabolic process	64/1811	308/14183	4.66892e-05	0.00341319	ENSBTAG00000005734/ENSBTAG00000020456/ENSBTAG00000004282/ENSBTAG00000020527/ENSBTAG00000017490/ENSBTAG00000005833/ENSBTAG00000032068/ENSBTAG00000005827/ENSBTAG00000015352/ENSBTAG00000010526/ENSBTAG00000008232/ENSBTAG00000020480/ENSBTAG00000021201/ENSBTAG00000011509/ENSBTAG00000007837/ENSBTAG00000045787/ENSBTAG00000017412/ENSBTAG00000024387/ENSBTAG00000019315/ENSBTAG00000000817/ENSBTAG00000009639/…	GATA6/AGPAT3/AMBRA1/IDH1/PLD1/ETNK1/PLA2G4F/FIG4/MTMR4/PLPP1/DAB2IP/SPTLC2/FAM126B/SERAC1/SELENOI/CDS1/SOCS6/PNPLA8/PLA2G7/SYNJ2/SMPD3/PRR14L/NAPEPLD/PIK3C2A/SMPDL3A/LPGAT1/MBOAT7/OCRL/PIGG/SGMS2/FGFR3/VAV2/FAM126A/SPTLC1/SOCS2/DGKQ/INPP5J/MTMR3/SMPDL3B/TTC7B/CHPT1/ALDH5A1/PLPPR4/PIP4P1/PIP4K2C/ACP6/PIGM/SERINC5/SH3YL1/PLPP2/NUS1/PIGA/PCYT1A/NR1H4/PIP5K1B/PLA2G3/SERINC2/PLA2G12B/PLB1/SCARB1/SERIN…	64
BP	GO:0055076	transition metal ion homeostasis	28/1811	102/14183	5.33927e-05	0.00378388	ENSBTAG00000021019/ENSBTAG00000004990/ENSBTAG00000019225/ENSBTAG00000000555/ENSBTAG00000010353/ENSBTAG00000017753/ENSBTAG00000001013/ENSBTAG00000001657/ENSBTAG00000032719/ENSBTAG00000010018/ENSBTAG00000032914/ENSBTAG00000010909/ENSBTAG00000010498/ENSBTAG00000032902/ENSBTAG00000002526/ENSBTAG00000021678/ENSBTAG00000012117/ENSBTAG00000047416/ENSBTAG00000008191/ENSBTAG00000005115/ENSBTAG00000021780/…	SLC30A4/NEO1/SLC39A14/ACO1/ATP7B/APP/SLC30A5/PICALM/TFRC/ATP7A/SLC11A2/SLC30A1/SLC40A1/-/BDH2/SLC31A1/ATP6AP1/HEPH/SLC39A7/SLC31A2/SCO1/IREB2/NCOA4/SLC30A9/SLC39A4/SLC11A1/HFE/SMAD4	28
BP	GO:0098656	anion transmembrane transport	45/1811	196/14183	5.37205e-05	0.00378388	ENSBTAG00000011647/ENSBTAG00000049547/ENSBTAG00000021858/ENSBTAG00000011525/ENSBTAG00000020130/ENSBTAG00000002348/ENSBTAG00000002902/ENSBTAG00000013422/ENSBTAG00000005445/ENSBTAG00000011105/ENSBTAG00000013338/ENSBTAG00000014328/ENSBTAG00000016094/ENSBTAG00000010244/ENSBTAG00000012454/ENSBTAG00000005675/ENSBTAG00000006775/ENSBTAG00000007036/ENSBTAG00000011757/ENSBTAG00000019125/ENSBTAG00000012559/…	SLC25A15/-/SLC5A12/SLC5A8/CLCN3/SLC4A4/ANO6/GABRB3/SLC35D1/SLC38A2/SLC7A9/MGC138914/SLC36A1/CLIC5/SLC35A3/SLC44A4/SLC12A7/SLC17A7/PSEN1/SLC1A1/SLC6A18/CFTR/ARL6IP1/TTYH2/CLCC1/SLC7A8/SLC26A2/CLCN2/SLC27A5/SLC7A7/CLCN6/SLC37A1/XPR1/SLC4A8/SLC35D2/CLDN4/SLC6A20/RIPK1/SLC38A4/SLC38A7/PRNP/MPC2/SLC25A42/SLC19A1/IRS2	45
BP	GO:0006641	triglyceride metabolic process	21/1811	67/14183	5.57591e-05	0.00378388	ENSBTAG00000008431/ENSBTAG00000009165/ENSBTAG00000001915/ENSBTAG00000007689/ENSBTAG00000016662/ENSBTAG00000007884/ENSBTAG00000005144/ENSBTAG00000011934/ENSBTAG00000001592/ENSBTAG00000002112/ENSBTAG00000031209/ENSBTAG00000011569/ENSBTAG00000020980/ENSBTAG00000013145/ENSBTAG00000015164/ENSBTAG00000008124/ENSBTAG00000008077/ENSBTAG00000026356/ENSBTAG00000011944/ENSBTAG00000017592/ENSBTAG00000014269	MOGAT1/LPIN3/APOH/LPIN1/CPS1/SREBF1/PNPLA2/PCK2/INSIG1/INSIG2/SLC22A4/-/CAT/DDHD2/SLC27A5/GK/SLC37A4/DGAT1/MTTP/GPAT3/SCARB1	21
BP	GO:1903076	regulation of protein localization to plasma membrane	21/1811	67/14183	5.57591e-05	0.00378388	ENSBTAG00000011628/ENSBTAG00000001403/ENSBTAG00000010830/ENSBTAG00000001657/ENSBTAG00000020378/ENSBTAG00000003935/ENSBTAG00000005585/ENSBTAG00000005234/ENSBTAG00000015910/ENSBTAG00000023429/ENSBTAG00000011683/ENSBTAG00000009307/ENSBTAG00000019498/ENSBTAG00000016046/ENSBTAG00000016984/ENSBTAG00000034436/ENSBTAG00000018543/ENSBTAG00000023182/ENSBTAG00000021275/ENSBTAG00000048903/ENSBTAG00000012820	EGFR/PRKCI/LRP1/PICALM/DLG1/TMBIM1/-/LYPD1/ITGB1/PLS1/NUMB/RER1/ITGA3/GOPC/PTPN9/PDPK1/VIL1/WNK3/CIB1/PRNP/STX3	21
BP	GO:1903078	positive regulation of protein localization to plasma membrane	16/1811	44/14183	5.74505e-05	0.00378388	ENSBTAG00000011628/ENSBTAG00000001403/ENSBTAG00000010830/ENSBTAG00000020378/ENSBTAG00000005585/ENSBTAG00000015910/ENSBTAG00000023429/ENSBTAG00000009307/ENSBTAG00000019498/ENSBTAG00000016984/ENSBTAG00000034436/ENSBTAG00000018543/ENSBTAG00000023182/ENSBTAG00000021275/ENSBTAG00000048903/ENSBTAG00000012820	EGFR/PRKCI/LRP1/DLG1/-/ITGB1/PLS1/RER1/ITGA3/PTPN9/PDPK1/VIL1/WNK3/CIB1/PRNP/STX3	16
BP	GO:0009062	fatty acid catabolic process	22/1811	72/14183	5.77264e-05	0.00378388	ENSBTAG00000009165/ENSBTAG00000007689/ENSBTAG00000007787/ENSBTAG00000005257/ENSBTAG00000003718/ENSBTAG00000031010/ENSBTAG00000002526/ENSBTAG00000011934/ENSBTAG00000019533/ENSBTAG00000004178/ENSBTAG00000020551/ENSBTAG00000004303/ENSBTAG00000009698/ENSBTAG00000000578/ENSBTAG00000021535/ENSBTAG00000016679/ENSBTAG00000006978/ENSBTAG00000030174/ENSBTAG00000019625/ENSBTAG00000007507/ENSBTAG00000015436/…	LPIN3/LPIN1/HIBCH/PEX13/HACL1/ACAD11/BDH2/PCK2/ADTRP/ACOX2/ABCD1/SLC27A2/ABCD3/ABHD16A/CROT/ETFDH/HSD17B4/ACOX1/EHHADH/FAAH/SLC27A4/IRS2	22
BP	GO:0046942	carboxylic acid transport	49/1811	220/14183	5.85653e-05	0.00378388	ENSBTAG00000011647/ENSBTAG00000021795/ENSBTAG00000021858/ENSBTAG00000011525/ENSBTAG00000017421/ENSBTAG00000032068/ENSBTAG00000005445/ENSBTAG00000011105/ENSBTAG00000044053/ENSBTAG00000013338/ENSBTAG00000014328/ENSBTAG00000000831/ENSBTAG00000016094/ENSBTAG00000024387/ENSBTAG00000034402/ENSBTAG00000007036/ENSBTAG00000011757/ENSBTAG00000008948/ENSBTAG00000019125/ENSBTAG00000020551/ENSBTAG00000012559/…	SLC25A15/HNF1A/SLC5A12/SLC5A8/SLC3A1/PLA2G4F/SLC35D1/SLC38A2/SLC17A5/SLC7A9/MGC138914/CTNS/SLC36A1/PNPLA8/ACE2/SLC17A7/PSEN1/P2RX7/SLC1A1/ABCD1/SLC6A18/SLC27A2/ABCD3/ARL6IP1/SLC7A8/SLC26A2/CD36/CROT/SLC27A5/SLC7A7/ACE/SLC16A14/SLC35A5/SLC35D2/SLC6A20/MFSD2A/PLA2G3/SLC16A5/SLC6A19/SLC38A4/PLA2G12B/SLC11A1/SLC38A7/MPC2/CLTRN/SLC27A4/SLC27A6/SLC19A1/IRS2	49
BP	GO:0015918	sterol transport	23/1811	77/14183	5.87128e-05	0.00378388	ENSBTAG00000021795/ENSBTAG00000012342/ENSBTAG00000048916/ENSBTAG00000011509/ENSBTAG00000017402/ENSBTAG00000003943/ENSBTAG00000011729/ENSBTAG00000016366/ENSBTAG00000044146/ENSBTAG00000014405/ENSBTAG00000006589/ENSBTAG00000045886/ENSBTAG00000002885/ENSBTAG00000017866/ENSBTAG00000001410/ENSBTAG00000005623/ENSBTAG00000020332/ENSBTAG00000016666/ENSBTAG00000003746/ENSBTAG00000053374/ENSBTAG00000016365/…	HNF1A/LIMA1/LIPG/SERAC1/OSBPL2/TTC39B/STARD3/ABCG8/NPC1L1/OSBPL6/CFTR/STARD4/MSR1/CD36/GRAMD1B/SOAT2/OSBP/RELCH/SCP2/NUS1/ABCG5/SCARB1/OSBPL1A	23
BP	GO:1904375	regulation of protein localization to cell periphery	23/1811	77/14183	5.87128e-05	0.00378388	ENSBTAG00000011628/ENSBTAG00000001403/ENSBTAG00000010830/ENSBTAG00000014945/ENSBTAG00000001657/ENSBTAG00000020378/ENSBTAG00000003935/ENSBTAG00000005585/ENSBTAG00000005234/ENSBTAG00000015910/ENSBTAG00000023429/ENSBTAG00000011683/ENSBTAG00000009307/ENSBTAG00000019498/ENSBTAG00000016046/ENSBTAG00000016984/ENSBTAG00000034436/ENSBTAG00000018543/ENSBTAG00000023182/ENSBTAG00000018449/ENSBTAG00000021275/…	EGFR/PRKCI/LRP1/IQSEC2/PICALM/DLG1/TMBIM1/-/LYPD1/ITGB1/PLS1/NUMB/RER1/ITGA3/GOPC/PTPN9/PDPK1/VIL1/WNK3/NUMA1/CIB1/PRNP/STX3	23
BP	GO:0016050	vesicle organization	45/1811	197/14183	6.1176e-05	0.00389143	ENSBTAG00000008849/ENSBTAG00000020130/ENSBTAG00000004383/ENSBTAG00000018824/ENSBTAG00000001657/ENSBTAG00000018996/ENSBTAG00000007120/ENSBTAG00000008625/ENSBTAG00000015667/ENSBTAG00000003708/ENSBTAG00000007036/ENSBTAG00000008948/ENSBTAG00000001592/ENSBTAG00000019217/ENSBTAG00000013362/ENSBTAG00000008654/ENSBTAG00000021091/ENSBTAG00000016355/ENSBTAG00000008016/ENSBTAG00000011397/ENSBTAG00000000854/…	SORT1/CLCN3/FNBP1L/MIA3/PICALM/PRKN/ARFGEF2/PLEKHF1/TMEM127/SEC23A/SLC17A7/P2RX7/INSIG1/KIF13A/DNM2/HOOK2/ANKFY1/UVRAG/STX17/UNC13B/SEC16B/TMED10/GBF1/SEC22B/SEC31A/SEC24C/BLOC1S3/SNX33/NECTIN2/VAMP4/HOOK1/SEC24D/SAR1B/EEA1/RILP/USO1/PAFAH1B1/SEC24A/MYO7A/VAMP7/SEPT8/PLA2G3/GOLPH3/FAM160A2/STX3	45
BP	GO:0043297	apical junction assembly	15/1811	40/14183	6.4614e-05	0.00405743	ENSBTAG00000020957/ENSBTAG00000007544/ENSBTAG00000000561/ENSBTAG00000021900/ENSBTAG00000020378/ENSBTAG00000014485/ENSBTAG00000010820/ENSBTAG00000004518/ENSBTAG00000014182/ENSBTAG00000011767/ENSBTAG00000005847/ENSBTAG00000021879/ENSBTAG00000040432/ENSBTAG00000017354/ENSBTAG00000013148	FZD5/MARVELD3/OCLN/PKN2/DLG1/POF1B/WNT11/GRHL2/CTNNA1/MPP5/ROCK2/VCL/CLDN3/MPP7/CLDN1	15
BP	GO:1904377	positive regulation of protein localization to cell periphery	17/1811	49/14183	6.77225e-05	0.00419879	ENSBTAG00000011628/ENSBTAG00000001403/ENSBTAG00000010830/ENSBTAG00000020378/ENSBTAG00000005585/ENSBTAG00000015910/ENSBTAG00000023429/ENSBTAG00000009307/ENSBTAG00000019498/ENSBTAG00000016984/ENSBTAG00000034436/ENSBTAG00000018543/ENSBTAG00000023182/ENSBTAG00000018449/ENSBTAG00000021275/ENSBTAG00000048903/ENSBTAG00000012820	EGFR/PRKCI/LRP1/DLG1/-/ITGB1/PLS1/RER1/ITGA3/PTPN9/PDPK1/VIL1/WNK3/NUMA1/CIB1/PRNP/STX3	17
BP	GO:0016125	sterol metabolic process	24/1811	83/14183	7.28898e-05	0.00446268	ENSBTAG00000005903/ENSBTAG00000021795/ENSBTAG00000017831/ENSBTAG00000017753/ENSBTAG00000001992/ENSBTAG00000011987/ENSBTAG00000014841/ENSBTAG00000007884/ENSBTAG00000003943/ENSBTAG00000001592/ENSBTAG00000002112/ENSBTAG00000018936/ENSBTAG00000008183/ENSBTAG00000044146/ENSBTAG00000006589/ENSBTAG00000020980/ENSBTAG00000016516/ENSBTAG00000019246/ENSBTAG00000011431/ENSBTAG00000017240/ENSBTAG00000007840/…	-/HNF1A/ERLIN2/APP/CYP51A1/ERG28/GBA/SREBF1/TTC39B/INSIG1/INSIG2/LSS/MBTPS2/NPC1L1/CFTR/CAT/CYB5R3/SC5D/GBA2/DGKQ/HMGCR/SOAT2/ERLIN1/SCARB1	24
BP	GO:0098900	regulation of action potential	12/1811	28/14183	7.63014e-05	0.00461388	ENSBTAG00000015106/ENSBTAG00000021923/ENSBTAG00000004869/ENSBTAG00000020378/ENSBTAG00000040584/ENSBTAG00000014841/ENSBTAG00000002651/ENSBTAG00000006139/ENSBTAG00000007442/ENSBTAG00000021164/ENSBTAG00000018841/ENSBTAG00000008294	DSP/DSG2/CXADR/DLG1/DSC2/GBA/PKP2/TRPM4/AKAP9/SLMAP/PTPN3/KCNJ2	12
BP	GO:1901617	organic hydroxy compound biosynthetic process	38/1811	159/14183	8.10109e-05	0.00474973	ENSBTAG00000021795/ENSBTAG00000017831/ENSBTAG00000018186/ENSBTAG00000001992/ENSBTAG00000011987/ENSBTAG00000020480/ENSBTAG00000000831/ENSBTAG00000014841/ENSBTAG00000011197/ENSBTAG00000007884/ENSBTAG00000018831/ENSBTAG00000011934/ENSBTAG00000017218/ENSBTAG00000001592/ENSBTAG00000002112/ENSBTAG00000018936/ENSBTAG00000014005/ENSBTAG00000003529/ENSBTAG00000044146/ENSBTAG00000004303/ENSBTAG00000006589/…	HNF1A/ERLIN2/PDXK/CYP51A1/ERG28/SPTLC2/CTNS/GBA/IPMK/SREBF1/DAO/PCK2/ACER3/INSIG1/INSIG2/LSS/PPIP5K1/-/NPC1L1/SLC27A2/CFTR/ACER2/CYB5R3/STARD4/SC5D/CLCN2/SPTLC1/DGKQ/SLC27A5/HMGCR/-/PPIP5K2/PNPO/GCH1/NUS1/ERLIN1/NR1H4/ITPKC	38
BP	GO:0019362	pyridine nucleotide metabolic process	27/1811	99/14183	8.14572e-05	0.00474973	ENSBTAG00000012687/ENSBTAG00000011885/ENSBTAG00000020117/ENSBTAG00000020527/ENSBTAG00000002126/ENSBTAG00000013108/ENSBTAG00000032277/ENSBTAG00000019852/ENSBTAG00000008948/ENSBTAG00000008063/ENSBTAG00000017056/ENSBTAG00000016470/ENSBTAG00000018082/ENSBTAG00000015358/ENSBTAG00000027728/ENSBTAG00000000829/ENSBTAG00000003405/ENSBTAG00000002917/ENSBTAG00000017764/ENSBTAG00000033398/ENSBTAG00000009733/…	INSR/NNT/ZBTB7A/IDH1/PFKFB2/HK2/KYNU/PDHA1/P2RX7/PPARA/PKLR/NADSYN1/-/ALDOB/NUDT12/SHPK/TP53I3/PRKAG2/HDAC4/HKDC1/FBP1/JMJD8/PFKP/NAPRT/NMNAT1/MPC2/TPI1	27
BP	GO:0046496	nicotinamide nucleotide metabolic process	27/1811	99/14183	8.14572e-05	0.00474973	ENSBTAG00000012687/ENSBTAG00000011885/ENSBTAG00000020117/ENSBTAG00000020527/ENSBTAG00000002126/ENSBTAG00000013108/ENSBTAG00000032277/ENSBTAG00000019852/ENSBTAG00000008948/ENSBTAG00000008063/ENSBTAG00000017056/ENSBTAG00000016470/ENSBTAG00000018082/ENSBTAG00000015358/ENSBTAG00000027728/ENSBTAG00000000829/ENSBTAG00000003405/ENSBTAG00000002917/ENSBTAG00000017764/ENSBTAG00000033398/ENSBTAG00000009733/…	INSR/NNT/ZBTB7A/IDH1/PFKFB2/HK2/KYNU/PDHA1/P2RX7/PPARA/PKLR/NADSYN1/-/ALDOB/NUDT12/SHPK/TP53I3/PRKAG2/HDAC4/HKDC1/FBP1/JMJD8/PFKP/NAPRT/NMNAT1/MPC2/TPI1	27
BP	GO:0006639	acylglycerol metabolic process	24/1811	84/14183	8.98566e-05	0.00517785	ENSBTAG00000008431/ENSBTAG00000009165/ENSBTAG00000001915/ENSBTAG00000007689/ENSBTAG00000016662/ENSBTAG00000007884/ENSBTAG00000005144/ENSBTAG00000011934/ENSBTAG00000001592/ENSBTAG00000002112/ENSBTAG00000031209/ENSBTAG00000011569/ENSBTAG00000020980/ENSBTAG00000000578/ENSBTAG00000009236/ENSBTAG00000013145/ENSBTAG00000017240/ENSBTAG00000015164/ENSBTAG00000008124/ENSBTAG00000008077/ENSBTAG00000026356/…	MOGAT1/LPIN3/APOH/LPIN1/CPS1/SREBF1/PNPLA2/PCK2/INSIG1/INSIG2/SLC22A4/-/CAT/ABHD16A/DAGLB/DDHD2/DGKQ/SLC27A5/GK/SLC37A4/DGAT1/MTTP/GPAT3/SCARB1	24
BP	GO:0006826	iron ion transport	14/1811	37/14183	0.000100765	0.00568973	ENSBTAG00000019225/ENSBTAG00000004135/ENSBTAG00000001657/ENSBTAG00000032719/ENSBTAG00000032914/ENSBTAG00000003506/ENSBTAG00000010498/ENSBTAG00000032902/ENSBTAG00000013362/ENSBTAG00000007111/ENSBTAG00000047416/ENSBTAG00000022083/ENSBTAG00000015520/ENSBTAG00000013065	SLC39A14/LMTK2/PICALM/TFRC/SLC11A2/STEAP2/SLC40A1/-/DNM2/STEAP3/HEPH/REP15/SLC11A1/HFE	14
BP	GO:0072659	protein localization to plasma membrane	45/1811	201/14183	0.000101394	0.00568973	ENSBTAG00000019052/ENSBTAG00000011628/ENSBTAG00000001403/ENSBTAG00000010830/ENSBTAG00000013769/ENSBTAG00000015991/ENSBTAG00000001657/ENSBTAG00000016563/ENSBTAG00000020378/ENSBTAG00000021201/ENSBTAG00000008625/ENSBTAG00000003935/ENSBTAG00000003708/ENSBTAG00000005585/ENSBTAG00000002651/ENSBTAG00000005234/ENSBTAG00000017846/ENSBTAG00000015910/ENSBTAG00000005058/ENSBTAG00000023429/ENSBTAG00000004974/…	ANK3/EGFR/PRKCI/LRP1/NECTIN3/CDH1/PICALM/GOLGA4/DLG1/FAM126B/PLEKHF1/TMBIM1/SEC23A/-/PKP2/LYPD1/F11R/ITGB1/C18H16orf70/PLS1/ZDHHC23/ROCK2/AMN/NUMB/TSPAN15/RER1/ITGA3/FAM126A/DENND4C/GOPC/ATP1B1/RAP2A/SLMAP/PTPN9/TTC7B/AFDN/PDPK1/GORASP1/VIL1/VAMP7/GOLPH3/WNK3/CIB1/PRNP/STX3	45
BP	GO:0006677	glycosylceramide metabolic process	8/1811	14/14183	0.000102225	0.00568973	ENSBTAG00000020363/ENSBTAG00000014841/ENSBTAG00000016073/ENSBTAG00000011431/ENSBTAG00000021902/ENSBTAG00000001124/ENSBTAG00000019256/ENSBTAG00000012222	GBA3/GBA/UGCG/GBA2/ALDH5A1/GALC/GLA/FA2H	8
BP	GO:0046174	polyol catabolic process	10/1811	21/14183	0.00010386	0.00571582	ENSBTAG00000009770/ENSBTAG00000000817/ENSBTAG00000018247/ENSBTAG00000025496/ENSBTAG00000017023/ENSBTAG00000008124/ENSBTAG00000018201/ENSBTAG00000009498/ENSBTAG00000009181/ENSBTAG00000019782	GPD2/SYNJ2/OCRL/SORD/INPP5J/GK/TKFC/PTEN/INPP5A/TPI1	10
BP	GO:1901616	organic hydroxy compound catabolic process	16/1811	46/14183	0.000106451	0.00574013	ENSBTAG00000009770/ENSBTAG00000000817/ENSBTAG00000018247/ENSBTAG00000006779/ENSBTAG00000025496/ENSBTAG00000017023/ENSBTAG00000008124/ENSBTAG00000019516/ENSBTAG00000008743/ENSBTAG00000016206/ENSBTAG00000001249/ENSBTAG00000014269/ENSBTAG00000018201/ENSBTAG00000009498/ENSBTAG00000009181/ENSBTAG00000019782	GPD2/SYNJ2/OCRL/LDHD/SORD/INPP5J/GK/COMT/ALDH2/MAOA/SULT1B1/SCARB1/TKFC/PTEN/INPP5A/TPI1	16
BP	GO:0009101	glycoprotein biosynthetic process	51/1811	237/14183	0.000106646	0.00574013	ENSBTAG00000012090/ENSBTAG00000016231/ENSBTAG00000012503/ENSBTAG00000043949/ENSBTAG00000016845/ENSBTAG00000013999/ENSBTAG00000039326/ENSBTAG00000018744/ENSBTAG00000022381/ENSBTAG00000008709/ENSBTAG00000005445/ENSBTAG00000009037/ENSBTAG00000017376/ENSBTAG00000009991/ENSBTAG00000000342/ENSBTAG00000050824/ENSBTAG00000015249/ENSBTAG00000017626/ENSBTAG00000007438/ENSBTAG00000011757/ENSBTAG00000016420/…	GGTA1/POFUT1/MGAT3/PAWR/GALNT7/FAM20B/GCNT2/MGAT5/TET3/KDELC2/SLC35D1/GALNT12/GALNT5/CANT1/PLOD3/HS6ST1/B4GALT1/GFPT1/STT3B/PSEN1/CTNNB1/GLCE/GALNT3/ACER2/MGAT4A/ARFGEF1/EXT2/EXT1/DOLPP1/GALNT2/XXYLT1/FUT2/UGGT1/TCF7L2/PXYLP1/NDST1/LARGE2/GORASP1/FUT4/FKTN/NDST2/IL15/MGAT2/NUS1/GXYLT1/TET2/MGAT1/GOLPH3/ALG5/ALG11/LARGE1	51
BP	GO:0006638	neutral lipid metabolic process	24/1811	85/14183	0.000110259	0.00576071	ENSBTAG00000008431/ENSBTAG00000009165/ENSBTAG00000001915/ENSBTAG00000007689/ENSBTAG00000016662/ENSBTAG00000007884/ENSBTAG00000005144/ENSBTAG00000011934/ENSBTAG00000001592/ENSBTAG00000002112/ENSBTAG00000031209/ENSBTAG00000011569/ENSBTAG00000020980/ENSBTAG00000000578/ENSBTAG00000009236/ENSBTAG00000013145/ENSBTAG00000017240/ENSBTAG00000015164/ENSBTAG00000008124/ENSBTAG00000008077/ENSBTAG00000026356/…	MOGAT1/LPIN3/APOH/LPIN1/CPS1/SREBF1/PNPLA2/PCK2/INSIG1/INSIG2/SLC22A4/-/CAT/ABHD16A/DAGLB/DDHD2/DGKQ/SLC27A5/GK/SLC37A4/DGAT1/MTTP/GPAT3/SCARB1	24
BP	GO:1901264	carbohydrate derivative transport	20/1811	65/14183	0.000111059	0.00576071	ENSBTAG00000005445/ENSBTAG00000044053/ENSBTAG00000001076/ENSBTAG00000020250/ENSBTAG00000020614/ENSBTAG00000007044/ENSBTAG00000046357/ENSBTAG00000012454/ENSBTAG00000012024/ENSBTAG00000016327/ENSBTAG00000031749/ENSBTAG00000003752/ENSBTAG00000021286/ENSBTAG00000008077/ENSBTAG00000002768/ENSBTAG00000009085/ENSBTAG00000019939/ENSBTAG00000013054/ENSBTAG00000014269/ENSBTAG00000001816	SLC35D1/SLC17A5/NLRP6/SLC28A1/PRKCE/CALHM1/SLC29A3/SLC35A3/SLC29A2/SLC28A2/SLC35E2/SLC25A24/SLC37A1/SLC37A4/SLC35A2/SLC35A5/SLC35D2/MFSD2A/SCARB1/SLC25A42	20
BP	GO:1905475	regulation of protein localization to membrane	28/1811	106/14183	0.0001115	0.00576071	ENSBTAG00000038375/ENSBTAG00000021798/ENSBTAG00000011628/ENSBTAG00000001403/ENSBTAG00000010830/ENSBTAG00000008429/ENSBTAG00000014945/ENSBTAG00000001657/ENSBTAG00000018996/ENSBTAG00000020378/ENSBTAG00000003935/ENSBTAG00000005585/ENSBTAG00000005234/ENSBTAG00000015910/ENSBTAG00000023429/ENSBTAG00000011683/ENSBTAG00000009307/ENSBTAG00000019498/ENSBTAG00000016046/ENSBTAG00000016984/ENSBTAG00000034436/…	STOM/ERBB2/EGFR/PRKCI/LRP1/LRP4/IQSEC2/PICALM/PRKN/DLG1/TMBIM1/-/LYPD1/ITGB1/PLS1/NUMB/RER1/ITGA3/GOPC/PTPN9/PDPK1/PDZK1/VIL1/VAMP7/WNK3/CIB1/PRNP/STX3	28
BP	GO:0006517	protein deglycosylation	7/1811	11/14183	0.000112909	0.00576071	ENSBTAG00000025029/ENSBTAG00000017085/ENSBTAG00000019264/ENSBTAG00000012904/ENSBTAG00000018905/ENSBTAG00000003793/ENSBTAG00000003815	MAN2A1/AGA/EDEM3/EDEM1/MAN2A2/NGLY1/EDEM2	7
BP	GO:0006670	sphingosine metabolic process	7/1811	11/14183	0.000112909	0.00576071	ENSBTAG00000046649/ENSBTAG00000020480/ENSBTAG00000014841/ENSBTAG00000017218/ENSBTAG00000003529/ENSBTAG00000010821/ENSBTAG00000002220	SGPP2/SPTLC2/GBA/ACER3/-/ACER2/SPTLC1	7
BP	GO:0071417	cellular response to organonitrogen compound	66/1811	331/14183	0.000131161	0.00662297	ENSBTAG00000012687/ENSBTAG00000011628/ENSBTAG00000005909/ENSBTAG00000001403/ENSBTAG00000001335/ENSBTAG00000000746/ENSBTAG00000010812/ENSBTAG00000017260/ENSBTAG00000017753/ENSBTAG00000018108/ENSBTAG00000001273/ENSBTAG00000015991/ENSBTAG00000012778/ENSBTAG00000013422/ENSBTAG00000009165/ENSBTAG00000015874/ENSBTAG00000007689/ENSBTAG00000016662/ENSBTAG00000021746/ENSBTAG00000010976/ENSBTAG00000021830/…	INSR/EGFR/LEPROT/PRKCI/GHR/KAT2B/P2RX4/PDE3A/APP/PXN/NLRP3/CDH1/CAPN2/GABRB3/LPIN3/CASP3/LPIN1/CPS1/ANXA5/KANK1/ENPP1/UBR2/UBR1/SREBF1/PDGFC/SLC9A1/PSEN1/PCK2/CRHR2/CTNNA1/CTNNB1/FER/P2RY1/SRC/ITPR2/PKLR/CFTR/TRPM4/EIF4EBP2/DRD5/DENND4C/PRKDC/SOCS2/ZBTB7B/CASP6/BAIAP2L1/AKAP9/CPEB2/PTPRA/RPTOR/TRIM41/VWA2/PDPK1/SHMT1/SSH1/SESN3/PKD2/NR1H4/CPEB4/WDTC1/AHCYL1/PPP1R12A/PRNP/SLC30A10/IRS2/GKAP1	66
BP	GO:0030855	epithelial cell differentiation	79/1811	414/14183	0.000139028	0.00694569	ENSBTAG00000047600/ENSBTAG00000015106/ENSBTAG00000006161/ENSBTAG00000020657/ENSBTAG00000005734/ENSBTAG00000006420/ENSBTAG00000008253/ENSBTAG00000018225/ENSBTAG00000025340/ENSBTAG00000019712/ENSBTAG00000013029/ENSBTAG00000012116/ENSBTAG00000015874/ENSBTAG00000055120/ENSBTAG00000044192/ENSBTAG00000014485/ENSBTAG00000000342/ENSBTAG00000008280/ENSBTAG00000048062/ENSBTAG00000015249/ENSBTAG00000010820/…	ROS1/DSP/MET/FAT1/GATA6/BMPR2/EXPH5/SIPA1L3/CDHR2/ST14/ARNTL/HNF4A/CASP3/OPHN1/MAF/POF1B/PLOD3/HNF4G/KDM6B/B4GALT1/WNT11/GRHL2/E2F7/IRF6/SLC44A4/BDH2/TFCP2L1/F11R/PCK2/CTNNB1/YIPF6/YAP1/PTK6/PRKX/CAMSAP3/FRS2/ROCK2/TDRD7/DSG4/EHF/ANXA7/RXRA/GATA4/FOSL2/FEM1B/CLDN3/TPP1/MYO9A/FLNB/CASP6/SCX/IHH/HSD17B4/ONECUT2/AFDN/MTSS1/NR5A2/PDPK1/GDNF/THRA/LATS1/PAFAH1B1/VIL1/MYO7A/ADAMTSL4/SMAD3/SULT1B1/FA2H/P…	79
BP	GO:0030301	cholesterol transport	20/1811	66/14183	0.000140452	0.00694569	ENSBTAG00000021795/ENSBTAG00000012342/ENSBTAG00000048916/ENSBTAG00000011509/ENSBTAG00000003943/ENSBTAG00000011729/ENSBTAG00000016366/ENSBTAG00000044146/ENSBTAG00000006589/ENSBTAG00000045886/ENSBTAG00000002885/ENSBTAG00000017866/ENSBTAG00000001410/ENSBTAG00000005623/ENSBTAG00000020332/ENSBTAG00000016666/ENSBTAG00000003746/ENSBTAG00000053374/ENSBTAG00000016365/ENSBTAG00000014269	HNF1A/LIMA1/LIPG/SERAC1/TTC39B/STARD3/ABCG8/NPC1L1/CFTR/STARD4/MSR1/CD36/GRAMD1B/SOAT2/OSBP/RELCH/SCP2/NUS1/ABCG5/SCARB1	20
BP	GO:1905477	positive regulation of protein localization to membrane	21/1811	71/14183	0.000141807	0.00694569	ENSBTAG00000038375/ENSBTAG00000021798/ENSBTAG00000011628/ENSBTAG00000001403/ENSBTAG00000010830/ENSBTAG00000008429/ENSBTAG00000018996/ENSBTAG00000020378/ENSBTAG00000005585/ENSBTAG00000015910/ENSBTAG00000023429/ENSBTAG00000009307/ENSBTAG00000019498/ENSBTAG00000016984/ENSBTAG00000034436/ENSBTAG00000005810/ENSBTAG00000018543/ENSBTAG00000023182/ENSBTAG00000021275/ENSBTAG00000048903/ENSBTAG00000012820	STOM/ERBB2/EGFR/PRKCI/LRP1/LRP4/PRKN/DLG1/-/ITGB1/PLS1/RER1/ITGA3/PTPN9/PDPK1/PDZK1/VIL1/WNK3/CIB1/PRNP/STX3	21
BP	GO:0015012	heparan sulfate proteoglycan biosynthetic process	9/1811	18/14183	0.000145312	0.00704689	ENSBTAG00000050824/ENSBTAG00000016420/ENSBTAG00000001405/ENSBTAG00000019644/ENSBTAG00000006209/ENSBTAG00000021574/ENSBTAG00000050763/ENSBTAG00000001692/ENSBTAG00000012664	HS6ST1/CTNNB1/GLCE/EXT2/EXT1/TCF7L2/PXYLP1/NDST1/NDST2	9
BP	GO:0046164	alcohol catabolic process	13/1811	34/14183	0.000157122	0.00747169	ENSBTAG00000009770/ENSBTAG00000000817/ENSBTAG00000018247/ENSBTAG00000025496/ENSBTAG00000017023/ENSBTAG00000008124/ENSBTAG00000008743/ENSBTAG00000001249/ENSBTAG00000014269/ENSBTAG00000018201/ENSBTAG00000009498/ENSBTAG00000009181/ENSBTAG00000019782	GPD2/SYNJ2/OCRL/SORD/INPP5J/GK/ALDH2/SULT1B1/SCARB1/TKFC/PTEN/INPP5A/TPI1	13
BP	GO:1902743	regulation of lamellipodium organization	13/1811	34/14183	0.000157122	0.00747169	ENSBTAG00000016549/ENSBTAG00000015364/ENSBTAG00000033662/ENSBTAG00000010976/ENSBTAG00000003051/ENSBTAG00000008938/ENSBTAG00000018374/ENSBTAG00000031590/ENSBTAG00000005980/ENSBTAG00000018825/ENSBTAG00000018543/ENSBTAG00000001265/ENSBTAG00000020938	CARMIL1/WNT1/NCKAP1/KANK1/FER/SRC/WASF2/SSH3/RREB1/SSH1/VIL1/HRG/TWF1	13
BP	GO:0034311	diol metabolic process	10/1811	22/14183	0.000168688	0.00786888	ENSBTAG00000046649/ENSBTAG00000020480/ENSBTAG00000014841/ENSBTAG00000009294/ENSBTAG00000017218/ENSBTAG00000003529/ENSBTAG00000010821/ENSBTAG00000002220/ENSBTAG00000052118/ENSBTAG00000040151	SGPP2/SPTLC2/GBA/DEGS2/ACER3/-/ACER2/SPTLC1/-/GCH1	10
BP	GO:0070861	regulation of protein exit from endoplasmic reticulum	10/1811	22/14183	0.000168688	0.00786888	ENSBTAG00000016713/ENSBTAG00000007152/ENSBTAG00000016038/ENSBTAG00000012904/ENSBTAG00000001592/ENSBTAG00000000854/ENSBTAG00000001015/ENSBTAG00000005100/ENSBTAG00000021226/ENSBTAG00000003815	TMEM30B/OS9/GCC2/EDEM1/INSIG1/SEC16B/TM9SF4/TMEM30A/SAR1B/EDEM2	10
BP	GO:0072525	pyridine-containing compound biosynthetic process	22/1811	77/14183	0.000173969	0.00799953	ENSBTAG00000012687/ENSBTAG00000020117/ENSBTAG00000018186/ENSBTAG00000002126/ENSBTAG00000013108/ENSBTAG00000032277/ENSBTAG00000008948/ENSBTAG00000008063/ENSBTAG00000017056/ENSBTAG00000016470/ENSBTAG00000018082/ENSBTAG00000015358/ENSBTAG00000002917/ENSBTAG00000017764/ENSBTAG00000033398/ENSBTAG00000009733/ENSBTAG00000033672/ENSBTAG00000012259/ENSBTAG00000002683/ENSBTAG00000014642/ENSBTAG00000051897/…	INSR/ZBTB7A/PDXK/PFKFB2/HK2/KYNU/P2RX7/PPARA/PKLR/NADSYN1/-/ALDOB/PRKAG2/HDAC4/HKDC1/FBP1/JMJD8/PNPO/PFKP/NAPRT/NMNAT1/TPI1	22
BP	GO:0016053	organic acid biosynthetic process	56/1811	272/14183	0.000174755	0.00799953	ENSBTAG00000012687/ENSBTAG00000021795/ENSBTAG00000055207/ENSBTAG00000020117/ENSBTAG00000017831/ENSBTAG00000007829/ENSBTAG00000031358/ENSBTAG00000011832/ENSBTAG00000032068/ENSBTAG00000002126/ENSBTAG00000013108/ENSBTAG00000015155/ENSBTAG00000032277/ENSBTAG00000000342/ENSBTAG00000020143/ENSBTAG00000024387/ENSBTAG00000019180/ENSBTAG00000005586/ENSBTAG00000008948/ENSBTAG00000001592/ENSBTAG00000002112/…	INSR/HNF1A/SCD/ZBTB7A/ERLIN2/CSAD/DPYD/ALDH18A1/PLA2G4F/PFKFB2/HK2/HACD3/KYNU/PLOD3/RDH10/PNPLA8/AP2A1/GATM/P2RX7/INSIG1/INSIG2/-/ABCD1/LPGAT1/PPARA/PKLR/APIP/OTC/HACD2/SLC27A2/ABCD3/STARD4/NAGS/OAT/ALDOB/SLC45A3/PRKAG2/HDAC4/SLC27A5/HKDC1/ELOVL6/FBP1/SHMT1/ASS1/DECR2/JMJD8/GCH1/ERLIN1/PFKP/NR1H4/MGST3/WDTC1/FA2H/GGT1/ACOT12/TPI1	56
BP	GO:0006694	steroid biosynthetic process	27/1811	104/14183	0.000200319	0.00908486	ENSBTAG00000021795/ENSBTAG00000017831/ENSBTAG00000001992/ENSBTAG00000011987/ENSBTAG00000001246/ENSBTAG00000007884/ENSBTAG00000001592/ENSBTAG00000011729/ENSBTAG00000002112/ENSBTAG00000018936/ENSBTAG00000044146/ENSBTAG00000004303/ENSBTAG00000006589/ENSBTAG00000016516/ENSBTAG00000045886/ENSBTAG00000019246/ENSBTAG00000012284/ENSBTAG00000015478/ENSBTAG00000017240/ENSBTAG00000015164/ENSBTAG00000007840/…	HNF1A/ERLIN2/CYP51A1/ERG28/ATP1A1/SREBF1/INSIG1/STARD3/INSIG2/LSS/NPC1L1/SLC27A2/CFTR/CYB5R3/STARD4/SC5D/CLCN2/SRD5A1/DGKQ/SLC27A5/HMGCR/SDR42E1/SCP2/DHRS11/SDR42E2/ERLIN1/NR1H4	27
BP	GO:0046434	organophosphate catabolic process	34/1811	143/14183	0.000208472	0.00936784	ENSBTAG00000012687/ENSBTAG00000024888/ENSBTAG00000020117/ENSBTAG00000020527/ENSBTAG00000007184/ENSBTAG00000032068/ENSBTAG00000002126/ENSBTAG00000013108/ENSBTAG00000021830/ENSBTAG00000009770/ENSBTAG00000024387/ENSBTAG00000000817/ENSBTAG00000008948/ENSBTAG00000014171/ENSBTAG00000021587/ENSBTAG00000008063/ENSBTAG00000017056/ENSBTAG00000018247/ENSBTAG00000015358/ENSBTAG00000027728/ENSBTAG00000002917/…	INSR/PDE5A/ZBTB7A/IDH1/NUDT7/PLA2G4F/PFKFB2/HK2/ENPP1/GPD2/PNPLA8/SYNJ2/P2RX7/NAPEPLD/SMPDL3A/PPARA/PKLR/OCRL/ALDOB/NUDT12/PRKAG2/HDAC4/INPP5J/SMPDL3B/HKDC1/FBP1/ENPP3/JMJD8/NT5E/PFKP/SCARB1/PTEN/INPP5A/TPI1	34
BP	GO:1902653	secondary alcohol biosynthetic process	13/1811	35/14183	0.000220973	0.00983933	ENSBTAG00000017831/ENSBTAG00000001992/ENSBTAG00000011987/ENSBTAG00000007884/ENSBTAG00000001592/ENSBTAG00000002112/ENSBTAG00000018936/ENSBTAG00000044146/ENSBTAG00000006589/ENSBTAG00000016516/ENSBTAG00000019246/ENSBTAG00000007840/ENSBTAG00000007588	ERLIN2/CYP51A1/ERG28/SREBF1/INSIG1/INSIG2/LSS/NPC1L1/CFTR/CYB5R3/SC5D/HMGCR/ERLIN1	13
BP	GO:0015748	organophosphate ester transport	25/1811	94/14183	0.000226717	0.0100042	ENSBTAG00000007962/ENSBTAG00000016713/ENSBTAG00000005738/ENSBTAG00000010956/ENSBTAG00000000446/ENSBTAG00000007044/ENSBTAG00000005675/ENSBTAG00000016841/ENSBTAG00000008948/ENSBTAG00000018706/ENSBTAG00000016366/ENSBTAG00000000290/ENSBTAG00000005100/ENSBTAG00000003752/ENSBTAG00000048034/ENSBTAG00000021286/ENSBTAG00000000081/ENSBTAG00000008077/ENSBTAG00000011944/ENSBTAG00000003746/ENSBTAG00000013054/…	ATP9A/TMEM30B/ATP8B1/SCARB2/ATP11A/CALHM1/SLC44A4/ATP10B/P2RX7/PCTP/ABCG8/ATP11B/TMEM30A/SLC25A24/GLTPD2/SLC37A1/COL4A3BP/SLC37A4/MTTP/SCP2/MFSD2A/C2CD2L/ATP11C/SCARB1/SLC25A42	25
BP	GO:0001667	ameboidal-type cell migration	60/1811	300/14183	0.000238793	0.0104313	ENSBTAG00000013555/ENSBTAG00000006161/ENSBTAG00000005903/ENSBTAG00000020489/ENSBTAG00000018604/ENSBTAG00000006420/ENSBTAG00000010812/ENSBTAG00000021911/ENSBTAG00000018108/ENSBTAG00000001061/ENSBTAG00000018824/ENSBTAG00000017549/ENSBTAG00000007544/ENSBTAG00000008232/ENSBTAG00000021900/ENSBTAG00000003180/ENSBTAG00000009984/ENSBTAG00000016991/ENSBTAG00000001915/ENSBTAG00000006138/ENSBTAG00000021273/…	ACVR1B/MET/-/SEMA6A/SEMA4G/BMPR2/P2RX4/PTPRG/PXN/PRKCA/MIA3/KITLG/MARVELD3/DAB2IP/PKN2/TMEM201/SGPL1/EFNB2/APOH/SEMA3C/SEMA4B/PRKCE/KANK1/SMURF2/WNT11/DPP4/ITGB1/VEGFA/ADTRP/FER/PIK3C2A/SRC/RTN4/PRKX/ROCK2/EFNB1/DOCK5/WASF2/LGALS8/EPB41L4B/C7H5orf30/RREB1/PDPK1/GDNF/CARD10/EFNA1/AGO2/PAFAH1B1/VIL1/NUS1/SASH1/SYNJ2BP/PHACTR4/HDAC5/CIB1/SCARB1/STARD13/ATP5F1A/HRG/HTR2B	60
BP	GO:0070863	positive regulation of protein exit from endoplasmic reticulum	7/1811	12/14183	0.000241048	0.0104313	ENSBTAG00000016713/ENSBTAG00000012904/ENSBTAG00000000854/ENSBTAG00000001015/ENSBTAG00000005100/ENSBTAG00000021226/ENSBTAG00000003815	TMEM30B/EDEM1/SEC16B/TM9SF4/TMEM30A/SAR1B/EDEM2	7
BP	GO:0034308	primary alcohol metabolic process	12/1811	31/14183	0.000244916	0.0104313	ENSBTAG00000001950/ENSBTAG00000020143/ENSBTAG00000014171/ENSBTAG00000006821/ENSBTAG00000021934/ENSBTAG00000039161/ENSBTAG00000008103/ENSBTAG00000024493/ENSBTAG00000008743/ENSBTAG00000017167/ENSBTAG00000001249/ENSBTAG00000018669	RDH11/RDH10/NAPEPLD/PECR/RETSAT/ALDH3A2/ALDH1A1/DHRS3/ALDH2/LRAT/SULT1B1/PLB1	12
BP	GO:0070830	bicellular tight junction assembly	12/1811	31/14183	0.000244916	0.0104313	ENSBTAG00000020957/ENSBTAG00000007544/ENSBTAG00000000561/ENSBTAG00000020378/ENSBTAG00000014485/ENSBTAG00000010820/ENSBTAG00000004518/ENSBTAG00000011767/ENSBTAG00000005847/ENSBTAG00000040432/ENSBTAG00000017354/ENSBTAG00000013148	FZD5/MARVELD3/OCLN/DLG1/POF1B/WNT11/GRHL2/MPP5/ROCK2/CLDN3/MPP7/CLDN1	12
BP	GO:2000008	regulation of protein localization to cell surface	11/1811	27/14183	0.0002616	0.0110459	ENSBTAG00000005909/ENSBTAG00000001657/ENSBTAG00000016420/ENSBTAG00000020305/ENSBTAG00000001015/ENSBTAG00000006014/ENSBTAG00000012206/ENSBTAG00000008525/ENSBTAG00000005412/ENSBTAG00000013065/ENSBTAG00000012820	LEPROT/PICALM/CTNNB1/TOR1A/TM9SF4/GBF1/SNX33/LRIG2/NEDD4L/HFE/STX3	11
BP	GO:0097581	lamellipodium organization	19/1811	64/14183	0.000274942	0.01151	ENSBTAG00000016549/ENSBTAG00000015364/ENSBTAG00000033662/ENSBTAG00000016894/ENSBTAG00000010976/ENSBTAG00000003051/ENSBTAG00000008938/ENSBTAG00000005453/ENSBTAG00000018374/ENSBTAG00000021879/ENSBTAG00000004511/ENSBTAG00000031590/ENSBTAG00000005980/ENSBTAG00000018825/ENSBTAG00000018543/ENSBTAG00000006256/ENSBTAG00000032848/ENSBTAG00000001265/ENSBTAG00000020938	CARMIL1/WNT1/NCKAP1/CYFIP1/KANK1/FER/SRC/FGD4/WASF2/VCL/VAV2/SSH3/RREB1/SSH1/VIL1/PTPRO/GOLPH3/HRG/TWF1	19
BP	GO:0046394	carboxylic acid biosynthetic process	55/1811	271/14183	0.000290803	0.0120708	ENSBTAG00000012687/ENSBTAG00000021795/ENSBTAG00000055207/ENSBTAG00000020117/ENSBTAG00000017831/ENSBTAG00000031358/ENSBTAG00000011832/ENSBTAG00000032068/ENSBTAG00000002126/ENSBTAG00000013108/ENSBTAG00000015155/ENSBTAG00000032277/ENSBTAG00000000342/ENSBTAG00000020143/ENSBTAG00000024387/ENSBTAG00000019180/ENSBTAG00000005586/ENSBTAG00000008948/ENSBTAG00000001592/ENSBTAG00000002112/ENSBTAG00000003529/…	INSR/HNF1A/SCD/ZBTB7A/ERLIN2/DPYD/ALDH18A1/PLA2G4F/PFKFB2/HK2/HACD3/KYNU/PLOD3/RDH10/PNPLA8/AP2A1/GATM/P2RX7/INSIG1/INSIG2/-/ABCD1/LPGAT1/PPARA/PKLR/APIP/OTC/HACD2/SLC27A2/ABCD3/STARD4/NAGS/OAT/ALDOB/SLC45A3/PRKAG2/HDAC4/SLC27A5/HKDC1/ELOVL6/FBP1/SHMT1/ASS1/DECR2/JMJD8/GCH1/ERLIN1/PFKP/NR1H4/MGST3/WDTC1/FA2H/GGT1/ACOT12/TPI1	55
BP	GO:1901699	cellular response to nitrogen compound	77/1811	411/14183	0.000303775	0.0125033	ENSBTAG00000012687/ENSBTAG00000011628/ENSBTAG00000005909/ENSBTAG00000015220/ENSBTAG00000001403/ENSBTAG00000001335/ENSBTAG00000000746/ENSBTAG00000010812/ENSBTAG00000017260/ENSBTAG00000017753/ENSBTAG00000018108/ENSBTAG00000001273/ENSBTAG00000015991/ENSBTAG00000012778/ENSBTAG00000013422/ENSBTAG00000009165/ENSBTAG00000015874/ENSBTAG00000007689/ENSBTAG00000016662/ENSBTAG00000021746/ENSBTAG00000010976/…	INSR/EGFR/LEPROT/AGO4/PRKCI/GHR/KAT2B/P2RX4/PDE3A/APP/PXN/NLRP3/CDH1/CAPN2/GABRB3/LPIN3/CASP3/LPIN1/CPS1/ANXA5/KANK1/GNAQ/ENPP1/UBR2/UBR1/SREBF1/PDGFC/LYPD1/SLC9A1/PSEN1/PCK2/P2RX7/CRHR2/CTNNA1/CTNNB1/FER/P2RY1/SRC/ITPR2/PKLR/MAP3K5/PUM2/CFTR/TRPM4/EIF4EBP2/DRD5/DENND4C/PRKDC/SOCS2/ZBTB7B/CASP6/BAIAP2L1/AKAP9/CPEB2/TUT7/PTPRA/RPTOR/DHX9/TRIM41/VWA2/PDPK1/SHMT1/GNA11/SSH1/AGO2/SESN3/PKD2/NR1H4/CPE…	77
BP	GO:0007498	mesoderm development	22/1811	80/14183	0.000316929	0.012936	ENSBTAG00000018169/ENSBTAG00000021795/ENSBTAG00000006420/ENSBTAG00000000231/ENSBTAG00000019289/ENSBTAG00000018114/ENSBTAG00000002835/ENSBTAG00000048062/ENSBTAG00000010820/ENSBTAG00000015910/ENSBTAG00000039307/ENSBTAG00000009214/ENSBTAG00000019644/ENSBTAG00000006209/ENSBTAG00000019498/ENSBTAG00000009816/ENSBTAG00000012599/ENSBTAG00000021706/ENSBTAG00000011224/ENSBTAG00000012976/ENSBTAG00000002948/…	ITGB4/HNF1A/BMPR2/BMPR1A/ITGA2/ACVR2A/SMAD1/KDM6B/WNT11/ITGB1/YAP1/ETS2/EXT2/EXT1/ITGA3/SCX/SMAD3/TBX3/CITED2/WLS/SETD2/SMAD4	22
BP	GO:1903827	regulation of cellular protein localization	68/1811	354/14183	0.000324686	0.0131431	ENSBTAG00000038375/ENSBTAG00000021798/ENSBTAG00000011628/ENSBTAG00000005909/ENSBTAG00000001403/ENSBTAG00000016713/ENSBTAG00000010830/ENSBTAG00000007152/ENSBTAG00000008429/ENSBTAG00000014945/ENSBTAG00000015991/ENSBTAG00000001657/ENSBTAG00000018996/ENSBTAG00000020378/ENSBTAG00000016038/ENSBTAG00000006816/ENSBTAG00000003935/ENSBTAG00000017574/ENSBTAG00000001586/ENSBTAG00000007884/ENSBTAG00000005585/…	STOM/ERBB2/EGFR/LEPROT/PRKCI/TMEM30B/LRP1/OS9/LRP4/IQSEC2/CDH1/PICALM/PRKN/DLG1/GCC2/ABHD17B/TMBIM1/LMNA/OTUD7B/SREBF1/-/LYPD1/EDEM1/CD2AP/PSEN1/ITGB1/INSIG1/CTNNB1/PLS1/SRC/PRKAA2/RTN4/RB1/ROCK2/SEC16B/NUMB/TOR1A/TM9SF4/TMEM30A/GBF1/RER1/ITGA3/UHMK1/GSK3beta/GOPC/DVL1/TCF7L2/SNX33/PTPN9/PDPK1/SAR1B/CARD10/IWS1/PDZK1/VIL1/VAMP7/SEPT8/LRIG2/WNK3/EDEM2/NUMA1/CIB1/NEDD4L/HFE/PRNP/SETD2/STX3/PRKAA1	68
BP	GO:0032870	cellular response to hormone stimulus	79/1811	425/14183	0.000328665	0.0131951	ENSBTAG00000012687/ENSBTAG00000011628/ENSBTAG00000016229/ENSBTAG00000005909/ENSBTAG00000025035/ENSBTAG00000001403/ENSBTAG00000005734/ENSBTAG00000001335/ENSBTAG00000020117/ENSBTAG00000000746/ENSBTAG00000002606/ENSBTAG00000018108/ENSBTAG00000013029/ENSBTAG00000012116/ENSBTAG00000009165/ENSBTAG00000020410/ENSBTAG00000007689/ENSBTAG00000021746/ENSBTAG00000020614/ENSBTAG00000010976/ENSBTAG00000009789/…	INSR/EGFR/KLF9/LEPROT/PRLR/PRKCI/GATA6/GHR/ZBTB7A/KAT2B/LGR4/PXN/ARNTL/HNF4A/LPIN3/UFL1/LPIN1/ANXA5/PRKCE/KANK1/GNAQ/HNF4G/NRIP1/ENPP1/PER1/ATP1A1/SREBF1/NCOA1/LYPD1/PCK2/CRHR2/ADTRP/EP300/FER/SRC/PRKAA2/PPARA/PKLR/YAP1/FAM210B/CRY2/ROCK2/EIF4EBP2/RXRA/NR1D2/DENND4C/PRKDC/SOCS2/ZBTB7B/BAIAP2L1/MED13/CTSS/CPEB2/NR1I3/PTPRA/NR5A2/VWA2/PDPK1/GNA11/THRA/LATS1/KMT2D/CREBRF/NCOA2/SESN3/ADIPOR2/NR1H4/NR…	79
BP	GO:0032528	microvillus organization	8/1811	16/14183	0.000345567	0.0136499	ENSBTAG00000017490/ENSBTAG00000025340/ENSBTAG00000014655/ENSBTAG00000023429/ENSBTAG00000047914/ENSBTAG00000020412/ENSBTAG00000018543/ENSBTAG00000002129	PLD1/CDHR2/MYO1A/PLS1/CDHR5/RAP2A/VIL1/KLF5	8
BP	GO:0034755	iron ion transmembrane transport	8/1811	16/14183	0.000345567	0.0136499	ENSBTAG00000019225/ENSBTAG00000001657/ENSBTAG00000032914/ENSBTAG00000003506/ENSBTAG00000010498/ENSBTAG00000032902/ENSBTAG00000007111/ENSBTAG00000013065	SLC39A14/PICALM/SLC11A2/STEAP2/SLC40A1/-/STEAP3/HFE	8
BP	GO:0042737	drug catabolic process	26/1811	102/14183	0.000356212	0.0139578	ENSBTAG00000016685/ENSBTAG00000037559/ENSBTAG00000012972/ENSBTAG00000031358/ENSBTAG00000051542/ENSBTAG00000005072/ENSBTAG00000018831/ENSBTAG00000011934/ENSBTAG00000007002/ENSBTAG00000037795/ENSBTAG00000033186/ENSBTAG00000020980/ENSBTAG00000018082/ENSBTAG00000026502/ENSBTAG00000015895/ENSBTAG00000007865/ENSBTAG00000002706/ENSBTAG00000026501/ENSBTAG00000023860/ENSBTAG00000048655/ENSBTAG00000008743/…	FMO4/-/CYP2U1/DPYD/-/CUBN/DAO/PCK2/IDUA/CYP2C87/OXCT1/CAT/-/CYP2D14/HGD/GNPDA1/GSTZ1/MGC127055/-/NT5E/ALDH2/PIPOX/MAOA/NR1I2/SULT1B1/HPD	26
BP	GO:0072330	monocarboxylic acid biosynthetic process	40/1811	182/14183	0.000359529	0.013976	ENSBTAG00000012687/ENSBTAG00000021795/ENSBTAG00000055207/ENSBTAG00000020117/ENSBTAG00000017831/ENSBTAG00000032068/ENSBTAG00000002126/ENSBTAG00000013108/ENSBTAG00000015155/ENSBTAG00000020143/ENSBTAG00000024387/ENSBTAG00000008948/ENSBTAG00000001592/ENSBTAG00000002112/ENSBTAG00000003529/ENSBTAG00000020551/ENSBTAG00000005137/ENSBTAG00000008063/ENSBTAG00000017056/ENSBTAG00000023607/ENSBTAG00000004303/…	INSR/HNF1A/SCD/ZBTB7A/ERLIN2/PLA2G4F/PFKFB2/HK2/HACD3/RDH10/PNPLA8/P2RX7/INSIG1/INSIG2/-/ABCD1/LPGAT1/PPARA/PKLR/HACD2/SLC27A2/ABCD3/STARD4/ALDOB/SLC45A3/PRKAG2/HDAC4/SLC27A5/HKDC1/ELOVL6/FBP1/DECR2/JMJD8/ERLIN1/PFKP/NR1H4/WDTC1/FA2H/ACOT12/TPI1	40
BP	GO:0006623	protein targeting to vacuole	11/1811	28/14183	0.0003815	0.0145983	ENSBTAG00000019409/ENSBTAG00000010956/ENSBTAG00000016038/ENSBTAG00000017734/ENSBTAG00000007399/ENSBTAG00000007118/ENSBTAG00000016080/ENSBTAG00000019565/ENSBTAG00000038920/ENSBTAG00000049615/ENSBTAG00000021577	GNPTAB/SCARB2/GCC2/-/LAMP2/SMURF1/VPS13D/NCOA4/VPS13C/VAMP7/ZFYVE16	11
BP	GO:0044275	cellular carbohydrate catabolic process	11/1811	28/14183	0.0003815	0.0145983	ENSBTAG00000047103/ENSBTAG00000010956/ENSBTAG00000006491/ENSBTAG00000009770/ENSBTAG00000016202/ENSBTAG00000016021/ENSBTAG00000025496/ENSBTAG00000008124/ENSBTAG00000020672/ENSBTAG00000018201/ENSBTAG00000019782	IDNK/SCARB2/AGL/GPD2/TREH/GAA/SORD/GK/NEU2/TKFC/TPI1	11
BP	GO:0098901	regulation of cardiac muscle cell action potential	9/1811	20/14183	0.000394992	0.0149975	ENSBTAG00000015106/ENSBTAG00000021923/ENSBTAG00000004869/ENSBTAG00000020378/ENSBTAG00000040584/ENSBTAG00000002651/ENSBTAG00000006139/ENSBTAG00000007442/ENSBTAG00000021164	DSP/DSG2/CXADR/DLG1/DSC2/PKP2/TRPM4/AKAP9/SLMAP	9
BP	GO:0007041	lysosomal transport	21/1811	76/14183	0.000400562	0.0150182	ENSBTAG00000008849/ENSBTAG00000002402/ENSBTAG00000019409/ENSBTAG00000000115/ENSBTAG00000010956/ENSBTAG00000018996/ENSBTAG00000016038/ENSBTAG00000007399/ENSBTAG00000019217/ENSBTAG00000008654/ENSBTAG00000021091/ENSBTAG00000018999/ENSBTAG00000016076/ENSBTAG00000019565/ENSBTAG00000012448/ENSBTAG00000030671/ENSBTAG00000038889/ENSBTAG00000049615/ENSBTAG00000021577/ENSBTAG00000020515/ENSBTAG00000001819	SORT1/IGF2R/GNPTAB/VPS54/SCARB2/PRKN/GCC2/LAMP2/KIF13A/HOOK2/ANKFY1/MGRN1/TRAK1/NCOA4/CCDC91/HOOK1/RILP/VAMP7/ZFYVE16/FAM160A2/CDX2	21
BP	GO:0000038	very long-chain fatty acid metabolic process	10/1811	24/14183	0.000401746	0.0150182	ENSBTAG00000015155/ENSBTAG00000020551/ENSBTAG00000023607/ENSBTAG00000004303/ENSBTAG00000009698/ENSBTAG00000015164/ENSBTAG00000006978/ENSBTAG00000030174/ENSBTAG00000010564/ENSBTAG00000015436	HACD3/ABCD1/HACD2/SLC27A2/ABCD3/SLC27A5/HSD17B4/ACOX1/ELOVL6/SLC27A4	10
BP	GO:0070085	glycosylation	43/1811	201/14183	0.000407785	0.0150182	ENSBTAG00000012090/ENSBTAG00000016231/ENSBTAG00000012503/ENSBTAG00000016845/ENSBTAG00000039326/ENSBTAG00000018744/ENSBTAG00000022381/ENSBTAG00000008709/ENSBTAG00000009037/ENSBTAG00000004494/ENSBTAG00000014841/ENSBTAG00000017376/ENSBTAG00000000342/ENSBTAG00000015249/ENSBTAG00000017626/ENSBTAG00000007438/ENSBTAG00000011757/ENSBTAG00000013957/ENSBTAG00000010821/ENSBTAG00000010388/ENSBTAG00000014691/…	GGTA1/POFUT1/MGAT3/GALNT7/GCNT2/MGAT5/TET3/KDELC2/GALNT12/B4GALNT1/GBA/GALNT5/PLOD3/B4GALT1/GFPT1/STT3B/PSEN1/GALNT3/ACER2/MGAT4A/ARFGEF1/EXT2/EXT1/DOLPP1/GALNT2/GBA2/XXYLT1/FUT2/UGGT1/LARGE2/GORASP1/FUT4/ABO/FKTN/IL15/MGAT2/NUS1/GXYLT1/TET2/MGAT1/ALG5/ALG11/LARGE1	43
BP	GO:0051188	cofactor biosynthetic process	42/1811	195/14183	0.000407802	0.0150182	ENSBTAG00000012687/ENSBTAG00000021795/ENSBTAG00000020117/ENSBTAG00000010442/ENSBTAG00000018186/ENSBTAG00000002126/ENSBTAG00000013108/ENSBTAG00000032277/ENSBTAG00000000888/ENSBTAG00000002526/ENSBTAG00000019852/ENSBTAG00000004171/ENSBTAG00000012982/ENSBTAG00000008948/ENSBTAG00000054424/ENSBTAG00000045703/ENSBTAG00000008063/ENSBTAG00000017056/ENSBTAG00000016234/ENSBTAG00000016470/ENSBTAG00000018082/…	INSR/HNF1A/ZBTB7A/PANK1/PDXK/PFKFB2/HK2/KYNU/SPTA1/BDH2/PDHA1/GPHN/PPCS/P2RX7/-/COX15/PPARA/PKLR/DUOX2/NADSYN1/-/ALDOB/GCLM/PRKAG2/HDAC4/ACSS1/IREB2/HKDC1/ELOVL6/FBP1/-/CPOX/JMJD8/PNPO/GCH1/PFKP/NAPRT/GGT1/NMNAT1/DLD/MPC2/TPI1	42
BP	GO:0051235	maintenance of location	49/1811	239/14183	0.000476817	0.0174287	ENSBTAG00000021019/ENSBTAG00000011102/ENSBTAG00000010353/ENSBTAG00000007152/ENSBTAG00000019451/ENSBTAG00000009786/ENSBTAG00000004494/ENSBTAG00000013245/ENSBTAG00000013108/ENSBTAG00000017734/ENSBTAG00000021857/ENSBTAG00000021746/ENSBTAG00000020614/ENSBTAG00000047293/ENSBTAG00000021830/ENSBTAG00000003943/ENSBTAG00000005144/ENSBTAG00000007036/ENSBTAG00000008948/ENSBTAG00000001592/ENSBTAG00000016021/…	SLC30A4/TPCN1/ATP7B/OS9/TAPT1/SCIN/B4GALNT1/ITPR3/HK2/-/ARHGAP21/ANXA5/PRKCE/NRIP1/ENPP1/TTC39B/PNPLA2/SLC17A7/P2RX7/INSIG1/GAA/ANKRD13C/ITPR2/SYNE3/PPARA/CRY2/STARD4/RER1/JPH4/VPS13D/MSR1/GOPC/AKAP9/CREB3/PDPK1/TPCN2/HEXA/DGAT1/LATS1/PAFAH1B1/VPS13C/CHD7/GM2A/PKD2/KDELR2/GOLPH3/SCARB1/HTR2B/TWF1	49
BP	GO:1990778	protein localization to cell periphery	48/1811	233/14183	0.000483878	0.0175558	ENSBTAG00000019052/ENSBTAG00000011628/ENSBTAG00000001403/ENSBTAG00000010830/ENSBTAG00000013769/ENSBTAG00000014945/ENSBTAG00000015991/ENSBTAG00000001657/ENSBTAG00000016563/ENSBTAG00000020378/ENSBTAG00000021201/ENSBTAG00000008625/ENSBTAG00000003935/ENSBTAG00000003708/ENSBTAG00000005585/ENSBTAG00000002651/ENSBTAG00000005234/ENSBTAG00000017846/ENSBTAG00000015910/ENSBTAG00000005058/ENSBTAG00000023429/…	ANK3/EGFR/PRKCI/LRP1/NECTIN3/IQSEC2/CDH1/PICALM/GOLGA4/DLG1/FAM126B/PLEKHF1/TMBIM1/SEC23A/-/PKP2/LYPD1/F11R/ITGB1/C18H16orf70/PLS1/ZDHHC23/ROCK2/AMN/NUMB/TSPAN15/RER1/ITGA3/FAM126A/DENND4C/GOPC/ATP1B1/RAP2A/SLMAP/PTPN9/TTC7B/AFDN/PDPK1/GORASP1/CLIP1/VIL1/VAMP7/GOLPH3/WNK3/NUMA1/CIB1/PRNP/STX3	48
BP	GO:0006650	glycerophospholipid metabolic process	44/1811	209/14183	0.000504936	0.0181851	ENSBTAG00000017490/ENSBTAG00000005833/ENSBTAG00000032068/ENSBTAG00000005827/ENSBTAG00000015352/ENSBTAG00000021201/ENSBTAG00000011509/ENSBTAG00000007837/ENSBTAG00000045787/ENSBTAG00000017412/ENSBTAG00000024387/ENSBTAG00000019315/ENSBTAG00000000817/ENSBTAG00000009006/ENSBTAG00000014171/ENSBTAG00000004901/ENSBTAG00000015908/ENSBTAG00000018247/ENSBTAG00000005964/ENSBTAG00000004575/ENSBTAG00000012007/…	PLD1/ETNK1/PLA2G4F/FIG4/MTMR4/FAM126B/SERAC1/SELENOI/CDS1/SOCS6/PNPLA8/PLA2G7/SYNJ2/PRR14L/NAPEPLD/PIK3C2A/MBOAT7/OCRL/PIGG/FAM126A/SOCS2/DGKQ/INPP5J/MTMR3/TTC7B/CHPT1/ALDH5A1/PIP4P1/PIP4K2C/ACP6/PIGM/SERINC5/SH3YL1/PIGA/PCYT1A/NR1H4/PIP5K1B/PLA2G3/SERINC2/SCARB1/SERINC3/HTR2B/PTEN/INPP5A	44
BP	GO:0003382	epithelial cell morphogenesis	11/1811	29/14183	0.000544293	0.0194595	ENSBTAG00000006161/ENSBTAG00000020657/ENSBTAG00000018225/ENSBTAG00000019712/ENSBTAG00000014485/ENSBTAG00000000342/ENSBTAG00000004518/ENSBTAG00000040432/ENSBTAG00000022004/ENSBTAG00000008452/ENSBTAG00000013183	MET/FAT1/SIPA1L3/ST14/POF1B/PLOD3/GRHL2/CLDN3/FLNB/IHH/COL23A1	11
BP	GO:0015682	ferric iron transport	6/1811	10/14183	0.000570222	0.0202387	ENSBTAG00000004135/ENSBTAG00000032719/ENSBTAG00000003506/ENSBTAG00000013362/ENSBTAG00000007111/ENSBTAG00000022083	LMTK2/TFRC/STEAP2/DNM2/STEAP3/REP15	6
BP	GO:0071577	zinc ion transmembrane transport	8/1811	17/14183	0.000579911	0.0204345	ENSBTAG00000021019/ENSBTAG00000019225/ENSBTAG00000011284/ENSBTAG00000001013/ENSBTAG00000010909/ENSBTAG00000000936/ENSBTAG00000008191/ENSBTAG00000046026	SLC30A4/SLC39A14/SLC39A1/SLC30A5/SLC30A1/SLC39A2/SLC39A7/SLC39A4	8
BP	GO:0019359	nicotinamide nucleotide biosynthetic process	20/1811	73/14183	0.000614857	0.0215112	ENSBTAG00000012687/ENSBTAG00000020117/ENSBTAG00000002126/ENSBTAG00000013108/ENSBTAG00000032277/ENSBTAG00000008948/ENSBTAG00000008063/ENSBTAG00000017056/ENSBTAG00000016470/ENSBTAG00000018082/ENSBTAG00000015358/ENSBTAG00000002917/ENSBTAG00000017764/ENSBTAG00000033398/ENSBTAG00000009733/ENSBTAG00000033672/ENSBTAG00000002683/ENSBTAG00000014642/ENSBTAG00000051897/ENSBTAG00000019782	INSR/ZBTB7A/PFKFB2/HK2/KYNU/P2RX7/PPARA/PKLR/NADSYN1/-/ALDOB/PRKAG2/HDAC4/HKDC1/FBP1/JMJD8/PFKP/NAPRT/NMNAT1/TPI1	20
BP	GO:0043648	dicarboxylic acid metabolic process	19/1811	68/14183	0.000639609	0.0222185	ENSBTAG00000020527/ENSBTAG00000002980/ENSBTAG00000011832/ENSBTAG00000032277/ENSBTAG00000011045/ENSBTAG00000016249/ENSBTAG00000018082/ENSBTAG00000006928/ENSBTAG00000007842/ENSBTAG00000021902/ENSBTAG00000017094/ENSBTAG00000020747/ENSBTAG00000006075/ENSBTAG00000046019/ENSBTAG00000004124/ENSBTAG00000047676/ENSBTAG00000013596/ENSBTAG00000046900/ENSBTAG00000051897	IDH1/GPT2/ALDH18A1/KYNU/MRPS36/NAGS/-/OAT/GCLM/ALDH5A1/SHMT1/ASS1/SUCLG1/SDHA/CPOX/PRODH/NR1H4/GGT1/NMNAT1	19
BP	GO:0006695	cholesterol biosynthetic process	12/1811	34/14183	0.000659305	0.0225824	ENSBTAG00000017831/ENSBTAG00000001992/ENSBTAG00000007884/ENSBTAG00000001592/ENSBTAG00000002112/ENSBTAG00000018936/ENSBTAG00000044146/ENSBTAG00000006589/ENSBTAG00000016516/ENSBTAG00000019246/ENSBTAG00000007840/ENSBTAG00000007588	ERLIN2/CYP51A1/SREBF1/INSIG1/INSIG2/LSS/NPC1L1/CFTR/CYB5R3/SC5D/HMGCR/ERLIN1	12
BP	GO:0048194	Golgi vesicle budding	12/1811	34/14183	0.000659305	0.0225824	ENSBTAG00000018824/ENSBTAG00000003708/ENSBTAG00000001592/ENSBTAG00000000854/ENSBTAG00000005694/ENSBTAG00000006014/ENSBTAG00000020525/ENSBTAG00000002791/ENSBTAG00000003619/ENSBTAG00000021226/ENSBTAG00000018322/ENSBTAG00000032848	MIA3/SEC23A/INSIG1/SEC16B/TMED10/GBF1/SEC31A/SEC24C/SEC24D/SAR1B/SEC24A/GOLPH3	12
BP	GO:0031344	regulation of cell projection organization	79/1811	436/14183	0.00072879	0.0247469	ENSBTAG00000020126/ENSBTAG00000020489/ENSBTAG00000018604/ENSBTAG00000001403/ENSBTAG00000006420/ENSBTAG00000015543/ENSBTAG00000016549/ENSBTAG00000004383/ENSBTAG00000017490/ENSBTAG00000009159/ENSBTAG00000008429/ENSBTAG00000025340/ENSBTAG00000019451/ENSBTAG00000015364/ENSBTAG00000008232/ENSBTAG00000018996/ENSBTAG00000016563/ENSBTAG00000000253/ENSBTAG00000017232/ENSBTAG00000016991/ENSBTAG00000006138/…	MYO10/SEMA6A/SEMA4G/PRKCI/BMPR2/ARHGAP35/CARMIL1/FNBP1L/PLD1/PLXNA1/LRP4/CDHR2/TAPT1/WNT1/DAB2IP/PRKN/GOLGA4/PTPRF/KIF13B/EFNB2/SEMA3C/PAQR3/NCKAP1/EPS8/SEMA4B/ABHD17B/KANK1/PLXNB2/C10H15orf62/MYLIP/PSEN1/SARM1/P2RX7/EP300/FER/PLS1/SRC/RTN4/EPS8L2/MAPK6/PTK6/DAB1/COBL/SYT17/CDHR5/WASF2/TMEM30A/SMURF1/ULK4/DVL1/INPP5J/SSH3/RAP2A/ZSWIM8/PTPN9/CUL7/FAM110C/RREB1/GORASP1/PLXNB3/EFNA1/SSH1/PAFAH1B1/SH…	79
BP	GO:0007033	vacuole organization	31/1811	135/14183	0.000732605	0.0247469	ENSBTAG00000019409/ENSBTAG00000004282/ENSBTAG00000025029/ENSBTAG00000005827/ENSBTAG00000014841/ENSBTAG00000020608/ENSBTAG00000017090/ENSBTAG00000012585/ENSBTAG00000010170/ENSBTAG00000011757/ENSBTAG00000008948/ENSBTAG00000016021/ENSBTAG00000007696/ENSBTAG00000014827/ENSBTAG00000008654/ENSBTAG00000021002/ENSBTAG00000008016/ENSBTAG00000019059/ENSBTAG00000015403/ENSBTAG00000007118/ENSBTAG00000007712/…	GNPTAB/AMBRA1/MAN2A1/FIG4/GBA/ATG9A/SMCR8/RAB3GAP2/MBTPS1/PSEN1/P2RX7/GAA/TRAPPC8/UBQLN1/HOOK2/ACP2/STX17/ATG16L2/TPP1/SMURF1/SEC22B/MTMR3/ATG2B/TPCN2/PIP4K2C/HEXA/HOOK1/MFN2/VMP1/MYO7A/FAM160A2	31
BP	GO:0019363	pyridine nucleotide biosynthetic process	20/1811	74/14183	0.000743092	0.0249292	ENSBTAG00000012687/ENSBTAG00000020117/ENSBTAG00000002126/ENSBTAG00000013108/ENSBTAG00000032277/ENSBTAG00000008948/ENSBTAG00000008063/ENSBTAG00000017056/ENSBTAG00000016470/ENSBTAG00000018082/ENSBTAG00000015358/ENSBTAG00000002917/ENSBTAG00000017764/ENSBTAG00000033398/ENSBTAG00000009733/ENSBTAG00000033672/ENSBTAG00000002683/ENSBTAG00000014642/ENSBTAG00000051897/ENSBTAG00000019782	INSR/ZBTB7A/PFKFB2/HK2/KYNU/P2RX7/PPARA/PKLR/NADSYN1/-/ALDOB/PRKAG2/HDAC4/HKDC1/FBP1/JMJD8/PFKP/NAPRT/NMNAT1/TPI1	20
BP	GO:0015914	phospholipid transport	19/1811	69/14183	0.00077868	0.0259454	ENSBTAG00000007962/ENSBTAG00000016713/ENSBTAG00000005738/ENSBTAG00000010956/ENSBTAG00000000446/ENSBTAG00000016841/ENSBTAG00000008948/ENSBTAG00000018706/ENSBTAG00000016366/ENSBTAG00000000290/ENSBTAG00000005100/ENSBTAG00000048034/ENSBTAG00000000081/ENSBTAG00000011944/ENSBTAG00000003746/ENSBTAG00000013054/ENSBTAG00000015013/ENSBTAG00000016484/ENSBTAG00000014269	ATP9A/TMEM30B/ATP8B1/SCARB2/ATP11A/ATP10B/P2RX7/PCTP/ABCG8/ATP11B/TMEM30A/GLTPD2/COL4A3BP/MTTP/SCP2/MFSD2A/C2CD2L/ATP11C/SCARB1	19
BP	GO:1901605	alpha-amino acid metabolic process	37/1811	171/14183	0.000799205	0.0264494	ENSBTAG00000018469/ENSBTAG00000012937/ENSBTAG00000014272/ENSBTAG00000002980/ENSBTAG00000011832/ENSBTAG00000012116/ENSBTAG00000044160/ENSBTAG00000016662/ENSBTAG00000032277/ENSBTAG00000007787/ENSBTAG00000000342/ENSBTAG00000008945/ENSBTAG00000005586/ENSBTAG00000018831/ENSBTAG00000006045/ENSBTAG00000018257/ENSBTAG00000001488/ENSBTAG00000016249/ENSBTAG00000006928/ENSBTAG00000015895/ENSBTAG00000007842/…	ALDH6A1/ACAD8/MUT/GPT2/ALDH18A1/HNF4A/MCCC2/CPS1/KYNU/HIBCH/PLOD3/SDSL/GATM/DAO/P4HB/APIP/OTC/NAGS/OAT/HGD/GCLM/GSTZ1/GLUD1/SLC7A7/ALDH5A1/-/SHMT1/ASS1/CPOX/PRODH/PIPOX/NR1H4/ARG2/GGT1/NMNAT1/AHCYL1/HPD	37
BP	GO:0015908	fatty acid transport	18/1811	64/14183	0.000807974	0.0265601	ENSBTAG00000021795/ENSBTAG00000011525/ENSBTAG00000032068/ENSBTAG00000024387/ENSBTAG00000008948/ENSBTAG00000020551/ENSBTAG00000004303/ENSBTAG00000009698/ENSBTAG00000017866/ENSBTAG00000021535/ENSBTAG00000015164/ENSBTAG00000024950/ENSBTAG00000013054/ENSBTAG00000011962/ENSBTAG00000009350/ENSBTAG00000015436/ENSBTAG00000004860/ENSBTAG00000012019	HNF1A/SLC5A8/PLA2G4F/PNPLA8/P2RX7/ABCD1/SLC27A2/ABCD3/CD36/CROT/SLC27A5/ACE/MFSD2A/PLA2G3/PLA2G12B/SLC27A4/SLC27A6/IRS2	18
BP	GO:0120035	regulation of plasma membrane bounded cell projection organization	78/1811	431/14183	0.000813751	0.0265717	ENSBTAG00000020126/ENSBTAG00000020489/ENSBTAG00000018604/ENSBTAG00000001403/ENSBTAG00000006420/ENSBTAG00000015543/ENSBTAG00000016549/ENSBTAG00000004383/ENSBTAG00000017490/ENSBTAG00000009159/ENSBTAG00000008429/ENSBTAG00000025340/ENSBTAG00000019451/ENSBTAG00000015364/ENSBTAG00000008232/ENSBTAG00000018996/ENSBTAG00000016563/ENSBTAG00000000253/ENSBTAG00000017232/ENSBTAG00000016991/ENSBTAG00000006138/…	MYO10/SEMA6A/SEMA4G/PRKCI/BMPR2/ARHGAP35/CARMIL1/FNBP1L/PLD1/PLXNA1/LRP4/CDHR2/TAPT1/WNT1/DAB2IP/PRKN/GOLGA4/PTPRF/KIF13B/EFNB2/SEMA3C/PAQR3/NCKAP1/EPS8/SEMA4B/ABHD17B/KANK1/PLXNB2/C10H15orf62/MYLIP/PSEN1/SARM1/P2RX7/EP300/FER/PLS1/SRC/RTN4/EPS8L2/MAPK6/PTK6/DAB1/COBL/SYT17/CDHR5/WASF2/TMEM30A/SMURF1/ULK4/DVL1/INPP5J/SSH3/RAP2A/ZSWIM8/PTPN9/CUL7/RREB1/GORASP1/PLXNB3/EFNA1/SSH1/PAFAH1B1/SH3YL1/VIL…	78
BP	GO:0090110	cargo loading into COPII-coated vesicle	7/1811	14/14183	0.000827179	0.0266642	ENSBTAG00000018824/ENSBTAG00000003708/ENSBTAG00000001592/ENSBTAG00000020525/ENSBTAG00000002791/ENSBTAG00000003619/ENSBTAG00000018322	MIA3/SEC23A/INSIG1/SEC31A/SEC24C/SEC24D/SEC24A	7
BP	GO:0030032	lamellipodium assembly	15/1811	49/14183	0.000827473	0.0266642	ENSBTAG00000016549/ENSBTAG00000015364/ENSBTAG00000033662/ENSBTAG00000016894/ENSBTAG00000003051/ENSBTAG00000005453/ENSBTAG00000018374/ENSBTAG00000021879/ENSBTAG00000004511/ENSBTAG00000031590/ENSBTAG00000018825/ENSBTAG00000006256/ENSBTAG00000032848/ENSBTAG00000001265/ENSBTAG00000020938	CARMIL1/WNT1/NCKAP1/CYFIP1/FER/FGD4/WASF2/VCL/VAV2/SSH3/SSH1/PTPRO/GOLPH3/HRG/TWF1	15
BP	GO:0048332	mesoderm morphogenesis	16/1811	54/14183	0.00083603	0.0267639	ENSBTAG00000018169/ENSBTAG00000021795/ENSBTAG00000006420/ENSBTAG00000000231/ENSBTAG00000019289/ENSBTAG00000002835/ENSBTAG00000048062/ENSBTAG00000010820/ENSBTAG00000015910/ENSBTAG00000019644/ENSBTAG00000019498/ENSBTAG00000009816/ENSBTAG00000012599/ENSBTAG00000021706/ENSBTAG00000012976/ENSBTAG00000002948	ITGB4/HNF1A/BMPR2/BMPR1A/ITGA2/SMAD1/KDM6B/WNT11/ITGB1/EXT2/ITGA3/SCX/SMAD3/TBX3/WLS/SETD2	16
BP	GO:0071560	cellular response to transforming growth factor beta stimulus	34/1811	154/14183	0.000880859	0.0280159	ENSBTAG00000013555/ENSBTAG00000001523/ENSBTAG00000020117/ENSBTAG00000006420/ENSBTAG00000014289/ENSBTAG00000000231/ENSBTAG00000017260/ENSBTAG00000018114/ENSBTAG00000039326/ENSBTAG00000018108/ENSBTAG00000015364/ENSBTAG00000015352/ENSBTAG00000002835/ENSBTAG00000007589/ENSBTAG00000010351/ENSBTAG00000019853/ENSBTAG00000017860/ENSBTAG00000016198/ENSBTAG00000008938/ENSBTAG00000044185/ENSBTAG00000002303/…	ACVR1B/YES1/ZBTB7A/BMPR2/ZFYVE9/BMPR1A/PDE3A/ACVR2A/GCNT2/PXN/WNT1/MTMR4/SMAD1/SMAD9/SNX25/SMURF2/HIPK2/EP300/SRC/SOX6/GLG1/ITGA3/SMURF1/SCX/USP9X/ONECUT2/PDPK1/LEMD3/MAPK7/NEPN/PRDM16/SMAD3/CITED2/SMAD4	34
BP	GO:0046839	phospholipid dephosphorylation	12/1811	35/14183	0.000888001	0.0280608	ENSBTAG00000011050/ENSBTAG00000015352/ENSBTAG00000010526/ENSBTAG00000000817/ENSBTAG00000018247/ENSBTAG00000017023/ENSBTAG00000001030/ENSBTAG00000019031/ENSBTAG00000002748/ENSBTAG00000000717/ENSBTAG00000009498/ENSBTAG00000009181	PLPP6/MTMR4/PLPP1/SYNJ2/OCRL/INPP5J/MTMR3/PLPPR4/PIP4P1/PLPP2/PTEN/INPP5A	12
BP	GO:0007179	transforming growth factor beta receptor signaling pathway	29/1811	125/14183	0.000898936	0.0282243	ENSBTAG00000013555/ENSBTAG00000020117/ENSBTAG00000006420/ENSBTAG00000014289/ENSBTAG00000000231/ENSBTAG00000018114/ENSBTAG00000039326/ENSBTAG00000018108/ENSBTAG00000015364/ENSBTAG00000015352/ENSBTAG00000002835/ENSBTAG00000007589/ENSBTAG00000010351/ENSBTAG00000019853/ENSBTAG00000017860/ENSBTAG00000016198/ENSBTAG00000008938/ENSBTAG00000002303/ENSBTAG00000019498/ENSBTAG00000007118/ENSBTAG00000006242/…	ACVR1B/ZBTB7A/BMPR2/ZFYVE9/BMPR1A/ACVR2A/GCNT2/PXN/WNT1/MTMR4/SMAD1/SMAD9/SNX25/SMURF2/HIPK2/EP300/SRC/GLG1/ITGA3/SMURF1/USP9X/ONECUT2/PDPK1/LEMD3/NEPN/PRDM16/SMAD3/CITED2/SMAD4	29
BP	GO:0043171	peptide catabolic process	9/1811	22/14183	0.000921179	0.0287384	ENSBTAG00000013557/ENSBTAG00000011435/ENSBTAG00000015403/ENSBTAG00000011908/ENSBTAG00000039275/ENSBTAG00000016881/ENSBTAG00000024950/ENSBTAG00000008332/ENSBTAG00000046900	ERAP1/NPEPPS/TPP1/CPQ/ERAP2/ANPEP/ACE/ENPEP/GGT1	9
BP	GO:0006733	oxidoreduction coenzyme metabolic process	27/1811	114/14183	0.000954526	0.0295903	ENSBTAG00000012687/ENSBTAG00000011885/ENSBTAG00000020117/ENSBTAG00000020527/ENSBTAG00000002126/ENSBTAG00000013108/ENSBTAG00000032277/ENSBTAG00000019852/ENSBTAG00000008948/ENSBTAG00000008063/ENSBTAG00000017056/ENSBTAG00000016470/ENSBTAG00000018082/ENSBTAG00000015358/ENSBTAG00000027728/ENSBTAG00000000829/ENSBTAG00000003405/ENSBTAG00000002917/ENSBTAG00000017764/ENSBTAG00000033398/ENSBTAG00000009733/…	INSR/NNT/ZBTB7A/IDH1/PFKFB2/HK2/KYNU/PDHA1/P2RX7/PPARA/PKLR/NADSYN1/-/ALDOB/NUDT12/SHPK/TP53I3/PRKAG2/HDAC4/HKDC1/FBP1/JMJD8/PFKP/NAPRT/NMNAT1/MPC2/TPI1	27
BP	GO:0009725	response to hormone	87/1811	494/14183	0.00100916	0.0310871	ENSBTAG00000012687/ENSBTAG00000011628/ENSBTAG00000008849/ENSBTAG00000016229/ENSBTAG00000005909/ENSBTAG00000025035/ENSBTAG00000001403/ENSBTAG00000005734/ENSBTAG00000001335/ENSBTAG00000020117/ENSBTAG00000000746/ENSBTAG00000020527/ENSBTAG00000002606/ENSBTAG00000018108/ENSBTAG00000013029/ENSBTAG00000012116/ENSBTAG00000009165/ENSBTAG00000020410/ENSBTAG00000007689/ENSBTAG00000021746/ENSBTAG00000003506/…	INSR/EGFR/SORT1/KLF9/LEPROT/PRLR/PRKCI/GATA6/GHR/ZBTB7A/KAT2B/IDH1/LGR4/PXN/ARNTL/HNF4A/LPIN3/UFL1/LPIN1/ANXA5/STEAP2/PRKCE/KANK1/GNAQ/HNF4G/NRIP1/ENPP1/PER1/ATP1A1/SREBF1/NCOA1/LYPD1/PCK2/CRHR2/ADTRP/CTNNB1/EP300/FER/SRC/PRKAA2/PPARA/PKLR/YAP1/FAM210B/CRY2/ROCK2/EPM2AIP1/EIF4EBP2/RXRA/NR1D2/DENND4C/PRKDC/SOCS2/ZBTB7B/BAIAP2L1/MED13/CTSS/CPEB2/NR1I3/PTPRA/NR5A2/VWA2/PDPK1/GNA11/STXBP3/THRA/LATS1/…	87
BP	GO:0043902	positive regulation of multi-organism process	29/1811	126/14183	0.0010281	0.0314726	ENSBTAG00000024888/ENSBTAG00000038375/ENSBTAG00000013555/ENSBTAG00000017260/ENSBTAG00000001061/ENSBTAG00000009132/ENSBTAG00000021900/ENSBTAG00000015155/ENSBTAG00000048809/ENSBTAG00000019853/ENSBTAG00000007374/ENSBTAG00000016198/ENSBTAG00000006045/ENSBTAG00000011155/ENSBTAG00000011397/ENSBTAG00000007532/ENSBTAG00000017401/ENSBTAG00000000241/ENSBTAG00000019821/ENSBTAG00000008259/ENSBTAG00000009265/…	PDE5A/STOM/ACVR1B/PDE3A/PRKCA/TMPRSS2/PKN2/HACD3/VPS37B/SMURF2/LHFPL2/EP300/P4HB/PUM2/UNC13B/TRIM15/TBK1/STAU1/DHX9/ACOD1/NR5A2/OSBP/TRIM38/DDB1/DDX3X/AGO2/PC/SASH1/CIB1	29
BP	GO:0001676	long-chain fatty acid metabolic process	15/1811	50/14183	0.00104456	0.0317075	ENSBTAG00000037559/ENSBTAG00000024387/ENSBTAG00000019533/ENSBTAG00000003529/ENSBTAG00000020551/ENSBTAG00000037795/ENSBTAG00000004303/ENSBTAG00000009236/ENSBTAG00000026502/ENSBTAG00000015164/ENSBTAG00000026501/ENSBTAG00000010564/ENSBTAG00000011110/ENSBTAG00000015436/ENSBTAG00000004860	-/PNPLA8/ADTRP/-/ABCD1/CYP2C87/SLC27A2/DAGLB/CYP2D14/SLC27A5/MGC127055/ELOVL6/ACOT12/SLC27A4/SLC27A6	15
BP	GO:0007034	vacuolar transport	26/1811	109/14183	0.0010509	0.0317075	ENSBTAG00000008849/ENSBTAG00000005909/ENSBTAG00000002402/ENSBTAG00000019409/ENSBTAG00000000115/ENSBTAG00000010956/ENSBTAG00000018996/ENSBTAG00000016038/ENSBTAG00000017734/ENSBTAG00000007399/ENSBTAG00000019217/ENSBTAG00000008654/ENSBTAG00000021091/ENSBTAG00000018999/ENSBTAG00000007118/ENSBTAG00000016080/ENSBTAG00000016076/ENSBTAG00000019565/ENSBTAG00000012448/ENSBTAG00000030671/ENSBTAG00000038889/…	SORT1/LEPROT/IGF2R/GNPTAB/VPS54/SCARB2/PRKN/GCC2/-/LAMP2/KIF13A/HOOK2/ANKFY1/MGRN1/SMURF1/VPS13D/TRAK1/NCOA4/CCDC91/HOOK1/RILP/VPS13C/VAMP7/ZFYVE16/FAM160A2/CDX2	26
BP	GO:0048729	tissue morphogenesis	83/1811	468/14183	0.00105519	0.0317075	ENSBTAG00000015106/ENSBTAG00000011628/ENSBTAG00000006161/ENSBTAG00000005903/ENSBTAG00000018169/ENSBTAG00000021795/ENSBTAG00000050091/ENSBTAG00000020957/ENSBTAG00000006420/ENSBTAG00000000231/ENSBTAG00000019289/ENSBTAG00000015543/ENSBTAG00000002606/ENSBTAG00000009159/ENSBTAG00000021661/ENSBTAG00000003319/ENSBTAG00000015364/ENSBTAG00000019712/ENSBTAG00000002835/ENSBTAG00000020378/ENSBTAG00000016991/…	DSP/EGFR/MET/-/ITGB4/HNF1A/GCNT4/FZD5/BMPR2/BMPR1A/ITGA2/ARHGAP35/LGR4/PLXNA1/APAF1/FLRT3/WNT1/ST14/SMAD1/DLG1/EFNB2/SEMA3C/OPHN1/RBM15/PLOD3/RDH10/PLXNB2/KDM6B/WNT11/LUZP1/MST1/GRHL2/SPINT1/FMN1/PKP2/PSEN1/ITGB1/MPP5/CTNNB1/SRC/YAP1/PRKX/CAMSAP3/FRS2/DLG3/COBL/FGFR3/EXT2/TOR1A/RXRA/BTBD7/FEM1B/VCL/ITGA3/MYO9A/SOS1/DVL1/SCX/IHH/KRAS/MTSS1/MICAL2/VWA2/RREB1/GDNF/NTN4/PAFAH1B1/CHD7/SMAD3/PKD2/FZD3/…	83
BP	GO:0048193	Golgi vesicle transport	47/1811	235/14183	0.00107335	0.0320566	ENSBTAG00000008849/ENSBTAG00000002402/ENSBTAG00000007962/ENSBTAG00000018824/ENSBTAG00000000115/ENSBTAG00000016563/ENSBTAG00000007120/ENSBTAG00000016038/ENSBTAG00000006833/ENSBTAG00000003506/ENSBTAG00000006819/ENSBTAG00000003708/ENSBTAG00000005585/ENSBTAG00000010221/ENSBTAG00000005058/ENSBTAG00000001592/ENSBTAG00000007696/ENSBTAG00000021091/ENSBTAG00000008016/ENSBTAG00000035030/ENSBTAG00000000854/…	SORT1/IGF2R/ATP9A/MIA3/VPS54/GOLGA4/ARFGEF2/GCC2/LMAN1/STEAP2/-/SEC23A/-/CCDC93/C18H16orf70/INSIG1/TRAPPC8/ANKFY1/STX17/TMED7/SEC16B/AMN/CREB3L2/TMED5/TMED10/GBF1/NBAS/DDHD2/RER1/SEC22B/SEC31A/GOPC/ARCN1/SEC24C/DOP1A/CCDC91/AP1AR/SEC24D/SAR1B/DNAJC28/USO1/SEC24A/VAMP7/TRAPPC10/KDELR2/GOLPH3/COPB1	47
BP	GO:0006878	cellular copper ion homeostasis	6/1811	11/14183	0.001119	0.0325437	ENSBTAG00000010353/ENSBTAG00000017753/ENSBTAG00000010018/ENSBTAG00000021678/ENSBTAG00000005115/ENSBTAG00000021780	ATP7B/APP/ATP7A/SLC31A1/SLC31A2/SCO1	6
BP	GO:0042953	lipoprotein transport	6/1811	11/14183	0.001119	0.0325437	ENSBTAG00000018824/ENSBTAG00000021756/ENSBTAG00000006819/ENSBTAG00000005072/ENSBTAG00000002885/ENSBTAG00000011944	MIA3/ZDHHC17/-/CUBN/MSR1/MTTP	6
BP	GO:0044872	lipoprotein localization	6/1811	11/14183	0.001119	0.0325437	ENSBTAG00000018824/ENSBTAG00000021756/ENSBTAG00000006819/ENSBTAG00000005072/ENSBTAG00000002885/ENSBTAG00000011944	MIA3/ZDHHC17/-/CUBN/MSR1/MTTP	6
BP	GO:0072512	trivalent inorganic cation transport	6/1811	11/14183	0.001119	0.0325437	ENSBTAG00000004135/ENSBTAG00000032719/ENSBTAG00000003506/ENSBTAG00000013362/ENSBTAG00000007111/ENSBTAG00000022083	LMTK2/TFRC/STEAP2/DNM2/STEAP3/REP15	6
BP	GO:0061024	membrane organization	86/1811	489/14183	0.00112288	0.0325437	ENSBTAG00000008592/ENSBTAG00000008849/ENSBTAG00000007962/ENSBTAG00000016713/ENSBTAG00000005738/ENSBTAG00000004383/ENSBTAG00000016167/ENSBTAG00000008429/ENSBTAG00000018824/ENSBTAG00000002902/ENSBTAG00000001657/ENSBTAG00000009112/ENSBTAG00000018996/ENSBTAG00000000446/ENSBTAG00000020378/ENSBTAG00000018761/ENSBTAG00000006323/ENSBTAG00000013108/ENSBTAG00000053703/ENSBTAG00000035230/ENSBTAG00000017574/…	FCGR1A/SORT1/ATP9A/TMEM30B/ATP8B1/FNBP1L/ATL2/LRP4/MIA3/ANO6/PICALM/TRAM2/PRKN/ATP11A/DLG1/SLC35F6/SNX9/HK2/-/TOR1AIP2/LMNA/SEC23A/SPTA1/ATP10B/GPHN/AFG3L2/P2RX7/INSIG1/MPP5/DNM2/ABCD1/IMMT/RTN4/ANKFY1/UVRAG/STX17/BLOC1S6/ATP11B/SEC16B/TMED10/TOR1A/TMEM30A/SLC25A46/GBF1/RER1/XKR9/SMURF1/SEC22B/MSR1/SEC31A/-/USP30/BAIAP2L1/GLTPD2/SEC24C/DVL1/VCPIP1/SNX33/GRAMD1B/NECTIN2/MTSS1/GDNF/VAMP4/COL4A3BP/T…	86
BP	GO:0006486	protein glycosylation	39/1811	187/14183	0.00122924	0.0352094	ENSBTAG00000012090/ENSBTAG00000016231/ENSBTAG00000012503/ENSBTAG00000016845/ENSBTAG00000039326/ENSBTAG00000018744/ENSBTAG00000022381/ENSBTAG00000008709/ENSBTAG00000009037/ENSBTAG00000017376/ENSBTAG00000000342/ENSBTAG00000015249/ENSBTAG00000017626/ENSBTAG00000007438/ENSBTAG00000011757/ENSBTAG00000013957/ENSBTAG00000010821/ENSBTAG00000010388/ENSBTAG00000014691/ENSBTAG00000019644/ENSBTAG00000006209/…	GGTA1/POFUT1/MGAT3/GALNT7/GCNT2/MGAT5/TET3/KDELC2/GALNT12/GALNT5/PLOD3/B4GALT1/GFPT1/STT3B/PSEN1/GALNT3/ACER2/MGAT4A/ARFGEF1/EXT2/EXT1/DOLPP1/GALNT2/XXYLT1/FUT2/UGGT1/LARGE2/GORASP1/FUT4/FKTN/IL15/MGAT2/NUS1/GXYLT1/TET2/MGAT1/ALG5/ALG11/LARGE1	39
BP	GO:0043413	macromolecule glycosylation	39/1811	187/14183	0.00122924	0.0352094	ENSBTAG00000012090/ENSBTAG00000016231/ENSBTAG00000012503/ENSBTAG00000016845/ENSBTAG00000039326/ENSBTAG00000018744/ENSBTAG00000022381/ENSBTAG00000008709/ENSBTAG00000009037/ENSBTAG00000017376/ENSBTAG00000000342/ENSBTAG00000015249/ENSBTAG00000017626/ENSBTAG00000007438/ENSBTAG00000011757/ENSBTAG00000013957/ENSBTAG00000010821/ENSBTAG00000010388/ENSBTAG00000014691/ENSBTAG00000019644/ENSBTAG00000006209/…	GGTA1/POFUT1/MGAT3/GALNT7/GCNT2/MGAT5/TET3/KDELC2/GALNT12/GALNT5/PLOD3/B4GALT1/GFPT1/STT3B/PSEN1/GALNT3/ACER2/MGAT4A/ARFGEF1/EXT2/EXT1/DOLPP1/GALNT2/XXYLT1/FUT2/UGGT1/LARGE2/GORASP1/FUT4/FKTN/IL15/MGAT2/NUS1/GXYLT1/TET2/MGAT1/ALG5/ALG11/LARGE1	39
BP	GO:0016126	sterol biosynthetic process	13/1811	41/14183	0.00126189	0.0359345	ENSBTAG00000017831/ENSBTAG00000001992/ENSBTAG00000011987/ENSBTAG00000007884/ENSBTAG00000001592/ENSBTAG00000002112/ENSBTAG00000018936/ENSBTAG00000044146/ENSBTAG00000006589/ENSBTAG00000016516/ENSBTAG00000019246/ENSBTAG00000007840/ENSBTAG00000007588	ERLIN2/CYP51A1/ERG28/SREBF1/INSIG1/INSIG2/LSS/NPC1L1/CFTR/CYB5R3/SC5D/HMGCR/ERLIN1	13
BP	GO:0006821	chloride transport	20/1811	77/14183	0.00127488	0.0360946	ENSBTAG00000049547/ENSBTAG00000020130/ENSBTAG00000002902/ENSBTAG00000013422/ENSBTAG00000010244/ENSBTAG00000008893/ENSBTAG00000006775/ENSBTAG00000007036/ENSBTAG00000019125/ENSBTAG00000006589/ENSBTAG00000011007/ENSBTAG00000017129/ENSBTAG00000014615/ENSBTAG00000012284/ENSBTAG00000008161/ENSBTAG00000017357/ENSBTAG00000020700/ENSBTAG00000026278/ENSBTAG00000016712/ENSBTAG00000048903	-/CLCN3/ANO6/GABRB3/CLIC5/ANO10/SLC12A7/SLC17A7/SLC1A1/CFTR/TTYH2/CLCC1/SLC26A2/CLCN2/CLCA1/CLCA4/CLCN6/CLDN4/-/PRNP	20
BP	GO:0072657	protein localization to membrane	69/1811	379/14183	0.00134796	0.0379444	ENSBTAG00000038375/ENSBTAG00000019052/ENSBTAG00000021798/ENSBTAG00000011628/ENSBTAG00000008849/ENSBTAG00000001403/ENSBTAG00000010830/ENSBTAG00000013769/ENSBTAG00000008429/ENSBTAG00000014945/ENSBTAG00000015991/ENSBTAG00000001589/ENSBTAG00000001657/ENSBTAG00000009112/ENSBTAG00000018996/ENSBTAG00000006177/ENSBTAG00000016563/ENSBTAG00000020378/ENSBTAG00000021201/ENSBTAG00000008625/ENSBTAG00000003935/…	STOM/ANK3/ERBB2/EGFR/SORT1/PRKCI/LRP1/NECTIN3/LRP4/IQSEC2/CDH1/TM9SF2/PICALM/TRAM2/PRKN/ZDHHC20/GOLGA4/DLG1/FAM126B/PLEKHF1/TMBIM1/SEC23A/RAB3GAP2/-/PKP2/LYPD1/F11R/GPHN/ITGB1/C18H16orf70/PLS1/ZDHHC23/SYNE3/DLG3/ROCK2/ZDHHC9/AMN/PEX3/NUMB/ARL6IP1/TM9SF4/TSPAN15/RER1/ITGA3/FAM126A/DENND4C/GOPC/DVL1/ATP1B1/RAP2A/SLMAP/PTPN9/TTC7B/AFDN/PDPK1/GORASP1/PDZK1/CLIP1/VIL1/VAMP7/GOLPH3/WNK3/AGRN/SRP72/CIB1…	69
BP	GO:0034312	diol biosynthetic process	8/1811	19/14183	0.0014241	0.0398586	ENSBTAG00000020480/ENSBTAG00000014841/ENSBTAG00000017218/ENSBTAG00000003529/ENSBTAG00000010821/ENSBTAG00000002220/ENSBTAG00000052118/ENSBTAG00000040151	SPTLC2/GBA/ACER3/-/ACER2/SPTLC1/-/GCH1	8
BP	GO:0046467	membrane lipid biosynthetic process	24/1811	100/14183	0.00146937	0.040892	ENSBTAG00000004494/ENSBTAG00000020480/ENSBTAG00000014841/ENSBTAG00000015155/ENSBTAG00000009294/ENSBTAG00000013855/ENSBTAG00000017218/ENSBTAG00000008948/ENSBTAG00000003529/ENSBTAG00000023607/ENSBTAG00000010821/ENSBTAG00000005964/ENSBTAG00000016805/ENSBTAG00000016073/ENSBTAG00000002220/ENSBTAG00000000099/ENSBTAG00000007723/ENSBTAG00000010564/ENSBTAG00000003804/ENSBTAG00000009257/ENSBTAG00000002419/…	B4GALNT1/SPTLC2/GBA/HACD3/DEGS2/ORMDL3/ACER3/P2RX7/-/HACD2/ACER2/PIGG/SGMS2/UGCG/SPTLC1/CERS2/KDSR/ELOVL6/SCCPDH/CERKL/PIGM/PIGA/FA2H/SPTLC3	24
BP	GO:0009791	post-embryonic development	20/1811	78/14183	0.00151251	0.041581	ENSBTAG00000018334/ENSBTAG00000000555/ENSBTAG00000020957/ENSBTAG00000014272/ENSBTAG00000019451/ENSBTAG00000009984/ENSBTAG00000006138/ENSBTAG00000003954/ENSBTAG00000011757/ENSBTAG00000004739/ENSBTAG00000044185/ENSBTAG00000002504/ENSBTAG00000021902/ENSBTAG00000008077/ENSBTAG00000001579/ENSBTAG00000003955/ENSBTAG00000014079/ENSBTAG00000005580/ENSBTAG00000006175/ENSBTAG00000020689	PLAGL2/ACO1/FZD5/MUT/TAPT1/SGPL1/SEMA3C/ASH1L/PSEN1/SLC18A2/SOX6/IREB2/ALDH5A1/SLC37A4/AGO2/MYO7A/GIGYF2/SZT2/KDM5B/PPP1R13L	20
BP	GO:0006865	amino acid transport	22/1811	89/14183	0.00151403	0.041581	ENSBTAG00000011647/ENSBTAG00000017421/ENSBTAG00000011105/ENSBTAG00000013338/ENSBTAG00000014328/ENSBTAG00000000831/ENSBTAG00000016094/ENSBTAG00000034402/ENSBTAG00000007036/ENSBTAG00000011757/ENSBTAG00000008948/ENSBTAG00000019125/ENSBTAG00000012559/ENSBTAG00000049516/ENSBTAG00000007415/ENSBTAG00000014821/ENSBTAG00000031340/ENSBTAG00000045695/ENSBTAG00000014197/ENSBTAG00000015520/ENSBTAG00000007170/…	SLC25A15/SLC3A1/SLC38A2/SLC7A9/MGC138914/CTNS/SLC36A1/ACE2/SLC17A7/PSEN1/P2RX7/SLC1A1/SLC6A18/ARL6IP1/SLC7A8/SLC7A7/SLC6A20/SLC6A19/SLC38A4/SLC11A1/SLC38A7/CLTRN	22
BP	GO:0001889	liver development	17/1811	62/14183	0.0015196	0.041581	ENSBTAG00000006161/ENSBTAG00000021795/ENSBTAG00000005734/ENSBTAG00000025029/ENSBTAG00000012116/ENSBTAG00000007490/ENSBTAG00000008280/ENSBTAG00000016931/ENSBTAG00000011934/ENSBTAG00000017033/ENSBTAG00000023806/ENSBTAG00000012938/ENSBTAG00000022819/ENSBTAG00000000176/ENSBTAG00000012599/ENSBTAG00000020031/ENSBTAG00000011224	MET/HNF1A/GATA6/MAN2A1/HNF4A/SULF2/HNF4G/E2F7/PCK2/LSR/COBL/JARID2/ONECUT2/SP3/SMAD3/PKD2/CITED2	17
BP	GO:0007254	JNK cascade	32/1811	147/14183	0.00157011	0.0426193	ENSBTAG00000011628/ENSBTAG00000020957/ENSBTAG00000001508/ENSBTAG00000002919/ENSBTAG00000017753/ENSBTAG00000000308/ENSBTAG00000012293/ENSBTAG00000007544/ENSBTAG00000008232/ENSBTAG00000015155/ENSBTAG00000045832/ENSBTAG00000012550/ENSBTAG00000003966/ENSBTAG00000019611/ENSBTAG00000017860/ENSBTAG00000009065/ENSBTAG00000004907/ENSBTAG00000017103/ENSBTAG00000021183/ENSBTAG00000014884/ENSBTAG00000021675/…	EGFR/FZD5/SH3RF1/UNC5CL/APP/ITCH/SPAG9/MARVELD3/DAB2IP/HACD3/PHLPP1/TAOK3/DUSP3/MAGI3/HIPK2/MAP3K5/MINK1/MAP3K13/MAP3K21/HIPK3/PJA2/ULK4/RAP2A/ARHGEF5/TAOK1/FKTN/PAFAH1B1/SASH1/ERN1/PAK1/RIPK1/TAOK2	32
BP	GO:0071559	response to transforming growth factor beta	34/1811	159/14183	0.00157495	0.0426193	ENSBTAG00000013555/ENSBTAG00000001523/ENSBTAG00000020117/ENSBTAG00000006420/ENSBTAG00000014289/ENSBTAG00000000231/ENSBTAG00000017260/ENSBTAG00000018114/ENSBTAG00000039326/ENSBTAG00000018108/ENSBTAG00000015364/ENSBTAG00000015352/ENSBTAG00000002835/ENSBTAG00000007589/ENSBTAG00000010351/ENSBTAG00000019853/ENSBTAG00000017860/ENSBTAG00000016198/ENSBTAG00000008938/ENSBTAG00000044185/ENSBTAG00000002303/…	ACVR1B/YES1/ZBTB7A/BMPR2/ZFYVE9/BMPR1A/PDE3A/ACVR2A/GCNT2/PXN/WNT1/MTMR4/SMAD1/SMAD9/SNX25/SMURF2/HIPK2/EP300/SRC/SOX6/GLG1/ITGA3/SMURF1/SCX/USP9X/ONECUT2/PDPK1/LEMD3/MAPK7/NEPN/PRDM16/SMAD3/CITED2/SMAD4	34
BP	GO:0072511	divalent inorganic cation transport	59/1811	316/14183	0.0015884	0.0427471	ENSBTAG00000021019/ENSBTAG00000019225/ENSBTAG00000011102/ENSBTAG00000010812/ENSBTAG00000011284/ENSBTAG00000009552/ENSBTAG00000003876/ENSBTAG00000019213/ENSBTAG00000001013/ENSBTAG00000002902/ENSBTAG00000002770/ENSBTAG00000013245/ENSBTAG00000021756/ENSBTAG00000032914/ENSBTAG00000010909/ENSBTAG00000021746/ENSBTAG00000020614/ENSBTAG00000018940/ENSBTAG00000007785/ENSBTAG00000007044/ENSBTAG00000010498/…	SLC30A4/SLC39A14/TPCN1/P2RX4/SLC39A1/ATP2B1/MCU/CNNM4/SLC30A5/ANO6/TCN2/ITPR3/ZDHHC17/SLC11A2/SLC30A1/ANXA5/PRKCE/CRACR2A/PKD2L2/CALHM1/SLC40A1/-/SLC9A1/PSEN1/AFG3L2/P2RX7/CTNNB1/CASK/UBQLN1/TMBIM6/ITPR2/NIPAL1/NIPAL3/TRPM4/SLC39A2/SLC41A2/MCUR1/SLC39A7/JPH4/MICU1/PANX1/ATP1B1/SLC30A9/SLC30A6/KCNJ2/PDPK1/TRPC3/TPCN2/TRPM7/CHD7/PKD2/SLC39A4/STIM1/WNK3/CACHD1/SLC11A1/PRNP/HTR2B/SLC30A10	59
BP	GO:0055117	regulation of cardiac muscle contraction	13/1811	42/14183	0.001617	0.0432791	ENSBTAG00000024888/ENSBTAG00000015106/ENSBTAG00000010812/ENSBTAG00000021923/ENSBTAG00000020378/ENSBTAG00000040584/ENSBTAG00000034402/ENSBTAG00000002651/ENSBTAG00000008766/ENSBTAG00000006139/ENSBTAG00000017764/ENSBTAG00000007442/ENSBTAG00000002688	PDE5A/DSP/P2RX4/DSG2/DLG1/DSC2/ACE2/PKP2/SLC9A1/TRPM4/HDAC4/AKAP9/ATP1B1	13
BP	GO:0015804	neutral amino acid transport	10/1811	28/14183	0.00166097	0.0442144	ENSBTAG00000011105/ENSBTAG00000013338/ENSBTAG00000000831/ENSBTAG00000016094/ENSBTAG00000019125/ENSBTAG00000012559/ENSBTAG00000007415/ENSBTAG00000031340/ENSBTAG00000045695/ENSBTAG00000007170	SLC38A2/SLC7A9/CTNS/SLC36A1/SLC1A1/SLC6A18/SLC7A8/SLC6A20/SLC6A19/SLC38A7	10
BP	GO:0046328	regulation of JNK cascade	30/1811	136/14183	0.00174163	0.0461107	ENSBTAG00000011628/ENSBTAG00000020957/ENSBTAG00000001508/ENSBTAG00000002919/ENSBTAG00000017753/ENSBTAG00000000308/ENSBTAG00000012293/ENSBTAG00000007544/ENSBTAG00000008232/ENSBTAG00000045832/ENSBTAG00000012550/ENSBTAG00000003966/ENSBTAG00000019611/ENSBTAG00000017860/ENSBTAG00000009065/ENSBTAG00000004907/ENSBTAG00000021183/ENSBTAG00000014884/ENSBTAG00000021675/ENSBTAG00000051466/ENSBTAG00000020412/…	EGFR/FZD5/SH3RF1/UNC5CL/APP/ITCH/SPAG9/MARVELD3/DAB2IP/PHLPP1/TAOK3/DUSP3/MAGI3/HIPK2/MAP3K5/MINK1/MAP3K21/HIPK3/PJA2/ULK4/RAP2A/ARHGEF5/TAOK1/FKTN/PAFAH1B1/SASH1/ERN1/PAK1/RIPK1/TAOK2	30
BP	GO:0009108	coenzyme biosynthetic process	33/1811	154/14183	0.00176455	0.0462818	ENSBTAG00000012687/ENSBTAG00000020117/ENSBTAG00000010442/ENSBTAG00000018186/ENSBTAG00000002126/ENSBTAG00000013108/ENSBTAG00000032277/ENSBTAG00000019852/ENSBTAG00000004171/ENSBTAG00000012982/ENSBTAG00000008948/ENSBTAG00000054424/ENSBTAG00000008063/ENSBTAG00000017056/ENSBTAG00000016470/ENSBTAG00000018082/ENSBTAG00000015358/ENSBTAG00000002917/ENSBTAG00000017764/ENSBTAG00000004281/ENSBTAG00000033398/…	INSR/ZBTB7A/PANK1/PDXK/PFKFB2/HK2/KYNU/PDHA1/GPHN/PPCS/P2RX7/-/PPARA/PKLR/NADSYN1/-/ALDOB/PRKAG2/HDAC4/ACSS1/HKDC1/ELOVL6/FBP1/-/JMJD8/PNPO/GCH1/PFKP/NAPRT/NMNAT1/DLD/MPC2/TPI1	33
BP	GO:0098739	import across plasma membrane	22/1811	90/14183	0.00176699	0.0462818	ENSBTAG00000019225/ENSBTAG00000001657/ENSBTAG00000010909/ENSBTAG00000014328/ENSBTAG00000003506/ENSBTAG00000001246/ENSBTAG00000006775/ENSBTAG00000008766/ENSBTAG00000011757/ENSBTAG00000019125/ENSBTAG00000007111/ENSBTAG00000006139/ENSBTAG00000049516/ENSBTAG00000037616/ENSBTAG00000002688/ENSBTAG00000008294/ENSBTAG00000004629/ENSBTAG00000005858/ENSBTAG00000046026/ENSBTAG00000013065/ENSBTAG00000048903/…	SLC39A14/PICALM/SLC30A1/MGC138914/STEAP2/ATP1A1/SLC12A7/SLC9A1/PSEN1/SLC1A1/STEAP3/TRPM4/ARL6IP1/KCNJ6/ATP1B1/KCNJ2/SLC9A3/KCNJ13/SLC39A4/HFE/PRNP/SLC19A1	22
BP	GO:1905897	regulation of response to endoplasmic reticulum stress	17/1811	63/14183	0.00183799	0.0478856	ENSBTAG00000007152/ENSBTAG00000021521/ENSBTAG00000013074/ENSBTAG00000000184/ENSBTAG00000018996/ENSBTAG00000012904/ENSBTAG00000014827/ENSBTAG00000018588/ENSBTAG00000002828/ENSBTAG00000009747/ENSBTAG00000011429/ENSBTAG00000005227/ENSBTAG00000043958/ENSBTAG00000016799/ENSBTAG00000003815/ENSBTAG00000002187/ENSBTAG00000012065	OS9/BFAR/PPP1R15B/EIF2AK3/PRKN/EDEM1/UBQLN1/TMBIM6/RNF185/RNFT1/CREB3/ATF6/TMEM33/ERN1/EDEM2/SERINC3/DNAJC3	17
BP	GO:1903829	positive regulation of cellular protein localization	43/1811	216/14183	0.00187624	0.048453	ENSBTAG00000038375/ENSBTAG00000021798/ENSBTAG00000011628/ENSBTAG00000001403/ENSBTAG00000016713/ENSBTAG00000010830/ENSBTAG00000008429/ENSBTAG00000015991/ENSBTAG00000018996/ENSBTAG00000020378/ENSBTAG00000006816/ENSBTAG00000005585/ENSBTAG00000012904/ENSBTAG00000000322/ENSBTAG00000011757/ENSBTAG00000015910/ENSBTAG00000023429/ENSBTAG00000008938/ENSBTAG00000018747/ENSBTAG00000011104/ENSBTAG00000005847/…	STOM/ERBB2/EGFR/PRKCI/TMEM30B/LRP1/LRP4/CDH1/PRKN/DLG1/ABHD17B/-/EDEM1/CD2AP/PSEN1/ITGB1/PLS1/SRC/PRKAA2/RTN4/ROCK2/SEC16B/TM9SF4/TMEM30A/RER1/ITGA3/GSK3beta/TCF7L2/SNX33/PTPN9/PDPK1/SAR1B/CARD10/PDZK1/VIL1/LRIG2/WNK3/EDEM2/NUMA1/CIB1/PRNP/STX3/PRKAA1	43
BP	GO:0046777	protein autophosphorylation	38/1811	185/14183	0.00187956	0.048453	ENSBTAG00000012687/ENSBTAG00000047600/ENSBTAG00000021798/ENSBTAG00000011628/ENSBTAG00000013555/ENSBTAG00000004135/ENSBTAG00000001523/ENSBTAG00000005145/ENSBTAG00000017662/ENSBTAG00000000184/ENSBTAG00000016290/ENSBTAG00000020018/ENSBTAG00000021830/ENSBTAG00000006359/ENSBTAG00000043959/ENSBTAG00000012550/ENSBTAG00000007013/ENSBTAG00000014927/ENSBTAG00000005339/ENSBTAG00000003051/ENSBTAG00000008938/…	INSR/ROS1/ERBB2/EGFR/ACVR1B/LMTK2/YES1/PEAK1/EEF2K/EIF2AK3/MOB1B/FRK/ENPP1/EPHA1/PDGFC/TAOK3/TOM1L1/OXSR1/VEGFA/FER/SRC/PTK6/MINK1/PRKX/CAMKK2/MAP3K13/FGFR3/UHMK1/GSK3beta/RAP2A/ACE/TRPM7/NLRP12/MAPKAPK3/ERN1/PAK1/WNK3/RIPK1	38
BP	GO:0015695	organic cation transport	9/1811	24/14183	0.00190834	0.0489374	ENSBTAG00000010507/ENSBTAG00000007163/ENSBTAG00000005675/ENSBTAG00000011757/ENSBTAG00000000668/ENSBTAG00000031209/ENSBTAG00000007415/ENSBTAG00000005810/ENSBTAG00000001816	SLC22A16/SLC44A1/SLC44A4/PSEN1/SLC22A5/SLC22A4/SLC7A8/PDZK1/SLC25A42	9
BP	GO:1902905	positive regulation of supramolecular fiber organization	34/1811	161/14183	0.00196376	0.0497124	ENSBTAG00000025021/ENSBTAG00000006161/ENSBTAG00000016549/ENSBTAG00000017753/ENSBTAG00000018108/ENSBTAG00000009786/ENSBTAG00000020378/ENSBTAG00000033662/ENSBTAG00000016894/ENSBTAG00000020614/ENSBTAG00000010820/ENSBTAG00000000897/ENSBTAG00000006359/ENSBTAG00000047281/ENSBTAG00000025634/ENSBTAG00000011757/ENSBTAG00000003051/ENSBTAG00000038126/ENSBTAG00000006640/ENSBTAG00000005847/ENSBTAG00000015434/…	FMN2/MET/CARMIL1/APP/PXN/SCIN/DLG1/NCKAP1/CYFIP1/PRKCE/WNT11/IQGAP2/EPHA1/C10H15orf62/FMN1/PSEN1/FER/WIPF2/RB1/ROCK2/DSTN/BAIAP2L1/AKAP9/ARHGEF5/AP1AR/SPIRE1/SORBS3/CLIP1/VIL1/WIPF3/PAK1/NUMA1/SLAIN2/JMY	34
BP	GO:1902903	regulation of supramolecular fiber organization	53/1811	280/14183	0.0019661	0.0497124	ENSBTAG00000025021/ENSBTAG00000006161/ENSBTAG00000012342/ENSBTAG00000015543/ENSBTAG00000016549/ENSBTAG00000017753/ENSBTAG00000018108/ENSBTAG00000009786/ENSBTAG00000018996/ENSBTAG00000020378/ENSBTAG00000033662/ENSBTAG00000016894/ENSBTAG00000000369/ENSBTAG00000020614/ENSBTAG00000010976/ENSBTAG00000010820/ENSBTAG00000000897/ENSBTAG00000006359/ENSBTAG00000047281/ENSBTAG00000025634/ENSBTAG00000011757/…	FMN2/MET/LIMA1/ARHGAP35/CARMIL1/APP/PXN/SCIN/PRKN/DLG1/NCKAP1/CYFIP1/EPS8/PRKCE/KANK1/WNT11/IQGAP2/EPHA1/C10H15orf62/FMN1/PSEN1/FER/WIPF2/CAMSAP3/RB1/ROCK2/FCHSD2/ARFGEF1/WASF2/DSTN/BAIAP2L1/AKAP9/INPP5J/SSH3/ARHGEF5/AP1AR/TAOK1/SPIRE1/SORBS3/LATS1/SSH1/CLIP1/VIL1/WIPF3/ARHGAP18/PAK1/NUMA1/CIB1/SLAIN2/JMY/EML2/TWF1/SMAD4	53
BP	GO:0090481	pyrimidine nucleotide-sugar transmembrane transport	6/1811	12/14183	0.00199695	0.0497124	ENSBTAG00000005445/ENSBTAG00000012454/ENSBTAG00000031749/ENSBTAG00000002768/ENSBTAG00000009085/ENSBTAG00000019939	SLC35D1/SLC35A3/SLC35E2/SLC35A2/SLC35A5/SLC35D2	6
BP	GO:1904925	positive regulation of autophagy of mitochondrion in response to mitochondrial depolarization	6/1811	12/14183	0.00199695	0.0497124	ENSBTAG00000018996/ENSBTAG00000014841/ENSBTAG00000013108/ENSBTAG00000007118/ENSBTAG00000005314/ENSBTAG00000038920	PRKN/GBA/HK2/SMURF1/MFN2/VPS13C	6
BP	GO:0030166	proteoglycan biosynthetic process	12/1811	38/14183	0.00199946	0.0497124	ENSBTAG00000013999/ENSBTAG00000005445/ENSBTAG00000009991/ENSBTAG00000050824/ENSBTAG00000016420/ENSBTAG00000001405/ENSBTAG00000019644/ENSBTAG00000006209/ENSBTAG00000021574/ENSBTAG00000050763/ENSBTAG00000001692/ENSBTAG00000012664	FAM20B/SLC35D1/CANT1/HS6ST1/CTNNB1/GLCE/EXT2/EXT1/TCF7L2/PXYLP1/NDST1/NDST2	12
BP	GO:0043954	cellular component maintenance	12/1811	38/14183	0.00199946	0.0497124	ENSBTAG00000006974/ENSBTAG00000004177/ENSBTAG00000020378/ENSBTAG00000006816/ENSBTAG00000002651/ENSBTAG00000007181/ENSBTAG00000018061/ENSBTAG00000011356/ENSBTAG00000047972/ENSBTAG00000019498/ENSBTAG00000005557/ENSBTAG00000048903	PLEKHA7/TANC1/DLG1/ABHD17B/PKP2/KIFC3/LNPK/CAMSAP3/INAVA/ITGA3/AFDN/PRNP	12
CC	GO:0043296	apical junction complex	44/1873	105/14606	9.84641e-14	5.43522e-11	ENSBTAG00000006974/ENSBTAG00000010293/ENSBTAG00000020957/ENSBTAG00000019448/ENSBTAG00000021975/ENSBTAG00000013769/ENSBTAG00000010581/ENSBTAG00000015991/ENSBTAG00000015398/ENSBTAG00000007544/ENSBTAG00000000561/ENSBTAG00000004869/ENSBTAG00000021900/ENSBTAG00000055282/ENSBTAG00000020378/ENSBTAG00000018342/ENSBTAG00000049368/ENSBTAG00000014485/ENSBTAG00000019486/ENSBTAG00000045727/ENSBTAG00000006474/…	PLEKHA7/-/FZD5/CLDN7/PATJ/NECTIN3/MAGI1/CDH1/TJP1/MARVELD3/OCLN/CXADR/PKN2/CLDN2/DLG1/TJP3/-/POF1B/CLDN12/EPPK1/EPCAM/CLDN23/F11R/KIFC3/PARD3/TJP2/CTNNA1/-/CTNNB1/CAMSAP3/DLG3/SHROOM2/CLDN3/SHROOM1/PARD6B/NECTIN2/AFDN/IGSF5/MPP7/FRMD4B/CLDN4/WNK3/SHROOM3/CLDN1	44
CC	GO:0045177	apical part of cell	71/1873	229/14606	3.28191e-13	9.05806e-11	ENSBTAG00000010444/ENSBTAG00000021798/ENSBTAG00000021858/ENSBTAG00000010293/ENSBTAG00000020657/ENSBTAG00000001403/ENSBTAG00000021975/ENSBTAG00000045580/ENSBTAG00000002311/ENSBTAG00000017753/ENSBTAG00000017490/ENSBTAG00000018225/ENSBTAG00000001013/ENSBTAG00000025340/ENSBTAG00000000561/ENSBTAG00000032914/ENSBTAG00000013338/ENSBTAG00000005072/ENSBTAG00000014655/ENSBTAG00000032902/ENSBTAG00000001246/…	ERBB3/ERBB2/SLC5A12/-/FAT1/PRKCI/PATJ/-/REEP6/APP/PLD1/SIPA1L3/SLC30A5/CDHR2/OCLN/SLC11A2/SLC7A9/CUBN/MYO1A/-/ATP1A1/EPCAM/DPP4/SLC44A4/SLC9A1/PARD3/SLC1A1/CTNNB1/SLC22A5/SLC22A4/ABCG8/DUOX2/SLC6A18/CFTR/MYO7B/AMN/NUMB/CDHR5/TMEM30A/SHROOM2/USH1C/SHROOM1/SLC22A18/LMO7/SLC2A2/CD36/SLC6A4/EPB41L4B/ATP1B1/DRAM2/PARD6B/AFDN/ENPP3/SLC9A3/STXBP3/MYO7A/ENPEP/ABCG5/VAMP7/F2RL2/FZD3/SLC39A4/PTPRO/SHROOM3/…	71
CC	GO:0005903	brush border	34/1873	71/14606	6.01996e-13	1.10767e-10	ENSBTAG00000012342/ENSBTAG00000015527/ENSBTAG00000017421/ENSBTAG00000025340/ENSBTAG00000009786/ENSBTAG00000002580/ENSBTAG00000013338/ENSBTAG00000000369/ENSBTAG00000011922/ENSBTAG00000005072/ENSBTAG00000014655/ENSBTAG00000015249/ENSBTAG00000034402/ENSBTAG00000023429/ENSBTAG00000000668/ENSBTAG00000002075/ENSBTAG00000012559/ENSBTAG00000039803/ENSBTAG00000047914/ENSBTAG00000000986/ENSBTAG00000038606/…	LIMA1/MYO1D/SLC3A1/CDHR2/SCIN/MYH14/SLC7A9/EPS8/PLEC/CUBN/MYO1A/B4GALT1/ACE2/PLS1/SLC22A5/MME/SLC6A18/MYO7B/CDHR5/USH1C/DRD5/FLNB/SLC2A2/CD36/SOAT2/ANKS4B/SLC9A3/PDZK1/VIL1/ENPEP/SLC6A19/PLB1/CLTRN/SLC27A4	34
CC	GO:0098791	Golgi subcompartment	109/1873	444/14606	6.29345e-12	6.52583e-10	ENSBTAG00000012090/ENSBTAG00000005909/ENSBTAG00000002402/ENSBTAG00000008101/ENSBTAG00000007962/ENSBTAG00000016845/ENSBTAG00000019409/ENSBTAG00000010353/ENSBTAG00000025029/ENSBTAG00000014191/ENSBTAG00000002939/ENSBTAG00000024381/ENSBTAG00000018824/ENSBTAG00000000115/ENSBTAG00000015991/ENSBTAG00000005445/ENSBTAG00000009037/ENSBTAG00000004494/ENSBTAG00000006177/ENSBTAG00000021756/ENSBTAG00000000446/…	GGTA1/LEPROT/IGF2R/PCSK5/ATP9A/GALNT7/GNPTAB/ATP7B/MAN2A1/QSOX1/FURIN/MAN1A1/MIA3/VPS54/CDH1/SLC35D1/GALNT12/B4GALNT1/ZDHHC20/ZDHHC17/ATP11A/ATP7A/CASD1/ARFGEF2/SCAMP2/GCC2/BIRC6/SNX9/LMAN1/GALNT5/STEAP2/PLOD3/SEC23A/B4GALT1/MBTPS1/-/MAN1A2/SLC35A3/RTN3/SMPD3/PSEN1/ACER3/C18H16orf70/NAPEPLD/ZFYVE1/GLCE/YIPF6/C23H6orf89/MME/OCRL/GALNT3/ACER2/ATP11B/MGAT4A/SEC16B/ZDHHC9/SGMS2/ARFGEF1/MAN2A2/SYT17/T…	109
CC	GO:0044431	Golgi apparatus part	116/1873	484/14606	6.96633e-12	6.52583e-10	ENSBTAG00000012090/ENSBTAG00000005909/ENSBTAG00000002402/ENSBTAG00000008101/ENSBTAG00000007962/ENSBTAG00000016845/ENSBTAG00000019409/ENSBTAG00000010353/ENSBTAG00000025029/ENSBTAG00000014191/ENSBTAG00000002939/ENSBTAG00000024381/ENSBTAG00000018824/ENSBTAG00000000115/ENSBTAG00000015991/ENSBTAG00000005445/ENSBTAG00000009037/ENSBTAG00000004494/ENSBTAG00000006177/ENSBTAG00000021756/ENSBTAG00000000446/…	GGTA1/LEPROT/IGF2R/PCSK5/ATP9A/GALNT7/GNPTAB/ATP7B/MAN2A1/QSOX1/FURIN/MAN1A1/MIA3/VPS54/CDH1/SLC35D1/GALNT12/B4GALNT1/ZDHHC20/ZDHHC17/ATP11A/ATP7A/CASD1/ARFGEF2/SCAMP2/GCC2/BIRC6/SNX9/LMAN1/GALNT5/STEAP2/PLOD3/SEC23A/B4GALT1/MBTPS1/-/MAN1A2/SLC35A3/RTN3/SMPD3/PSEN1/ACER3/C18H16orf70/NAPEPLD/ZFYVE1/TRAPPC8/GLCE/YIPF6/C23H6orf89/MME/OCRL/GALNT3/ACER2/ATP11B/MGAT4A/SEC16B/ZDHHC9/SGMS2/ARFGEF1/MAN2A2…	116
CC	GO:0016324	apical plasma membrane	56/1873	170/14606	7.09329e-12	6.52583e-10	ENSBTAG00000010444/ENSBTAG00000021798/ENSBTAG00000021858/ENSBTAG00000010293/ENSBTAG00000020657/ENSBTAG00000001403/ENSBTAG00000045580/ENSBTAG00000017490/ENSBTAG00000001013/ENSBTAG00000025340/ENSBTAG00000000561/ENSBTAG00000013338/ENSBTAG00000005072/ENSBTAG00000014655/ENSBTAG00000001246/ENSBTAG00000006474/ENSBTAG00000048246/ENSBTAG00000005675/ENSBTAG00000008766/ENSBTAG00000014991/ENSBTAG00000019125/…	ERBB3/ERBB2/SLC5A12/-/FAT1/PRKCI/-/PLD1/SLC30A5/CDHR2/OCLN/SLC7A9/CUBN/MYO1A/ATP1A1/EPCAM/DPP4/SLC44A4/SLC9A1/PARD3/SLC1A1/SLC22A5/SLC22A4/ABCG8/SLC6A18/CFTR/AMN/CDHR5/TMEM30A/SHROOM2/SHROOM1/SLC22A18/LMO7/SLC2A2/CD36/SLC6A4/ATP1B1/DRAM2/PARD6B/ENPP3/SLC9A3/STXBP3/MYO7A/ENPEP/ABCG5/F2RL2/FZD3/SLC39A4/PTPRO/SHROOM3/SLC6A19/C2CD2L/CIB1/CLDN1/STX3/SLC19A1	56
CC	GO:0098862	cluster of actin-based cell projections	40/1873	106/14606	6.64495e-11	4.72254e-09	ENSBTAG00000012342/ENSBTAG00000015527/ENSBTAG00000005738/ENSBTAG00000017421/ENSBTAG00000025340/ENSBTAG00000009786/ENSBTAG00000002580/ENSBTAG00000013338/ENSBTAG00000000369/ENSBTAG00000011922/ENSBTAG00000005072/ENSBTAG00000014655/ENSBTAG00000015249/ENSBTAG00000034402/ENSBTAG00000023429/ENSBTAG00000021935/ENSBTAG00000000668/ENSBTAG00000022147/ENSBTAG00000002075/ENSBTAG00000012559/ENSBTAG00000039803/…	LIMA1/MYO1D/ATP8B1/SLC3A1/CDHR2/SCIN/MYH14/SLC7A9/EPS8/PLEC/CUBN/MYO1A/B4GALT1/ACE2/PLS1/ELMOD3/SLC22A5/EPS8L2/MME/SLC6A18/MYO7B/CDHR5/USH1C/DRD5/FLNB/SLC2A2/CD36/SOAT2/ANKS4B/SLC9A3/PDZK1/PAFAH1B1/VIL1/MYO7A/ENPEP/SLC6A19/PLB1/CLTRN/MPP1/SLC27A4	40
CC	GO:0005911	cell-cell junction	84/1873	322/14606	6.84425e-11	4.72254e-09	ENSBTAG00000006974/ENSBTAG00000015106/ENSBTAG00000022114/ENSBTAG00000010293/ENSBTAG00000020657/ENSBTAG00000020957/ENSBTAG00000006420/ENSBTAG00000019448/ENSBTAG00000021975/ENSBTAG00000013769/ENSBTAG00000017753/ENSBTAG00000010581/ENSBTAG00000018225/ENSBTAG00000003319/ENSBTAG00000025340/ENSBTAG00000015991/ENSBTAG00000015398/ENSBTAG00000007544/ENSBTAG00000000561/ENSBTAG00000021923/ENSBTAG00000004869/…	PLEKHA7/DSP/TMEM65/-/FAT1/FZD5/BMPR2/CLDN7/PATJ/NECTIN3/APP/MAGI1/SIPA1L3/FLRT3/CDHR2/CDH1/TJP1/MARVELD3/OCLN/DSG2/CXADR/PKN2/CLDN2/DLG1/CTNND1/TJP3/DSC2/-/POF1B/CLDN12/USP53/B4GALT1/EPPK1/EPCAM/GRHL2/DPP4/KLHL24/MAGI3/CLDN23/PKP2/LIMD1/F11R/CD2AP/KIFC3/ITGB1/PARD3/TJP2/P2RX7/CTNNA1/-/MPP5/CTNNB1/CASK/CAMSAP3/LSR/FRS2/DLG3/PTPRJ/DSG4/CDH17/WASF2/SHROOM2/VCL/CLDN3/SHROOM1/SLC2A2/PANX1/ATP1B1/PARD6…	84
CC	GO:0070160	occluding junction	33/1873	86/14606	1.85543e-09	1.138e-07	ENSBTAG00000020957/ENSBTAG00000019448/ENSBTAG00000021975/ENSBTAG00000010581/ENSBTAG00000018225/ENSBTAG00000015398/ENSBTAG00000007544/ENSBTAG00000000561/ENSBTAG00000004869/ENSBTAG00000055282/ENSBTAG00000020378/ENSBTAG00000018342/ENSBTAG00000049368/ENSBTAG00000014485/ENSBTAG00000019486/ENSBTAG00000045727/ENSBTAG00000006474/ENSBTAG00000007051/ENSBTAG00000017846/ENSBTAG00000014991/ENSBTAG00000011770/…	FZD5/CLDN7/PATJ/MAGI1/SIPA1L3/TJP1/MARVELD3/OCLN/CXADR/CLDN2/DLG1/TJP3/-/POF1B/CLDN12/EPPK1/EPCAM/CLDN23/F11R/PARD3/TJP2/-/CTNNB1/LSR/DLG3/CLDN3/PARD6B/IGSF5/MPP7/FRMD4B/CLDN4/WNK3/CLDN1	33
CC	GO:0000139	Golgi membrane	80/1873	326/14606	4.30863e-09	2.17265e-07	ENSBTAG00000012090/ENSBTAG00000005909/ENSBTAG00000008101/ENSBTAG00000016845/ENSBTAG00000019409/ENSBTAG00000010353/ENSBTAG00000025029/ENSBTAG00000014191/ENSBTAG00000002939/ENSBTAG00000024381/ENSBTAG00000018824/ENSBTAG00000005445/ENSBTAG00000009037/ENSBTAG00000004494/ENSBTAG00000006177/ENSBTAG00000021756/ENSBTAG00000009109/ENSBTAG00000007120/ENSBTAG00000005844/ENSBTAG00000006833/ENSBTAG00000017376/…	GGTA1/LEPROT/PCSK5/GALNT7/GNPTAB/ATP7B/MAN2A1/QSOX1/FURIN/MAN1A1/MIA3/SLC35D1/GALNT12/B4GALNT1/ZDHHC20/ZDHHC17/CASD1/ARFGEF2/SCAMP2/LMAN1/GALNT5/STEAP2/SEC23A/B4GALT1/MAN1A2/SLC35A3/RTN3/PSEN1/ACER3/NAPEPLD/GLCE/YIPF6/C23H6orf89/GALNT3/ACER2/MGAT4A/SEC16B/ZDHHC9/SGMS2/ARFGEF1/MAN2A2/TMED10/EXT1/GBF1/GALNT2/GLG1/RER1/SEC22B/GBA2/SEC31A/FUT2/ARCN1/SCAMP1/CREB3/CHPT1/OSBP/EBAG9/MYO18A/SEC24D/FUT4/SA…	80
CC	GO:0005923	bicellular tight junction	31/1873	80/14606	4.32955e-09	2.17265e-07	ENSBTAG00000020957/ENSBTAG00000019448/ENSBTAG00000021975/ENSBTAG00000010581/ENSBTAG00000015398/ENSBTAG00000007544/ENSBTAG00000000561/ENSBTAG00000004869/ENSBTAG00000055282/ENSBTAG00000020378/ENSBTAG00000018342/ENSBTAG00000049368/ENSBTAG00000014485/ENSBTAG00000019486/ENSBTAG00000045727/ENSBTAG00000006474/ENSBTAG00000007051/ENSBTAG00000017846/ENSBTAG00000014991/ENSBTAG00000011770/ENSBTAG00000005294/…	FZD5/CLDN7/PATJ/MAGI1/TJP1/MARVELD3/OCLN/CXADR/CLDN2/DLG1/TJP3/-/POF1B/CLDN12/EPPK1/EPCAM/CLDN23/F11R/PARD3/TJP2/-/CTNNB1/DLG3/CLDN3/PARD6B/IGSF5/MPP7/FRMD4B/CLDN4/WNK3/CLDN1	31
CC	GO:0031526	brush border membrane	18/1873	32/14606	6.4247e-09	2.95536e-07	ENSBTAG00000012342/ENSBTAG00000017421/ENSBTAG00000025340/ENSBTAG00000013338/ENSBTAG00000005072/ENSBTAG00000015249/ENSBTAG00000034402/ENSBTAG00000000668/ENSBTAG00000012559/ENSBTAG00000047914/ENSBTAG00000038606/ENSBTAG00000017866/ENSBTAG00000004629/ENSBTAG00000005810/ENSBTAG00000045695/ENSBTAG00000018669/ENSBTAG00000048296/ENSBTAG00000015436	LIMA1/SLC3A1/CDHR2/SLC7A9/CUBN/B4GALT1/ACE2/SLC22A5/SLC6A18/CDHR5/DRD5/CD36/SLC9A3/PDZK1/SLC6A19/PLB1/CLTRN/SLC27A4	18
CC	GO:0005777	peroxisome	32/1873	99/14606	3.57213e-07	1.40844e-05	ENSBTAG00000020527/ENSBTAG00000007184/ENSBTAG00000017278/ENSBTAG00000024431/ENSBTAG00000014633/ENSBTAG00000005257/ENSBTAG00000005482/ENSBTAG00000003718/ENSBTAG00000024387/ENSBTAG00000018831/ENSBTAG00000004178/ENSBTAG00000006821/ENSBTAG00000020551/ENSBTAG00000004303/ENSBTAG00000025760/ENSBTAG00000009698/ENSBTAG00000020980/ENSBTAG00000001747/ENSBTAG00000015178/ENSBTAG00000027728/ENSBTAG00000005532/…	IDH1/NUDT7/ACBD5/PEX1/ABCD4/PEX13/TMEM135/HACL1/PNPLA8/DAO/ACOX2/PECR/ABCD1/SLC27A2/-/ABCD3/CAT/PEX3/ECI2/NUDT12/PEX6/CROT/HSD17B4/ACOX1/HMGCR/CRAT/MARC2/SCP2/PIPOX/EHHADH/SZT2/HSDL2	32
CC	GO:0042579	microbody	32/1873	99/14606	3.57213e-07	1.40844e-05	ENSBTAG00000020527/ENSBTAG00000007184/ENSBTAG00000017278/ENSBTAG00000024431/ENSBTAG00000014633/ENSBTAG00000005257/ENSBTAG00000005482/ENSBTAG00000003718/ENSBTAG00000024387/ENSBTAG00000018831/ENSBTAG00000004178/ENSBTAG00000006821/ENSBTAG00000020551/ENSBTAG00000004303/ENSBTAG00000025760/ENSBTAG00000009698/ENSBTAG00000020980/ENSBTAG00000001747/ENSBTAG00000015178/ENSBTAG00000027728/ENSBTAG00000005532/…	IDH1/NUDT7/ACBD5/PEX1/ABCD4/PEX13/TMEM135/HACL1/PNPLA8/DAO/ACOX2/PECR/ABCD1/SLC27A2/-/ABCD3/CAT/PEX3/ECI2/NUDT12/PEX6/CROT/HSD17B4/ACOX1/HMGCR/CRAT/MARC2/SCP2/PIPOX/EHHADH/SZT2/HSDL2	32
CC	GO:0070161	anchoring junction	59/1873	242/14606	5.78918e-07	2.13042e-05	ENSBTAG00000006974/ENSBTAG00000015106/ENSBTAG00000018169/ENSBTAG00000012342/ENSBTAG00000010293/ENSBTAG00000021237/ENSBTAG00000006420/ENSBTAG00000017366/ENSBTAG00000005145/ENSBTAG00000019289/ENSBTAG00000013769/ENSBTAG00000010581/ENSBTAG00000018108/ENSBTAG00000003319/ENSBTAG00000025340/ENSBTAG00000015991/ENSBTAG00000021923/ENSBTAG00000004869/ENSBTAG00000020378/ENSBTAG00000002411/ENSBTAG00000020761/…	PLEKHA7/DSP/ITGB4/LIMA1/-/DST/BMPR2/GRB7/PEAK1/ITGA2/NECTIN3/MAGI1/PXN/FLRT3/CDHR2/CDH1/DSG2/CXADR/DLG1/CTNND1/USP33/XIRP1/DSC2/POF1B/PLEC/B4GALT1/KLHL24/PKP2/LIMD1/KIFC3/ITGB1/PARD3/CTNNA1/MPP5/CTNNB1/CAMSAP3/FRS2/DSG4/CDH17/TM4SF20/SHROOM2/VCL/SHROOM1/FLNB/SORBS1/PARVA/NECTIN2/AFDN/MPP7/SORBS3/FRMD4B/MISP/PAK1/WNK3/SHROOM3/CDC42EP4/LPP/GIT1/FBLIM1	59
CC	GO:0016323	basolateral plasma membrane	35/1873	116/14606	6.65507e-07	2.296e-05	ENSBTAG00000010444/ENSBTAG00000015106/ENSBTAG00000021798/ENSBTAG00000011628/ENSBTAG00000006161/ENSBTAG00000002348/ENSBTAG00000010830/ENSBTAG00000019448/ENSBTAG00000010353/ENSBTAG00000015191/ENSBTAG00000019213/ENSBTAG00000032719/ENSBTAG00000004869/ENSBTAG00000020378/ENSBTAG00000010018/ENSBTAG00000010498/ENSBTAG00000014655/ENSBTAG00000015249/ENSBTAG00000001246/ENSBTAG00000006474/ENSBTAG00000016420/…	ERBB3/DSP/ERBB2/EGFR/MET/SLC4A4/LRP1/CLDN7/ATP7B/ABCC6/CNNM4/TFRC/CXADR/DLG1/ATP7A/SLC40A1/MYO1A/B4GALT1/ATP1A1/EPCAM/CTNNB1/CASK/SLC29A2/DLG3/NUMB/CDH17/HEPH/ITGA3/ATP1B1/SLC27A5/MTTP/PKD2/CLDN1/SLC19A1/ITGA9	35
CC	GO:0005912	adherens junction	55/1873	235/14606	5.2394e-06	0.000169	ENSBTAG00000006974/ENSBTAG00000018169/ENSBTAG00000012342/ENSBTAG00000010293/ENSBTAG00000021237/ENSBTAG00000006420/ENSBTAG00000017366/ENSBTAG00000005145/ENSBTAG00000019289/ENSBTAG00000013769/ENSBTAG00000010581/ENSBTAG00000018108/ENSBTAG00000003319/ENSBTAG00000025340/ENSBTAG00000015991/ENSBTAG00000004869/ENSBTAG00000020378/ENSBTAG00000002411/ENSBTAG00000020761/ENSBTAG00000046512/ENSBTAG00000040584/…	PLEKHA7/ITGB4/LIMA1/-/DST/BMPR2/GRB7/PEAK1/ITGA2/NECTIN3/MAGI1/PXN/FLRT3/CDHR2/CDH1/CXADR/DLG1/CTNND1/USP33/XIRP1/DSC2/POF1B/PLEC/KLHL24/PKP2/LIMD1/KIFC3/ITGB1/PARD3/CTNNA1/MPP5/CTNNB1/CAMSAP3/FRS2/CDH17/TM4SF20/SHROOM2/VCL/SHROOM1/FLNB/SORBS1/PARVA/NECTIN2/AFDN/MPP7/SORBS3/FRMD4B/MISP/PAK1/WNK3/SHROOM3/CDC42EP4/LPP/GIT1/FBLIM1	55
CC	GO:0030135	coated vesicle	39/1873	147/14606	5.51086e-06	0.000169	ENSBTAG00000008849/ENSBTAG00000002402/ENSBTAG00000017753/ENSBTAG00000002939/ENSBTAG00000017771/ENSBTAG00000001657/ENSBTAG00000016751/ENSBTAG00000025308/ENSBTAG00000010018/ENSBTAG00000006323/ENSBTAG00000006833/ENSBTAG00000053703/ENSBTAG00000003506/ENSBTAG00000004204/ENSBTAG00000005072/ENSBTAG00000003708/ENSBTAG00000038116/ENSBTAG00000019180/ENSBTAG00000001977/ENSBTAG00000018247/ENSBTAG00000008016/…	SORT1/IGF2R/APP/FURIN/EPN2/PICALM/MYO6/STON2/ATP7A/SNX9/LMAN1/-/STEAP2/GPR107/CUBN/SEC23A/-/AP2A1/YIPF6/OCRL/STX17/TMED7/SEC16B/NUMB/TMED5/TMED10/DDHD2/SEC22B/SEC31A/ARCN1/SEC24C/DVL1/SEC24D/SAR1B/USO1/SEC24A/LMBRD1/MALL/COPB1	39
CC	GO:0098858	actin-based cell projection	34/1873	128/14606	2.09145e-05	0.00060762	ENSBTAG00000020126/ENSBTAG00000025021/ENSBTAG00000020657/ENSBTAG00000005738/ENSBTAG00000025340/ENSBTAG00000017549/ENSBTAG00000004869/ENSBTAG00000000369/ENSBTAG00000014655/ENSBTAG00000015249/ENSBTAG00000000897/ENSBTAG00000019180/ENSBTAG00000038195/ENSBTAG00000015910/ENSBTAG00000016598/ENSBTAG00000016420/ENSBTAG00000021935/ENSBTAG00000022147/ENSBTAG00000005453/ENSBTAG00000039803/ENSBTAG00000047914/…	MYO10/FMN2/FAT1/ATP8B1/CDHR2/KITLG/CXADR/EPS8/MYO1A/B4GALT1/IQGAP2/AP2A1/CD302/ITGB1/DYNC1H1/CTNNB1/ELMOD3/EPS8L2/FGD4/MYO7B/CDHR5/USH1C/ITGA3/CLCA1/ANKS4B/UTRN/PAFAH1B1/VIL1/MYO7A/FZD3/CIB1/TWF1/MPP1/SLC27A4	34
CC	GO:0005798	Golgi-associated vesicle	29/1873	104/14606	3.12448e-05	0.000862356	ENSBTAG00000008849/ENSBTAG00000002402/ENSBTAG00000017753/ENSBTAG00000002939/ENSBTAG00000021756/ENSBTAG00000010018/ENSBTAG00000011831/ENSBTAG00000006833/ENSBTAG00000003506/ENSBTAG00000005072/ENSBTAG00000003708/ENSBTAG00000038116/ENSBTAG00000001977/ENSBTAG00000008016/ENSBTAG00000035030/ENSBTAG00000000854/ENSBTAG00000020180/ENSBTAG00000005694/ENSBTAG00000013145/ENSBTAG00000007712/ENSBTAG00000020525/…	SORT1/IGF2R/APP/FURIN/ZDHHC17/ATP7A/SPPL2A/LMAN1/STEAP2/CUBN/SEC23A/-/YIPF6/STX17/TMED7/SEC16B/TMED5/TMED10/DDHD2/SEC22B/SEC31A/ARCN1/SEC24C/SEC24D/SAR1B/USO1/SEC24A/COPB1/ADAM10	29
CC	GO:0005913	cell-cell adherens junction	22/1873	74/14606	9.74229e-05	0.00244469	ENSBTAG00000006974/ENSBTAG00000010293/ENSBTAG00000006420/ENSBTAG00000013769/ENSBTAG00000025340/ENSBTAG00000015991/ENSBTAG00000004869/ENSBTAG00000002411/ENSBTAG00000040584/ENSBTAG00000002651/ENSBTAG00000007181/ENSBTAG00000014991/ENSBTAG00000014182/ENSBTAG00000011767/ENSBTAG00000016420/ENSBTAG00000011356/ENSBTAG00000019155/ENSBTAG00000021964/ENSBTAG00000021879/ENSBTAG00000015318/ENSBTAG00000005557/…	PLEKHA7/-/BMPR2/NECTIN3/CDHR2/CDH1/CXADR/CTNND1/DSC2/PKP2/KIFC3/PARD3/CTNNA1/MPP5/CTNNB1/CAMSAP3/FRS2/CDH17/VCL/NECTIN2/AFDN/CDC42EP4	22
CC	GO:0005802	trans-Golgi network	37/1873	154/14606	9.74335e-05	0.00244469	ENSBTAG00000002402/ENSBTAG00000008101/ENSBTAG00000007962/ENSBTAG00000010353/ENSBTAG00000002939/ENSBTAG00000000115/ENSBTAG00000015991/ENSBTAG00000000446/ENSBTAG00000010018/ENSBTAG00000007120/ENSBTAG00000005844/ENSBTAG00000016038/ENSBTAG00000027932/ENSBTAG00000006323/ENSBTAG00000000342/ENSBTAG00000038116/ENSBTAG00000005058/ENSBTAG00000001977/ENSBTAG00000002075/ENSBTAG00000018247/ENSBTAG00000000290/…	IGF2R/PCSK5/ATP9A/ATP7B/FURIN/VPS54/CDH1/ATP11A/ATP7A/ARFGEF2/SCAMP2/GCC2/BIRC6/SNX9/PLOD3/-/C18H16orf70/YIPF6/MME/OCRL/ATP11B/ARFGEF1/SYT17/TBC1D23/GBF1/SCAMP1/DOP1A/OSBP/CCDC91/RELCH/ARL1/VAMP7/GOLPH3/ATP11C/WLS/WDR11/GOLGA1	37
CC	GO:0015629	actin cytoskeleton	74/1873	380/14606	0.000133877	0.00321304	ENSBTAG00000020126/ENSBTAG00000025021/ENSBTAG00000000928/ENSBTAG00000001523/ENSBTAG00000012342/ENSBTAG00000019455/ENSBTAG00000015527/ENSBTAG00000012818/ENSBTAG00000000746/ENSBTAG00000005145/ENSBTAG00000015543/ENSBTAG00000016549/ENSBTAG00000020067/ENSBTAG00000018108/ENSBTAG00000017564/ENSBTAG00000018225/ENSBTAG00000019011/ENSBTAG00000015991/ENSBTAG00000016751/ENSBTAG00000022777/ENSBTAG00000002580/…	MYO10/FMN2/SPECC1/YES1/LIMA1/MYO5B/MYO1D/PDLIM5/KAT2B/PEAK1/ARHGAP35/CARMIL1/LLGL2/PXN/CGN/SIPA1L3/PGM1/CDH1/MYO6/CDC42BPA/MYH14/XIRP1/CDC42BPB/ARHGAP21/OPHN1/POF1B/MYO19/MYO1A/CLIC5/SPTA1/SVIL/STK38L/FMN1/GNG12/CD2AP/CTNNA1/TRIM32/MYO1H/FER/PLS1/SRC/ARHGAP32/WIPF2/TTC17/MYO7B/COBL/TMEM63B/SHROOM2/VCL/MYO9A/SHROOM1/DSTN/FLNB/BAIAP2L1/HDAC4/PARVA/DHX9/ONECUT2/MST1R/MTSS1/MYO18A/ACTR1A/VIL1/MYO7A/P…	74
CC	GO:0030176	integral component of endoplasmic reticulum membrane	28/1873	107/14606	0.000143361	0.00329731	ENSBTAG00000055207/ENSBTAG00000019451/ENSBTAG00000011831/ENSBTAG00000003536/ENSBTAG00000012904/ENSBTAG00000018061/ENSBTAG00000017218/ENSBTAG00000001592/ENSBTAG00000002112/ENSBTAG00000011104/ENSBTAG00000004303/ENSBTAG00000005964/ENSBTAG00000016805/ENSBTAG00000006209/ENSBTAG00000017922/ENSBTAG00000014564/ENSBTAG00000015164/ENSBTAG00000011950/ENSBTAG00000011429/ENSBTAG00000010564/ENSBTAG00000005227/…	SCD/TAPT1/SPPL2A/MARCH6/EDEM1/LNPK/ACER3/INSIG1/INSIG2/RTN4/SLC27A2/PIGG/SGMS2/EXT1/DOLPP1/XXYLT1/SLC27A5/EMC1/CREB3/ELOVL6/ATF6/SLC37A1/TMEM33/PKD2/ERN1/STIM1/ANKLE2/TAP2	28
CC	GO:0005773	vacuole	72/1873	370/14606	0.0001678	0.00370502	ENSBTAG00000011102/ENSBTAG00000015191/ENSBTAG00000015254/ENSBTAG00000001632/ENSBTAG00000010956/ENSBTAG00000012778/ENSBTAG00000017085/ENSBTAG00000017077/ENSBTAG00000002783/ENSBTAG00000044053/ENSBTAG00000013495/ENSBTAG00000032914/ENSBTAG00000011831/ENSBTAG00000018761/ENSBTAG00000002854/ENSBTAG00000000831/ENSBTAG00000014841/ENSBTAG00000008625/ENSBTAG00000020608/ENSBTAG00000003935/ENSBTAG00000005072/…	TPCN1/ABCC6/GLB1/NBR1/SCARB2/CAPN2/AGA/CTSL2/PCYOX1/SLC17A5/WDFY3/SLC11A2/SPPL2A/SLC35F6/TMEM63A/CTNS/GBA/PLEKHF1/ATG9A/TMBIM1/CUBN/-/SLC29A3/HPSE/MST1/CTSO/LAMP2/GAA/NAAA/ZFYVE1/UBQLN1/SRC/ABCD1/ACP2/STX17/FGFR3/CD164/NEU1/ABCC3/FUCA1/ATG16L2/TPP1/CPQ/ARSG/CTSS/DRAM2/NCOA4/RPTOR/GRN/MST1R/ACE/PLBD2/TPCN2/PIP4P1/PIP4K2C/HEXA/SPACA3/RILP/VMP1/MYO7A/GLA/VAMP7/TMEM59/SZT2/PLA2G3/LMBRD1/DLD/IFNAR1/SL…	72
CC	GO:0012507	ER to Golgi transport vesicle membrane	10/1873	22/14606	0.000174979	0.00371494	ENSBTAG00000003708/ENSBTAG00000008016/ENSBTAG00000000854/ENSBTAG00000007712/ENSBTAG00000020525/ENSBTAG00000002791/ENSBTAG00000003619/ENSBTAG00000021226/ENSBTAG00000017028/ENSBTAG00000018322	SEC23A/STX17/SEC16B/SEC22B/SEC31A/SEC24C/SEC24D/SAR1B/USO1/SEC24A	10
CC	GO:0031252	cell leading edge	52/1873	248/14606	0.000204315	0.00417711	ENSBTAG00000019225/ENSBTAG00000018169/ENSBTAG00000012342/ENSBTAG00000020657/ENSBTAG00000001508/ENSBTAG00000016549/ENSBTAG00000018108/ENSBTAG00000015991/ENSBTAG00000032068/ENSBTAG00000017549/ENSBTAG00000016751/ENSBTAG00000021900/ENSBTAG00000027201/ENSBTAG00000016894/ENSBTAG00000000369/ENSBTAG00000021997/ENSBTAG00000010976/ENSBTAG00000005072/ENSBTAG00000000897/ENSBTAG00000009736/ENSBTAG00000048246/…	SLC39A14/ITGB4/LIMA1/FAT1/SH3RF1/CARMIL1/PXN/CDH1/PLA2G4F/KITLG/MYO6/PKN2/RAPH1/CYFIP1/EPS8/ITSN1/KANK1/CUBN/IQGAP2/CDC42BPG/DPP4/SYNJ2/CD2AP/ITGB1/CTNNA1/CTNNB1/FER/SRC/EPS8L2/PTK6/DUOX2/FGD4/COBL/WASF2/GBF1/INPP5J/PARVA/TRPM7/KCNC1/FRMD4B/PAFAH1B1/SH3YL1/VIL1/VAMP7/PKD2/PHACTR4/PAK1/CIB1/JMY/KDF1/STX3/TWF1	52
CC	GO:0030134	COPII-coated ER to Golgi transport vesicle	17/1873	53/14606	0.000215097	0.00424049	ENSBTAG00000017753/ENSBTAG00000006833/ENSBTAG00000003708/ENSBTAG00000001977/ENSBTAG00000008016/ENSBTAG00000035030/ENSBTAG00000000854/ENSBTAG00000020180/ENSBTAG00000005694/ENSBTAG00000013145/ENSBTAG00000007712/ENSBTAG00000020525/ENSBTAG00000002791/ENSBTAG00000003619/ENSBTAG00000021226/ENSBTAG00000017028/ENSBTAG00000018322	APP/LMAN1/SEC23A/YIPF6/STX17/TMED7/SEC16B/TMED5/TMED10/DDHD2/SEC22B/SEC31A/SEC24C/SEC24D/SAR1B/USO1/SEC24A	17
CC	GO:0005778	peroxisomal membrane	13/1873	36/14606	0.000319336	0.00568624	ENSBTAG00000024431/ENSBTAG00000005257/ENSBTAG00000005482/ENSBTAG00000024387/ENSBTAG00000018831/ENSBTAG00000020551/ENSBTAG00000004303/ENSBTAG00000009698/ENSBTAG00000020980/ENSBTAG00000001747/ENSBTAG00000005532/ENSBTAG00000030174/ENSBTAG00000007840	PEX1/PEX13/TMEM135/PNPLA8/DAO/ABCD1/SLC27A2/ABCD3/CAT/PEX3/PEX6/ACOX1/HMGCR	13
CC	GO:0016328	lateral plasma membrane	13/1873	36/14606	0.000319336	0.00568624	ENSBTAG00000010444/ENSBTAG00000019448/ENSBTAG00000015991/ENSBTAG00000020378/ENSBTAG00000014655/ENSBTAG00000006474/ENSBTAG00000016420/ENSBTAG00000040432/ENSBTAG00000010696/ENSBTAG00000035084/ENSBTAG00000006256/ENSBTAG00000005788/ENSBTAG00000013148	ERBB3/CLDN7/CDH1/DLG1/MYO1A/EPCAM/CTNNB1/CLDN3/DVL1/FZD3/PTPRO/VANGL1/CLDN1	13
CC	GO:0031903	microbody membrane	13/1873	36/14606	0.000319336	0.00568624	ENSBTAG00000024431/ENSBTAG00000005257/ENSBTAG00000005482/ENSBTAG00000024387/ENSBTAG00000018831/ENSBTAG00000020551/ENSBTAG00000004303/ENSBTAG00000009698/ENSBTAG00000020980/ENSBTAG00000001747/ENSBTAG00000005532/ENSBTAG00000030174/ENSBTAG00000007840	PEX1/PEX13/TMEM135/PNPLA8/DAO/ABCD1/SLC27A2/ABCD3/CAT/PEX3/PEX6/ACOX1/HMGCR	13
CC	GO:0030057	desmosome	8/1873	16/14606	0.000356166	0.00614386	ENSBTAG00000015106/ENSBTAG00000021923/ENSBTAG00000040584/ENSBTAG00000014485/ENSBTAG00000015249/ENSBTAG00000017450/ENSBTAG00000002651/ENSBTAG00000040126	DSP/DSG2/DSC2/POF1B/B4GALT1/KLHL24/PKP2/DSG4	8
CC	GO:0031227	intrinsic component of endoplasmic reticulum membrane	28/1873	113/14606	0.000383731	0.00641878	ENSBTAG00000055207/ENSBTAG00000019451/ENSBTAG00000011831/ENSBTAG00000003536/ENSBTAG00000012904/ENSBTAG00000018061/ENSBTAG00000017218/ENSBTAG00000001592/ENSBTAG00000002112/ENSBTAG00000011104/ENSBTAG00000004303/ENSBTAG00000005964/ENSBTAG00000016805/ENSBTAG00000006209/ENSBTAG00000017922/ENSBTAG00000014564/ENSBTAG00000015164/ENSBTAG00000011950/ENSBTAG00000011429/ENSBTAG00000010564/ENSBTAG00000005227/…	SCD/TAPT1/SPPL2A/MARCH6/EDEM1/LNPK/ACER3/INSIG1/INSIG2/RTN4/SLC27A2/PIGG/SGMS2/EXT1/DOLPP1/XXYLT1/SLC27A5/EMC1/CREB3/ELOVL6/ATF6/SLC37A1/TMEM33/PKD2/ERN1/STIM1/ANKLE2/TAP2	28
CC	GO:0031253	cell projection membrane	39/1873	177/14606	0.00043814	0.00711334	ENSBTAG00000012342/ENSBTAG00000017421/ENSBTAG00000025340/ENSBTAG00000032068/ENSBTAG00000013017/ENSBTAG00000020378/ENSBTAG00000013338/ENSBTAG00000000369/ENSBTAG00000010976/ENSBTAG00000005072/ENSBTAG00000015249/ENSBTAG00000045832/ENSBTAG00000048246/ENSBTAG00000034402/ENSBTAG00000000817/ENSBTAG00000015910/ENSBTAG00000016420/ENSBTAG00000000668/ENSBTAG00000008938/ENSBTAG00000022147/ENSBTAG00000012559/…	LIMA1/SLC3A1/CDHR2/PLA2G4F/GNAT2/DLG1/SLC7A9/EPS8/KANK1/CUBN/B4GALT1/PHLPP1/DPP4/ACE2/SYNJ2/ITGB1/CTNNB1/SLC22A5/SRC/EPS8L2/SLC6A18/CDHR5/PHLPP2/ITGA3/DRD5/CD36/SLC9A3/KCNC1/PDZK1/UTRN/SH3YL1/PKD2/PAK1/SLC6A19/PLB1/CIB1/TWF1/CLTRN/SLC27A4	39
CC	GO:0030136	clathrin-coated vesicle	21/1873	77/14606	0.000514946	0.00812144	ENSBTAG00000008849/ENSBTAG00000002402/ENSBTAG00000017753/ENSBTAG00000002939/ENSBTAG00000017771/ENSBTAG00000001657/ENSBTAG00000016751/ENSBTAG00000025308/ENSBTAG00000010018/ENSBTAG00000006323/ENSBTAG00000053703/ENSBTAG00000003506/ENSBTAG00000004204/ENSBTAG00000038116/ENSBTAG00000019180/ENSBTAG00000018247/ENSBTAG00000011683/ENSBTAG00000005694/ENSBTAG00000010696/ENSBTAG00000016164/ENSBTAG00000024091	SORT1/IGF2R/APP/FURIN/EPN2/PICALM/MYO6/STON2/ATP7A/SNX9/-/STEAP2/GPR107/-/AP2A1/OCRL/NUMB/TMED10/DVL1/LMBRD1/MALL	21
CC	GO:0014704	intercalated disc	11/1873	29/14606	0.000565128	0.0086653	ENSBTAG00000015106/ENSBTAG00000022114/ENSBTAG00000021923/ENSBTAG00000004869/ENSBTAG00000040584/ENSBTAG00000002651/ENSBTAG00000015910/ENSBTAG00000014182/ENSBTAG00000016420/ENSBTAG00000021879/ENSBTAG00000002688	DSP/TMEM65/DSG2/CXADR/DSC2/PKP2/ITGB1/CTNNA1/CTNNB1/VCL/ATP1B1	11
CC	GO:0005764	lysosome	56/1873	285/14606	0.000665185	0.00989178	ENSBTAG00000011102/ENSBTAG00000010956/ENSBTAG00000012778/ENSBTAG00000017085/ENSBTAG00000017077/ENSBTAG00000002783/ENSBTAG00000044053/ENSBTAG00000032914/ENSBTAG00000011831/ENSBTAG00000018761/ENSBTAG00000002854/ENSBTAG00000000831/ENSBTAG00000014841/ENSBTAG00000008625/ENSBTAG00000003935/ENSBTAG00000005072/ENSBTAG00000032902/ENSBTAG00000046357/ENSBTAG00000005745/ENSBTAG00000011063/ENSBTAG00000007399/…	TPCN1/SCARB2/CAPN2/AGA/CTSL2/PCYOX1/SLC17A5/SLC11A2/SPPL2A/SLC35F6/TMEM63A/CTNS/GBA/PLEKHF1/TMBIM1/CUBN/-/SLC29A3/HPSE/CTSO/LAMP2/GAA/NAAA/SRC/ABCD1/ACP2/FGFR3/CD164/NEU1/FUCA1/TPP1/CPQ/ARSG/CTSS/DRAM2/NCOA4/RPTOR/GRN/ACE/PLBD2/TPCN2/PIP4P1/HEXA/RILP/MYO7A/GLA/VAMP7/TMEM59/SZT2/PLA2G3/LMBRD1/IFNAR1/SLC11A1/FUCA2/HRG/STX3	56
CC	GO:0031300	intrinsic component of organelle membrane	36/1873	163/14606	0.000680956	0.00989178	ENSBTAG00000008101/ENSBTAG00000010812/ENSBTAG00000014191/ENSBTAG00000002939/ENSBTAG00000003876/ENSBTAG00000004494/ENSBTAG00000006177/ENSBTAG00000003180/ENSBTAG00000009109/ENSBTAG00000003506/ENSBTAG00000005257/ENSBTAG00000054324/ENSBTAG00000012454/ENSBTAG00000007036/ENSBTAG00000009006/ENSBTAG00000007399/ENSBTAG00000011250/ENSBTAG00000017218/ENSBTAG00000008948/ENSBTAG00000020551/ENSBTAG00000003307/…	PCSK5/P2RX4/QSOX1/FURIN/MCU/B4GALNT1/ZDHHC20/TMEM201/CASD1/STEAP2/PEX13/TRABD2B/SLC35A3/SLC17A7/PRR14L/LAMP2/AFG3L2/ACER3/P2RX7/ABCD1/IMMT/SLC27A2/ACER2/ZDHHC9/PEX3/SGMS2/MCUR1/RER1/MICU1/ETFDH/SCO1/LEMD3/FKTN/MFN2/SLC35A5/MPC2	36
CC	GO:0000323	lytic vacuole	56/1873	286/14606	0.000726239	0.0102791	ENSBTAG00000011102/ENSBTAG00000010956/ENSBTAG00000012778/ENSBTAG00000017085/ENSBTAG00000017077/ENSBTAG00000002783/ENSBTAG00000044053/ENSBTAG00000032914/ENSBTAG00000011831/ENSBTAG00000018761/ENSBTAG00000002854/ENSBTAG00000000831/ENSBTAG00000014841/ENSBTAG00000008625/ENSBTAG00000003935/ENSBTAG00000005072/ENSBTAG00000032902/ENSBTAG00000046357/ENSBTAG00000005745/ENSBTAG00000011063/ENSBTAG00000007399/…	TPCN1/SCARB2/CAPN2/AGA/CTSL2/PCYOX1/SLC17A5/SLC11A2/SPPL2A/SLC35F6/TMEM63A/CTNS/GBA/PLEKHF1/TMBIM1/CUBN/-/SLC29A3/HPSE/CTSO/LAMP2/GAA/NAAA/SRC/ABCD1/ACP2/FGFR3/CD164/NEU1/FUCA1/TPP1/CPQ/ARSG/CTSS/DRAM2/NCOA4/RPTOR/GRN/ACE/PLBD2/TPCN2/PIP4P1/HEXA/RILP/MYO7A/GLA/VAMP7/TMEM59/SZT2/PLA2G3/LMBRD1/IFNAR1/SLC11A1/FUCA2/HRG/STX3	56
CC	GO:0044433	cytoplasmic vesicle part	79/1873	436/14606	0.00083121	0.0113837	ENSBTAG00000021798/ENSBTAG00000011628/ENSBTAG00000008849/ENSBTAG00000025021/ENSBTAG00000005909/ENSBTAG00000011102/ENSBTAG00000014289/ENSBTAG00000004958/ENSBTAG00000000115/ENSBTAG00000017771/ENSBTAG00000005397/ENSBTAG00000016972/ENSBTAG00000010956/ENSBTAG00000001657/ENSBTAG00000005827/ENSBTAG00000032719/ENSBTAG00000021756/ENSBTAG00000032914/ENSBTAG00000011831/ENSBTAG00000005844/ENSBTAG00000006323/…	ERBB2/EGFR/SORT1/FMN2/LEPROT/TPCN1/ZFYVE9/PTPRN2/VPS54/EPN2/CD46/RAB11FIP4/SCARB2/PICALM/FIG4/TFRC/ZDHHC17/SLC11A2/SPPL2A/SCAMP2/SNX9/-/ATG9A/ABHD17B/TMBIM1/VPS37B/CUBN/SEC23A/-/MRC1/AP2A1/SLC17A7/ACAP2/LAMP2/C18H16orf70/STARD3/NAPEPLD/KIF13A/SLC18A2/APPL2/ANKFY1/STX17/UNC13B/SEC16B/CD164/ANXA7/TMED10/TMEM30A/TSPAN15/SEC22B/SEC31A/ARCN1/SEC24C/TMEM184A/SLC6A4/RAP2A/SCAMP1/SNX33/TPCN2/PIP4P1/SPACA…	79
CC	GO:0070971	endoplasmic reticulum exit site	7/1873	14/14606	0.000849357	0.0113837	ENSBTAG00000018824/ENSBTAG00000006819/ENSBTAG00000003708/ENSBTAG00000000854/ENSBTAG00000020180/ENSBTAG00000020525/ENSBTAG00000021226	MIA3/-/SEC23A/SEC16B/TMED5/SEC31A/SAR1B	7
CC	GO:0031228	intrinsic component of Golgi membrane	15/1873	49/14606	0.000866151	0.0113837	ENSBTAG00000008101/ENSBTAG00000014191/ENSBTAG00000002939/ENSBTAG00000004494/ENSBTAG00000006177/ENSBTAG00000009109/ENSBTAG00000003506/ENSBTAG00000012454/ENSBTAG00000017218/ENSBTAG00000010821/ENSBTAG00000015354/ENSBTAG00000016805/ENSBTAG00000009307/ENSBTAG00000010247/ENSBTAG00000009085	PCSK5/QSOX1/FURIN/B4GALNT1/ZDHHC20/CASD1/STEAP2/SLC35A3/ACER3/ACER2/ZDHHC9/SGMS2/RER1/FKTN/SLC35A5	15
CC	GO:0031301	integral component of organelle membrane	34/1873	154/14606	0.000951694	0.0122171	ENSBTAG00000008101/ENSBTAG00000010812/ENSBTAG00000014191/ENSBTAG00000002939/ENSBTAG00000003876/ENSBTAG00000004494/ENSBTAG00000006177/ENSBTAG00000003180/ENSBTAG00000009109/ENSBTAG00000003506/ENSBTAG00000005257/ENSBTAG00000054324/ENSBTAG00000012454/ENSBTAG00000007036/ENSBTAG00000009006/ENSBTAG00000007399/ENSBTAG00000011250/ENSBTAG00000017218/ENSBTAG00000008948/ENSBTAG00000020551/ENSBTAG00000003307/…	PCSK5/P2RX4/QSOX1/FURIN/MCU/B4GALNT1/ZDHHC20/TMEM201/CASD1/STEAP2/PEX13/TRABD2B/SLC35A3/SLC17A7/PRR14L/LAMP2/AFG3L2/ACER3/P2RX7/ABCD1/IMMT/SLC27A2/ACER2/PEX3/SGMS2/MCUR1/RER1/MICU1/ETFDH/SCO1/LEMD3/FKTN/SLC35A5/MPC2	34
CC	GO:0044438	microbody part	13/1873	42/14606	0.00168294	0.0205182	ENSBTAG00000024431/ENSBTAG00000005257/ENSBTAG00000005482/ENSBTAG00000024387/ENSBTAG00000018831/ENSBTAG00000020551/ENSBTAG00000004303/ENSBTAG00000009698/ENSBTAG00000020980/ENSBTAG00000001747/ENSBTAG00000005532/ENSBTAG00000030174/ENSBTAG00000007840	PEX1/PEX13/TMEM135/PNPLA8/DAO/ABCD1/SLC27A2/ABCD3/CAT/PEX3/PEX6/ACOX1/HMGCR	13
CC	GO:0044439	peroxisomal part	13/1873	42/14606	0.00168294	0.0205182	ENSBTAG00000024431/ENSBTAG00000005257/ENSBTAG00000005482/ENSBTAG00000024387/ENSBTAG00000018831/ENSBTAG00000020551/ENSBTAG00000004303/ENSBTAG00000009698/ENSBTAG00000020980/ENSBTAG00000001747/ENSBTAG00000005532/ENSBTAG00000030174/ENSBTAG00000007840	PEX1/PEX13/TMEM135/PNPLA8/DAO/ABCD1/SLC27A2/ABCD3/CAT/PEX3/PEX6/ACOX1/HMGCR	13
CC	GO:0030173	integral component of Golgi membrane	14/1873	47/14606	0.00170985	0.0205182	ENSBTAG00000008101/ENSBTAG00000014191/ENSBTAG00000002939/ENSBTAG00000004494/ENSBTAG00000006177/ENSBTAG00000009109/ENSBTAG00000003506/ENSBTAG00000012454/ENSBTAG00000017218/ENSBTAG00000010821/ENSBTAG00000016805/ENSBTAG00000009307/ENSBTAG00000010247/ENSBTAG00000009085	PCSK5/QSOX1/FURIN/B4GALNT1/ZDHHC20/CASD1/STEAP2/SLC35A3/ACER3/ACER2/SGMS2/RER1/FKTN/SLC35A5	14
CC	GO:0055037	recycling endosome	26/1873	113/14606	0.00194889	0.0228891	ENSBTAG00000004135/ENSBTAG00000007962/ENSBTAG00000017753/ENSBTAG00000016972/ENSBTAG00000032719/ENSBTAG00000000446/ENSBTAG00000007120/ENSBTAG00000032914/ENSBTAG00000005844/ENSBTAG00000006816/ENSBTAG00000032902/ENSBTAG00000015910/ENSBTAG00000006589/ENSBTAG00000000290/ENSBTAG00000021678/ENSBTAG00000019062/ENSBTAG00000005115/ENSBTAG00000020412/ENSBTAG00000007371/ENSBTAG00000003114/ENSBTAG00000016666/…	LMTK2/ATP9A/APP/RAB11FIP4/TFRC/ATP11A/ARFGEF2/SLC11A2/SCAMP2/ABHD17B/-/ITGB1/CFTR/ATP11B/SLC31A1/FCHSD2/SLC31A2/RAP2A/SCAMP1/AVL9/RELCH/SLC39A4/REP15/ATP11C/HFE/SLC30A10	26
CC	GO:0016459	myosin complex	14/1873	49/14606	0.00264066	0.0303676	ENSBTAG00000020126/ENSBTAG00000019455/ENSBTAG00000015527/ENSBTAG00000017564/ENSBTAG00000016751/ENSBTAG00000002580/ENSBTAG00000012675/ENSBTAG00000014655/ENSBTAG00000017155/ENSBTAG00000002695/ENSBTAG00000039803/ENSBTAG00000007433/ENSBTAG00000017380/ENSBTAG00000003955	MYO10/MYO5B/MYO1D/CGN/MYO6/MYH14/MYO19/MYO1A/TRIM32/MYO1H/MYO7B/MYO9A/MYO18A/MYO7A	14
CC	GO:0030133	transport vesicle	42/1873	213/14606	0.00274882	0.0309663	ENSBTAG00000008849/ENSBTAG00000002402/ENSBTAG00000020130/ENSBTAG00000005305/ENSBTAG00000002939/ENSBTAG00000004958/ENSBTAG00000001657/ENSBTAG00000025308/ENSBTAG00000010018/ENSBTAG00000011987/ENSBTAG00000003506/ENSBTAG00000010498/ENSBTAG00000003708/ENSBTAG00000038116/ENSBTAG00000007036/ENSBTAG00000005724/ENSBTAG00000005058/ENSBTAG00000004739/ENSBTAG00000004955/ENSBTAG00000002075/ENSBTAG00000008016/…	SORT1/IGF2R/CLCN3/NTS/FURIN/PTPRN2/PICALM/STON2/ATP7A/ERG28/STEAP2/SLC40A1/SEC23A/-/SLC17A7/SYTL4/C18H16orf70/SLC18A2/SYTL5/MME/STX17/BLOC1S6/UNC13B/SEC16B/FGFR3/SYT17/TMED10/TOR1A/TMEM30A/SEC22B/SEC31A/SEC24C/TMEM184A/BLOC1S3/SCAMP1/AP1AR/SEC24D/SAR1B/USO1/SEC24A/VAMP7/STX3	42
CC	GO:0030139	endocytic vesicle	28/1873	128/14606	0.00294734	0.0325386	ENSBTAG00000011628/ENSBTAG00000022847/ENSBTAG00000002402/ENSBTAG00000020130/ENSBTAG00000004282/ENSBTAG00000017490/ENSBTAG00000017771/ENSBTAG00000016972/ENSBTAG00000010956/ENSBTAG00000001657/ENSBTAG00000016751/ENSBTAG00000000561/ENSBTAG00000008232/ENSBTAG00000053703/ENSBTAG00000021997/ENSBTAG00000005072/ENSBTAG00000019180/ENSBTAG00000048246/ENSBTAG00000007399/ENSBTAG00000011397/ENSBTAG00000015750/…	EGFR/HEATR5A/IGF2R/CLCN3/AMBRA1/PLD1/EPN2/RAB11FIP4/SCARB2/PICALM/MYO6/OCLN/DAB2IP/-/ITSN1/CUBN/AP2A1/DPP4/LAMP2/UNC13B/AMN/FLNB/STXBP3/VAMP7/LMBRD1/CDC42EP4/SLC11A1/HEATR5B	28
CC	GO:0009925	basal plasma membrane	8/1873	21/14606	0.00311589	0.0337249	ENSBTAG00000010444/ENSBTAG00000021798/ENSBTAG00000011628/ENSBTAG00000006161/ENSBTAG00000014655/ENSBTAG00000015164/ENSBTAG00000020031/ENSBTAG00000016566	ERBB3/ERBB2/EGFR/MET/MYO1A/SLC27A5/PKD2/ITGA9	8
CC	GO:0030175	filopodium	17/1873	66/14606	0.00329346	0.0346886	ENSBTAG00000020126/ENSBTAG00000020657/ENSBTAG00000017549/ENSBTAG00000004869/ENSBTAG00000015249/ENSBTAG00000000897/ENSBTAG00000019180/ENSBTAG00000038195/ENSBTAG00000015910/ENSBTAG00000016598/ENSBTAG00000005453/ENSBTAG00000019498/ENSBTAG00000009665/ENSBTAG00000018543/ENSBTAG00000035084/ENSBTAG00000021275/ENSBTAG00000020938	MYO10/FAT1/KITLG/CXADR/B4GALT1/IQGAP2/AP2A1/CD302/ITGB1/DYNC1H1/FGD4/ITGA3/UTRN/VIL1/FZD3/CIB1/TWF1	17
CC	GO:0005902	microvillus	13/1873	45/14606	0.00333209	0.0346886	ENSBTAG00000025021/ENSBTAG00000025340/ENSBTAG00000014655/ENSBTAG00000000897/ENSBTAG00000038195/ENSBTAG00000016420/ENSBTAG00000039803/ENSBTAG00000047914/ENSBTAG00000000986/ENSBTAG00000008161/ENSBTAG00000009837/ENSBTAG00000018543/ENSBTAG00000015436	FMN2/CDHR2/MYO1A/IQGAP2/CD302/CTNNB1/MYO7B/CDHR5/USH1C/CLCA1/ANKS4B/VIL1/SLC27A4	13
CC	GO:0033116	endoplasmic reticulum-Golgi intermediate compartment membrane	7/1873	17/14606	0.00339345	0.0346886	ENSBTAG00000016042/ENSBTAG00000008016/ENSBTAG00000012117/ENSBTAG00000020180/ENSBTAG00000005694/ENSBTAG00000051352/ENSBTAG00000011623	TM6SF2/STX17/ATP6AP1/TMED5/TMED10/SURF4/VMP1	7
CC	GO:0044291	cell-cell contact zone	13/1873	46/14606	0.00410961	0.0412455	ENSBTAG00000015106/ENSBTAG00000022114/ENSBTAG00000013769/ENSBTAG00000021923/ENSBTAG00000004869/ENSBTAG00000040584/ENSBTAG00000002651/ENSBTAG00000015910/ENSBTAG00000014182/ENSBTAG00000016420/ENSBTAG00000021879/ENSBTAG00000002688/ENSBTAG00000015318	DSP/TMEM65/NECTIN3/DSG2/CXADR/DSC2/PKP2/ITGB1/CTNNA1/CTNNB1/VCL/ATP1B1/NECTIN2	13
CC	GO:0005793	endoplasmic reticulum-Golgi intermediate compartment	18/1873	73/14606	0.00421252	0.0415235	ENSBTAG00000016042/ENSBTAG00000024381/ENSBTAG00000006833/ENSBTAG00000006045/ENSBTAG00000008016/ENSBTAG00000035030/ENSBTAG00000012117/ENSBTAG00000020180/ENSBTAG00000005694/ENSBTAG00000006014/ENSBTAG00000009307/ENSBTAG00000002378/ENSBTAG00000007712/ENSBTAG00000016881/ENSBTAG00000008862/ENSBTAG00000051352/ENSBTAG00000011623/ENSBTAG00000006556	TM6SF2/MAN1A1/LMAN1/P4HB/STX17/TMED7/ATP6AP1/TMED5/TMED10/GBF1/RER1/NUCB1/SEC22B/ANPEP/GOLGB1/SURF4/VMP1/COPB1	18
CC	GO:0005775	vacuolar lumen	5/1873	10/14606	0.00497032	0.0481336	ENSBTAG00000010956/ENSBTAG00000014841/ENSBTAG00000005072/ENSBTAG00000021002/ENSBTAG00000005674	SCARB2/GBA/CUBN/ACP2/NEU1	5
MF	GO:0004553	hydrolase activity, hydrolyzing O-glycosyl compounds	39/1824	96/14244	7.58383e-12	6.82544e-09	ENSBTAG00000025029/ENSBTAG00000015254/ENSBTAG00000024381/ENSBTAG00000015170/ENSBTAG00000008376/ENSBTAG00000020363/ENSBTAG00000006491/ENSBTAG00000016956/ENSBTAG00000014841/ENSBTAG00000019264/ENSBTAG00000005745/ENSBTAG00000003586/ENSBTAG00000016202/ENSBTAG00000012904/ENSBTAG00000017218/ENSBTAG00000016021/ENSBTAG00000000987/ENSBTAG00000007002/ENSBTAG00000005026/ENSBTAG00000010821/ENSBTAG00000046152/…	MAN2A1/GLB1/MAN1A1/LCT/MYORG/GBA3/AGL/GANAB/GBA/EDEM3/HPSE/MAN1A2/TREH/EDEM1/ACER3/GAA/OTOG/IDUA/MANEA/ACER2/MGAM/MAN2A2/NEU1/FUCA1/LYSB/GBA2/-/-/GALC/LYZ1/HEXA/SPACA3/GANC/GLA/GM2A/NEU2/NEU3/EDEM2/FUCA2	39
MF	GO:0016798	hydrolase activity, acting on glycosyl bonds	39/1824	119/14244	1.20619e-08	5.42786e-06	ENSBTAG00000025029/ENSBTAG00000015254/ENSBTAG00000024381/ENSBTAG00000015170/ENSBTAG00000008376/ENSBTAG00000020363/ENSBTAG00000006491/ENSBTAG00000016956/ENSBTAG00000014841/ENSBTAG00000019264/ENSBTAG00000005745/ENSBTAG00000003586/ENSBTAG00000016202/ENSBTAG00000012904/ENSBTAG00000017218/ENSBTAG00000016021/ENSBTAG00000000987/ENSBTAG00000007002/ENSBTAG00000005026/ENSBTAG00000010821/ENSBTAG00000046152/…	MAN2A1/GLB1/MAN1A1/LCT/MYORG/GBA3/AGL/GANAB/GBA/EDEM3/HPSE/MAN1A2/TREH/EDEM1/ACER3/GAA/OTOG/IDUA/MANEA/ACER2/MGAM/MAN2A2/NEU1/FUCA1/LYSB/GBA2/-/-/GALC/LYZ1/HEXA/SPACA3/GANC/GLA/GM2A/NEU2/NEU3/EDEM2/FUCA2	39
MF	GO:0008509	anion transmembrane transporter activity	62/1824	251/14244	1.73131e-07	5.19393e-05	ENSBTAG00000011647/ENSBTAG00000049547/ENSBTAG00000021858/ENSBTAG00000011525/ENSBTAG00000020130/ENSBTAG00000002348/ENSBTAG00000016713/ENSBTAG00000039197/ENSBTAG00000005738/ENSBTAG00000002902/ENSBTAG00000013422/ENSBTAG00000005445/ENSBTAG00000011105/ENSBTAG00000044053/ENSBTAG00000011088/ENSBTAG00000013338/ENSBTAG00000014328/ENSBTAG00000000831/ENSBTAG00000016094/ENSBTAG00000010244/ENSBTAG00000008893/…	SLC25A15/-/SLC5A12/SLC5A8/CLCN3/SLC4A4/TMEM30B/SLC2A9/ATP8B1/ANO6/GABRB3/SLC35D1/SLC38A2/SLC17A5/SLC6A6/SLC7A9/MGC138914/CTNS/SLC36A1/CLIC5/ANO10/SLC44A4/SLC12A7/SLC17A7/SLC1A1/ABCD1/SLC6A18/SLC27A2/CFTR/TTYH2/TMEM30A/CLCC1/SLC7A8/SLC26A2/CLCN2/SLC25A24/SLC2A2/SLC27A5/CLCA1/CLCA4/SLC7A7/CLCN6/SLC37A1/XPR1/SLC4A8/SLC16A14/SLC35A5/SLC35D2/CLDN4/SLC6A20/SLC52A3/MFSD2A/SLC16A5/SLC6A19/SLC38A4/-/SLC38…	62
MF	GO:0050662	coenzyme binding	60/1824	247/14244	5.03174e-07	0.000113214	ENSBTAG00000011885/ENSBTAG00000012937/ENSBTAG00000016685/ENSBTAG00000020527/ENSBTAG00000007829/ENSBTAG00000031358/ENSBTAG00000002980/ENSBTAG00000010442/ENSBTAG00000017278/ENSBTAG00000018186/ENSBTAG00000015186/ENSBTAG00000009984/ENSBTAG00000020480/ENSBTAG00000032277/ENSBTAG00000000342/ENSBTAG00000003718/ENSBTAG00000031010/ENSBTAG00000002526/ENSBTAG00000001164/ENSBTAG00000018831/ENSBTAG00000004171/…	NNT/ACAD8/FMO4/IDH1/CSAD/DPYD/GPT2/PANK1/ACBD5/PDXK/ILVBL/SGPL1/SPTLC2/KYNU/PLOD3/HACL1/ACAD11/BDH2/ACAD10/DAO/GPHN/ACOX2/-/MICAL3/CRY2/CAT/CYB5R3/LDHD/KDM1B/CYB5R2/ALDH1A1/OAT/ECI2/SORD/TP53I3/SPTLC1/AIFM1/HADH/-/TYW1/ACOX1/HMGCR/SOAT2/MICAL2/SHMT1/FMO5/MARC2/SDHA/PRODH/ALDH2/POR/SCP2/PNPO/PC/DBI/GLYR1/OGFOD3/DLD/ACOT12/SPTLC3	60
MF	GO:0046915	transition metal ion transmembrane transporter activity	16/1824	33/14244	6.65877e-07	0.000119858	ENSBTAG00000021019/ENSBTAG00000019225/ENSBTAG00000010353/ENSBTAG00000011284/ENSBTAG00000001013/ENSBTAG00000032719/ENSBTAG00000010018/ENSBTAG00000032914/ENSBTAG00000010498/ENSBTAG00000032902/ENSBTAG00000021678/ENSBTAG00000000936/ENSBTAG00000008191/ENSBTAG00000005115/ENSBTAG00000046026/ENSBTAG00000015520	SLC30A4/SLC39A14/ATP7B/SLC39A1/SLC30A5/TFRC/ATP7A/SLC11A2/SLC40A1/-/SLC31A1/SLC39A2/SLC39A7/SLC31A2/SLC39A4/SLC11A1	16
MF	GO:0005319	lipid transporter activity	36/1824	123/14244	1.00715e-06	0.000151072	ENSBTAG00000011525/ENSBTAG00000007962/ENSBTAG00000016713/ENSBTAG00000005738/ENSBTAG00000002902/ENSBTAG00000010956/ENSBTAG00000000446/ENSBTAG00000017402/ENSBTAG00000016841/ENSBTAG00000011729/ENSBTAG00000018706/ENSBTAG00000020551/ENSBTAG00000016366/ENSBTAG00000044146/ENSBTAG00000004303/ENSBTAG00000014405/ENSBTAG00000009698/ENSBTAG00000000290/ENSBTAG00000045886/ENSBTAG00000006921/ENSBTAG00000005100/…	SLC5A8/ATP9A/TMEM30B/ATP8B1/ANO6/SCARB2/ATP11A/OSBPL2/ATP10B/STARD3/PCTP/ABCD1/ABCG8/NPC1L1/SLC27A2/OSBPL6/ABCD3/ATP11B/STARD4/ABCA6/TMEM30A/GLTPD2/SLC27A5/GRAMD1B/OSBP/MFSD2B/COL4A3BP/MTTP/ABCG5/PLSCR2/MFSD2A/C2CD2L/ATP11C/OSBPL1A/SLC27A4/SLC27A6	36
MF	GO:0008514	organic anion transmembrane transporter activity	45/1824	171/14244	1.31914e-06	0.000169604	ENSBTAG00000011647/ENSBTAG00000021858/ENSBTAG00000011525/ENSBTAG00000002348/ENSBTAG00000016713/ENSBTAG00000039197/ENSBTAG00000005738/ENSBTAG00000005445/ENSBTAG00000011105/ENSBTAG00000044053/ENSBTAG00000011088/ENSBTAG00000013338/ENSBTAG00000014328/ENSBTAG00000000831/ENSBTAG00000016094/ENSBTAG00000005675/ENSBTAG00000007036/ENSBTAG00000019125/ENSBTAG00000020551/ENSBTAG00000012559/ENSBTAG00000004303/…	SLC25A15/SLC5A12/SLC5A8/SLC4A4/TMEM30B/SLC2A9/ATP8B1/SLC35D1/SLC38A2/SLC17A5/SLC6A6/SLC7A9/MGC138914/CTNS/SLC36A1/SLC44A4/SLC17A7/SLC1A1/ABCD1/SLC6A18/SLC27A2/CFTR/TMEM30A/SLC7A8/SLC26A2/SLC25A24/SLC2A2/SLC27A5/SLC7A7/SLC4A8/SLC16A14/SLC35A5/SLC35D2/SLC6A20/SLC52A3/MFSD2A/SLC16A5/SLC6A19/SLC38A4/SLC38A7/SLC33A1/MPC2/SLCO4A1/SLC25A42/SLC19A1	45
MF	GO:0022804	active transmembrane transporter activity	69/1824	314/14244	3.65941e-06	0.000411683	ENSBTAG00000049547/ENSBTAG00000021858/ENSBTAG00000011525/ENSBTAG00000020130/ENSBTAG00000002348/ENSBTAG00000045580/ENSBTAG00000012851/ENSBTAG00000010353/ENSBTAG00000015191/ENSBTAG00000054008/ENSBTAG00000009552/ENSBTAG00000003876/ENSBTAG00000005445/ENSBTAG00000054899/ENSBTAG00000011105/ENSBTAG00000010018/ENSBTAG00000032914/ENSBTAG00000020250/ENSBTAG00000023309/ENSBTAG00000011088/ENSBTAG00000014633/…	-/SLC5A12/SLC5A8/CLCN3/SLC4A4/-/SLC5A1/ATP7B/ABCC6/-/ATP2B1/MCU/SLC35D1/-/SLC38A2/ATP7A/SLC11A2/SLC28A1/-/SLC6A6/ABCD4/ANXA5/SLC36A1/-/ATP1A1/SLC2A13/SLC12A7/SLC17A7/SLC9A1/SLC1A1/SLC18A2/ABCD1/SLC22A4/ABCG8/SLC6A14/SLC6A18/ABCD3/CFTR/SLC28A2/ATP6AP1/CDH17/ABCA6/SLC35E2/ABCC3/SLC45A3/SLC26A2/SLC6A4/ATP1B1/-/SLC5A11/SLC5A9/SLC37A1/MFSD2B/SLC4A8/-/ABCG2/SLC9A3/SLC35D2/ABCG5/SLC6A20/MFSD2A/SLC6A19/S…	69
MF	GO:0008194	UDP-glycosyltransferase activity	33/1824	115/14244	4.51337e-06	0.000451337	ENSBTAG00000012090/ENSBTAG00000012503/ENSBTAG00000050091/ENSBTAG00000016845/ENSBTAG00000039326/ENSBTAG00000012626/ENSBTAG00000018744/ENSBTAG00000008709/ENSBTAG00000004494/ENSBTAG00000013495/ENSBTAG00000017376/ENSBTAG00000000342/ENSBTAG00000015249/ENSBTAG00000013957/ENSBTAG00000010388/ENSBTAG00000019644/ENSBTAG00000015047/ENSBTAG00000006209/ENSBTAG00000016073/ENSBTAG00000004870/ENSBTAG00000039647/…	GGTA1/MGAT3/GCNT4/GALNT7/GCNT2/B4GALT5/MGAT5/KDELC2/B4GALNT1/WDFY3/GALNT5/PLOD3/B4GALT1/GALNT3/MGAT4A/EXT2/-/EXT1/UGCG/GALNT2/-/XXYLT1/UGGT1/NDST1/LARGE2/ABO/MGAT2/GXYLT1/PIGA/UGT8/MGAT1/UGT2A1/LARGE1	33
MF	GO:0048037	cofactor binding	87/1824	438/14244	1.56164e-05	0.00129271	ENSBTAG00000011885/ENSBTAG00000052836/ENSBTAG00000012937/ENSBTAG00000000555/ENSBTAG00000016685/ENSBTAG00000037559/ENSBTAG00000012972/ENSBTAG00000020527/ENSBTAG00000014272/ENSBTAG00000007829/ENSBTAG00000031358/ENSBTAG00000002980/ENSBTAG00000010442/ENSBTAG00000051542/ENSBTAG00000017278/ENSBTAG00000002770/ENSBTAG00000018186/ENSBTAG00000001992/ENSBTAG00000015186/ENSBTAG00000009984/ENSBTAG00000020480/…	NNT/-/ACAD8/ACO1/FMO4/-/CYP2U1/IDH1/MUT/CSAD/DPYD/GPT2/PANK1/-/ACBD5/TCN2/PDXK/CYP51A1/ILVBL/SGPL1/SPTLC2/KYNU/PLOD3/HACL1/FLVCR1/ACAD11/BDH2/ACAD10/NDUFS1/DAO/GPHN/ACOX2/SRC/-/POLA1/MICAL3/CYP2C87/CRY2/DUOX2/CAT/CYB5R3/LDHD/KDM1B/CYB5R2/ALDH1A1/OAT/ECI2/CYP2D14/SORD/TP53I3/SPTLC1/-/AIFM1/HADH/ETFDH/IREB2/-/TYW1/ACOX1/HMGCR/MGC127055/SOAT2/MICAL2/SHMT1/FMO5/-/MARC2/SUCLG1/SDHA/PRODH/ALDH2/-/POR/S…	87
MF	GO:0016758	transferase activity, transferring hexosyl groups	44/1824	181/14244	1.57998e-05	0.00129271	ENSBTAG00000012090/ENSBTAG00000016231/ENSBTAG00000012503/ENSBTAG00000050091/ENSBTAG00000016845/ENSBTAG00000039326/ENSBTAG00000012626/ENSBTAG00000018744/ENSBTAG00000008709/ENSBTAG00000004494/ENSBTAG00000013495/ENSBTAG00000052023/ENSBTAG00000006491/ENSBTAG00000014841/ENSBTAG00000017376/ENSBTAG00000000342/ENSBTAG00000049291/ENSBTAG00000015249/ENSBTAG00000007438/ENSBTAG00000013957/ENSBTAG00000010388/…	GGTA1/POFUT1/MGAT3/GCNT4/GALNT7/GCNT2/B4GALT5/MGAT5/KDELC2/B4GALNT1/WDFY3/-/AGL/GBA/GALNT5/PLOD3/-/B4GALT1/STT3B/GALNT3/MGAT4A/EXT2/-/EXT1/UGCG/GALNT2/-/GBA2/FUT2/UGGT1/-/-/NDST1/LARGE2/FUT4/PIGM/ABO/MGAT2/PIGA/UGT8/MGAT1/ALG11/UGT2A1/LARGE1	44
MF	GO:0004559	alpha-mannosidase activity	9/1824	15/14244	2.19747e-05	0.00154288	ENSBTAG00000025029/ENSBTAG00000024381/ENSBTAG00000019264/ENSBTAG00000003586/ENSBTAG00000012904/ENSBTAG00000005026/ENSBTAG00000018905/ENSBTAG00000053827/ENSBTAG00000003815	MAN2A1/MAN1A1/EDEM3/MAN1A2/EDEM1/MANEA/MAN2A2/-/EDEM2	9
MF	GO:0015291	secondary active transmembrane transporter activity	45/1824	189/14244	2.2286e-05	0.00154288	ENSBTAG00000049547/ENSBTAG00000021858/ENSBTAG00000011525/ENSBTAG00000020130/ENSBTAG00000002348/ENSBTAG00000012851/ENSBTAG00000003876/ENSBTAG00000005445/ENSBTAG00000054899/ENSBTAG00000011105/ENSBTAG00000032914/ENSBTAG00000020250/ENSBTAG00000011088/ENSBTAG00000016094/ENSBTAG00000032902/ENSBTAG00000043962/ENSBTAG00000006775/ENSBTAG00000007036/ENSBTAG00000008766/ENSBTAG00000019125/ENSBTAG00000004739/…	-/SLC5A12/SLC5A8/CLCN3/SLC4A4/SLC5A1/MCU/SLC35D1/-/SLC38A2/SLC11A2/SLC28A1/SLC6A6/SLC36A1/-/SLC2A13/SLC12A7/SLC17A7/SLC9A1/SLC1A1/SLC18A2/SLC22A4/SLC6A14/SLC6A18/SLC28A2/CDH17/SLC35E2/SLC45A3/SLC26A2/SLC6A4/SLC5A11/SLC5A9/SLC37A1/MFSD2B/SLC4A8/SLC9A3/SLC35D2/SLC6A20/MFSD2A/SLC6A19/SLC11A1/SLC35E1/SLC33A1/SLCO4A1/SLC19A1	45
MF	GO:0005543	phospholipid binding	72/1824	350/14244	2.52389e-05	0.00160767	ENSBTAG00000010293/ENSBTAG00000004944/ENSBTAG00000001403/ENSBTAG00000014289/ENSBTAG00000017366/ENSBTAG00000015543/ENSBTAG00000005738/ENSBTAG00000017490/ENSBTAG00000010956/ENSBTAG00000032068/ENSBTAG00000001657/ENSBTAG00000014074/ENSBTAG00000008232/ENSBTAG00000013245/ENSBTAG00000016504/ENSBTAG00000013495/ENSBTAG00000001915/ENSBTAG00000006323/ENSBTAG00000053703/ENSBTAG00000008625/ENSBTAG00000010351/…	-/ANXA10/PRKCI/ZFYVE9/GRB7/ARHGAP35/ATP8B1/PLD1/SCARB2/PLA2G4F/PICALM/SNX13/DAB2IP/ITPR3/AGAP1/WDFY3/APOH/SNX9/-/PLEKHF1/SNX25/OPHN1/ANXA5/WDFY1/KIF16B/ARHGAP26/IQGAP2/PLA2G7/-/SYTL4/ACAP2/PARD3/GSDME/ZFYVE1/PCTP/PIK3C2A/APPL2/ITPR2/ZCCHC14/ANKFY1/SYTL5/ARHGAP32/MME/SNX7/UNC13B/ADAP1/SYT17/ANXA7/GBF1/RNF34/GLTPD2/SNX33/GRAMD1B/KCNJ2/SGK3/NR5A2/OSBP/COL4A3BP/EEA1/SH3YL1/VIL1/ZFYVE19/ZFYVE16/SNX24/…	72
MF	GO:0072509	divalent inorganic cation transmembrane transporter activity	11/1824	22/14244	2.67945e-05	0.00160767	ENSBTAG00000021019/ENSBTAG00000019225/ENSBTAG00000011284/ENSBTAG00000001013/ENSBTAG00000032914/ENSBTAG00000010498/ENSBTAG00000032902/ENSBTAG00000000936/ENSBTAG00000021875/ENSBTAG00000008191/ENSBTAG00000046026	SLC30A4/SLC39A14/SLC39A1/SLC30A5/SLC11A2/SLC40A1/-/SLC39A2/SLC41A2/SLC39A7/SLC39A4	11
MF	GO:0035091	phosphatidylinositol binding	47/1824	205/14244	4.13787e-05	0.00232755	ENSBTAG00000010293/ENSBTAG00000014289/ENSBTAG00000017366/ENSBTAG00000017490/ENSBTAG00000001657/ENSBTAG00000014074/ENSBTAG00000008232/ENSBTAG00000013245/ENSBTAG00000013495/ENSBTAG00000006323/ENSBTAG00000008625/ENSBTAG00000010351/ENSBTAG00000016951/ENSBTAG00000000939/ENSBTAG00000000897/ENSBTAG00000054986/ENSBTAG00000014991/ENSBTAG00000015326/ENSBTAG00000011041/ENSBTAG00000004901/ENSBTAG00000030784/…	-/ZFYVE9/GRB7/PLD1/PICALM/SNX13/DAB2IP/ITPR3/WDFY3/SNX9/PLEKHF1/SNX25/WDFY1/KIF16B/IQGAP2/ACAP2/PARD3/GSDME/ZFYVE1/PIK3C2A/APPL2/ITPR2/ZCCHC14/ANKFY1/ARHGAP32/SNX7/ADAP1/GBF1/RNF34/SNX33/KCNJ2/SGK3/OSBP/COL4A3BP/EEA1/SH3YL1/VIL1/ZFYVE19/ZFYVE16/SNX24/GOLPH3/C2CD2L/NUMA1/DENND1B/SAP30L/PLEKHA5/TWF1	47
MF	GO:0015923	mannosidase activity	9/1824	16/14244	4.45094e-05	0.00235638	ENSBTAG00000025029/ENSBTAG00000024381/ENSBTAG00000019264/ENSBTAG00000003586/ENSBTAG00000012904/ENSBTAG00000005026/ENSBTAG00000018905/ENSBTAG00000053827/ENSBTAG00000003815	MAN2A1/MAN1A1/EDEM3/MAN1A2/EDEM1/MANEA/MAN2A2/-/EDEM2	9
MF	GO:0005545	1-phosphatidylinositol binding	8/1824	13/14244	5.04003e-05	0.00252002	ENSBTAG00000014289/ENSBTAG00000001657/ENSBTAG00000013495/ENSBTAG00000006323/ENSBTAG00000016951/ENSBTAG00000011041/ENSBTAG00000000421/ENSBTAG00000021577	ZFYVE9/PICALM/WDFY3/SNX9/WDFY1/ZFYVE1/EEA1/ZFYVE16	8
MF	GO:0015293	symporter activity	29/1824	108/14244	6.4784e-05	0.00301325	ENSBTAG00000049547/ENSBTAG00000021858/ENSBTAG00000011525/ENSBTAG00000002348/ENSBTAG00000012851/ENSBTAG00000011105/ENSBTAG00000032914/ENSBTAG00000020250/ENSBTAG00000011088/ENSBTAG00000016094/ENSBTAG00000032902/ENSBTAG00000043962/ENSBTAG00000006775/ENSBTAG00000007036/ENSBTAG00000019125/ENSBTAG00000004739/ENSBTAG00000000185/ENSBTAG00000012559/ENSBTAG00000016327/ENSBTAG00000007693/ENSBTAG00000019349/…	-/SLC5A12/SLC5A8/SLC4A4/SLC5A1/SLC38A2/SLC11A2/SLC28A1/SLC6A6/SLC36A1/-/SLC2A13/SLC12A7/SLC17A7/SLC1A1/SLC18A2/SLC6A14/SLC6A18/SLC28A2/SLC45A3/SLC6A4/SLC5A11/SLC5A9/MFSD2B/SLC4A8/SLC6A20/MFSD2A/SLC6A19/SLC33A1	29
MF	GO:0042578	phosphoric ester hydrolase activity	66/1824	323/14244	6.69611e-05	0.00301325	ENSBTAG00000010178/ENSBTAG00000024888/ENSBTAG00000008652/ENSBTAG00000020205/ENSBTAG00000021911/ENSBTAG00000017260/ENSBTAG00000017490/ENSBTAG00000004958/ENSBTAG00000046649/ENSBTAG00000011050/ENSBTAG00000016508/ENSBTAG00000005827/ENSBTAG00000046708/ENSBTAG00000015352/ENSBTAG00000009165/ENSBTAG00000010526/ENSBTAG00000051211/ENSBTAG00000000253/ENSBTAG00000001274/ENSBTAG00000002126/ENSBTAG00000000199/…	PTPRD/PDE5A/DUSP27/-/PTPRG/PDE3A/PLD1/PTPRN2/SGPP2/PLPP6/CTDSP2/FIG4/PDP2/MTMR4/LPIN3/PLPP1/DUSP8/PTPRF/PPM1L/PFKFB2/PDP1/PPM1K/LPIN1/ENPP1/ATP1A1/PRKAR2A/PHLPP1/DUSP3/SYNJ2/SMPD3/NAPEPLD/DUSP16/SMPDL3A/ACP2/OCRL/PTPRJ/NT5C3A/PHLPP2/CDC14B/PPM1A/INPP5J/SSH3/MTMR3/SMPDL3B/PTPRA/PTPN9/PTPN3/PXYLP1/PTPN21/FBP1/ENPP3/PLPPR4/PIP4P1/ACP6/NT5E/SSH1/PLPP2/NT5DC3/PTPRO/PFKFB4/-/CTDSP1/GDPD5/PTEN/INPP5A/PL…	66
MF	GO:1901505	carbohydrate derivative transmembrane transporter activity	14/1824	36/14244	7.32131e-05	0.0031377	ENSBTAG00000005445/ENSBTAG00000044053/ENSBTAG00000020250/ENSBTAG00000046357/ENSBTAG00000012454/ENSBTAG00000012024/ENSBTAG00000016327/ENSBTAG00000031749/ENSBTAG00000003752/ENSBTAG00000021286/ENSBTAG00000002768/ENSBTAG00000009085/ENSBTAG00000019939/ENSBTAG00000001816	SLC35D1/SLC17A5/SLC28A1/SLC29A3/SLC35A3/SLC29A2/SLC28A2/SLC35E2/SLC25A24/SLC37A1/SLC35A2/SLC35A5/SLC35D2/SLC25A42	14
MF	GO:0046873	metal ion transmembrane transporter activity	72/1824	366/14244	0.000112941	0.00450142	ENSBTAG00000021019/ENSBTAG00000019225/ENSBTAG00000049547/ENSBTAG00000011525/ENSBTAG00000002348/ENSBTAG00000011102/ENSBTAG00000010812/ENSBTAG00000012851/ENSBTAG00000010353/ENSBTAG00000011284/ENSBTAG00000009552/ENSBTAG00000003876/ENSBTAG00000019213/ENSBTAG00000001013/ENSBTAG00000032719/ENSBTAG00000054899/ENSBTAG00000013245/ENSBTAG00000021756/ENSBTAG00000017811/ENSBTAG00000010018/ENSBTAG00000032914/…	SLC30A4/SLC39A14/-/SLC5A8/SLC4A4/TPCN1/P2RX4/SLC5A1/ATP7B/SLC39A1/ATP2B1/MCU/CNNM4/SLC30A5/TFRC/-/ITPR3/ZDHHC17/SLC39A9/ATP7A/SLC11A2/SLC28A1/SLC6A6/ANXA5/PKD2L2/CALHM1/SLC40A1/-/ATP1A1/SLC12A7/SLC17A7/SLC9A1/PSEN1/SLC1A1/SLC18A2/ITPR2/NIPAL1/SLC6A14/SLC6A18/SLC28A2/SLC31A1/NIPAL3/TRPM4/SLC39A2/KCNJ6/SLC39A7/JPH4/PANX1/SLC6A4/ATP1B1/SLC31A2/KCNK5/SLC5A11/KCNJ2/SLC5A9/KCNE5/TRPC3/TPCN2/SLC4A8/TRPM…	72
MF	GO:0015926	glucosidase activity	7/1824	11/14244	0.000115036	0.00450142	ENSBTAG00000015170/ENSBTAG00000020363/ENSBTAG00000006491/ENSBTAG00000016956/ENSBTAG00000014841/ENSBTAG00000016021/ENSBTAG00000011431	LCT/GBA3/AGL/GANAB/GBA/GAA/GBA2	7
MF	GO:0016791	phosphatase activity	52/1824	244/14244	0.000128142	0.00480532	ENSBTAG00000010178/ENSBTAG00000008652/ENSBTAG00000021911/ENSBTAG00000004958/ENSBTAG00000046649/ENSBTAG00000011050/ENSBTAG00000016508/ENSBTAG00000046708/ENSBTAG00000015352/ENSBTAG00000009165/ENSBTAG00000010526/ENSBTAG00000051211/ENSBTAG00000000253/ENSBTAG00000001274/ENSBTAG00000002126/ENSBTAG00000000199/ENSBTAG00000005754/ENSBTAG00000007689/ENSBTAG00000001246/ENSBTAG00000045832/ENSBTAG00000003966/…	PTPRD/DUSP27/PTPRG/PTPRN2/SGPP2/PLPP6/CTDSP2/PDP2/MTMR4/LPIN3/PLPP1/DUSP8/PTPRF/PPM1L/PFKFB2/PDP1/PPM1K/LPIN1/ATP1A1/PHLPP1/DUSP3/SYNJ2/DUSP16/ACP2/OCRL/PTPRJ/NT5C3A/PHLPP2/CDC14B/PPM1A/INPP5J/SSH3/MTMR3/PTPRA/PTPN9/PTPN3/PXYLP1/PTPN21/FBP1/PLPPR4/PIP4P1/ACP6/NT5E/SSH1/PLPP2/NT5DC3/PTPRO/PFKFB4/-/CTDSP1/PTEN/INPP5A	52
MF	GO:0015294	solute:cation symporter activity	25/1824	92/14244	0.000164295	0.00591461	ENSBTAG00000049547/ENSBTAG00000011525/ENSBTAG00000002348/ENSBTAG00000012851/ENSBTAG00000032914/ENSBTAG00000020250/ENSBTAG00000011088/ENSBTAG00000016094/ENSBTAG00000032902/ENSBTAG00000043962/ENSBTAG00000006775/ENSBTAG00000007036/ENSBTAG00000019125/ENSBTAG00000004739/ENSBTAG00000000185/ENSBTAG00000012559/ENSBTAG00000016327/ENSBTAG00000007693/ENSBTAG00000019349/ENSBTAG00000003467/ENSBTAG00000014225/…	-/SLC5A8/SLC4A4/SLC5A1/SLC11A2/SLC28A1/SLC6A6/SLC36A1/-/SLC2A13/SLC12A7/SLC17A7/SLC1A1/SLC18A2/SLC6A14/SLC6A18/SLC28A2/SLC45A3/SLC6A4/SLC5A11/SLC5A9/SLC4A8/SLC6A20/SLC6A19/SLC33A1	25
MF	GO:0003779	actin binding	68/1824	350/14244	0.000251928	0.00872057	ENSBTAG00000020126/ENSBTAG00000011628/ENSBTAG00000025021/ENSBTAG00000012342/ENSBTAG00000019455/ENSBTAG00000021237/ENSBTAG00000015527/ENSBTAG00000000937/ENSBTAG00000016751/ENSBTAG00000009786/ENSBTAG00000018996/ENSBTAG00000003180/ENSBTAG00000002580/ENSBTAG00000046512/ENSBTAG00000055120/ENSBTAG00000000369/ENSBTAG00000014485/ENSBTAG00000020614/ENSBTAG00000011922/ENSBTAG00000052686/ENSBTAG00000012675/…	MYO10/EGFR/FMN2/LIMA1/MYO5B/DST/MYO1D/ITPRID2/MYO6/SCIN/PRKN/TMEM201/MYH14/XIRP1/OPHN1/EPS8/POF1B/PRKCE/PLEC/-/MYO19/MYO1A/IQGAP2/SVIL/ITGB1/CTNNA1/MYO1H/PLS1/EPS8L2/SYNE3/MICAL3/BLOC1S6/WIPF2/CAMSAP3/MYO7B/COBL/WASF2/SHROOM2/EPB41L1/VCL/USH1C/MYO9A/SHROOM1/DSTN/FLNB/PANX1/SLC6A4/SSH3/PARVA/-/MTSS1/MICAL2/HOOK1/SPIRE1/MYO18A/TRPM7/SSH1/UTRN/VIL1/MYO7A/WIPF3/PHACTR4/SHROOM3/FHDC1/JMY/TWF1/COBLL1/C…	68
MF	GO:0016705	oxidoreductase activity, acting on paired donors, with incorporation or reduction of molecular oxygen	35/1824	151/14244	0.000302389	0.0100796	ENSBTAG00000052836/ENSBTAG00000055207/ENSBTAG00000026283/ENSBTAG00000016685/ENSBTAG00000037559/ENSBTAG00000012972/ENSBTAG00000051542/ENSBTAG00000022381/ENSBTAG00000001992/ENSBTAG00000014847/ENSBTAG00000000342/ENSBTAG00000009294/ENSBTAG00000037509/ENSBTAG00000039289/ENSBTAG00000011648/ENSBTAG00000002078/ENSBTAG00000006045/ENSBTAG00000048271/ENSBTAG00000037795/ENSBTAG00000034154/ENSBTAG00000014608/…	-/SCD/ASPH/FMO4/-/CYP2U1/-/TET3/CYP51A1/BBOX1/PLOD3/DEGS2/-/-/TMLHE/KDM4A/P4HB/MICAL3/CYP2C87/AGMO/KDM1B/SC5D/CYP2D14/-/MGC127055/MICAL2/KDM7A/FMO5/-/-/OGFOD3/TET2/-/CYP3A5/CYP4F2	35
MF	GO:0046332	SMAD binding	20/1824	70/14244	0.000350936	0.0112801	ENSBTAG00000013555/ENSBTAG00000020117/ENSBTAG00000006420/ENSBTAG00000000231/ENSBTAG00000006143/ENSBTAG00000018114/ENSBTAG00000002835/ENSBTAG00000019853/ENSBTAG00000008881/ENSBTAG00000017860/ENSBTAG00000016420/ENSBTAG00000000546/ENSBTAG00000005425/ENSBTAG00000007118/ENSBTAG00000018127/ENSBTAG00000006242/ENSBTAG00000018965/ENSBTAG00000012599/ENSBTAG00000011224/ENSBTAG00000006919	ACVR1B/ZBTB7A/BMPR2/BMPR1A/CREB3L1/ACVR2A/SMAD1/SMURF2/PURA/HIPK2/CTNNB1/TOB1/GATA4/SMURF1/PPM1A/USP9X/PRDM16/SMAD3/CITED2/SMAD4	20
MF	GO:0016757	transferase activity, transferring glycosyl groups	54/1824	267/14244	0.000385828	0.011974	ENSBTAG00000012090/ENSBTAG00000016231/ENSBTAG00000012503/ENSBTAG00000050091/ENSBTAG00000016845/ENSBTAG00000039326/ENSBTAG00000012626/ENSBTAG00000018744/ENSBTAG00000008709/ENSBTAG00000009037/ENSBTAG00000004494/ENSBTAG00000013495/ENSBTAG00000052023/ENSBTAG00000006491/ENSBTAG00000014841/ENSBTAG00000017376/ENSBTAG00000000342/ENSBTAG00000049291/ENSBTAG00000015249/ENSBTAG00000021617/ENSBTAG00000007438/…	GGTA1/POFUT1/MGAT3/GCNT4/GALNT7/GCNT2/B4GALT5/MGAT5/KDELC2/GALNT12/B4GALNT1/WDFY3/-/AGL/GBA/GALNT5/PLOD3/-/B4GALT1/ZC3HAV1/STT3B/GALNT3/PARP14/-/MGAT4A/EXT2/-/-/EXT1/UGCG/GALNT2/-/GBA2/XXYLT1/FUT2/UGGT1/-/-/PARP16/NDST1/LARGE2/FUT4/PIGM/ABO/MGAT2/GXYLT1/PIGA/UGT8/NAPRT/MGAT1/ALG11/UGT2A1/PARP3/LARGE1	54
MF	GO:0016627	oxidoreductase activity, acting on the CH-CH group of donors	16/1824	51/14244	0.00042661	0.0127983	ENSBTAG00000012937/ENSBTAG00000031358/ENSBTAG00000013414/ENSBTAG00000031010/ENSBTAG00000001164/ENSBTAG00000004178/ENSBTAG00000006821/ENSBTAG00000045703/ENSBTAG00000021934/ENSBTAG00000015478/ENSBTAG00000003747/ENSBTAG00000030174/ENSBTAG00000026429/ENSBTAG00000046019/ENSBTAG00000004124/ENSBTAG00000052243	ACAD8/DPYD/BLVRA/ACAD11/ACAD10/ACOX2/PECR/COX15/RETSAT/SRD5A1/PTGR2/ACOX1/DECR2/SDHA/CPOX/-	16
MF	GO:0043492	ATPase activity, coupled to movement of substances	32/1824	137/14244	0.000465332	0.0135096	ENSBTAG00000007962/ENSBTAG00000016713/ENSBTAG00000045580/ENSBTAG00000005738/ENSBTAG00000010353/ENSBTAG00000015191/ENSBTAG00000054008/ENSBTAG00000009552/ENSBTAG00000000446/ENSBTAG00000010018/ENSBTAG00000023309/ENSBTAG00000014633/ENSBTAG00000021746/ENSBTAG00000001246/ENSBTAG00000016841/ENSBTAG00000020551/ENSBTAG00000016366/ENSBTAG00000009698/ENSBTAG00000006589/ENSBTAG00000000290/ENSBTAG00000012117/…	ATP9A/TMEM30B/-/ATP8B1/ATP7B/ABCC6/-/ATP2B1/ATP11A/ATP7A/-/ABCD4/ANXA5/ATP1A1/ATP10B/ABCD1/ABCG8/ABCD3/CFTR/ATP11B/ATP6AP1/ABCA6/TMEM30A/ABCC3/ATP1B1/-/-/ABCG2/ABCG5/ATP11C/ATP5F1A/TAP2	32
MF	GO:0015108	chloride transmembrane transporter activity	19/1824	68/14244	0.000662951	0.0182755	ENSBTAG00000049547/ENSBTAG00000020130/ENSBTAG00000002902/ENSBTAG00000013422/ENSBTAG00000010244/ENSBTAG00000008893/ENSBTAG00000006775/ENSBTAG00000007036/ENSBTAG00000019125/ENSBTAG00000006589/ENSBTAG00000011007/ENSBTAG00000017129/ENSBTAG00000014615/ENSBTAG00000012284/ENSBTAG00000008161/ENSBTAG00000017357/ENSBTAG00000020700/ENSBTAG00000026278/ENSBTAG00000016712	-/CLCN3/ANO6/GABRB3/CLIC5/ANO10/SLC12A7/SLC17A7/SLC1A1/CFTR/TTYH2/CLCC1/SLC26A2/CLCN2/CLCA1/CLCA4/CLCN6/CLDN4/-	19
MF	GO:0005548	phospholipid transporter activity	17/1824	58/14244	0.000690408	0.0182755	ENSBTAG00000007962/ENSBTAG00000016713/ENSBTAG00000005738/ENSBTAG00000002902/ENSBTAG00000010956/ENSBTAG00000000446/ENSBTAG00000016841/ENSBTAG00000018706/ENSBTAG00000000290/ENSBTAG00000005100/ENSBTAG00000048034/ENSBTAG00000000081/ENSBTAG00000011944/ENSBTAG00000022227/ENSBTAG00000013054/ENSBTAG00000015013/ENSBTAG00000016484	ATP9A/TMEM30B/ATP8B1/ANO6/SCARB2/ATP11A/ATP10B/PCTP/ATP11B/TMEM30A/GLTPD2/COL4A3BP/MTTP/PLSCR2/MFSD2A/C2CD2L/ATP11C	17
MF	GO:0030165	PDZ domain binding	17/1824	58/14244	0.000690408	0.0182755	ENSBTAG00000020130/ENSBTAG00000018114/ENSBTAG00000020067/ENSBTAG00000009552/ENSBTAG00000018996/ENSBTAG00000004869/ENSBTAG00000007963/ENSBTAG00000054533/ENSBTAG00000017846/ENSBTAG00000011757/ENSBTAG00000000668/ENSBTAG00000031209/ENSBTAG00000006589/ENSBTAG00000030174/ENSBTAG00000004629/ENSBTAG00000005810/ENSBTAG00000035084	CLCN3/ACVR2A/LLGL2/ATP2B1/PRKN/CXADR/KIDINS220/GNG12/F11R/PSEN1/SLC22A5/SLC22A4/CFTR/ACOX1/SLC9A3/PDZK1/FZD3	17
MF	GO:0050660	flavin adenine dinucleotide binding	20/1824	74/14244	0.000770918	0.0198236	ENSBTAG00000012937/ENSBTAG00000016685/ENSBTAG00000031010/ENSBTAG00000001164/ENSBTAG00000018831/ENSBTAG00000004178/ENSBTAG00000048271/ENSBTAG00000021223/ENSBTAG00000016516/ENSBTAG00000006779/ENSBTAG00000014608/ENSBTAG00000016142/ENSBTAG00000006838/ENSBTAG00000030174/ENSBTAG00000014855/ENSBTAG00000010841/ENSBTAG00000046019/ENSBTAG00000047676/ENSBTAG00000017082/ENSBTAG00000001908	ACAD8/FMO4/ACAD11/ACAD10/DAO/ACOX2/MICAL3/CRY2/CYB5R3/LDHD/KDM1B/CYB5R2/AIFM1/ACOX1/MICAL2/FMO5/SDHA/PRODH/POR/DLD	20
MF	GO:0004709	MAP kinase kinase kinase activity	8/1824	18/14244	0.000945727	0.0236432	ENSBTAG00000012550/ENSBTAG00000019855/ENSBTAG00000009065/ENSBTAG00000017103/ENSBTAG00000021183/ENSBTAG00000000827/ENSBTAG00000006378/ENSBTAG00000017422	TAOK3/MAP3K15/MAP3K5/MAP3K13/MAP3K21/TAOK1/RIPK1/TAOK2	8
MF	GO:0005057	signal transducer activity, downstream of receptor	14/1824	45/14244	0.00105391	0.0254899	ENSBTAG00000016442/ENSBTAG00000014792/ENSBTAG00000012550/ENSBTAG00000019855/ENSBTAG00000005865/ENSBTAG00000009065/ENSBTAG00000017103/ENSBTAG00000021183/ENSBTAG00000000827/ENSBTAG00000001014/ENSBTAG00000012599/ENSBTAG00000006378/ENSBTAG00000017422/ENSBTAG00000006919	MAP4K3/MAP4K5/TAOK3/MAP3K15/MAPK6/MAP3K5/MAP3K13/MAP3K21/TAOK1/MAPK7/SMAD3/RIPK1/TAOK2/SMAD4	14
MF	GO:0005254	chloride channel activity	15/1824	50/14244	0.00107624	0.0254899	ENSBTAG00000020130/ENSBTAG00000002902/ENSBTAG00000013422/ENSBTAG00000010244/ENSBTAG00000008893/ENSBTAG00000007036/ENSBTAG00000006589/ENSBTAG00000011007/ENSBTAG00000017129/ENSBTAG00000012284/ENSBTAG00000008161/ENSBTAG00000017357/ENSBTAG00000020700/ENSBTAG00000026278/ENSBTAG00000016712	CLCN3/ANO6/GABRB3/CLIC5/ANO10/SLC17A7/CFTR/TTYH2/CLCC1/CLCN2/CLCA1/CLCA4/CLCN6/CLDN4/-	15
MF	GO:0015165	pyrimidine nucleotide-sugar transmembrane transporter activity	6/1824	11/14244	0.00113645	0.0262257	ENSBTAG00000005445/ENSBTAG00000012454/ENSBTAG00000031749/ENSBTAG00000002768/ENSBTAG00000009085/ENSBTAG00000019939	SLC35D1/SLC35A3/SLC35E2/SLC35A2/SLC35A5/SLC35D2	6
MF	GO:0005342	organic acid transmembrane transporter activity	28/1824	122/14244	0.0013607	0.0306157	ENSBTAG00000011647/ENSBTAG00000021858/ENSBTAG00000011525/ENSBTAG00000011105/ENSBTAG00000044053/ENSBTAG00000011088/ENSBTAG00000013338/ENSBTAG00000014328/ENSBTAG00000000831/ENSBTAG00000016094/ENSBTAG00000007036/ENSBTAG00000019125/ENSBTAG00000012559/ENSBTAG00000004303/ENSBTAG00000007415/ENSBTAG00000014615/ENSBTAG00000015164/ENSBTAG00000014821/ENSBTAG00000010344/ENSBTAG00000009085/ENSBTAG00000031340/…	SLC25A15/SLC5A12/SLC5A8/SLC38A2/SLC17A5/SLC6A6/SLC7A9/MGC138914/CTNS/SLC36A1/SLC17A7/SLC1A1/SLC6A18/SLC27A2/SLC7A8/SLC26A2/SLC27A5/SLC7A7/SLC16A14/SLC35A5/SLC6A20/MFSD2A/SLC16A5/SLC6A19/SLC38A4/SLC38A7/MPC2/SLC19A1	28
MF	GO:0003774	motor activity	30/1824	134/14244	0.00142564	0.0309636	ENSBTAG00000020126/ENSBTAG00000019455/ENSBTAG00000015527/ENSBTAG00000017564/ENSBTAG00000003215/ENSBTAG00000051859/ENSBTAG00000016751/ENSBTAG00000002580/ENSBTAG00000012755/ENSBTAG00000017232/ENSBTAG00000004832/ENSBTAG00000012675/ENSBTAG00000014655/ENSBTAG00000000939/ENSBTAG00000015930/ENSBTAG00000007181/ENSBTAG00000019217/ENSBTAG00000016598/ENSBTAG00000002695/ENSBTAG00000039803/ENSBTAG00000049714/…	MYO10/MYO5B/MYO1D/CGN/KIF3B/-/MYO6/MYH14/KLC4/KIF13B/KIF21A/MYO19/MYO1A/KIF16B/DNAL1/KIFC3/KIF13A/DYNC1H1/MYO1H/MYO7B/-/-/MYO9A/KLC3/MYO18A/-/MYO7A/-/-/DYNC1LI2	30
MF	GO:0008374	O-acyltransferase activity	11/1824	32/14244	0.00144497	0.0309636	ENSBTAG00000008431/ENSBTAG00000020456/ENSBTAG00000009109/ENSBTAG00000005137/ENSBTAG00000013127/ENSBTAG00000021535/ENSBTAG00000005623/ENSBTAG00000001932/ENSBTAG00000026356/ENSBTAG00000017167/ENSBTAG00000017592	MOGAT1/AGPAT3/CASD1/LPGAT1/LPCAT3/CROT/SOAT2/CRAT/DGAT1/LRAT/GPAT3	11
MF	GO:0015932	nucleobase-containing compound transmembrane transporter activity	12/1824	37/14244	0.00158438	0.0331613	ENSBTAG00000005445/ENSBTAG00000020250/ENSBTAG00000046357/ENSBTAG00000012454/ENSBTAG00000012024/ENSBTAG00000016327/ENSBTAG00000031749/ENSBTAG00000003752/ENSBTAG00000002768/ENSBTAG00000009085/ENSBTAG00000019939/ENSBTAG00000001816	SLC35D1/SLC28A1/SLC29A3/SLC35A3/SLC29A2/SLC28A2/SLC35E2/SLC25A24/SLC35A2/SLC35A5/SLC35D2/SLC25A42	12
MF	GO:0005326	neurotransmitter transporter activity	13/1824	42/14244	0.00166043	0.0334492	ENSBTAG00000007163/ENSBTAG00000011088/ENSBTAG00000016094/ENSBTAG00000005675/ENSBTAG00000007036/ENSBTAG00000019125/ENSBTAG00000004739/ENSBTAG00000000185/ENSBTAG00000012559/ENSBTAG00000019349/ENSBTAG00000031340/ENSBTAG00000045695/ENSBTAG00000007170	SLC44A1/SLC6A6/SLC36A1/SLC44A4/SLC17A7/SLC1A1/SLC18A2/SLC6A14/SLC6A18/SLC6A4/SLC6A20/SLC6A19/SLC38A7	13
MF	GO:0030145	manganese ion binding	15/1824	52/14244	0.00167246	0.0334492	ENSBTAG00000018744/ENSBTAG00000007184/ENSBTAG00000032914/ENSBTAG00000015249/ENSBTAG00000032902/ENSBTAG00000011934/ENSBTAG00000031941/ENSBTAG00000013957/ENSBTAG00000004870/ENSBTAG00000014564/ENSBTAG00000018127/ENSBTAG00000033891/ENSBTAG00000001546/ENSBTAG00000001945/ENSBTAG00000021953	MGAT5/NUDT7/SLC11A2/B4GALT1/-/PCK2/PEPD/GALNT3/GALNT2/XXYLT1/PPM1A/MGAT2/MGAT1/ARG2/LARGE1	15
MF	GO:0016620	oxidoreductase activity, acting on the aldehyde or oxo group of donors, NAD or NADP as acceptor	11/1824	33/14244	0.00191991	0.0367643	ENSBTAG00000018469/ENSBTAG00000011832/ENSBTAG00000019852/ENSBTAG00000017852/ENSBTAG00000039161/ENSBTAG00000008103/ENSBTAG00000021902/ENSBTAG00000008743/ENSBTAG00000001908/ENSBTAG00000000330/ENSBTAG00000048924	ALDH6A1/ALDH18A1/PDHA1/ALDH9A1/ALDH3A2/ALDH1A1/ALDH5A1/ALDH2/DLD/ALDH16A1/-	11
MF	GO:0071949	FAD binding	11/1824	33/14244	0.00191991	0.0367643	ENSBTAG00000018831/ENSBTAG00000004178/ENSBTAG00000048271/ENSBTAG00000021223/ENSBTAG00000016516/ENSBTAG00000006779/ENSBTAG00000016142/ENSBTAG00000006838/ENSBTAG00000030174/ENSBTAG00000014855/ENSBTAG00000047676	DAO/ACOX2/MICAL3/CRY2/CYB5R3/LDHD/CYB5R2/AIFM1/ACOX1/MICAL2/PRODH	11
MF	GO:0008238	exopeptidase activity	22/1824	91/14244	0.00213188	0.0392048	ENSBTAG00000013557/ENSBTAG00000011435/ENSBTAG00000015329/ENSBTAG00000048246/ENSBTAG00000010345/ENSBTAG00000034402/ENSBTAG00000031941/ENSBTAG00000007397/ENSBTAG00000002075/ENSBTAG00000012371/ENSBTAG00000015403/ENSBTAG00000011908/ENSBTAG00000039275/ENSBTAG00000016881/ENSBTAG00000017429/ENSBTAG00000024950/ENSBTAG00000007893/ENSBTAG00000002566/ENSBTAG00000008332/ENSBTAG00000046900/ENSBTAG00000048296/…	ERAP1/NPEPPS/MINDY1/DPP4/XPNPEP2/ACE2/PEPD/FOLH1B/MME/CPD/TPP1/CPQ/ERAP2/ANPEP/PREPL/ACE/SCPEP1/PGPEP1/ENPEP/GGT1/CLTRN/CPA3	22
MF	GO:0005385	zinc ion transmembrane transporter activity	7/1824	16/14244	0.00222316	0.0392048	ENSBTAG00000021019/ENSBTAG00000019225/ENSBTAG00000011284/ENSBTAG00000001013/ENSBTAG00000000936/ENSBTAG00000008191/ENSBTAG00000046026	SLC30A4/SLC39A14/SLC39A1/SLC30A5/SLC39A2/SLC39A7/SLC39A4	7
MF	GO:0015020	glucuronosyltransferase activity	7/1824	16/14244	0.00222316	0.0392048	ENSBTAG00000019644/ENSBTAG00000015047/ENSBTAG00000006209/ENSBTAG00000039647/ENSBTAG00000009607/ENSBTAG00000004040/ENSBTAG00000021953	EXT2/-/EXT1/-/LARGE2/UGT2A1/LARGE1	7
MF	GO:0030371	translation repressor activity	7/1824	16/14244	0.00222316	0.0392048	ENSBTAG00000008881/ENSBTAG00000009785/ENSBTAG00000053726/ENSBTAG00000019847/ENSBTAG00000002504/ENSBTAG00000017094/ENSBTAG00000009995	PURA/SAMD4B/EIF4EBP2/CPEB2/IREB2/SHMT1/CPEB4	7
MF	GO:0015370	solute:sodium symporter activity	17/1824	64/14244	0.00228018	0.0392048	ENSBTAG00000011525/ENSBTAG00000002348/ENSBTAG00000012851/ENSBTAG00000020250/ENSBTAG00000011088/ENSBTAG00000007036/ENSBTAG00000019125/ENSBTAG00000004739/ENSBTAG00000000185/ENSBTAG00000012559/ENSBTAG00000016327/ENSBTAG00000019349/ENSBTAG00000003467/ENSBTAG00000014225/ENSBTAG00000017950/ENSBTAG00000031340/ENSBTAG00000045695	SLC5A8/SLC4A4/SLC5A1/SLC28A1/SLC6A6/SLC17A7/SLC1A1/SLC18A2/SLC6A14/SLC6A18/SLC28A2/SLC6A4/SLC5A11/SLC5A9/SLC4A8/SLC6A20/SLC6A19	17
MF	GO:0017048	Rho GTPase binding	33/1824	156/14244	0.00230872	0.0392048	ENSBTAG00000012361/ENSBTAG00000019877/ENSBTAG00000000146/ENSBTAG00000003215/ENSBTAG00000021900/ENSBTAG00000033662/ENSBTAG00000016894/ENSBTAG00000000369/ENSBTAG00000021997/ENSBTAG00000013958/ENSBTAG00000014030/ENSBTAG00000000897/ENSBTAG00000047281/ENSBTAG00000009679/ENSBTAG00000005514/ENSBTAG00000022147/ENSBTAG00000018247/ENSBTAG00000020566/ENSBTAG00000005453/ENSBTAG00000005847/ENSBTAG00000004511/…	ARHGEF11/DOCK7/FARP1/KIF3B/PKN2/NCKAP1/CYFIP1/EPS8/ITSN1/PAK4/FGD6/IQGAP2/C10H15orf62/PLEKHG1/TRIO/EPS8L2/OCRL/BCR/FGD4/ROCK2/VAV2/SOS1/-/PARD6B/ARHGEF19/ARHGEF5/PAK6/SRGAP3/NET1/SOS2/ARHGEF12/PAK1/PLEKHG6	33
MF	GO:0051015	actin filament binding	35/1824	169/14244	0.0025237	0.0413207	ENSBTAG00000011628/ENSBTAG00000012342/ENSBTAG00000019455/ENSBTAG00000000937/ENSBTAG00000016751/ENSBTAG00000009786/ENSBTAG00000003180/ENSBTAG00000002580/ENSBTAG00000046512/ENSBTAG00000014485/ENSBTAG00000052686/ENSBTAG00000014655/ENSBTAG00000000897/ENSBTAG00000027444/ENSBTAG00000014182/ENSBTAG00000023429/ENSBTAG00000003526/ENSBTAG00000012250/ENSBTAG00000038126/ENSBTAG00000011356/ENSBTAG00000039803/…	EGFR/LIMA1/MYO5B/ITPRID2/MYO6/SCIN/TMEM201/MYH14/XIRP1/POF1B/-/MYO1A/IQGAP2/SVIL/CTNNA1/PLS1/SYNE3/BLOC1S6/WIPF2/CAMSAP3/MYO7B/SHROOM2/VCL/USH1C/SHROOM1/DSTN/PANX1/SLC6A4/MYO18A/VIL1/MYO7A/WIPF3/SHROOM3/TWF1/CORO2A	35
MF	GO:0046943	carboxylic acid transmembrane transporter activity	27/1824	121/14244	0.00252515	0.0413207	ENSBTAG00000011647/ENSBTAG00000021858/ENSBTAG00000011525/ENSBTAG00000011105/ENSBTAG00000044053/ENSBTAG00000013338/ENSBTAG00000014328/ENSBTAG00000000831/ENSBTAG00000016094/ENSBTAG00000007036/ENSBTAG00000019125/ENSBTAG00000012559/ENSBTAG00000004303/ENSBTAG00000007415/ENSBTAG00000014615/ENSBTAG00000015164/ENSBTAG00000014821/ENSBTAG00000010344/ENSBTAG00000009085/ENSBTAG00000031340/ENSBTAG00000013054/…	SLC25A15/SLC5A12/SLC5A8/SLC38A2/SLC17A5/SLC7A9/MGC138914/CTNS/SLC36A1/SLC17A7/SLC1A1/SLC6A18/SLC27A2/SLC7A8/SLC26A2/SLC27A5/SLC7A7/SLC16A14/SLC35A5/SLC6A20/MFSD2A/SLC16A5/SLC6A19/SLC38A4/SLC38A7/MPC2/SLC19A1	27
MF	GO:0004702	signal transducer, downstream of receptor, with serine/threonine kinase activity	12/1824	39/14244	0.00262103	0.0413847	ENSBTAG00000016442/ENSBTAG00000014792/ENSBTAG00000012550/ENSBTAG00000019855/ENSBTAG00000005865/ENSBTAG00000009065/ENSBTAG00000017103/ENSBTAG00000021183/ENSBTAG00000000827/ENSBTAG00000001014/ENSBTAG00000006378/ENSBTAG00000017422	MAP4K3/MAP4K5/TAOK3/MAP3K15/MAPK6/MAP3K5/MAP3K13/MAP3K21/TAOK1/MAPK7/RIPK1/TAOK2	12
MF	GO:0016903	oxidoreductase activity, acting on the aldehyde or oxo group of donors	12/1824	39/14244	0.00262103	0.0413847	ENSBTAG00000018469/ENSBTAG00000011832/ENSBTAG00000019852/ENSBTAG00000017852/ENSBTAG00000011045/ENSBTAG00000039161/ENSBTAG00000008103/ENSBTAG00000021902/ENSBTAG00000008743/ENSBTAG00000001908/ENSBTAG00000000330/ENSBTAG00000048924	ALDH6A1/ALDH18A1/PDHA1/ALDH9A1/MRPS36/ALDH3A2/ALDH1A1/ALDH5A1/ALDH2/DLD/ALDH16A1/-	12
MF	GO:1901682	sulfur compound transmembrane transporter activity	10/1824	30/14244	0.00305721	0.0474394	ENSBTAG00000011088/ENSBTAG00000013338/ENSBTAG00000000831/ENSBTAG00000005675/ENSBTAG00000019125/ENSBTAG00000020551/ENSBTAG00000014615/ENSBTAG00000020266/ENSBTAG00000007170/ENSBTAG00000014318	SLC6A6/SLC7A9/CTNS/SLC44A4/SLC1A1/ABCD1/SLC26A2/SLC19A2/SLC38A7/SLC33A1	10
MF	GO:0005089	Rho guanyl-nucleotide exchange factor activity	19/1824	77/14244	0.00324928	0.0495654	ENSBTAG00000012361/ENSBTAG00000000146/ENSBTAG00000000369/ENSBTAG00000021997/ENSBTAG00000014030/ENSBTAG00000009679/ENSBTAG00000005514/ENSBTAG00000022147/ENSBTAG00000020566/ENSBTAG00000005453/ENSBTAG00000004511/ENSBTAG00000011643/ENSBTAG00000053238/ENSBTAG00000005670/ENSBTAG00000001815/ENSBTAG00000007648/ENSBTAG00000005550/ENSBTAG00000021343/ENSBTAG00000004208	ARHGEF11/FARP1/EPS8/ITSN1/FGD6/PLEKHG1/TRIO/EPS8L2/BCR/FGD4/VAV2/SOS1/-/ARHGEF19/ARHGEF5/NET1/SOS2/ARHGEF12/PLEKHG6	19
MF	GO:0005338	nucleotide-sugar transmembrane transporter activity	6/1824	13/14244	0.00335962	0.0495681	ENSBTAG00000005445/ENSBTAG00000012454/ENSBTAG00000031749/ENSBTAG00000002768/ENSBTAG00000009085/ENSBTAG00000019939	SLC35D1/SLC35A3/SLC35E2/SLC35A2/SLC35A5/SLC35D2	6
MF	GO:0035497	cAMP response element binding	6/1824	13/14244	0.00335962	0.0495681	ENSBTAG00000014692/ENSBTAG00000006143/ENSBTAG00000015802/ENSBTAG00000010215/ENSBTAG00000011429/ENSBTAG00000005227	CREB3L4/CREB3L1/CREB3L2/CREB3L3/CREB3/ATF6	6
