# Supplementary material for: Influence of postruminal casein infusion and exogenous glucagon-like peptide 2 administration on the jejunal mucosal transcriptome in cattle
Source: PLoS One. 2024 Aug 15;19(8):e0308983. doi: 10.1371/journal.pone.0308983 (PMC11326568; doi:10.1371/journal.pone.0308983)
Supplement: S6 File — (XLSX) [file pone.0308983.s006.xlsx]

## Sheet: GLP2_InjvsBSA_Inj.down_GOenrich
Category	GOID	Description	GeneRatio	BgRatio	pvalue	padj	geneID	geneName	Count
BP	GO:0022613	ribonucleoprotein complex biogenesis	191/2011	398/14183	1.5714e-60	7.70615e-57	ENSBTAG00000019930/ENSBTAG00000016510/ENSBTAG00000019211/ENSBTAG00000006104/ENSBTAG00000020905/ENSBTAG00000009491/ENSBTAG00000020795/ENSBTAG00000010602/ENSBTAG00000014733/ENSBTAG00000019718/ENSBTAG00000011812/ENSBTAG00000001522/ENSBTAG00000002579/ENSBTAG00000016335/ENSBTAG00000004225/ENSBTAG00000018478/ENSBTAG00000001342/ENSBTAG00000019494/ENSBTAG00000007872/ENSBTAG00000021093/ENSBTAG00000022275/…	CLNS1A/RRP7A/BRIX1/SNU13/RPL11/WDR74/RPS21/DDX56/NOP2/RPS15/DIMT1/MTERF3/FBL/NPM3/TSR1/RPL7L1/RSL24D1/RPL10A/PSIP1/RPS16/RPL10/-/TRMT112/NOC2L/LSM3/EIF3D/ISG20L2/RRS1/NLE1/RPS5/RPL3/XAB2/PA2G4/RPS14/DDX47/RRP15/PWP1/TFB2M/BYSL/PPAN/RPL10/GTPBP4/RPL7A/RPLP0/-/RPL12/-/RPL5/RSL1D1/EIF3M/EXOSC4/PRPF19/EIF3B/DKC1/EIF3E/RPL13A/ZNF622/RUVBL2/ERAL1/BOP1/PIH1D1/SNRPF/SURF6/RPS19/UTP4/UTP15/EIF3CL/RRP9/RPL…	191
BP	GO:0042254	ribosome biogenesis	144/2011	255/14183	3.59471e-57	8.81423e-54	ENSBTAG00000016510/ENSBTAG00000019211/ENSBTAG00000006104/ENSBTAG00000020905/ENSBTAG00000009491/ENSBTAG00000020795/ENSBTAG00000010602/ENSBTAG00000014733/ENSBTAG00000019718/ENSBTAG00000011812/ENSBTAG00000001522/ENSBTAG00000002579/ENSBTAG00000016335/ENSBTAG00000004225/ENSBTAG00000018478/ENSBTAG00000001342/ENSBTAG00000019494/ENSBTAG00000021093/ENSBTAG00000022275/ENSBTAG00000015316/ENSBTAG00000008646/…	RRP7A/BRIX1/SNU13/RPL11/WDR74/RPS21/DDX56/NOP2/RPS15/DIMT1/MTERF3/FBL/NPM3/TSR1/RPL7L1/RSL24D1/RPL10A/RPS16/RPL10/-/TRMT112/NOC2L/ISG20L2/RRS1/NLE1/RPS5/RPL3/PA2G4/RPS14/DDX47/RRP15/PWP1/TFB2M/BYSL/PPAN/RPL10/GTPBP4/RPL7A/RPLP0/-/RPL12/-/RPL5/RSL1D1/EXOSC4/DKC1/ZNF622/ERAL1/BOP1/PIH1D1/SURF6/RPS19/UTP4/UTP15/RRP9/RPL6/-/RPSA/NOC4L/NAT10/EIF4A3/RPS7/MRPL1/-/LTV1/RPL7/MRPS7/UTP25/GEMIN4/DDX27/MPHOS…	144
BP	GO:0016072	rRNA metabolic process	102/2011	182/14183	2.86282e-40	4.67976e-37	ENSBTAG00000016510/ENSBTAG00000006104/ENSBTAG00000009491/ENSBTAG00000020795/ENSBTAG00000010602/ENSBTAG00000014733/ENSBTAG00000011812/ENSBTAG00000002579/ENSBTAG00000016335/ENSBTAG00000004225/ENSBTAG00000018478/ENSBTAG00000019494/ENSBTAG00000021093/ENSBTAG00000008646/ENSBTAG00000016716/ENSBTAG00000008570/ENSBTAG00000019608/ENSBTAG00000009838/ENSBTAG00000004654/ENSBTAG00000000072/ENSBTAG00000010101/…	RRP7A/SNU13/WDR74/RPS21/DDX56/NOP2/DIMT1/FBL/NPM3/TSR1/RPL7L1/RPL10A/RPS16/TRMT112/RRS1/RPS14/DDX47/RRP15/PWP1/TFB2M/BYSL/GTPBP4/RPL7A/-/RSL1D1/EXOSC4/DKC1/BOP1/PIH1D1/UTP4/UTP15/SMARCA4/RRP9/RPSA/NAT10/EIF4A3/RPS7/MRPL1/H2AFY/RPL7/UTP25/GEMIN4/DDX27/MPHOSPH10/RRP1B/LSM6/UTP3/MRTO4/TSR3/ZNHIT3/WDR43/RPL14/WDR12/EXOSC7/TBL3/NOP53/PES1/RRP36/NOL12/NSUN5/UTP20/WDR75/MRPS9/EBNA1BP2/FAM207A/TAF1B/EXOS…	102
BP	GO:0006364	rRNA processing	94/2011	161/14183	3.13656e-39	3.84543e-36	ENSBTAG00000016510/ENSBTAG00000006104/ENSBTAG00000009491/ENSBTAG00000020795/ENSBTAG00000010602/ENSBTAG00000014733/ENSBTAG00000011812/ENSBTAG00000002579/ENSBTAG00000016335/ENSBTAG00000004225/ENSBTAG00000018478/ENSBTAG00000019494/ENSBTAG00000021093/ENSBTAG00000008646/ENSBTAG00000016716/ENSBTAG00000008570/ENSBTAG00000019608/ENSBTAG00000009838/ENSBTAG00000000072/ENSBTAG00000010101/ENSBTAG00000014917/…	RRP7A/SNU13/WDR74/RPS21/DDX56/NOP2/DIMT1/FBL/NPM3/TSR1/RPL7L1/RPL10A/RPS16/TRMT112/RRS1/RPS14/DDX47/RRP15/TFB2M/BYSL/GTPBP4/RPL7A/-/RSL1D1/EXOSC4/DKC1/BOP1/PIH1D1/UTP4/UTP15/RRP9/RPSA/NAT10/EIF4A3/RPS7/MRPL1/RPL7/UTP25/GEMIN4/DDX27/MPHOSPH10/RRP1B/LSM6/UTP3/MRTO4/TSR3/ZNHIT3/WDR43/RPL14/WDR12/EXOSC7/TBL3/NOP53/PES1/RRP36/NOL12/NSUN5/UTP20/WDR75/MRPS9/EBNA1BP2/FAM207A/WDR46/LAS1L/RRP1/URB1/NSA2/EX…	94
BP	GO:0034470	ncRNA processing	133/2011	302/14183	4.33358e-37	4.25038e-34	ENSBTAG00000016510/ENSBTAG00000006104/ENSBTAG00000009491/ENSBTAG00000020795/ENSBTAG00000010602/ENSBTAG00000014733/ENSBTAG00000011812/ENSBTAG00000002579/ENSBTAG00000016430/ENSBTAG00000016335/ENSBTAG00000004225/ENSBTAG00000018478/ENSBTAG00000007743/ENSBTAG00000019325/ENSBTAG00000019494/ENSBTAG00000021093/ENSBTAG00000008646/ENSBTAG00000016716/ENSBTAG00000008845/ENSBTAG00000008570/ENSBTAG00000019608/…	RRP7A/SNU13/WDR74/RPS21/DDX56/NOP2/DIMT1/FBL/METTL8/NPM3/TSR1/RPL7L1/PUS7/TRMT1/RPL10A/RPS16/TRMT112/RRS1/INTS9/RPS14/DDX47/RRP15/POP5/TFB2M/BYSL/GTPBP4/RPL7A/THG1L/INTS10/-/RSL1D1/EXOSC4/TRMT5/DKC1/PUS3/PUSL1/BOP1/PIH1D1/UTP4/UTP15/RRP9/RPSA/NAT10/EIF4A3/RPS7/MRPL1/METTL3/RPL7/UTP25/GEMIN4/DDX27/MPHOSPH10/RRP1B/INTS11/LSM6/UTP3/MRTO4/WDR4/TRMT61A/TSR3/DGCR8/ZNHIT3/WDR43/RPL14/WDR12/EXOSC7/TSEN15…	133
BP	GO:0034660	ncRNA metabolic process	157/2011	401/14183	4.11251e-36	3.36129e-33	ENSBTAG00000032132/ENSBTAG00000016510/ENSBTAG00000006104/ENSBTAG00000009491/ENSBTAG00000020795/ENSBTAG00000010602/ENSBTAG00000014733/ENSBTAG00000011812/ENSBTAG00000002579/ENSBTAG00000016430/ENSBTAG00000016335/ENSBTAG00000004225/ENSBTAG00000018478/ENSBTAG00000007743/ENSBTAG00000019325/ENSBTAG00000019494/ENSBTAG00000021093/ENSBTAG00000008646/ENSBTAG00000005064/ENSBTAG00000016716/ENSBTAG00000008845/…	ELL3/RRP7A/SNU13/WDR74/RPS21/DDX56/NOP2/DIMT1/FBL/METTL8/NPM3/TSR1/RPL7L1/PUS7/TRMT1/RPL10A/RPS16/TRMT112/WARS2/RRS1/INTS9/FARSA/MARS2/RPS14/DDX47/RRP15/PWP1/POP5/TFB2M/BYSL/GTPBP4/RPL7A/THG1L/INTS10/-/RSL1D1/EXOSC4/GATC/TRMT5/DKC1/PUS3/PUSL1/BOP1/PIH1D1/UTP4/UTP15/SMARCA4/RRP9/RPSA/NAT10/EIF4A3/RPS7/MRPL1/H2AFY/METTL3/VARS/RPL7/UTP25/GEMIN4/DDX27/MPHOSPH10/RRP1B/INTS11/VARS2/FARSB/LSM6/UTP3/MRTO…	157
BP	GO:0042273	ribosomal large subunit biogenesis	52/2011	86/14183	3.05933e-23	2.14328e-20	ENSBTAG00000019211/ENSBTAG00000006104/ENSBTAG00000020905/ENSBTAG00000009491/ENSBTAG00000018478/ENSBTAG00000001342/ENSBTAG00000019494/ENSBTAG00000022275/ENSBTAG00000015316/ENSBTAG00000016528/ENSBTAG00000016716/ENSBTAG00000019094/ENSBTAG00000003228/ENSBTAG00000012745/ENSBTAG00000007454/ENSBTAG00000014917/ENSBTAG00000011559/ENSBTAG00000017389/ENSBTAG00000012276/ENSBTAG00000025385/ENSBTAG00000002026/…	BRIX1/SNU13/RPL11/WDR74/RPL7L1/RSL24D1/RPL10A/RPL10/-/NOC2L/RRS1/NLE1/RPL3/PPAN/RPL10/GTPBP4/RPL7A/RPLP0/-/RPL12/RPL5/RSL1D1/ZNF622/BOP1/SURF6/RPL6/-/MRPL1/RPL7/DHX30/NPM1/MRTO4/ZNHIT3/RPL14/WDR12/DDX28/NOP53/PES1/RPL35A/EBNA1BP2/LAS1L/URB1/-/RPL35/FTSJ3/RPL24/RPL26/NHP2/NOP16/-/SDAD1/RPF1	52
BP	GO:0022618	ribonucleoprotein complex assembly	90/2011	221/14183	1.6976e-22	1.04063e-19	ENSBTAG00000019930/ENSBTAG00000016510/ENSBTAG00000019211/ENSBTAG00000006104/ENSBTAG00000020905/ENSBTAG00000019718/ENSBTAG00000001522/ENSBTAG00000001342/ENSBTAG00000007872/ENSBTAG00000022275/ENSBTAG00000007363/ENSBTAG00000001988/ENSBTAG00000016716/ENSBTAG00000019094/ENSBTAG00000015989/ENSBTAG00000003228/ENSBTAG00000011360/ENSBTAG00000008570/ENSBTAG00000012745/ENSBTAG00000007454/ENSBTAG00000017389/…	CLNS1A/RRP7A/BRIX1/SNU13/RPL11/RPS15/MTERF3/RSL24D1/PSIP1/RPL10/LSM3/EIF3D/RRS1/NLE1/RPS5/RPL3/XAB2/RPS14/PPAN/RPL10/RPLP0/-/RPL12/-/RPL5/EIF3M/PRPF19/EIF3B/EIF3E/RPL13A/RUVBL2/ERAL1/BOP1/PIH1D1/SNRPF/RPS19/EIF3CL/RPL6/-/RPSA/RBM22/-/EIF3H/MRPS7/GEMIN4/SNRPD2/DHX30/NUDT21/TAF9/EIF3I/DDX20/RPS10/MRTO4/ZNHIT3/AAR2/DDX28/EIF3G/NOP53/SNRPD1/MRPS2/EIF2S1/POLR2D/EIF3L/-/SRSF6/SNRPG/C1QBP/NUFIP1/-/EIF3K…	90
BP	GO:0042274	ribosomal small subunit biogenesis	40/2011	59/14183	7.24168e-21	3.94591e-18	ENSBTAG00000016510/ENSBTAG00000020795/ENSBTAG00000019718/ENSBTAG00000004225/ENSBTAG00000021093/ENSBTAG00000015316/ENSBTAG00000016716/ENSBTAG00000015989/ENSBTAG00000008570/ENSBTAG00000010101/ENSBTAG00000007105/ENSBTAG00000015639/ENSBTAG00000011554/ENSBTAG00000011963/ENSBTAG00000006347/ENSBTAG00000009757/ENSBTAG00000016747/ENSBTAG00000016224/ENSBTAG00000023792/ENSBTAG00000032163/ENSBTAG00000016133/…	RRP7A/RPS21/RPS15/TSR1/RPS16/-/RRS1/RPS5/RPS14/BYSL/-/ERAL1/SURF6/RPS19/UTP4/RPSA/NAT10/RPS7/-/LTV1/MRPS7/UTP25/NPM1/LSM6/RPS10/UTP3/TSR3/TBL3/RRP36/MRPS9/FAM207A/WDR46/NOM1/RPS8/DCAF13/NOL10/RCL1/NOL11/TSR2/-	40
BP	GO:0071826	ribonucleoprotein complex subunit organization	90/2011	233/14183	1.24534e-20	6.10713e-18	ENSBTAG00000019930/ENSBTAG00000016510/ENSBTAG00000019211/ENSBTAG00000006104/ENSBTAG00000020905/ENSBTAG00000019718/ENSBTAG00000001522/ENSBTAG00000001342/ENSBTAG00000007872/ENSBTAG00000022275/ENSBTAG00000007363/ENSBTAG00000001988/ENSBTAG00000016716/ENSBTAG00000019094/ENSBTAG00000015989/ENSBTAG00000003228/ENSBTAG00000011360/ENSBTAG00000008570/ENSBTAG00000012745/ENSBTAG00000007454/ENSBTAG00000017389/…	CLNS1A/RRP7A/BRIX1/SNU13/RPL11/RPS15/MTERF3/RSL24D1/PSIP1/RPL10/LSM3/EIF3D/RRS1/NLE1/RPS5/RPL3/XAB2/RPS14/PPAN/RPL10/RPLP0/-/RPL12/-/RPL5/EIF3M/PRPF19/EIF3B/EIF3E/RPL13A/RUVBL2/ERAL1/BOP1/PIH1D1/SNRPF/RPS19/EIF3CL/RPL6/-/RPSA/RBM22/-/EIF3H/MRPS7/GEMIN4/SNRPD2/DHX30/NUDT21/TAF9/EIF3I/DDX20/RPS10/MRTO4/ZNHIT3/AAR2/DDX28/EIF3G/NOP53/SNRPD1/MRPS2/EIF2S1/POLR2D/EIF3L/-/SRSF6/SNRPG/C1QBP/NUFIP1/-/EIF3K…	90
BP	GO:0002181	cytoplasmic translation	49/2011	97/14183	1.85134e-17	8.25359e-15	ENSBTAG00000022902/ENSBTAG00000020795/ENSBTAG00000019494/ENSBTAG00000015388/ENSBTAG00000001988/ENSBTAG00000013358/ENSBTAG00000033080/ENSBTAG00000017389/ENSBTAG00000031688/ENSBTAG00000038896/ENSBTAG00000005338/ENSBTAG00000026327/ENSBTAG00000007474/ENSBTAG00000006702/ENSBTAG00000005296/ENSBTAG00000024608/ENSBTAG00000006543/ENSBTAG00000018888/ENSBTAG00000031723/ENSBTAG00000045568/ENSBTAG00000015148/…	-/RPS21/RPL10A/RPL18/EIF3D/RPS23/RPL15/RPLP0/RBM4/RPS26/EIF3M/RPL8/EIF3B/EIF3E/RPL13A/-/EIF3CL/DPH2/RPL6/-/METTL3/EIF3H/DPH7/EIF3I/RPL29/RPLP1/-/EIF3G/DPH5/RPL35A/RPL32/EIF3L/FTSJ1/RPL9/-/RPL38/EIF3K/RPL24/EIF2D/NPAS2/RPL26/-/EIF3F/DENR/RWDD1/DRG2/UNK/-/DPH3	49
BP	GO:0006281	DNA repair	116/2011	387/14183	3.9342e-16	1.60777e-13	ENSBTAG00000010403/ENSBTAG00000026375/ENSBTAG00000002745/ENSBTAG00000023218/ENSBTAG00000001069/ENSBTAG00000016328/ENSBTAG00000002742/ENSBTAG00000040065/ENSBTAG00000047450/ENSBTAG00000017133/ENSBTAG00000009661/ENSBTAG00000000837/ENSBTAG00000003425/ENSBTAG00000008321/ENSBTAG00000008001/ENSBTAG00000007365/ENSBTAG00000005620/ENSBTAG00000022058/ENSBTAG00000044006/ENSBTAG00000014076/ENSBTAG00000011360/…	FAAP24/RMI2/APEX1/UBE2V2/TP53/SFPQ/MSH2/RAD51AP1/SFR1/GINS4/RNASEH2A/PARP1/MGME1/RNF8/NUCKS1/NEIL1/RPS3/ACACB/GINS2/ABRAXAS1/XAB2/RAD23A/POLD1/KIF22/-/PCNA/BABAM1/MBD4/-/TRIM28/PRPF19/RPA2/RUVBL2/FEN1/PRMT6/PCLAF/UBE2N/RAD54L/LIG1/FAN1/TONSL/MAGEF1/CDC45/CENPX/DEK/UHRF1/ASF1A/SSRP1/EXO1/MSH3/MUTYH/CHCHD4/NOP53/MLH1/BCCIP/MUS81/RADX/NSMCE1/CHAF1A/FANCI/CENPS/RPA1/FANCD2/USP7/GTF2H4/TMEM161A/CETN2/…	116
BP	GO:0042255	ribosome assembly	39/2011	70/14183	4.60955e-16	1.73886e-13	ENSBTAG00000016510/ENSBTAG00000019211/ENSBTAG00000020905/ENSBTAG00000019718/ENSBTAG00000001522/ENSBTAG00000001342/ENSBTAG00000022275/ENSBTAG00000016716/ENSBTAG00000019094/ENSBTAG00000015989/ENSBTAG00000003228/ENSBTAG00000008570/ENSBTAG00000012745/ENSBTAG00000007454/ENSBTAG00000017389/ENSBTAG00000012276/ENSBTAG00000025385/ENSBTAG00000007105/ENSBTAG00000002026/ENSBTAG00000015639/ENSBTAG00000009811/…	RRP7A/BRIX1/RPL11/RPS15/MTERF3/RSL24D1/RPL10/RRS1/NLE1/RPS5/RPL3/RPS14/PPAN/RPL10/RPLP0/-/RPL12/-/RPL5/ERAL1/BOP1/RPS19/RPL6/-/RPSA/-/MRPS7/DHX30/RPS10/MRTO4/DDX28/NOP53/MRPS2/-/C1QBP/RPL24/MTERF4/-/RPF1	39
BP	GO:0006260	DNA replication	72/2011	193/14183	8.10347e-16	2.83853e-13	ENSBTAG00000018589/ENSBTAG00000000080/ENSBTAG00000017133/ENSBTAG00000010721/ENSBTAG00000009661/ENSBTAG00000003425/ENSBTAG00000001872/ENSBTAG00000017329/ENSBTAG00000008001/ENSBTAG00000044006/ENSBTAG00000014380/ENSBTAG00000011083/ENSBTAG00000013111/ENSBTAG00000006065/ENSBTAG00000018849/ENSBTAG00000014917/ENSBTAG00000030965/ENSBTAG00000015172/ENSBTAG00000006225/ENSBTAG00000005904/ENSBTAG00000000638/…	RFC2/GRWD1/GINS4/MCM3/RNASEH2A/MGME1/ORC6/GMNN/NUCKS1/GINS2/MCM2/POLD1/RRM1/PCNA/AICDA/GTPBP4/MCM7/MCM6/RPA2/RBBP4/CDT1/CHTF18/THOC1/MCM5/FEN1/PRIM2/TIPIN/RBBP7/STOML2/PCLAF/MCM4/LIG1/ORC1/TONSL/ORC5/POLA2/CDC45/CENPX/SSRP1/MSH3/CCNA2/ACD/DSCC1/CDC6/RTF2/CHAF1A/STN1/CENPS/SLBP/RPA1/RFC5/RFC4/NASP/RECQL5/POLE2/TREX1/FBXO5/WDHD1/CDC7/DBF4/POLD3/CCNE2/ESCO2/NFIB/CDK9/CDK2/GEN1/DTD1/ORC3/SLX4/MSH6/RP…	72
BP	GO:0007059	chromosome segregation	85/2011	261/14183	2.1793e-14	7.12487e-12	ENSBTAG00000026375/ENSBTAG00000010496/ENSBTAG00000016328/ENSBTAG00000016716/ENSBTAG00000018216/ENSBTAG00000019470/ENSBTAG00000013669/ENSBTAG00000000789/ENSBTAG00000026704/ENSBTAG00000001717/ENSBTAG00000016213/ENSBTAG00000012184/ENSBTAG00000055033/ENSBTAG00000000638/ENSBTAG00000026613/ENSBTAG00000000064/ENSBTAG00000000500/ENSBTAG00000012925/ENSBTAG00000008579/ENSBTAG00000014239/ENSBTAG00000009819/…	RMI2/STAG3/SFPQ/RRS1/SKA1/NEK6/KIF22/PPP1R7/CENPW/AURKB/SYCE2/-/RAN/CDT1/MSTO1/FEN1/PINX1/NCAPH/RCC2/CCNB1/CDC20/SKA2/NCAPH2/H2AFY/BIRC5/KIFC1/NCAPG/NUSAP1/SPAG5/BUB3/SEH1L/NUP62/CENPX/NSL1/POGZ/CHAMP1/NEK2/CENPT/MLH1/SEPT1/MUS81/DSCC1/SKA3/MIS18A/CDC6/CDCA8/SGO1/NUF2/CHMP4A/NAA50/CENPS/FANCD2/NDC80/NTMT1/ESPL1/PHF23/RECQL5/TRIP13/PMF1/CDC23/FBXO5/CDCA5/MAP10/KIF23/NDE1/XRCC3/PHB2/-/TTK/CCNE2/ESC…	85
BP	GO:0006403	RNA localization	55/2011	136/14183	4.12163e-14	1.26328e-11	ENSBTAG00000030593/ENSBTAG00000002579/ENSBTAG00000006414/ENSBTAG00000015316/ENSBTAG00000003570/ENSBTAG00000016716/ENSBTAG00000035174/ENSBTAG00000010451/ENSBTAG00000008498/ENSBTAG00000019156/ENSBTAG00000032872/ENSBTAG00000021820/ENSBTAG00000055033/ENSBTAG00000013045/ENSBTAG00000005517/ENSBTAG00000019215/ENSBTAG00000016526/ENSBTAG00000006611/ENSBTAG00000020739/ENSBTAG00000009757/ENSBTAG00000016023/…	RFTN1/FBL/NUTF2/-/DDX19A/RRS1/THOC3/PA2G4/ALYREF/CCT2/THOC7/DDX39A/RAN/DKC1/NOP58/THOC1/PIH1D1/NUP93/NXT2/RPSA/EIF4A3/HHEX/TOMM20/LTV1/SRSF3/EIF5A/SEH1L/RAE1/HNRNPA1/NPM1/ZNHIT3/NUP85/NXT1/SRSF7/BCCIP/MAGOH/POLR2D/SLBP/CCT4/EXOSC2/NOL6/THOC5/SRSF1/PHAX/EXOSC3/YY1/NXF1/MAGOHB/XPO1/DDX39B/SNUPN/WRAP53/TCP1/SDAD1/PCID2	55
BP	GO:0000070	mitotic sister chromatid segregation	53/2011	132/14183	1.69176e-13	4.88023e-11	ENSBTAG00000016716/ENSBTAG00000019470/ENSBTAG00000013669/ENSBTAG00000001717/ENSBTAG00000012184/ENSBTAG00000055033/ENSBTAG00000000638/ENSBTAG00000026613/ENSBTAG00000000500/ENSBTAG00000012925/ENSBTAG00000014239/ENSBTAG00000009819/ENSBTAG00000012607/ENSBTAG00000016105/ENSBTAG00000013573/ENSBTAG00000001631/ENSBTAG00000021582/ENSBTAG00000010774/ENSBTAG00000017913/ENSBTAG00000010792/ENSBTAG00000050948/…	RRS1/NEK6/KIF22/AURKB/-/RAN/CDT1/MSTO1/PINX1/NCAPH/CCNB1/CDC20/NCAPH2/H2AFY/BIRC5/KIFC1/NCAPG/NUSAP1/BUB3/SEH1L/NUP62/NSL1/POGZ/CHAMP1/NEK2/DSCC1/CDC6/CDCA8/SGO1/NUF2/CHMP4A/NAA50/NDC80/ESPL1/PHF23/RECQL5/TRIP13/CDC23/FBXO5/CDCA5/MAP10/KIF23/XRCC3/TTK/HIRA/TUBG1/GEN1/PLK1/PSMG2/KIF18A/NCAPD2/PCID2/BUB1B	53
BP	GO:0000819	sister chromatid segregation	59/2011	159/14183	4.30877e-13	1.1739e-10	ENSBTAG00000026375/ENSBTAG00000016328/ENSBTAG00000016716/ENSBTAG00000019470/ENSBTAG00000013669/ENSBTAG00000001717/ENSBTAG00000012184/ENSBTAG00000055033/ENSBTAG00000000638/ENSBTAG00000026613/ENSBTAG00000000064/ENSBTAG00000000500/ENSBTAG00000012925/ENSBTAG00000014239/ENSBTAG00000009819/ENSBTAG00000012607/ENSBTAG00000016105/ENSBTAG00000013573/ENSBTAG00000001631/ENSBTAG00000021582/ENSBTAG00000010774/…	RMI2/SFPQ/RRS1/NEK6/KIF22/AURKB/-/RAN/CDT1/MSTO1/FEN1/PINX1/NCAPH/CCNB1/CDC20/NCAPH2/H2AFY/BIRC5/KIFC1/NCAPG/NUSAP1/BUB3/SEH1L/NUP62/NSL1/POGZ/CHAMP1/NEK2/DSCC1/CDC6/CDCA8/SGO1/NUF2/CHMP4A/NAA50/NDC80/ESPL1/PHF23/RECQL5/TRIP13/CDC23/FBXO5/CDCA5/MAP10/KIF23/XRCC3/PHB2/TTK/ESCO2/HIRA/TUBG1/GEN1/PLK1/PSMG2/MAPK15/KIF18A/NCAPD2/PCID2/BUB1B	59
BP	GO:0030490	maturation of SSU-rRNA	26/2011	42/14183	1.25036e-12	3.22724e-10	ENSBTAG00000020795/ENSBTAG00000004225/ENSBTAG00000021093/ENSBTAG00000016716/ENSBTAG00000008570/ENSBTAG00000010101/ENSBTAG00000007105/ENSBTAG00000006347/ENSBTAG00000009757/ENSBTAG00000016747/ENSBTAG00000020886/ENSBTAG00000014060/ENSBTAG00000009310/ENSBTAG00000014101/ENSBTAG00000020366/ENSBTAG00000053873/ENSBTAG00000006150/ENSBTAG00000017010/ENSBTAG00000016824/ENSBTAG00000015285/ENSBTAG00000021449/…	RPS21/TSR1/RPS16/RRS1/RPS14/BYSL/-/UTP4/RPSA/NAT10/UTP25/LSM6/UTP3/TSR3/TBL3/RRP36/MRPS9/FAM207A/WDR46/RPS8/DCAF13/NOL10/RCL1/NOL11/TSR2/-	26
BP	GO:0006261	DNA-dependent DNA replication	49/2011	123/14183	1.96288e-12	4.81298e-10	ENSBTAG00000018589/ENSBTAG00000017133/ENSBTAG00000010721/ENSBTAG00000009661/ENSBTAG00000003425/ENSBTAG00000001872/ENSBTAG00000017329/ENSBTAG00000008001/ENSBTAG00000014380/ENSBTAG00000011083/ENSBTAG00000006065/ENSBTAG00000018849/ENSBTAG00000030965/ENSBTAG00000015172/ENSBTAG00000006225/ENSBTAG00000000638/ENSBTAG00000019743/ENSBTAG00000019215/ENSBTAG00000015595/ENSBTAG00000000064/ENSBTAG00000007937/…	RFC2/GINS4/MCM3/RNASEH2A/MGME1/ORC6/GMNN/NUCKS1/MCM2/POLD1/PCNA/AICDA/MCM7/MCM6/RPA2/CDT1/CHTF18/THOC1/MCM5/FEN1/PRIM2/TIPIN/STOML2/MCM4/LIG1/TONSL/ORC5/CDC45/CENPX/MSH3/ACD/DSCC1/CDC6/RTF2/CENPS/SLBP/RPA1/RFC5/RFC4/POLE2/FBXO5/WDHD1/CDC7/CCNE2/CDK9/CDK2/GEN1/ORC3/MSH6	49
BP	GO:0000462	maturation of SSU-rRNA from tricistronic rRNA transcript (SSU-rRNA, 5.8S rRNA, LSU-rRNA)	22/2011	32/14183	2.99892e-12	7.00319e-10	ENSBTAG00000020795/ENSBTAG00000004225/ENSBTAG00000021093/ENSBTAG00000016716/ENSBTAG00000008570/ENSBTAG00000010101/ENSBTAG00000007105/ENSBTAG00000006347/ENSBTAG00000009757/ENSBTAG00000020886/ENSBTAG00000009310/ENSBTAG00000020366/ENSBTAG00000053873/ENSBTAG00000006150/ENSBTAG00000017010/ENSBTAG00000016824/ENSBTAG00000015285/ENSBTAG00000021449/ENSBTAG00000002716/ENSBTAG00000018667/ENSBTAG00000015858/…	RPS21/TSR1/RPS16/RRS1/RPS14/BYSL/-/UTP4/RPSA/UTP25/UTP3/TBL3/RRP36/MRPS9/FAM207A/WDR46/RPS8/DCAF13/NOL10/RCL1/TSR2/-	22
BP	GO:0140014	mitotic nuclear division	72/2011	224/14183	4.38986e-12	9.78539e-10	ENSBTAG00000016716/ENSBTAG00000006656/ENSBTAG00000019470/ENSBTAG00000013669/ENSBTAG00000009211/ENSBTAG00000001717/ENSBTAG00000000599/ENSBTAG00000012184/ENSBTAG00000055033/ENSBTAG00000000638/ENSBTAG00000026613/ENSBTAG00000000500/ENSBTAG00000012925/ENSBTAG00000007783/ENSBTAG00000014239/ENSBTAG00000009819/ENSBTAG00000012607/ENSBTAG00000016105/ENSBTAG00000013573/ENSBTAG00000001631/ENSBTAG00000021582/…	RRS1/RANBP1/NEK6/KIF22/UBE2S/AURKB/CCNI/-/RAN/CDT1/MSTO1/PINX1/NCAPH/MYBL2/CCNB1/CDC20/NCAPH2/H2AFY/BIRC5/KIFC1/NCAPG/NUSAP1/BUB3/SEH1L/NUP62/NSL1/POGZ/UBE2C/CCNA2/CHAMP1/NEK2/WRAP73/BCCIP/DSCC1/CDC6/CDCA8/SGO1/NUF2/CHMP4A/NAA50/MZT1/AURKA/NDC80/ESPL1/PHF23/RECQL5/TRIP13/CDC23/RPL24/FBXO5/CDCA5/MAP10/TPX2/KIF23/NDE1/KIF20B/XRCC3/PHB2/TTK/CCNE2/PEBP1/HIRA/TUBG1/GEN1/PLK1/PSMG2/KIF18A/MAP9/CDKN1B/N…	72
BP	GO:0008380	RNA splicing	88/2011	301/14183	6.98421e-12	1.48915e-09	ENSBTAG00000020750/ENSBTAG00000019930/ENSBTAG00000002879/ENSBTAG00000040308/ENSBTAG00000006104/ENSBTAG00000002376/ENSBTAG00000008105/ENSBTAG00000016328/ENSBTAG00000013587/ENSBTAG00000007872/ENSBTAG00000007363/ENSBTAG00000035174/ENSBTAG00000004590/ENSBTAG00000011360/ENSBTAG00000008498/ENSBTAG00000019608/ENSBTAG00000027506/ENSBTAG00000011645/ENSBTAG00000002170/ENSBTAG00000032872/ENSBTAG00000031688/…	AFF2/CLNS1A/DCPS/RPS13/SNU13/PPIL1/RBM38/SFPQ/TXNL4A/PSIP1/LSM3/THOC3/PPIH/XAB2/ALYREF/DDX47/SNRPB2/U2AF1/NOVA1/THOC7/RBM4/DDX39A/PRPF19/SNRPF/WDR83/SF3B3/RBM22/EIF4A3/HNRNPL/METTL3/SNRPA1/SRSF3/GEMIN4/SNRPD2/RRP1B/INTS11/DHX16/SF3B2/HNRNPA1/LSM6/DAZAP1/DDX20/LSM2/AAR2/PRPF4/TSEN15/SRSF7/SF3B5/SNRNP25/SRSF9/SNRPD1/TRA2A/HNRNPM/MAGOH/SF1/WTAP/SF3B4/RBPMS/SF3A3/SNRPB/TSEN54/SRSF6/SNRPG/U2AF1L4/C1QB…	88
BP	GO:0006310	DNA recombination	71/2011	222/14183	8.0676e-12	1.58254e-09	ENSBTAG00000001987/ENSBTAG00000026375/ENSBTAG00000006844/ENSBTAG00000053923/ENSBTAG00000016328/ENSBTAG00000002742/ENSBTAG00000040065/ENSBTAG00000047450/ENSBTAG00000017133/ENSBTAG00000025405/ENSBTAG00000008321/ENSBTAG00000008001/ENSBTAG00000044006/ENSBTAG00000015101/ENSBTAG00000018849/ENSBTAG00000022450/ENSBTAG00000001044/ENSBTAG00000006225/ENSBTAG00000001511/ENSBTAG00000023417/ENSBTAG00000019215/…	SWAP70/RMI2/LEF1/EXOSC6/SFPQ/MSH2/RAD51AP1/SFR1/GINS4/BATF/RNF8/NUCKS1/GINS2/HMGB2/AICDA/THAP9/SUPV3L1/RPA2/BCL6/RUVBL2/THOC1/TCF3/TCF7/MND1/RAD54L/LIG1/FAN1/TONSL/MAGEF1/CDC45/CENPX/EXO1/MSH3/MLH1/MUS81/TGFB1/RADX/FOXP1/NSMCE1/CENPS/RPA1/RECQL5/TRIP13/HMGB1/RAD51B/-/IL27RA/HELQ/XRCC3/CDC7/UCHL5/RDM1/RUVBL1/EXOSC3/XRCC2/YY1/FIGNL1/POLL/PAXIP1/GEN1/ZSWIM7/ERCC2/WRAP53/H1FX/SLX4/CLCF1/-/MSH6/RPA3/M…	71
BP	GO:0098813	nuclear chromosome segregation	71/2011	222/14183	8.0676e-12	1.58254e-09	ENSBTAG00000026375/ENSBTAG00000010496/ENSBTAG00000016328/ENSBTAG00000016716/ENSBTAG00000019470/ENSBTAG00000013669/ENSBTAG00000001717/ENSBTAG00000016213/ENSBTAG00000012184/ENSBTAG00000055033/ENSBTAG00000000638/ENSBTAG00000026613/ENSBTAG00000000064/ENSBTAG00000000500/ENSBTAG00000012925/ENSBTAG00000008579/ENSBTAG00000014239/ENSBTAG00000009819/ENSBTAG00000012607/ENSBTAG00000016105/ENSBTAG00000013573/…	RMI2/STAG3/SFPQ/RRS1/NEK6/KIF22/AURKB/SYCE2/-/RAN/CDT1/MSTO1/FEN1/PINX1/NCAPH/RCC2/CCNB1/CDC20/NCAPH2/H2AFY/BIRC5/KIFC1/NCAPG/NUSAP1/SPAG5/BUB3/SEH1L/NUP62/CENPX/NSL1/POGZ/CHAMP1/NEK2/MLH1/SEPT1/MUS81/DSCC1/CDC6/CDCA8/SGO1/NUF2/CHMP4A/NAA50/CENPS/FANCD2/NDC80/ESPL1/PHF23/RECQL5/TRIP13/CDC23/FBXO5/CDCA5/MAP10/KIF23/XRCC3/PHB2/TTK/CCNE2/ESCO2/HIRA/TUBG1/GEN1/PLK1/PSMG2/MAPK15/KIF18A/SLX4/NCAPD2/PCI…	71
BP	GO:0000027	ribosomal large subunit assembly	24/2011	40/14183	2.41256e-11	4.12561e-09	ENSBTAG00000019211/ENSBTAG00000020905/ENSBTAG00000001342/ENSBTAG00000022275/ENSBTAG00000016716/ENSBTAG00000019094/ENSBTAG00000003228/ENSBTAG00000012745/ENSBTAG00000007454/ENSBTAG00000017389/ENSBTAG00000012276/ENSBTAG00000025385/ENSBTAG00000002026/ENSBTAG00000009811/ENSBTAG00000031723/ENSBTAG00000045568/ENSBTAG00000015833/ENSBTAG00000011951/ENSBTAG00000004290/ENSBTAG00000021192/ENSBTAG00000046394/…	BRIX1/RPL11/RSL24D1/RPL10/RRS1/NLE1/RPL3/PPAN/RPL10/RPLP0/-/RPL12/RPL5/BOP1/RPL6/-/DHX30/MRTO4/DDX28/NOP53/-/RPL24/-/RPF1	24
BP	GO:0000375	RNA splicing, via transesterification reactions	73/2011	236/14183	2.43969e-11	4.12561e-09	ENSBTAG00000019930/ENSBTAG00000002879/ENSBTAG00000006104/ENSBTAG00000002376/ENSBTAG00000016328/ENSBTAG00000013587/ENSBTAG00000007872/ENSBTAG00000007363/ENSBTAG00000011360/ENSBTAG00000027506/ENSBTAG00000011645/ENSBTAG00000002170/ENSBTAG00000031688/ENSBTAG00000021820/ENSBTAG00000014366/ENSBTAG00000016271/ENSBTAG00000006245/ENSBTAG00000010627/ENSBTAG00000030366/ENSBTAG00000016023/ENSBTAG00000001055/…	CLNS1A/DCPS/SNU13/PPIL1/SFPQ/TXNL4A/PSIP1/LSM3/XAB2/SNRPB2/U2AF1/NOVA1/RBM4/DDX39A/PRPF19/SNRPF/WDR83/SF3B3/RBM22/EIF4A3/HNRNPL/METTL3/SNRPA1/SRSF3/GEMIN4/SNRPD2/DHX16/SF3B2/LSM6/DAZAP1/DDX20/LSM2/AAR2/PRPF4/SRSF7/SF3B5/SNRNP25/SRSF9/SNRPD1/TRA2A/HNRNPM/MAGOH/SF1/WTAP/SF3B4/RBPMS/SF3A3/SNRPB/SRSF6/SNRPG/U2AF1L4/C1QBP/-/SNRPA/PHF5A/SRSF1/EFTUD2/TRA2B/-/SRSF2/NOVA2/STRAP/BUD13/SMN2/ISY1/CIRBP/DDX39…	73
BP	GO:0000377	RNA splicing, via transesterification reactions with bulged adenosine as nucleophile	73/2011	236/14183	2.43969e-11	4.12561e-09	ENSBTAG00000019930/ENSBTAG00000002879/ENSBTAG00000006104/ENSBTAG00000002376/ENSBTAG00000016328/ENSBTAG00000013587/ENSBTAG00000007872/ENSBTAG00000007363/ENSBTAG00000011360/ENSBTAG00000027506/ENSBTAG00000011645/ENSBTAG00000002170/ENSBTAG00000031688/ENSBTAG00000021820/ENSBTAG00000014366/ENSBTAG00000016271/ENSBTAG00000006245/ENSBTAG00000010627/ENSBTAG00000030366/ENSBTAG00000016023/ENSBTAG00000001055/…	CLNS1A/DCPS/SNU13/PPIL1/SFPQ/TXNL4A/PSIP1/LSM3/XAB2/SNRPB2/U2AF1/NOVA1/RBM4/DDX39A/PRPF19/SNRPF/WDR83/SF3B3/RBM22/EIF4A3/HNRNPL/METTL3/SNRPA1/SRSF3/GEMIN4/SNRPD2/DHX16/SF3B2/LSM6/DAZAP1/DDX20/LSM2/AAR2/PRPF4/SRSF7/SF3B5/SNRNP25/SRSF9/SNRPD1/TRA2A/HNRNPM/MAGOH/SF1/WTAP/SF3B4/RBPMS/SF3A3/SNRPB/SRSF6/SNRPG/U2AF1L4/C1QBP/-/SNRPA/PHF5A/SRSF1/EFTUD2/TRA2B/-/SRSF2/NOVA2/STRAP/BUD13/SMN2/ISY1/CIRBP/DDX39…	73
BP	GO:0000398	mRNA splicing, via spliceosome	73/2011	236/14183	2.43969e-11	4.12561e-09	ENSBTAG00000019930/ENSBTAG00000002879/ENSBTAG00000006104/ENSBTAG00000002376/ENSBTAG00000016328/ENSBTAG00000013587/ENSBTAG00000007872/ENSBTAG00000007363/ENSBTAG00000011360/ENSBTAG00000027506/ENSBTAG00000011645/ENSBTAG00000002170/ENSBTAG00000031688/ENSBTAG00000021820/ENSBTAG00000014366/ENSBTAG00000016271/ENSBTAG00000006245/ENSBTAG00000010627/ENSBTAG00000030366/ENSBTAG00000016023/ENSBTAG00000001055/…	CLNS1A/DCPS/SNU13/PPIL1/SFPQ/TXNL4A/PSIP1/LSM3/XAB2/SNRPB2/U2AF1/NOVA1/RBM4/DDX39A/PRPF19/SNRPF/WDR83/SF3B3/RBM22/EIF4A3/HNRNPL/METTL3/SNRPA1/SRSF3/GEMIN4/SNRPD2/DHX16/SF3B2/LSM6/DAZAP1/DDX20/LSM2/AAR2/PRPF4/SRSF7/SF3B5/SNRNP25/SRSF9/SNRPD1/TRA2A/HNRNPM/MAGOH/SF1/WTAP/SF3B4/RBPMS/SF3A3/SNRPB/SRSF6/SNRPG/U2AF1L4/C1QBP/-/SNRPA/PHF5A/SRSF1/EFTUD2/TRA2B/-/SRSF2/NOVA2/STRAP/BUD13/SMN2/ISY1/CIRBP/DDX39…	73
BP	GO:0006397	mRNA processing	96/2011	348/14183	3.02052e-11	4.93755e-09	ENSBTAG00000019930/ENSBTAG00000002879/ENSBTAG00000006104/ENSBTAG00000002376/ENSBTAG00000008105/ENSBTAG00000016328/ENSBTAG00000013587/ENSBTAG00000007872/ENSBTAG00000007363/ENSBTAG00000035174/ENSBTAG00000004590/ENSBTAG00000011360/ENSBTAG00000008498/ENSBTAG00000019608/ENSBTAG00000027506/ENSBTAG00000030453/ENSBTAG00000011645/ENSBTAG00000002090/ENSBTAG00000002170/ENSBTAG00000032872/ENSBTAG00000031688/…	CLNS1A/DCPS/SNU13/PPIL1/RBM38/SFPQ/TXNL4A/PSIP1/LSM3/THOC3/PPIH/XAB2/ALYREF/DDX47/SNRPB2/ZC3H14/U2AF1/CPSF4/NOVA1/THOC7/RBM4/DDX39A/PRPF19/SNRPF/WDR83/SF3B3/RBM22/EIF4A3/HNRNPL/METTL3/SNRPA1/SRSF3/GEMIN4/SNRPD2/DHX16/NUDT21/SF3B2/HNRNPA1/LSM6/DAZAP1/DDX20/LSM2/AAR2/PRPF4/SRSF7/SF3B5/NELFE/SNRNP25/SRSF9/SNRPD1/TRA2A/HNRNPM/MAGOH/SRRT/SF1/WTAP/POLR2D/SF3B4/SLBP/RBPMS/SF3A3/SNRPB/SRSF6/SNRPG/U2AF1L4…	96
BP	GO:0050657	nucleic acid transport	43/2011	111/14183	1.28599e-10	1.97078e-08	ENSBTAG00000030593/ENSBTAG00000006414/ENSBTAG00000015316/ENSBTAG00000003570/ENSBTAG00000016716/ENSBTAG00000035174/ENSBTAG00000010451/ENSBTAG00000008498/ENSBTAG00000032872/ENSBTAG00000021820/ENSBTAG00000055033/ENSBTAG00000019215/ENSBTAG00000006611/ENSBTAG00000020739/ENSBTAG00000009757/ENSBTAG00000016023/ENSBTAG00000014217/ENSBTAG00000000562/ENSBTAG00000032163/ENSBTAG00000040006/ENSBTAG00000002018/…	RFTN1/NUTF2/-/DDX19A/RRS1/THOC3/PA2G4/ALYREF/THOC7/DDX39A/RAN/THOC1/NUP93/NXT2/RPSA/EIF4A3/HHEX/TOMM20/LTV1/SRSF3/EIF5A/SEH1L/RAE1/HNRNPA1/NPM1/NUP85/NXT1/SRSF7/BCCIP/MAGOH/POLR2D/SLBP/NOL6/THOC5/SRSF1/PHAX/NXF1/MAGOHB/XPO1/DDX39B/SNUPN/SDAD1/PCID2	43
BP	GO:0050658	RNA transport	43/2011	111/14183	1.28599e-10	1.97078e-08	ENSBTAG00000030593/ENSBTAG00000006414/ENSBTAG00000015316/ENSBTAG00000003570/ENSBTAG00000016716/ENSBTAG00000035174/ENSBTAG00000010451/ENSBTAG00000008498/ENSBTAG00000032872/ENSBTAG00000021820/ENSBTAG00000055033/ENSBTAG00000019215/ENSBTAG00000006611/ENSBTAG00000020739/ENSBTAG00000009757/ENSBTAG00000016023/ENSBTAG00000014217/ENSBTAG00000000562/ENSBTAG00000032163/ENSBTAG00000040006/ENSBTAG00000002018/…	RFTN1/NUTF2/-/DDX19A/RRS1/THOC3/PA2G4/ALYREF/THOC7/DDX39A/RAN/THOC1/NUP93/NXT2/RPSA/EIF4A3/HHEX/TOMM20/LTV1/SRSF3/EIF5A/SEH1L/RAE1/HNRNPA1/NPM1/NUP85/NXT1/SRSF7/BCCIP/MAGOH/POLR2D/SLBP/NOL6/THOC5/SRSF1/PHAX/NXF1/MAGOHB/XPO1/DDX39B/SNUPN/SDAD1/PCID2	43
BP	GO:0051236	establishment of RNA localization	43/2011	114/14183	3.49362e-10	5.19173e-08	ENSBTAG00000030593/ENSBTAG00000006414/ENSBTAG00000015316/ENSBTAG00000003570/ENSBTAG00000016716/ENSBTAG00000035174/ENSBTAG00000010451/ENSBTAG00000008498/ENSBTAG00000032872/ENSBTAG00000021820/ENSBTAG00000055033/ENSBTAG00000019215/ENSBTAG00000006611/ENSBTAG00000020739/ENSBTAG00000009757/ENSBTAG00000016023/ENSBTAG00000014217/ENSBTAG00000000562/ENSBTAG00000032163/ENSBTAG00000040006/ENSBTAG00000002018/…	RFTN1/NUTF2/-/DDX19A/RRS1/THOC3/PA2G4/ALYREF/THOC7/DDX39A/RAN/THOC1/NUP93/NXT2/RPSA/EIF4A3/HHEX/TOMM20/LTV1/SRSF3/EIF5A/SEH1L/RAE1/HNRNPA1/NPM1/NUP85/NXT1/SRSF7/BCCIP/MAGOH/POLR2D/SLBP/NOL6/THOC5/SRSF1/PHAX/NXF1/MAGOHB/XPO1/DDX39B/SNUPN/SDAD1/PCID2	43
BP	GO:0000470	maturation of LSU-rRNA	17/2011	24/14183	4.55829e-10	6.57466e-08	ENSBTAG00000006104/ENSBTAG00000018478/ENSBTAG00000019494/ENSBTAG00000014917/ENSBTAG00000011559/ENSBTAG00000014588/ENSBTAG00000009811/ENSBTAG00000018360/ENSBTAG00000020139/ENSBTAG00000012672/ENSBTAG00000015424/ENSBTAG00000007728/ENSBTAG00000002210/ENSBTAG00000012412/ENSBTAG00000003205/ENSBTAG00000021060/ENSBTAG00000006374	SNU13/RPL7L1/RPL10A/GTPBP4/RPL7A/RSL1D1/BOP1/MRPL1/RPL7/ZNHIT3/WDR12/PES1/LAS1L/URB1/RPL35/FTSJ3/NHP2	17
BP	GO:0034502	protein localization to chromosome	32/2011	73/14183	7.52031e-10	1.0537e-07	ENSBTAG00000010496/ENSBTAG00000002742/ENSBTAG00000013757/ENSBTAG00000019156/ENSBTAG00000001717/ENSBTAG00000013045/ENSBTAG00000000638/ENSBTAG00000023417/ENSBTAG00000014549/ENSBTAG00000016526/ENSBTAG00000000500/ENSBTAG00000008579/ENSBTAG00000016105/ENSBTAG00000017913/ENSBTAG00000020861/ENSBTAG00000008184/ENSBTAG00000017889/ENSBTAG00000018903/ENSBTAG00000014742/ENSBTAG00000009711/ENSBTAG00000021673/…	STAG3/MSH2/CTCF/CCT2/AURKB/DKC1/CDT1/RUVBL2/GNL3/PIH1D1/PINX1/RCC2/H2AFY/BUB3/CHAMP1/CCT6A/CCT5/ACD/LRWD1/RPA1/NDC80/CCT4/CDCA5/CCT7/EZH2/TTK/ESCO2/PLK1/WRAP53/TCP1/BUB1B/TERF2	32
BP	GO:0071824	protein-DNA complex subunit organization	62/2011	205/14183	2.08599e-09	2.81979e-07	ENSBTAG00000032360/ENSBTAG00000001069/ENSBTAG00000000080/ENSBTAG00000021367/ENSBTAG00000012243/ENSBTAG00000027426/ENSBTAG00000008321/ENSBTAG00000013757/ENSBTAG00000017329/ENSBTAG00000002549/ENSBTAG00000022160/ENSBTAG00000014380/ENSBTAG00000049949/ENSBTAG00000009988/ENSBTAG00000026704/ENSBTAG00000010118/ENSBTAG00000027525/ENSBTAG00000010298/ENSBTAG00000005904/ENSBTAG00000000638/ENSBTAG00000016526/…	NAP1L1/TP53/GRWD1/ANP32B/POLR1E/-/RNF8/CTCF/GMNN/PTMA/NAP1L4/MCM2/-/SMARCB1/CENPW/HAT1/-/GTF2A2/RBBP4/CDT1/PIH1D1/SMARCA4/HELLS/H2AFY/TAF11/ASF1B/CDC45/CENPX/SMARCE1/ASF1A/POGZ/CENPT/DAXX/-/UBTF/ACD/-/SET/MIS18A/CHAF1A/TAF1B/CENPS/NASP/H3F3B/HMGB1/SMARCD2/IPO4/NAP1L5/CENPH/-/ANP32E/HIRA/TAF1C/SGF29/CENPK/ORC3/PSMC4/H1FX/POLE3/-/HP1BP3/CENPP	62
BP	GO:0000280	nuclear division	88/2011	333/14183	2.12749e-09	2.81979e-07	ENSBTAG00000010496/ENSBTAG00000008436/ENSBTAG00000016716/ENSBTAG00000006656/ENSBTAG00000019470/ENSBTAG00000013669/ENSBTAG00000009211/ENSBTAG00000001717/ENSBTAG00000016213/ENSBTAG00000000599/ENSBTAG00000012184/ENSBTAG00000006225/ENSBTAG00000055033/ENSBTAG00000000638/ENSBTAG00000026613/ENSBTAG00000000500/ENSBTAG00000012925/ENSBTAG00000007783/ENSBTAG00000014239/ENSBTAG00000000281/ENSBTAG00000009819/…	STAG3/CDC25B/RRS1/RANBP1/NEK6/KIF22/UBE2S/AURKB/SYCE2/CCNI/-/RPA2/RAN/CDT1/MSTO1/PINX1/NCAPH/MYBL2/CCNB1/MND1/CDC20/NCAPH2/H2AFY/BIRC5/KIFC1/NCAPG/NUSAP1/BUB3/SEH1L/NUP62/CENPX/NSL1/POGZ/UBE2C/MSH3/CCNA2/CHAMP1/NEK2/WRAP73/MLH1/SEPT1/BCCIP/MUS81/DSCC1/CDC6/CDCA8/SGO1/NUF2/CHMP4A/NAA50/MZT1/CENPS/FANCD2/AURKA/NDC80/ESPL1/PHF23/RECQL5/TRIP13/CDC23/CKS2/RPL24/FBXO5/CDCA5/MAP10/TPX2/KIF23/NDE1/KIF20B…	88
BP	GO:0071103	DNA conformation change	62/2011	210/14183	5.89517e-09	7.60788e-07	ENSBTAG00000032360/ENSBTAG00000001069/ENSBTAG00000000080/ENSBTAG00000021367/ENSBTAG00000017133/ENSBTAG00000027426/ENSBTAG00000008321/ENSBTAG00000013757/ENSBTAG00000022160/ENSBTAG00000016528/ENSBTAG00000044006/ENSBTAG00000014380/ENSBTAG00000015101/ENSBTAG00000049949/ENSBTAG00000010118/ENSBTAG00000030965/ENSBTAG00000015172/ENSBTAG00000027525/ENSBTAG00000001044/ENSBTAG00000006225/ENSBTAG00000005904/…	NAP1L1/TP53/GRWD1/ANP32B/GINS4/-/RNF8/CTCF/NAP1L4/NOC2L/GINS2/MCM2/HMGB2/-/HAT1/MCM7/MCM6/-/SUPV3L1/RPA2/RBBP4/RUVBL2/NCAPH/HELLS/NCAPH2/H2AFY/HHEX/MCM4/RAD54L/NCAPG/DHX30/ASF1B/NUSAP1/CDC45/ASF1A/DAXX/-/-/SET/MIS18A/CHAF1A/RPA1/NASP/PHF23/RECQL5/H3F3B/DDX1/TREX1/HMGB1/CDCA5/IPO4/XRCC6/NAP1L5/RUVBL1/HIRA/ERCC2/H1FX/POLE3/-/HP1BP3/NCAPD2/CENPP	62
BP	GO:0065004	protein-DNA complex assembly	55/2011	179/14183	9.02694e-09	1.13508e-06	ENSBTAG00000032360/ENSBTAG00000001069/ENSBTAG00000000080/ENSBTAG00000021367/ENSBTAG00000012243/ENSBTAG00000027426/ENSBTAG00000017329/ENSBTAG00000022160/ENSBTAG00000014380/ENSBTAG00000049949/ENSBTAG00000026704/ENSBTAG00000010118/ENSBTAG00000027525/ENSBTAG00000010298/ENSBTAG00000005904/ENSBTAG00000000638/ENSBTAG00000016526/ENSBTAG00000019220/ENSBTAG00000005979/ENSBTAG00000016105/ENSBTAG00000016887/…	NAP1L1/TP53/GRWD1/ANP32B/POLR1E/-/GMNN/NAP1L4/MCM2/-/CENPW/HAT1/-/GTF2A2/RBBP4/CDT1/PIH1D1/SMARCA4/HELLS/H2AFY/TAF11/ASF1B/CDC45/CENPX/ASF1A/POGZ/CENPT/DAXX/-/UBTF/ACD/-/SET/MIS18A/CHAF1A/TAF1B/CENPS/NASP/H3F3B/HMGB1/IPO4/NAP1L5/CENPH/-/HIRA/TAF1C/SGF29/CENPK/ORC3/PSMC4/H1FX/POLE3/-/HP1BP3/CENPP	55
BP	GO:0042113	B cell activation	57/2011	189/14183	1.03404e-08	1.26774e-06	ENSBTAG00000044204/ENSBTAG00000001882/ENSBTAG00000046320/ENSBTAG00000032122/ENSBTAG00000011887/ENSBTAG00000008852/ENSBTAG00000015297/ENSBTAG00000005891/ENSBTAG00000006360/ENSBTAG00000026489/ENSBTAG00000001987/ENSBTAG00000039702/ENSBTAG00000008556/ENSBTAG00000048135/ENSBTAG00000006844/ENSBTAG00000014725/ENSBTAG00000053923/ENSBTAG00000002742/ENSBTAG00000025405/ENSBTAG00000008321/ENSBTAG00000020701/…	CD79B/CD79A/CXCR5/CD19/CD22/SIGLEC10/BANK1/FCRL1/CD180/TNFRSF13C/SWAP70/FCRL3/POU2F2/-/LEF1/CD27/EXOSC6/MSH2/BATF/RNF8/MEF2C/INPP5D/SASH3/PTPN2/AICDA/LYL1/BCL6/THOC1/PRKCB/BMI1/MFNG/TBC1D10C/-/TNFSF13B/PTPN6/CMTM7/TLR9/EXO1/-/GAPT/BAD/MLH1/TGFB1/FOXP1/GPS2/TNFRSF13B/LFNG/HMGB1/IL27RA/TNFAIP3/EXOSC3/PAXIP1/GPR183/CLCF1/CD81/MSH6/PCID2	57
BP	GO:0051301	cell division	81/2011	309/14183	1.37846e-08	1.64877e-06	ENSBTAG00000046320/ENSBTAG00000006844/ENSBTAG00000008321/ENSBTAG00000001872/ENSBTAG00000005620/ENSBTAG00000008436/ENSBTAG00000018216/ENSBTAG00000009211/ENSBTAG00000001717/ENSBTAG00000012587/ENSBTAG00000019777/ENSBTAG00000019648/ENSBTAG00000012184/ENSBTAG00000055033/ENSBTAG00000000638/ENSBTAG00000014549/ENSBTAG00000015584/ENSBTAG00000007160/ENSBTAG00000000372/ENSBTAG00000012925/ENSBTAG00000014239/…	CXCR5/LEF1/RNF8/ORC6/RPS3/CDC25B/SKA1/UBE2S/AURKB/BABAM1/CDCA3/RACK1/-/RAN/CDT1/GNL3/BMI1/CDK4/TIPIN/NCAPH/CCNB1/SKA2/BIRC5/VRK1/CEP55/ANAPC16/CDCA2/NUSAP1/SPAG5/BUB3/SEH1L/RAE1/NUP62/CENPX/MYC/UBE2C/ERCC6L/SEPT1/SKA3/TGFB1/MIS18A/CDC6/CHMP4A/NEDD1/CKS1B/CENPS/SEPT9/NKX3-1/ALKBH4/AURKA/CETN2/ENTR1/VEGFB/RAB35/PMF1/CDC23/CKS2/SEPT4/MAP10/KIF23/KIF20B/CDC7/KATNA1/CCNE2/SEPT6/FZD7/CDK2/PLK1/VANGL2/E…	81
BP	GO:0001732	formation of cytoplasmic translation initiation complex	2011-11-01	13/14183	2.68968e-08	3.14053e-06	ENSBTAG00000001988/ENSBTAG00000005338/ENSBTAG00000007474/ENSBTAG00000006702/ENSBTAG00000006543/ENSBTAG00000014032/ENSBTAG00000014388/ENSBTAG00000002734/ENSBTAG00000010790/ENSBTAG00000011212/ENSBTAG00000004861	EIF3D/EIF3M/EIF3B/EIF3E/EIF3CL/EIF3H/EIF3I/EIF3G/EIF3L/EIF3K/EIF3F	11
BP	GO:0051169	nuclear transport	67/2011	246/14183	5.04837e-08	5.75749e-06	ENSBTAG00000021367/ENSBTAG00000006414/ENSBTAG00000015316/ENSBTAG00000016716/ENSBTAG00000035174/ENSBTAG00000010451/ENSBTAG00000012592/ENSBTAG00000032872/ENSBTAG00000031688/ENSBTAG00000014106/ENSBTAG00000021820/ENSBTAG00000006422/ENSBTAG00000055033/ENSBTAG00000001511/ENSBTAG00000012365/ENSBTAG00000010955/ENSBTAG00000019215/ENSBTAG00000006611/ENSBTAG00000020739/ENSBTAG00000005275/ENSBTAG00000009757/…	ANP32B/NUTF2/-/RRS1/THOC3/PA2G4/ANKLE1/THOC7/RBM4/IPO8/DDX39A/TRIM28/RAN/BCL6/ANP32A/NUP54/THOC1/NUP93/NXT2/PKIG/RPSA/RBM22/HHEX/LTV1/SRSF3/BACH2/YWHAE/ING1/POLA2/RAE1/NUP62/NPM1/RANGAP1/HCLS1/NUP85/CHCHD4/NXT1/NFKBIA/BCCIP/DNAJC27/TGFB1/POLR2D/KPNA2/IPO5/LRRK2/NOL6/EGR2/ANKRD54/THOC5/AAAS/IPO4/PHB2/PHAX/DMAP1/NXF1/CCHCR1/TNPO3/XPO1/DDX39B/SNUPN/NUP188/PML/HIKESHI/SDAD1/PCID2/PPP1CC/NUP205	67
BP	GO:0006399	tRNA metabolic process	49/2011	159/14183	5.18041e-08	5.7738e-06	ENSBTAG00000016430/ENSBTAG00000007743/ENSBTAG00000019325/ENSBTAG00000008646/ENSBTAG00000005064/ENSBTAG00000021374/ENSBTAG00000002056/ENSBTAG00000005385/ENSBTAG00000010359/ENSBTAG00000012791/ENSBTAG00000011796/ENSBTAG00000014339/ENSBTAG00000007619/ENSBTAG00000016747/ENSBTAG00000005631/ENSBTAG00000010698/ENSBTAG00000011649/ENSBTAG00000021490/ENSBTAG00000011471/ENSBTAG00000031327/ENSBTAG00000018913/…	METTL8/PUS7/TRMT1/TRMT112/WARS2/FARSA/MARS2/POP5/THG1L/GATC/TRMT5/PUS3/PUSL1/NAT10/VARS/VARS2/FARSB/WDR4/CARS2/TRMT61A/DALRD3/EXOSC7/TSEN15/METTL1/POP1/LARS/ELP2/TPRKB/CTU1/FTSJ1/-/DUS4L/EXOSC9/TSEN54/EXOSC2/DDX1/QTRT1/POLR3K/TRMT10C/RPP21/NSUN2/ELP3/TRMT12/EXOSC3/TRUB1/ELAC2/DTD1/POP4/DPH3	49
BP	GO:0002183	cytoplasmic translational initiation	16/2011	27/14183	6.94631e-08	7.56994e-06	ENSBTAG00000001988/ENSBTAG00000031688/ENSBTAG00000005338/ENSBTAG00000007474/ENSBTAG00000006702/ENSBTAG00000005296/ENSBTAG00000006543/ENSBTAG00000015148/ENSBTAG00000014032/ENSBTAG00000014388/ENSBTAG00000002734/ENSBTAG00000010790/ENSBTAG00000011212/ENSBTAG00000010432/ENSBTAG00000004861/ENSBTAG00000032433	EIF3D/RBM4/EIF3M/EIF3B/EIF3E/RPL13A/EIF3CL/METTL3/EIF3H/EIF3I/EIF3G/EIF3L/EIF3K/EIF2D/EIF3F/DENR	16
BP	GO:0006913	nucleocytoplasmic transport	66/2011	245/14183	9.96103e-08	1.06193e-05	ENSBTAG00000021367/ENSBTAG00000006414/ENSBTAG00000015316/ENSBTAG00000016716/ENSBTAG00000035174/ENSBTAG00000010451/ENSBTAG00000012592/ENSBTAG00000032872/ENSBTAG00000031688/ENSBTAG00000014106/ENSBTAG00000021820/ENSBTAG00000006422/ENSBTAG00000055033/ENSBTAG00000001511/ENSBTAG00000012365/ENSBTAG00000010955/ENSBTAG00000019215/ENSBTAG00000006611/ENSBTAG00000020739/ENSBTAG00000005275/ENSBTAG00000009757/…	ANP32B/NUTF2/-/RRS1/THOC3/PA2G4/ANKLE1/THOC7/RBM4/IPO8/DDX39A/TRIM28/RAN/BCL6/ANP32A/NUP54/THOC1/NUP93/NXT2/PKIG/RPSA/RBM22/HHEX/LTV1/SRSF3/BACH2/YWHAE/ING1/POLA2/RAE1/NPM1/RANGAP1/HCLS1/NUP85/CHCHD4/NXT1/NFKBIA/BCCIP/DNAJC27/TGFB1/POLR2D/KPNA2/IPO5/LRRK2/NOL6/EGR2/ANKRD54/THOC5/AAAS/IPO4/PHB2/PHAX/DMAP1/NXF1/CCHCR1/TNPO3/XPO1/DDX39B/SNUPN/NUP188/PML/HIKESHI/SDAD1/PCID2/PPP1CC/NUP205	66
BP	GO:0033044	regulation of chromosome organization	70/2011	267/14183	1.30881e-07	1.36562e-05	ENSBTAG00000026375/ENSBTAG00000012498/ENSBTAG00000016328/ENSBTAG00000013757/ENSBTAG00000016528/ENSBTAG00000014380/ENSBTAG00000019470/ENSBTAG00000019156/ENSBTAG00000018849/ENSBTAG00000001717/ENSBTAG00000012184/ENSBTAG00000031238/ENSBTAG00000006422/ENSBTAG00000008480/ENSBTAG00000001511/ENSBTAG00000013045/ENSBTAG00000007847/ENSBTAG00000000638/ENSBTAG00000023417/ENSBTAG00000014549/ENSBTAG00000013952/…	RMI2/PAX5/SFPQ/CTCF/NOC2L/MCM2/NEK6/CCT2/AICDA/AURKB/-/SHCBP1L/TRIM28/CTBP1/BCL6/DKC1/EED/CDT1/RUVBL2/GNL3/HNRNPD/PIH1D1/FEN1/PINX1/PRMT6/NAT10/H2AFY/BIRC5/BUB3/CDC45/MYC/NEK2/CCT6A/CCT5/ACD/TGFB1/CDC6/STN1/LRRK2/NDC80/EID1/CCT4/TRIP13/DNMT3B/ZNF274/CDC23/FBXO5/CDCA5/CCT7/XRCC3/TTK/HIRA/CDK9/PAXIP1/GEN1/PLK1/PSMG2/MAPK15/TADA3/TCP1/PML/PADI2/H1FX/SLX4/NAA40/PCID2/ARRB1/BUB1B/TERF2/TADA2A	70
BP	GO:0051052	regulation of DNA metabolic process	79/2011	314/14183	1.38123e-07	1.41116e-05	ENSBTAG00000026375/ENSBTAG00000018589/ENSBTAG00000053923/ENSBTAG00000001069/ENSBTAG00000002742/ENSBTAG00000040065/ENSBTAG00000000837/ENSBTAG00000008321/ENSBTAG00000017329/ENSBTAG00000008001/ENSBTAG00000005620/ENSBTAG00000014076/ENSBTAG00000019156/ENSBTAG00000006065/ENSBTAG00000018849/ENSBTAG00000014917/ENSBTAG00000001717/ENSBTAG00000012587/ENSBTAG00000006422/ENSBTAG00000001511/ENSBTAG00000013045/…	RMI2/RFC2/EXOSC6/TP53/MSH2/RAD51AP1/PARP1/RNF8/GMNN/NUCKS1/RPS3/ABRAXAS1/CCT2/PCNA/AICDA/GTPBP4/AURKB/BABAM1/TRIM28/BCL6/DKC1/CDT1/CHTF18/GNL3/THOC1/HNRNPD/PINX1/TIPIN/NAT10/STOML2/MAGEF1/DEK/MYC/MSH3/CCNA2/NEK2/CCT6A/CCT5/MLH1/ACD/DSCC1/TGFB1/MIS18A/RADX/STN1/USP7/TMEM161A/RFC4/CYREN/CCT4/RECQL5/HMGB1/FBXO5/DFFA/IL27RA/NPAS2/CCT7/CDC7/DBF4/OGG1/ESCO2/EXOSC3/CDK9/CDK2/FIGNL1/PAXIP1/ERCC2/MAPK15/W…	79
BP	GO:0000466	maturation of 5.8S rRNA from tricistronic rRNA transcript (SSU-rRNA, 5.8S rRNA, LSU-rRNA)	13/2011	20/14183	2.63439e-07	2.63654e-05	ENSBTAG00000020795/ENSBTAG00000016716/ENSBTAG00000009811/ENSBTAG00000009757/ENSBTAG00000015424/ENSBTAG00000018329/ENSBTAG00000007728/ENSBTAG00000012412/ENSBTAG00000004942/ENSBTAG00000048071/ENSBTAG00000021060/ENSBTAG00000018925/ENSBTAG00000018667	RPS21/RRS1/BOP1/RPSA/WDR12/EXOSC7/PES1/URB1/EXOSC9/EXOSC2/FTSJ3/EXOSC3/RCL1	13
BP	GO:0000460	maturation of 5.8S rRNA	15/2011	26/14183	2.94067e-07	2.80281e-05	ENSBTAG00000020795/ENSBTAG00000016716/ENSBTAG00000014607/ENSBTAG00000009811/ENSBTAG00000009757/ENSBTAG00000015424/ENSBTAG00000018329/ENSBTAG00000007728/ENSBTAG00000002210/ENSBTAG00000012412/ENSBTAG00000004942/ENSBTAG00000048071/ENSBTAG00000021060/ENSBTAG00000018925/ENSBTAG00000018667	RPS21/RRS1/EXOSC4/BOP1/RPSA/WDR12/EXOSC7/PES1/LAS1L/URB1/EXOSC9/EXOSC2/FTSJ3/EXOSC3/RCL1	15
BP	GO:0006270	DNA replication initiation	15/2011	26/14183	2.94067e-07	2.80281e-05	ENSBTAG00000010721/ENSBTAG00000001872/ENSBTAG00000014380/ENSBTAG00000030965/ENSBTAG00000015172/ENSBTAG00000000638/ENSBTAG00000015595/ENSBTAG00000017021/ENSBTAG00000040058/ENSBTAG00000004286/ENSBTAG00000010384/ENSBTAG00000016307/ENSBTAG00000004906/ENSBTAG00000004021/ENSBTAG00000016969	MCM3/ORC6/MCM2/MCM7/MCM6/CDT1/MCM5/MCM4/ORC5/CDC45/CDC6/CDC7/CCNE2/CDK2/ORC3	15
BP	GO:0009451	RNA modification	43/2011	139/14183	2.97199e-07	2.80281e-05	ENSBTAG00000014733/ENSBTAG00000011812/ENSBTAG00000002579/ENSBTAG00000016430/ENSBTAG00000007743/ENSBTAG00000019325/ENSBTAG00000005898/ENSBTAG00000008646/ENSBTAG00000000072/ENSBTAG00000018849/ENSBTAG00000010359/ENSBTAG00000019871/ENSBTAG00000011796/ENSBTAG00000013045/ENSBTAG00000014339/ENSBTAG00000007619/ENSBTAG00000016747/ENSBTAG00000015148/ENSBTAG00000021490/ENSBTAG00000031327/ENSBTAG00000017941/…	NOP2/DIMT1/FBL/METTL8/PUS7/TRMT1/TGS1/TRMT112/TFB2M/AICDA/THG1L/TRMT2A/TRMT5/DKC1/PUS3/PUSL1/NAT10/METTL3/WDR4/TRMT61A/NSUN5/METTL1/ELP2/WTAP/TPRKB/CTU1/FTSJ1/DUS4L/BUD23/GAR1/FTSJ3/QTRT1/TRMT10C/NSUN2/NHP2/ELP3/TRMT12/TRUB1/DPH3/RNMT/MRM1/ALKBH3/MRM3	43
BP	GO:0048285	organelle fission	88/2011	369/14183	3.55766e-07	3.29184e-05	ENSBTAG00000010496/ENSBTAG00000008436/ENSBTAG00000016716/ENSBTAG00000006656/ENSBTAG00000019470/ENSBTAG00000013669/ENSBTAG00000009211/ENSBTAG00000001717/ENSBTAG00000016213/ENSBTAG00000000599/ENSBTAG00000012184/ENSBTAG00000006225/ENSBTAG00000055033/ENSBTAG00000000638/ENSBTAG00000026613/ENSBTAG00000000500/ENSBTAG00000012925/ENSBTAG00000007783/ENSBTAG00000014239/ENSBTAG00000000281/ENSBTAG00000009819/…	STAG3/CDC25B/RRS1/RANBP1/NEK6/KIF22/UBE2S/AURKB/SYCE2/CCNI/-/RPA2/RAN/CDT1/MSTO1/PINX1/NCAPH/MYBL2/CCNB1/MND1/CDC20/NCAPH2/H2AFY/BIRC5/KIFC1/NCAPG/NUSAP1/BUB3/SEH1L/NUP62/CENPX/NSL1/POGZ/UBE2C/MSH3/CCNA2/CHAMP1/NEK2/WRAP73/MLH1/SEPT1/BCCIP/MUS81/DSCC1/CDC6/CDCA8/SGO1/NUF2/CHMP4A/NAA50/MZT1/CENPS/FANCD2/AURKA/NDC80/ESPL1/PHF23/RECQL5/TRIP13/CDC23/CKS2/RPL24/FBXO5/CDCA5/MAP10/TPX2/KIF23/NDE1/KIF20B…	88
BP	GO:0006413	translational initiation	33/2011	96/14183	4.89529e-07	4.44565e-05	ENSBTAG00000015297/ENSBTAG00000020186/ENSBTAG00000001988/ENSBTAG00000019010/ENSBTAG00000031688/ENSBTAG00000007269/ENSBTAG00000005338/ENSBTAG00000007474/ENSBTAG00000006702/ENSBTAG00000005296/ENSBTAG00000010598/ENSBTAG00000006543/ENSBTAG00000015148/ENSBTAG00000000132/ENSBTAG00000014032/ENSBTAG00000014388/ENSBTAG00000002734/ENSBTAG00000016311/ENSBTAG00000011414/ENSBTAG00000002282/ENSBTAG00000034255/…	BANK1/EIF1AD/EIF3D/EIF2B3/RBM4/EIF2B1/EIF3M/EIF3B/EIF3E/RPL13A/EIF4E2/EIF3CL/METTL3/EIF4A1/EIF3H/EIF3I/EIF3G/EIF2S1/EIF2B5/EIF1/EIF5B/POLR2D/EIF3L/EIF4E/EIF3K/EIF2D/EIF1B/EIF3F/PAIP2/POLR2G/EIF1AX/DENR/EIF2S2	33
BP	GO:0006611	protein export from nucleus	36/2011	110/14183	5.949e-07	5.30434e-05	ENSBTAG00000021367/ENSBTAG00000006414/ENSBTAG00000015316/ENSBTAG00000016716/ENSBTAG00000035174/ENSBTAG00000010451/ENSBTAG00000012592/ENSBTAG00000032872/ENSBTAG00000021820/ENSBTAG00000019215/ENSBTAG00000006611/ENSBTAG00000009757/ENSBTAG00000030366/ENSBTAG00000014217/ENSBTAG00000032163/ENSBTAG00000040006/ENSBTAG00000005664/ENSBTAG00000010934/ENSBTAG00000016347/ENSBTAG00000012481/ENSBTAG00000016126/…	ANP32B/NUTF2/-/RRS1/THOC3/PA2G4/ANKLE1/THOC7/DDX39A/THOC1/NUP93/RPSA/RBM22/HHEX/LTV1/SRSF3/YWHAE/RAE1/NPM1/RANGAP1/NUP85/CHCHD4/NXT1/BCCIP/DNAJC27/TGFB1/POLR2D/NOL6/EGR2/THOC5/NXF1/CCHCR1/XPO1/DDX39B/SDAD1/PCID2	36
BP	GO:1904814	regulation of protein localization to chromosome, telomeric region	2011-10-01	13/14183	6.10524e-07	5.31101e-05	ENSBTAG00000019156/ENSBTAG00000013045/ENSBTAG00000014549/ENSBTAG00000016105/ENSBTAG00000008184/ENSBTAG00000017889/ENSBTAG00000004531/ENSBTAG00000012756/ENSBTAG00000001071/ENSBTAG00000002829	CCT2/DKC1/GNL3/H2AFY/CCT6A/CCT5/CCT4/CCT7/WRAP53/TCP1	10
BP	GO:0071897	DNA biosynthetic process	41/2011	133/14183	6.17307e-07	5.31101e-05	ENSBTAG00000018589/ENSBTAG00000001069/ENSBTAG00000011083/ENSBTAG00000014136/ENSBTAG00000019156/ENSBTAG00000006065/ENSBTAG00000001717/ENSBTAG00000006225/ENSBTAG00000013045/ENSBTAG00000019743/ENSBTAG00000013952/ENSBTAG00000000500/ENSBTAG00000016747/ENSBTAG00000039462/ENSBTAG00000014595/ENSBTAG00000011455/ENSBTAG00000008409/ENSBTAG00000009618/ENSBTAG00000008184/ENSBTAG00000017889/ENSBTAG00000018903/…	RFC2/TP53/POLD1/-/CCT2/PCNA/AURKB/RPA2/DKC1/CHTF18/HNRNPD/PINX1/NAT10/PCLAF/LIG1/POLA2/MYC/NEK2/CCT6A/CCT5/ACD/DSCC1/STN1/RPA1/RFC4/CCT4/POLE2/GAR1/TREX1/CCT7/NHP2/POLD3/POLE4/PTGES3/POLL/MAPK15/WRAP53/GREM1/TCP1/POLE3/TERF2	41
BP	GO:0015931	nucleobase-containing compound transport	45/2011	152/14183	6.40289e-07	5.41375e-05	ENSBTAG00000030593/ENSBTAG00000006414/ENSBTAG00000015316/ENSBTAG00000003570/ENSBTAG00000016716/ENSBTAG00000035174/ENSBTAG00000010451/ENSBTAG00000008498/ENSBTAG00000032872/ENSBTAG00000021820/ENSBTAG00000055033/ENSBTAG00000019215/ENSBTAG00000006611/ENSBTAG00000020739/ENSBTAG00000009757/ENSBTAG00000016023/ENSBTAG00000014217/ENSBTAG00000000562/ENSBTAG00000032163/ENSBTAG00000040006/ENSBTAG00000002018/…	RFTN1/NUTF2/-/DDX19A/RRS1/THOC3/PA2G4/ALYREF/THOC7/DDX39A/RAN/THOC1/NUP93/NXT2/RPSA/EIF4A3/HHEX/TOMM20/LTV1/SRSF3/EIF5A/SEH1L/RAE1/HNRNPA1/NPM1/SLC29A1/NUP85/NXT1/SRSF7/BCCIP/MAGOH/POLR2D/SLBP/NOL6/SLC35A4/THOC5/SRSF1/PHAX/NXF1/MAGOHB/XPO1/DDX39B/SNUPN/SDAD1/PCID2	45
BP	GO:0051304	chromosome separation	29/2011	80/14183	6.76301e-07	5.62132e-05	ENSBTAG00000019470/ENSBTAG00000001717/ENSBTAG00000012184/ENSBTAG00000000638/ENSBTAG00000012925/ENSBTAG00000012607/ENSBTAG00000013573/ENSBTAG00000017913/ENSBTAG00000004108/ENSBTAG00000016758/ENSBTAG00000021456/ENSBTAG00000010384/ENSBTAG00000013531/ENSBTAG00000021673/ENSBTAG00000008934/ENSBTAG00000011715/ENSBTAG00000006972/ENSBTAG00000008759/ENSBTAG00000021193/ENSBTAG00000009966/ENSBTAG00000005456/…	NEK6/AURKB/-/CDT1/NCAPH/NCAPH2/BIRC5/BUB3/CENPX/MLH1/MUS81/CDC6/CENPS/NDC80/ESPL1/RECQL5/TRIP13/CDC23/FBXO5/XRCC3/TTK/GEN1/PLK1/PSMG2/MAPK15/SLX4/NCAPD2/PCID2/BUB1B	29
BP	GO:0051028	mRNA transport	27/2011	72/14183	7.49525e-07	6.12612e-05	ENSBTAG00000006414/ENSBTAG00000003570/ENSBTAG00000035174/ENSBTAG00000008498/ENSBTAG00000032872/ENSBTAG00000021820/ENSBTAG00000019215/ENSBTAG00000006611/ENSBTAG00000020739/ENSBTAG00000016023/ENSBTAG00000014217/ENSBTAG00000040006/ENSBTAG00000002018/ENSBTAG00000010792/ENSBTAG00000010934/ENSBTAG00000001553/ENSBTAG00000016126/ENSBTAG00000014891/ENSBTAG00000003485/ENSBTAG00000053244/ENSBTAG00000001328/…	NUTF2/DDX19A/THOC3/ALYREF/THOC7/DDX39A/THOC1/NUP93/NXT2/EIF4A3/HHEX/SRSF3/EIF5A/SEH1L/RAE1/HNRNPA1/NUP85/SRSF7/MAGOH/POLR2D/SLBP/THOC5/SRSF1/NXF1/MAGOHB/DDX39B/PCID2	27
BP	GO:1904816	positive regulation of protein localization to chromosome, telomeric region	2011-09-01	11/14183	9.56034e-07	7.68589e-05	ENSBTAG00000019156/ENSBTAG00000013045/ENSBTAG00000014549/ENSBTAG00000008184/ENSBTAG00000017889/ENSBTAG00000004531/ENSBTAG00000012756/ENSBTAG00000001071/ENSBTAG00000002829	CCT2/DKC1/GNL3/CCT6A/CCT5/CCT4/CCT7/WRAP53/TCP1	9
BP	GO:0051054	positive regulation of DNA metabolic process	48/2011	169/14183	1.05021e-06	8.10269e-05	ENSBTAG00000018589/ENSBTAG00000053923/ENSBTAG00000002742/ENSBTAG00000000837/ENSBTAG00000008321/ENSBTAG00000005620/ENSBTAG00000014076/ENSBTAG00000019156/ENSBTAG00000006065/ENSBTAG00000001717/ENSBTAG00000012587/ENSBTAG00000006422/ENSBTAG00000013045/ENSBTAG00000000638/ENSBTAG00000019743/ENSBTAG00000014549/ENSBTAG00000013952/ENSBTAG00000011388/ENSBTAG00000008409/ENSBTAG00000009618/ENSBTAG00000008184/…	RFC2/EXOSC6/MSH2/PARP1/RNF8/RPS3/ABRAXAS1/CCT2/PCNA/AURKB/BABAM1/TRIM28/DKC1/CDT1/CHTF18/GNL3/HNRNPD/STOML2/MYC/NEK2/CCT6A/CCT5/MLH1/ACD/DSCC1/TGFB1/STN1/USP7/TMEM161A/RFC4/CCT4/HMGB1/NPAS2/CCT7/CDC7/DBF4/EXOSC3/CDK2/PAXIP1/ERCC2/MAPK15/WRAP53/GREM1/TCP1/PML/CLCF1/MSH6/MMS19	48
BP	GO:0002562	somatic diversification of immune receptors via germline recombination within a single locus	22/2011	53/14183	1.05745e-06	8.10269e-05	ENSBTAG00000001987/ENSBTAG00000006844/ENSBTAG00000053923/ENSBTAG00000002742/ENSBTAG00000025405/ENSBTAG00000008321/ENSBTAG00000015101/ENSBTAG00000018849/ENSBTAG00000001511/ENSBTAG00000019215/ENSBTAG00000008695/ENSBTAG00000001002/ENSBTAG00000009396/ENSBTAG00000016758/ENSBTAG00000020457/ENSBTAG00000016533/ENSBTAG00000018103/ENSBTAG00000016933/ENSBTAG00000018925/ENSBTAG00000017505/ENSBTAG00000046110/…	SWAP70/LEF1/EXOSC6/MSH2/BATF/RNF8/HMGB2/AICDA/BCL6/THOC1/TCF3/TCF7/EXO1/MLH1/TGFB1/FOXP1/HMGB1/IL27RA/EXOSC3/PAXIP1/CLCF1/MSH6	22
BP	GO:0016444	somatic cell DNA recombination	22/2011	53/14183	1.05745e-06	8.10269e-05	ENSBTAG00000001987/ENSBTAG00000006844/ENSBTAG00000053923/ENSBTAG00000002742/ENSBTAG00000025405/ENSBTAG00000008321/ENSBTAG00000015101/ENSBTAG00000018849/ENSBTAG00000001511/ENSBTAG00000019215/ENSBTAG00000008695/ENSBTAG00000001002/ENSBTAG00000009396/ENSBTAG00000016758/ENSBTAG00000020457/ENSBTAG00000016533/ENSBTAG00000018103/ENSBTAG00000016933/ENSBTAG00000018925/ENSBTAG00000017505/ENSBTAG00000046110/…	SWAP70/LEF1/EXOSC6/MSH2/BATF/RNF8/HMGB2/AICDA/BCL6/THOC1/TCF3/TCF7/EXO1/MLH1/TGFB1/FOXP1/HMGB1/IL27RA/EXOSC3/PAXIP1/CLCF1/MSH6	22
BP	GO:0006414	translational elongation	19/2011	42/14183	1.18323e-06	8.92701e-05	ENSBTAG00000010393/ENSBTAG00000034185/ENSBTAG00000021685/ENSBTAG00000011843/ENSBTAG00000019648/ENSBTAG00000018888/ENSBTAG00000030962/ENSBTAG00000038691/ENSBTAG00000002018/ENSBTAG00000014643/ENSBTAG00000001777/ENSBTAG00000018320/ENSBTAG00000021979/ENSBTAG00000019029/ENSBTAG00000019543/ENSBTAG00000039728/ENSBTAG00000003916/ENSBTAG00000014028/ENSBTAG00000014534	TRNAU1AP/-/EEF1A2/EEF1G/RACK1/DPH2/EEFSEC/DPH7/EIF5A/EEF1D/RPLP2/RPLP1/EEF1B2/DPH5/ELOB/-/DPH3/PSTK/EEF1A1	19
BP	GO:0070199	establishment of protein localization to chromosome	13/2011	22/14183	1.2789e-06	9.50263e-05	ENSBTAG00000019156/ENSBTAG00000013045/ENSBTAG00000023417/ENSBTAG00000016526/ENSBTAG00000016105/ENSBTAG00000008184/ENSBTAG00000017889/ENSBTAG00000018903/ENSBTAG00000014742/ENSBTAG00000004531/ENSBTAG00000012756/ENSBTAG00000001071/ENSBTAG00000002829	CCT2/DKC1/RUVBL2/PIH1D1/H2AFY/CCT6A/CCT5/ACD/LRWD1/CCT4/CCT7/WRAP53/TCP1	13
BP	GO:0050864	regulation of B cell activation	34/2011	105/14183	1.59534e-06	0.000116769	ENSBTAG00000032122/ENSBTAG00000008852/ENSBTAG00000015297/ENSBTAG00000026489/ENSBTAG00000039702/ENSBTAG00000048135/ENSBTAG00000014725/ENSBTAG00000053923/ENSBTAG00000002742/ENSBTAG00000020701/ENSBTAG00000020173/ENSBTAG00000002041/ENSBTAG00000001511/ENSBTAG00000019215/ENSBTAG00000015584/ENSBTAG00000013133/ENSBTAG00000027204/ENSBTAG00000011563/ENSBTAG00000020294/ENSBTAG00000018198/ENSBTAG00000001219/…	CD19/SIGLEC10/BANK1/TNFRSF13C/FCRL3/-/CD27/EXOSC6/MSH2/MEF2C/INPP5D/SASH3/BCL6/THOC1/BMI1/TBC1D10C/-/TNFSF13B/PTPN6/TLR9/-/BAD/MLH1/TGFB1/TNFRSF13B/IL27RA/TNFAIP3/EXOSC3/PAXIP1/GPR183/CLCF1/CD81/MSH6/PCID2	34
BP	GO:0000028	ribosomal small subunit assembly	2011-11-01	17/14183	2.45721e-06	0.000177208	ENSBTAG00000016510/ENSBTAG00000019718/ENSBTAG00000015989/ENSBTAG00000008570/ENSBTAG00000007105/ENSBTAG00000015639/ENSBTAG00000011963/ENSBTAG00000009757/ENSBTAG00000023792/ENSBTAG00000016133/ENSBTAG00000015598	RRP7A/RPS15/RPS5/RPS14/-/ERAL1/RPS19/RPSA/-/MRPS7/RPS10	11
BP	GO:0016064	immunoglobulin mediated immune response	29/2011	85/14183	2.8255e-06	0.000197946	ENSBTAG00000004270/ENSBTAG00000032122/ENSBTAG00000001987/ENSBTAG00000008556/ENSBTAG00000000016/ENSBTAG00000048135/ENSBTAG00000053923/ENSBTAG00000002742/ENSBTAG00000025405/ENSBTAG00000008321/ENSBTAG00000020173/ENSBTAG00000018849/ENSBTAG00000001511/ENSBTAG00000019215/ENSBTAG00000027204/ENSBTAG00000020294/ENSBTAG00000009396/ENSBTAG00000001219/ENSBTAG00000016770/ENSBTAG00000016758/ENSBTAG00000020457/…	FCER2/CD19/SWAP70/POU2F2/LTA/-/EXOSC6/MSH2/BATF/RNF8/INPP5D/AICDA/BCL6/THOC1/-/PTPN6/EXO1/-/GAPT/MLH1/TGFB1/C1QBP/TREX1/IL27RA/EXOSC3/PAXIP1/CLCF1/CD81/MSH6	29
BP	GO:0019724	B cell mediated immunity	29/2011	85/14183	2.8255e-06	0.000197946	ENSBTAG00000004270/ENSBTAG00000032122/ENSBTAG00000001987/ENSBTAG00000008556/ENSBTAG00000000016/ENSBTAG00000048135/ENSBTAG00000053923/ENSBTAG00000002742/ENSBTAG00000025405/ENSBTAG00000008321/ENSBTAG00000020173/ENSBTAG00000018849/ENSBTAG00000001511/ENSBTAG00000019215/ENSBTAG00000027204/ENSBTAG00000020294/ENSBTAG00000009396/ENSBTAG00000001219/ENSBTAG00000016770/ENSBTAG00000016758/ENSBTAG00000020457/…	FCER2/CD19/SWAP70/POU2F2/LTA/-/EXOSC6/MSH2/BATF/RNF8/INPP5D/AICDA/BCL6/THOC1/-/PTPN6/EXO1/-/GAPT/MLH1/TGFB1/C1QBP/TREX1/IL27RA/EXOSC3/PAXIP1/CLCF1/CD81/MSH6	29
BP	GO:0002312	B cell activation involved in immune response	23/2011	60/14183	3.15313e-06	0.000217788	ENSBTAG00000032122/ENSBTAG00000006360/ENSBTAG00000001987/ENSBTAG00000053923/ENSBTAG00000002742/ENSBTAG00000025405/ENSBTAG00000008321/ENSBTAG00000018849/ENSBTAG00000001511/ENSBTAG00000019215/ENSBTAG00000015043/ENSBTAG00000009396/ENSBTAG00000016770/ENSBTAG00000016758/ENSBTAG00000020457/ENSBTAG00000040361/ENSBTAG00000018103/ENSBTAG00000016933/ENSBTAG00000018925/ENSBTAG00000017505/ENSBTAG00000032084/…	CD19/CD180/SWAP70/EXOSC6/MSH2/BATF/RNF8/AICDA/BCL6/THOC1/MFNG/EXO1/GAPT/MLH1/TGFB1/LFNG/HMGB1/IL27RA/EXOSC3/PAXIP1/GPR183/CLCF1/MSH6	23
BP	GO:0006323	DNA packaging	42/2011	147/14183	4.11404e-06	0.000279522	ENSBTAG00000032360/ENSBTAG00000001069/ENSBTAG00000000080/ENSBTAG00000021367/ENSBTAG00000027426/ENSBTAG00000008321/ENSBTAG00000013757/ENSBTAG00000022160/ENSBTAG00000016528/ENSBTAG00000014380/ENSBTAG00000049949/ENSBTAG00000010118/ENSBTAG00000027525/ENSBTAG00000005904/ENSBTAG00000012925/ENSBTAG00000005979/ENSBTAG00000012607/ENSBTAG00000016105/ENSBTAG00000021582/ENSBTAG00000004085/ENSBTAG00000010774/…	NAP1L1/TP53/GRWD1/ANP32B/-/RNF8/CTCF/NAP1L4/NOC2L/MCM2/-/HAT1/-/RBBP4/NCAPH/HELLS/NCAPH2/H2AFY/NCAPG/ASF1B/NUSAP1/ASF1A/DAXX/-/-/SET/MIS18A/CHAF1A/NASP/PHF23/H3F3B/HMGB1/CDCA5/IPO4/NAP1L5/HIRA/H1FX/POLE3/-/HP1BP3/NCAPD2/CENPP	42
BP	GO:0071426	ribonucleoprotein complex export from nucleus	24/2011	65/14183	4.19893e-06	0.000279522	ENSBTAG00000015316/ENSBTAG00000016716/ENSBTAG00000035174/ENSBTAG00000010451/ENSBTAG00000032872/ENSBTAG00000021820/ENSBTAG00000019215/ENSBTAG00000006611/ENSBTAG00000009757/ENSBTAG00000014217/ENSBTAG00000032163/ENSBTAG00000040006/ENSBTAG00000010934/ENSBTAG00000016347/ENSBTAG00000016126/ENSBTAG00000005792/ENSBTAG00000053244/ENSBTAG00000003323/ENSBTAG00000013150/ENSBTAG00000009488/ENSBTAG00000013254/…	-/RRS1/THOC3/PA2G4/THOC7/DDX39A/THOC1/NUP93/RPSA/HHEX/LTV1/SRSF3/RAE1/NPM1/NUP85/BCCIP/POLR2D/NOL6/THOC5/NXF1/XPO1/DDX39B/SDAD1/PCID2	24
BP	GO:0002381	immunoglobulin production involved in immunoglobulin mediated immune response	19/2011	45/14183	4.21792e-06	0.000279522	ENSBTAG00000001987/ENSBTAG00000008556/ENSBTAG00000053923/ENSBTAG00000002742/ENSBTAG00000025405/ENSBTAG00000008321/ENSBTAG00000018849/ENSBTAG00000001511/ENSBTAG00000019215/ENSBTAG00000009396/ENSBTAG00000016770/ENSBTAG00000016758/ENSBTAG00000020457/ENSBTAG00000008406/ENSBTAG00000016933/ENSBTAG00000018925/ENSBTAG00000017505/ENSBTAG00000046110/ENSBTAG00000001424	SWAP70/POU2F2/EXOSC6/MSH2/BATF/RNF8/AICDA/BCL6/THOC1/EXO1/GAPT/MLH1/TGFB1/TREX1/IL27RA/EXOSC3/PAXIP1/CLCF1/MSH6	19
BP	GO:0006302	double-strand break repair	50/2011	187/14183	4.32485e-06	0.000282788	ENSBTAG00000026375/ENSBTAG00000023218/ENSBTAG00000016328/ENSBTAG00000002742/ENSBTAG00000040065/ENSBTAG00000047450/ENSBTAG00000017133/ENSBTAG00000000837/ENSBTAG00000008321/ENSBTAG00000008001/ENSBTAG00000044006/ENSBTAG00000014076/ENSBTAG00000012587/ENSBTAG00000014366/ENSBTAG00000006225/ENSBTAG00000019901/ENSBTAG00000009855/ENSBTAG00000007749/ENSBTAG00000019014/ENSBTAG00000004286/ENSBTAG00000012865/…	RMI2/UBE2V2/SFPQ/MSH2/RAD51AP1/SFR1/GINS4/PARP1/RNF8/NUCKS1/GINS2/ABRAXAS1/BABAM1/PRPF19/RPA2/RAD54L/FAN1/TONSL/MAGEF1/CDC45/DEK/EXO1/MLH1/MUS81/RADX/NSMCE1/RPA1/CYREN/RECQL5/TRIP13/DDX1/RAD51B/CDCA5/XRCC6/HELQ/XRCC3/CDC7/OGG1/ESCO2/XRCC2/YY1/FIGNL1/POLL/GEN1/ZSWIM7/WRAP53/PML/SLX4/RPA3/MMS19	50
BP	GO:0001510	RNA methylation	25/2011	70/14183	5.33925e-06	0.000344522	ENSBTAG00000014733/ENSBTAG00000011812/ENSBTAG00000002579/ENSBTAG00000016430/ENSBTAG00000019325/ENSBTAG00000005898/ENSBTAG00000008646/ENSBTAG00000000072/ENSBTAG00000019871/ENSBTAG00000011796/ENSBTAG00000015148/ENSBTAG00000021490/ENSBTAG00000031327/ENSBTAG00000017941/ENSBTAG00000016908/ENSBTAG00000007974/ENSBTAG00000031829/ENSBTAG00000017067/ENSBTAG00000021060/ENSBTAG00000024027/ENSBTAG00000015466/…	NOP2/DIMT1/FBL/METTL8/TRMT1/TGS1/TRMT112/TFB2M/TRMT2A/TRMT5/METTL3/WDR4/TRMT61A/NSUN5/METTL1/WTAP/FTSJ1/BUD23/FTSJ3/TRMT10C/NSUN2/TRMT12/RNMT/MRM1/MRM3	25
BP	GO:0070203	regulation of establishment of protein localization to telomere	2011-08-01	10/14183	5.55509e-06	0.000353794	ENSBTAG00000019156/ENSBTAG00000013045/ENSBTAG00000008184/ENSBTAG00000017889/ENSBTAG00000004531/ENSBTAG00000012756/ENSBTAG00000001071/ENSBTAG00000002829	CCT2/DKC1/CCT6A/CCT5/CCT4/CCT7/WRAP53/TCP1	8
BP	GO:0071166	ribonucleoprotein complex localization	24/2011	66/14183	5.71858e-06	0.000359537	ENSBTAG00000015316/ENSBTAG00000016716/ENSBTAG00000035174/ENSBTAG00000010451/ENSBTAG00000032872/ENSBTAG00000021820/ENSBTAG00000019215/ENSBTAG00000006611/ENSBTAG00000009757/ENSBTAG00000014217/ENSBTAG00000032163/ENSBTAG00000040006/ENSBTAG00000010934/ENSBTAG00000016347/ENSBTAG00000016126/ENSBTAG00000005792/ENSBTAG00000053244/ENSBTAG00000003323/ENSBTAG00000013150/ENSBTAG00000009488/ENSBTAG00000013254/…	-/RRS1/THOC3/PA2G4/THOC7/DDX39A/THOC1/NUP93/RPSA/HHEX/LTV1/SRSF3/RAE1/NPM1/NUP85/BCCIP/POLR2D/NOL6/THOC5/NXF1/XPO1/DDX39B/SDAD1/PCID2	24
BP	GO:0051168	nuclear export	37/2011	125/14183	6.19679e-06	0.000384672	ENSBTAG00000021367/ENSBTAG00000006414/ENSBTAG00000015316/ENSBTAG00000016716/ENSBTAG00000035174/ENSBTAG00000010451/ENSBTAG00000012592/ENSBTAG00000032872/ENSBTAG00000021820/ENSBTAG00000019215/ENSBTAG00000006611/ENSBTAG00000009757/ENSBTAG00000030366/ENSBTAG00000014217/ENSBTAG00000032163/ENSBTAG00000040006/ENSBTAG00000005664/ENSBTAG00000010934/ENSBTAG00000016347/ENSBTAG00000012481/ENSBTAG00000016126/…	ANP32B/NUTF2/-/RRS1/THOC3/PA2G4/ANKLE1/THOC7/DDX39A/THOC1/NUP93/RPSA/RBM22/HHEX/LTV1/SRSF3/YWHAE/RAE1/NPM1/RANGAP1/NUP85/CHCHD4/NXT1/BCCIP/DNAJC27/TGFB1/POLR2D/NOL6/EGR2/THOC5/PHAX/NXF1/CCHCR1/XPO1/DDX39B/SDAD1/PCID2	37
BP	GO:0008033	tRNA processing	33/2011	107/14183	7.40311e-06	0.00045381	ENSBTAG00000016430/ENSBTAG00000007743/ENSBTAG00000019325/ENSBTAG00000008646/ENSBTAG00000005385/ENSBTAG00000010359/ENSBTAG00000011796/ENSBTAG00000014339/ENSBTAG00000007619/ENSBTAG00000016747/ENSBTAG00000021490/ENSBTAG00000031327/ENSBTAG00000016369/ENSBTAG00000016908/ENSBTAG00000012596/ENSBTAG00000018954/ENSBTAG00000011176/ENSBTAG00000039212/ENSBTAG00000031829/ENSBTAG00000021849/ENSBTAG00000000824/…	METTL8/PUS7/TRMT1/TRMT112/POP5/THG1L/TRMT5/PUS3/PUSL1/NAT10/WDR4/TRMT61A/TSEN15/METTL1/POP1/ELP2/TPRKB/CTU1/FTSJ1/DUS4L/TSEN54/DDX1/QTRT1/POLR3K/TRMT10C/RPP21/NSUN2/ELP3/TRMT12/TRUB1/ELAC2/POP4/DPH3	33
BP	GO:0006405	RNA export from nucleus	26/2011	76/14183	8.61141e-06	0.000520536	ENSBTAG00000015316/ENSBTAG00000016716/ENSBTAG00000035174/ENSBTAG00000010451/ENSBTAG00000032872/ENSBTAG00000021820/ENSBTAG00000019215/ENSBTAG00000006611/ENSBTAG00000009757/ENSBTAG00000014217/ENSBTAG00000032163/ENSBTAG00000040006/ENSBTAG00000010934/ENSBTAG00000016347/ENSBTAG00000016126/ENSBTAG00000004993/ENSBTAG00000005792/ENSBTAG00000053244/ENSBTAG00000003323/ENSBTAG00000013150/ENSBTAG00000009647/…	-/RRS1/THOC3/PA2G4/THOC7/DDX39A/THOC1/NUP93/RPSA/HHEX/LTV1/SRSF3/RAE1/NPM1/NUP85/NXT1/BCCIP/POLR2D/NOL6/THOC5/PHAX/NXF1/XPO1/DDX39B/SDAD1/PCID2	26
BP	GO:0002200	somatic diversification of immune receptors	22/2011	59/14183	8.70391e-06	0.000520536	ENSBTAG00000001987/ENSBTAG00000006844/ENSBTAG00000053923/ENSBTAG00000002742/ENSBTAG00000025405/ENSBTAG00000008321/ENSBTAG00000015101/ENSBTAG00000018849/ENSBTAG00000001511/ENSBTAG00000019215/ENSBTAG00000008695/ENSBTAG00000001002/ENSBTAG00000009396/ENSBTAG00000016758/ENSBTAG00000020457/ENSBTAG00000016533/ENSBTAG00000018103/ENSBTAG00000016933/ENSBTAG00000018925/ENSBTAG00000017505/ENSBTAG00000046110/…	SWAP70/LEF1/EXOSC6/MSH2/BATF/RNF8/HMGB2/AICDA/BCL6/THOC1/TCF3/TCF7/EXO1/MLH1/TGFB1/FOXP1/HMGB1/IL27RA/EXOSC3/PAXIP1/CLCF1/MSH6	22
BP	GO:2000573	positive regulation of DNA biosynthetic process	19/2011	47/14183	9.08391e-06	0.000536717	ENSBTAG00000018589/ENSBTAG00000019156/ENSBTAG00000001717/ENSBTAG00000013045/ENSBTAG00000019743/ENSBTAG00000013952/ENSBTAG00000008409/ENSBTAG00000009618/ENSBTAG00000008184/ENSBTAG00000017889/ENSBTAG00000018903/ENSBTAG00000015338/ENSBTAG00000014727/ENSBTAG00000004531/ENSBTAG00000012756/ENSBTAG00000019864/ENSBTAG00000001071/ENSBTAG00000050495/ENSBTAG00000002829	RFC2/CCT2/AURKB/DKC1/CHTF18/HNRNPD/MYC/NEK2/CCT6A/CCT5/ACD/DSCC1/RFC4/CCT4/CCT7/MAPK15/WRAP53/GREM1/TCP1	19
BP	GO:0002377	immunoglobulin production	29/2011	90/14183	1.01651e-05	0.00059345	ENSBTAG00000008852/ENSBTAG00000001987/ENSBTAG00000039702/ENSBTAG00000008556/ENSBTAG00000053923/ENSBTAG00000002742/ENSBTAG00000046584/ENSBTAG00000025405/ENSBTAG00000008321/ENSBTAG00000002041/ENSBTAG00000018849/ENSBTAG00000001511/ENSBTAG00000019215/ENSBTAG00000008695/ENSBTAG00000011563/ENSBTAG00000009396/ENSBTAG00000016770/ENSBTAG00000016758/ENSBTAG00000020457/ENSBTAG00000016533/ENSBTAG00000008406/…	SIGLEC10/SWAP70/FCRL3/POU2F2/EXOSC6/MSH2/-/BATF/RNF8/SASH3/AICDA/BCL6/THOC1/TCF3/TNFSF13B/EXO1/GAPT/MLH1/TGFB1/FOXP1/TREX1/IL27RA/-/EXOSC3/-/PAXIP1/-/CLCF1/MSH6	29
BP	GO:0000463	maturation of LSU-rRNA from tricistronic rRNA transcript (SSU-rRNA, 5.8S rRNA, LSU-rRNA)	2011-10-01	16/14183	1.13452e-05	0.000654552	ENSBTAG00000018478/ENSBTAG00000014917/ENSBTAG00000009811/ENSBTAG00000020139/ENSBTAG00000012672/ENSBTAG00000015424/ENSBTAG00000007728/ENSBTAG00000012412/ENSBTAG00000003205/ENSBTAG00000021060	RPL7L1/GTPBP4/BOP1/RPL7/ZNHIT3/WDR12/PES1/URB1/RPL35/FTSJ3	10
BP	GO:0032392	DNA geometric change	22/2011	60/14183	1.19175e-05	0.000679576	ENSBTAG00000001069/ENSBTAG00000017133/ENSBTAG00000044006/ENSBTAG00000014380/ENSBTAG00000015101/ENSBTAG00000030965/ENSBTAG00000015172/ENSBTAG00000001044/ENSBTAG00000006225/ENSBTAG00000023417/ENSBTAG00000017021/ENSBTAG00000019901/ENSBTAG00000015833/ENSBTAG00000004286/ENSBTAG00000009711/ENSBTAG00000011715/ENSBTAG00000009906/ENSBTAG00000008406/ENSBTAG00000018103/ENSBTAG00000006103/ENSBTAG00000020998/…	TP53/GINS4/GINS2/MCM2/HMGB2/MCM7/MCM6/SUPV3L1/RPA2/RUVBL2/MCM4/RAD54L/DHX30/CDC45/RPA1/RECQL5/DDX1/TREX1/HMGB1/XRCC6/RUVBL1/ERCC2	22
BP	GO:0007004	telomere maintenance via telomerase	21/2011	56/14183	1.25253e-05	0.000706022	ENSBTAG00000019156/ENSBTAG00000001717/ENSBTAG00000006225/ENSBTAG00000013045/ENSBTAG00000000500/ENSBTAG00000016747/ENSBTAG00000009618/ENSBTAG00000008184/ENSBTAG00000017889/ENSBTAG00000018903/ENSBTAG00000015019/ENSBTAG00000009711/ENSBTAG00000004531/ENSBTAG00000000748/ENSBTAG00000012756/ENSBTAG00000006374/ENSBTAG00000017967/ENSBTAG00000019864/ENSBTAG00000001071/ENSBTAG00000002829/ENSBTAG00000007617	CCT2/AURKB/RPA2/DKC1/PINX1/NAT10/NEK2/CCT6A/CCT5/ACD/STN1/RPA1/CCT4/GAR1/CCT7/NHP2/PTGES3/MAPK15/WRAP53/TCP1/TERF2	21
BP	GO:0016447	somatic recombination of immunoglobulin gene segments	18/2011	44/14183	1.28069e-05	0.000713692	ENSBTAG00000001987/ENSBTAG00000053923/ENSBTAG00000002742/ENSBTAG00000025405/ENSBTAG00000008321/ENSBTAG00000018849/ENSBTAG00000001511/ENSBTAG00000019215/ENSBTAG00000008695/ENSBTAG00000009396/ENSBTAG00000016758/ENSBTAG00000020457/ENSBTAG00000016533/ENSBTAG00000016933/ENSBTAG00000018925/ENSBTAG00000017505/ENSBTAG00000046110/ENSBTAG00000001424	SWAP70/EXOSC6/MSH2/BATF/RNF8/AICDA/BCL6/THOC1/TCF3/EXO1/MLH1/TGFB1/FOXP1/IL27RA/EXOSC3/PAXIP1/CLCF1/MSH6	18
BP	GO:0033045	regulation of sister chromatid segregation	24/2011	69/14183	1.37497e-05	0.000757623	ENSBTAG00000026375/ENSBTAG00000016328/ENSBTAG00000019470/ENSBTAG00000001717/ENSBTAG00000012184/ENSBTAG00000000638/ENSBTAG00000000064/ENSBTAG00000016105/ENSBTAG00000013573/ENSBTAG00000017913/ENSBTAG00000010384/ENSBTAG00000021673/ENSBTAG00000006972/ENSBTAG00000008759/ENSBTAG00000021193/ENSBTAG00000026971/ENSBTAG00000009966/ENSBTAG00000005456/ENSBTAG00000020059/ENSBTAG00000014453/ENSBTAG00000010552/…	RMI2/SFPQ/NEK6/AURKB/-/CDT1/FEN1/H2AFY/BIRC5/BUB3/CDC6/NDC80/TRIP13/CDC23/FBXO5/CDCA5/XRCC3/TTK/GEN1/PLK1/PSMG2/MAPK15/PCID2/BUB1B	24
BP	GO:0007051	spindle organization	39/2011	139/14183	1.42842e-05	0.00077833	ENSBTAG00000006656/ENSBTAG00000026704/ENSBTAG00000001717/ENSBTAG00000007366/ENSBTAG00000026613/ENSBTAG00000007783/ENSBTAG00000009819/ENSBTAG00000013573/ENSBTAG00000001631/ENSBTAG00000010934/ENSBTAG00000050948/ENSBTAG00000009618/ENSBTAG00000015859/ENSBTAG00000016758/ENSBTAG00000021219/ENSBTAG00000005792/ENSBTAG00000007247/ENSBTAG00000024787/ENSBTAG00000048960/ENSBTAG00000006969/ENSBTAG00000006395/…	RANBP1/CENPW/AURKB/HAUS8/MSTO1/MYBL2/CDC20/BIRC5/KIFC1/RAE1/NUP62/NEK2/WRAP73/MLH1/SEPT1/BCCIP/NUF2/HAUS3/MZT1/TUBB/TUBGCP2/AURKA/NDC80/NTMT1/ESPL1/TACC3/FBXO5/MAP10/TPX2/KIF23/POC1A/HAUS2/TUBG1/HAUS4/PLK1/MAPK15/TUBGCP3/MAP9/SPC25	39
BP	GO:0034508	centromere complex assembly	13/2011	26/14183	1.53294e-05	0.000817122	ENSBTAG00000026704/ENSBTAG00000005979/ENSBTAG00000004108/ENSBTAG00000021289/ENSBTAG00000006404/ENSBTAG00000016619/ENSBTAG00000013531/ENSBTAG00000015346/ENSBTAG00000014246/ENSBTAG00000027715/ENSBTAG00000044175/ENSBTAG00000000252/ENSBTAG00000011814	CENPW/HELLS/CENPX/POGZ/CENPT/MIS18A/CENPS/NASP/CENPH/-/CENPK/POLE3/CENPP	13
BP	GO:0070198	protein localization to chromosome, telomeric region	13/2011	26/14183	1.53294e-05	0.000817122	ENSBTAG00000019156/ENSBTAG00000013045/ENSBTAG00000014549/ENSBTAG00000000500/ENSBTAG00000016105/ENSBTAG00000008184/ENSBTAG00000017889/ENSBTAG00000018903/ENSBTAG00000004531/ENSBTAG00000012756/ENSBTAG00000001071/ENSBTAG00000002829/ENSBTAG00000007617	CCT2/DKC1/GNL3/PINX1/H2AFY/CCT6A/CCT5/ACD/CCT4/CCT7/WRAP53/TCP1/TERF2	13
BP	GO:0034728	nucleosome organization	38/2011	135/14183	1.68932e-05	0.000890797	ENSBTAG00000032360/ENSBTAG00000000080/ENSBTAG00000021367/ENSBTAG00000027426/ENSBTAG00000008321/ENSBTAG00000013757/ENSBTAG00000002549/ENSBTAG00000022160/ENSBTAG00000014380/ENSBTAG00000049949/ENSBTAG00000009988/ENSBTAG00000010118/ENSBTAG00000027525/ENSBTAG00000005904/ENSBTAG00000019220/ENSBTAG00000016105/ENSBTAG00000004085/ENSBTAG00000015308/ENSBTAG00000002058/ENSBTAG00000016830/ENSBTAG00000038173/…	NAP1L1/GRWD1/ANP32B/-/RNF8/CTCF/PTMA/NAP1L4/MCM2/-/SMARCB1/HAT1/-/RBBP4/SMARCA4/H2AFY/ASF1B/SMARCE1/ASF1A/DAXX/-/-/SET/MIS18A/CHAF1A/NASP/H3F3B/HMGB1/SMARCD2/IPO4/NAP1L5/ANP32E/HIRA/H1FX/POLE3/-/HP1BP3/CENPP	38
BP	GO:0070202	regulation of establishment of protein localization to chromosome	2011-08-01	11/14183	1.78192e-05	0.000929634	ENSBTAG00000019156/ENSBTAG00000013045/ENSBTAG00000008184/ENSBTAG00000017889/ENSBTAG00000004531/ENSBTAG00000012756/ENSBTAG00000001071/ENSBTAG00000002829	CCT2/DKC1/CCT6A/CCT5/CCT4/CCT7/WRAP53/TCP1	8
BP	GO:0006360	transcription by RNA polymerase I	19/2011	49/14183	1.84997e-05	0.000954976	ENSBTAG00000012243/ENSBTAG00000004654/ENSBTAG00000018969/ENSBTAG00000016526/ENSBTAG00000006843/ENSBTAG00000019220/ENSBTAG00000016105/ENSBTAG00000020776/ENSBTAG00000018196/ENSBTAG00000021192/ENSBTAG00000005067/ENSBTAG00000003002/ENSBTAG00000007543/ENSBTAG00000014166/ENSBTAG00000023601/ENSBTAG00000018772/ENSBTAG00000015951/ENSBTAG00000006481/ENSBTAG00000031792	POLR1E/PWP1/POLR1C/PIH1D1/UTP15/SMARCA4/H2AFY/POLR2E/WDR43/NOP53/UBTF/WDR75/TAF1B/POLR1B/CD3EAP/TAF1C/NOL11/POLR1A/ZNRD1	19
BP	GO:0006298	mismatch repair	2011-12-01	23/14183	1.88433e-05	0.000962579	ENSBTAG00000002742/ENSBTAG00000009661/ENSBTAG00000006065/ENSBTAG00000006225/ENSBTAG00000009396/ENSBTAG00000007684/ENSBTAG00000011242/ENSBTAG00000016758/ENSBTAG00000009711/ENSBTAG00000018795/ENSBTAG00000001424/ENSBTAG00000013168	MSH2/RNASEH2A/PCNA/RPA2/EXO1/MSH3/MUTYH/MLH1/RPA1/PMS1/MSH6/RPA3	12
BP	GO:0090305	nucleic acid phosphodiester bond hydrolysis	52/2011	207/14183	1.91614e-05	0.000968738	ENSBTAG00000002745/ENSBTAG00000020795/ENSBTAG00000009661/ENSBTAG00000003425/ENSBTAG00000001518/ENSBTAG00000016716/ENSBTAG00000011083/ENSBTAG00000005385/ENSBTAG00000012592/ENSBTAG00000002090/ENSBTAG00000006059/ENSBTAG00000014607/ENSBTAG00000009811/ENSBTAG00000000064/ENSBTAG00000013165/ENSBTAG00000009757/ENSBTAG00000009855/ENSBTAG00000010207/ENSBTAG00000009396/ENSBTAG00000019869/ENSBTAG00000018329/…	APEX1/RPS21/RNASEH2A/MGME1/ISG20L2/RRS1/POLD1/POP5/ANKLE1/CPSF4/TSN/EXOSC4/BOP1/FEN1/ENPP2/RPSA/FAN1/NUDT21/EXO1/DGCR8/EXOSC7/TSEN15/RNASE1/RRP36/MUS81/POP1/REXO2/EXOSC9/TSEN54/EXOSC2/ENDOV/DDX1/TREX1/POLR3K/DFFA/REXO4/TOE1/YBEY/NHP2/G3BP1/OGG1/EXOSC3/GEN1/RCL1/ELAC2/ERCC5/ERCC2/NTHL1/RNASEH2B/POP4/ZNRD1/TRIR	52
BP	GO:0006333	chromatin assembly or disassembly	39/2011	141/14183	2.04905e-05	0.00102536	ENSBTAG00000032360/ENSBTAG00000001069/ENSBTAG00000000080/ENSBTAG00000021367/ENSBTAG00000027426/ENSBTAG00000013757/ENSBTAG00000022160/ENSBTAG00000016528/ENSBTAG00000014380/ENSBTAG00000049949/ENSBTAG00000009988/ENSBTAG00000010118/ENSBTAG00000027525/ENSBTAG00000005904/ENSBTAG00000019220/ENSBTAG00000005979/ENSBTAG00000016105/ENSBTAG00000004085/ENSBTAG00000015308/ENSBTAG00000002058/ENSBTAG00000016830/…	NAP1L1/TP53/GRWD1/ANP32B/-/CTCF/NAP1L4/NOC2L/MCM2/-/SMARCB1/HAT1/-/RBBP4/SMARCA4/HELLS/H2AFY/ASF1B/SMARCE1/ASF1A/DAXX/-/-/SET/MIS18A/CHAF1A/NASP/H3F3B/HMGB1/SMARCD2/IPO4/NAP1L5/HIRA/PADI2/H1FX/POLE3/-/HP1BP3/CENPP	39
BP	GO:0051383	kinetochore organization	2011-11-01	20/14183	2.20793e-05	0.00109371	ENSBTAG00000026704/ENSBTAG00000000638/ENSBTAG00000004108/ENSBTAG00000021289/ENSBTAG00000006404/ENSBTAG00000007247/ENSBTAG00000013531/ENSBTAG00000021673/ENSBTAG00000014246/ENSBTAG00000027715/ENSBTAG00000044175	CENPW/CDT1/CENPX/POGZ/CENPT/NUF2/CENPS/NDC80/CENPH/-/CENPK	11
BP	GO:2000816	negative regulation of mitotic sister chromatid separation	15/2011	34/14183	2.29896e-05	0.00112741	ENSBTAG00000001717/ENSBTAG00000012184/ENSBTAG00000000638/ENSBTAG00000013573/ENSBTAG00000017913/ENSBTAG00000021673/ENSBTAG00000006972/ENSBTAG00000021193/ENSBTAG00000009966/ENSBTAG00000005456/ENSBTAG00000020059/ENSBTAG00000014453/ENSBTAG00000010552/ENSBTAG00000021725/ENSBTAG00000007237	AURKB/-/CDT1/BIRC5/BUB3/NDC80/TRIP13/FBXO5/XRCC3/TTK/GEN1/PLK1/PSMG2/PCID2/BUB1B	15
BP	GO:0006336	DNA replication-independent nucleosome assembly	2011-10-01	17/14183	2.40423e-05	0.00116736	ENSBTAG00000010118/ENSBTAG00000005904/ENSBTAG00000004085/ENSBTAG00000002058/ENSBTAG00000016619/ENSBTAG00000015346/ENSBTAG00000002707/ENSBTAG00000019888/ENSBTAG00000000252/ENSBTAG00000011814	HAT1/RBBP4/ASF1B/ASF1A/MIS18A/NASP/IPO4/HIRA/POLE3/CENPP	10
BP	GO:0051225	spindle assembly	28/2011	90/14183	2.97559e-05	0.00143062	ENSBTAG00000026704/ENSBTAG00000001717/ENSBTAG00000007366/ENSBTAG00000026613/ENSBTAG00000007783/ENSBTAG00000009819/ENSBTAG00000013573/ENSBTAG00000001631/ENSBTAG00000009618/ENSBTAG00000015859/ENSBTAG00000016758/ENSBTAG00000021219/ENSBTAG00000005792/ENSBTAG00000024787/ENSBTAG00000048960/ENSBTAG00000006969/ENSBTAG00000006395/ENSBTAG00000013009/ENSBTAG00000021193/ENSBTAG00000012566/ENSBTAG00000018775/…	CENPW/AURKB/HAUS8/MSTO1/MYBL2/CDC20/BIRC5/KIFC1/NEK2/WRAP73/MLH1/SEPT1/BCCIP/HAUS3/MZT1/TUBB/TUBGCP2/AURKA/FBXO5/MAP10/TPX2/KIF23/HAUS2/HAUS4/PLK1/MAPK15/TUBGCP3/MAP9	28
BP	GO:0000724	double-strand break repair via homologous recombination	32/2011	109/14183	3.07391e-05	0.00146354	ENSBTAG00000026375/ENSBTAG00000016328/ENSBTAG00000040065/ENSBTAG00000047450/ENSBTAG00000017133/ENSBTAG00000008001/ENSBTAG00000044006/ENSBTAG00000006225/ENSBTAG00000019901/ENSBTAG00000009855/ENSBTAG00000007749/ENSBTAG00000019014/ENSBTAG00000004286/ENSBTAG00000021456/ENSBTAG00000003668/ENSBTAG00000002176/ENSBTAG00000009711/ENSBTAG00000011715/ENSBTAG00000018971/ENSBTAG00000018151/ENSBTAG00000009966/…	RMI2/SFPQ/RAD51AP1/SFR1/GINS4/NUCKS1/GINS2/RPA2/RAD54L/FAN1/TONSL/MAGEF1/CDC45/MUS81/RADX/NSMCE1/RPA1/RECQL5/RAD51B/HELQ/XRCC3/CDC7/XRCC2/YY1/FIGNL1/POLL/GEN1/ZSWIM7/WRAP53/SLX4/RPA3/MMS19	32
BP	GO:0006278	RNA-dependent DNA biosynthetic process	21/2011	59/14183	3.15125e-05	0.00148593	ENSBTAG00000019156/ENSBTAG00000001717/ENSBTAG00000006225/ENSBTAG00000013045/ENSBTAG00000000500/ENSBTAG00000016747/ENSBTAG00000009618/ENSBTAG00000008184/ENSBTAG00000017889/ENSBTAG00000018903/ENSBTAG00000015019/ENSBTAG00000009711/ENSBTAG00000004531/ENSBTAG00000000748/ENSBTAG00000012756/ENSBTAG00000006374/ENSBTAG00000017967/ENSBTAG00000019864/ENSBTAG00000001071/ENSBTAG00000002829/ENSBTAG00000007617	CCT2/AURKB/RPA2/DKC1/PINX1/NAT10/NEK2/CCT6A/CCT5/ACD/STN1/RPA1/CCT4/GAR1/CCT7/NHP2/PTGES3/MAPK15/WRAP53/TCP1/TERF2	21
BP	GO:0000075	cell cycle checkpoint	41/2011	154/14183	3.39979e-05	0.00158786	ENSBTAG00000017215/ENSBTAG00000001069/ENSBTAG00000002742/ENSBTAG00000014076/ENSBTAG00000001717/ENSBTAG00000012587/ENSBTAG00000014366/ENSBTAG00000006225/ENSBTAG00000000638/ENSBTAG00000019215/ENSBTAG00000000372/ENSBTAG00000013573/ENSBTAG00000017913/ENSBTAG00000005278/ENSBTAG00000002655/ENSBTAG00000021192/ENSBTAG00000021456/ENSBTAG00000020457/ENSBTAG00000010384/ENSBTAG00000021673/ENSBTAG00000008399/…	WDR76/TP53/MSH2/ABRAXAS1/AURKB/BABAM1/PRPF19/RPA2/CDT1/THOC1/TIPIN/BIRC5/BUB3/WEE1/ZWINT/NOP53/MUS81/TGFB1/CDC6/NDC80/ATRIP/TRIP13/THOC5/TREX1/RPL24/CDK5RAP3/RPL26/NSUN2/XRCC3/CASP2/TTK/GEN1/PLK1/DDX39B/HRAS/PSMG2/E2F1/PML/MSH6/PCID2/BUB1B	41
BP	GO:1905819	negative regulation of chromosome separation	15/2011	35/14183	3.49815e-05	0.00161839	ENSBTAG00000001717/ENSBTAG00000012184/ENSBTAG00000000638/ENSBTAG00000013573/ENSBTAG00000017913/ENSBTAG00000021673/ENSBTAG00000006972/ENSBTAG00000021193/ENSBTAG00000009966/ENSBTAG00000005456/ENSBTAG00000020059/ENSBTAG00000014453/ENSBTAG00000010552/ENSBTAG00000021725/ENSBTAG00000007237	AURKB/-/CDT1/BIRC5/BUB3/NDC80/TRIP13/FBXO5/XRCC3/TTK/GEN1/PLK1/PSMG2/PCID2/BUB1B	15
BP	GO:0051306	mitotic sister chromatid separation	19/2011	51/14183	3.5835e-05	0.00164238	ENSBTAG00000019470/ENSBTAG00000001717/ENSBTAG00000012184/ENSBTAG00000000638/ENSBTAG00000012607/ENSBTAG00000013573/ENSBTAG00000017913/ENSBTAG00000010384/ENSBTAG00000021673/ENSBTAG00000006972/ENSBTAG00000008759/ENSBTAG00000021193/ENSBTAG00000009966/ENSBTAG00000005456/ENSBTAG00000020059/ENSBTAG00000014453/ENSBTAG00000010552/ENSBTAG00000021725/ENSBTAG00000007237	NEK6/AURKB/-/CDT1/NCAPH2/BIRC5/BUB3/CDC6/NDC80/TRIP13/CDC23/FBXO5/XRCC3/TTK/GEN1/PLK1/PSMG2/PCID2/BUB1B	19
BP	GO:1902099	regulation of metaphase/anaphase transition of cell cycle	18/2011	47/14183	3.72096e-05	0.00168885	ENSBTAG00000019470/ENSBTAG00000001717/ENSBTAG00000000638/ENSBTAG00000013573/ENSBTAG00000017913/ENSBTAG00000010384/ENSBTAG00000021673/ENSBTAG00000006972/ENSBTAG00000008759/ENSBTAG00000021193/ENSBTAG00000009966/ENSBTAG00000005456/ENSBTAG00000020059/ENSBTAG00000014453/ENSBTAG00000010552/ENSBTAG00000019864/ENSBTAG00000021725/ENSBTAG00000007237	NEK6/AURKB/CDT1/BIRC5/BUB3/CDC6/NDC80/TRIP13/CDC23/FBXO5/XRCC3/TTK/GEN1/PLK1/PSMG2/MAPK15/PCID2/BUB1B	18
BP	GO:0000725	recombinational repair	32/2011	110/14183	3.75376e-05	0.00168885	ENSBTAG00000026375/ENSBTAG00000016328/ENSBTAG00000040065/ENSBTAG00000047450/ENSBTAG00000017133/ENSBTAG00000008001/ENSBTAG00000044006/ENSBTAG00000006225/ENSBTAG00000019901/ENSBTAG00000009855/ENSBTAG00000007749/ENSBTAG00000019014/ENSBTAG00000004286/ENSBTAG00000021456/ENSBTAG00000003668/ENSBTAG00000002176/ENSBTAG00000009711/ENSBTAG00000011715/ENSBTAG00000018971/ENSBTAG00000018151/ENSBTAG00000009966/…	RMI2/SFPQ/RAD51AP1/SFR1/GINS4/NUCKS1/GINS2/RPA2/RAD54L/FAN1/TONSL/MAGEF1/CDC45/MUS81/RADX/NSMCE1/RPA1/RECQL5/RAD51B/HELQ/XRCC3/CDC7/XRCC2/YY1/FIGNL1/POLL/GEN1/ZSWIM7/WRAP53/SLX4/RPA3/MMS19	32
BP	GO:0140053	mitochondrial gene expression	29/2011	96/14183	3.98774e-05	0.00176275	ENSBTAG00000001522/ENSBTAG00000005064/ENSBTAG00000000072/ENSBTAG00000001962/ENSBTAG00000001044/ENSBTAG00000012791/ENSBTAG00000011796/ENSBTAG00000014822/ENSBTAG00000006482/ENSBTAG00000007398/ENSBTAG00000016133/ENSBTAG00000000950/ENSBTAG00000000417/ENSBTAG00000009400/ENSBTAG00000005688/ENSBTAG00000000103/ENSBTAG00000002044/ENSBTAG00000012654/ENSBTAG00000001199/ENSBTAG00000003315/ENSBTAG00000011753/…	MTERF3/WARS2/TFB2M/MRPS27/SUPV3L1/GATC/TRMT5/MRPL52/PTCD3/MRPS24/MRPS7/MRPS16/MRPL12/FASTKD3/MRPS2/MRPL23/SIRT3/CHCHD1/DAP3/MRPL57/RCC1L/C1QBP/TBRG4/TRMT10C/MNF1/MTERF4/MRPS12/MRPS5/MRPS21	29
BP	GO:0050871	positive regulation of B cell activation	24/2011	73/14183	3.9899e-05	0.00176275	ENSBTAG00000026489/ENSBTAG00000039702/ENSBTAG00000048135/ENSBTAG00000014725/ENSBTAG00000053923/ENSBTAG00000002742/ENSBTAG00000020701/ENSBTAG00000020173/ENSBTAG00000002041/ENSBTAG00000001511/ENSBTAG00000015584/ENSBTAG00000027204/ENSBTAG00000011563/ENSBTAG00000001219/ENSBTAG00000012511/ENSBTAG00000016758/ENSBTAG00000020457/ENSBTAG00000018925/ENSBTAG00000017505/ENSBTAG00000032084/ENSBTAG00000046110/…	TNFRSF13C/FCRL3/-/CD27/EXOSC6/MSH2/MEF2C/INPP5D/SASH3/BCL6/BMI1/-/TNFSF13B/-/BAD/MLH1/TGFB1/EXOSC3/PAXIP1/GPR183/CLCF1/CD81/MSH6/PCID2	24
BP	GO:0000469	cleavage involved in rRNA processing	2011-11-01	21/14183	4.04257e-05	0.00177007	ENSBTAG00000020795/ENSBTAG00000016716/ENSBTAG00000009811/ENSBTAG00000009757/ENSBTAG00000018329/ENSBTAG00000053873/ENSBTAG00000004942/ENSBTAG00000048071/ENSBTAG00000006374/ENSBTAG00000018925/ENSBTAG00000018667	RPS21/RRS1/BOP1/RPSA/EXOSC7/RRP36/EXOSC9/EXOSC2/NHP2/EXOSC3/RCL1	11
BP	GO:0006338	chromatin remodeling	30/2011	101/14183	4.21654e-05	0.00182991	ENSBTAG00000019509/ENSBTAG00000016335/ENSBTAG00000008321/ENSBTAG00000002549/ENSBTAG00000015316/ENSBTAG00000015101/ENSBTAG00000009988/ENSBTAG00000005904/ENSBTAG00000023417/ENSBTAG00000016526/ENSBTAG00000019220/ENSBTAG00000005979/ENSBTAG00000021158/ENSBTAG00000016347/ENSBTAG00000015308/ENSBTAG00000008409/ENSBTAG00000016830/ENSBTAG00000016619/ENSBTAG00000015346/ENSBTAG00000018103/ENSBTAG00000020685/…	NUDT5/NPM3/RNF8/PTMA/-/HMGB2/SMARCB1/RBBP4/RUVBL2/PIH1D1/SMARCA4/HELLS/SATB1/NPM1/SMARCE1/MYC/DAXX/MIS18A/NASP/HMGB1/-/SMARCD2/RUVBL1/ANP32E/DMAP1/PADI2/POLE3/-/CENPP/TADA2A	30
BP	GO:0007098	centrosome cycle	31/2011	106/14183	4.40959e-05	0.0018969	ENSBTAG00000015316/ENSBTAG00000006656/ENSBTAG00000015820/ENSBTAG00000019738/ENSBTAG00000007366/ENSBTAG00000039462/ENSBTAG00000050948/ENSBTAG00000016347/ENSBTAG00000009618/ENSBTAG00000000752/ENSBTAG00000044019/ENSBTAG00000024787/ENSBTAG00000017775/ENSBTAG00000013009/ENSBTAG00000007844/ENSBTAG00000002238/ENSBTAG00000023734/ENSBTAG00000006021/ENSBTAG00000015986/ENSBTAG00000009966/ENSBTAG00000001471/…	-/RANBP1/UXT/MDM1/HAUS8/PCLAF/NUP62/NPM1/NEK2/SGO1/KAT2A/HAUS3/SDCCAG8/AURKA/CETN2/ARL2/PARD6A/CEP250/NDE1/XRCC3/POC1A/HAUS2/XRCC2/PLK4/CDK2/HAUS4/XPO1/GEN1/PLK1/MAP9/CETN4	31
BP	GO:0009303	rRNA transcription	2011-10-01	18/14183	4.72125e-05	0.00199595	ENSBTAG00000016335/ENSBTAG00000004654/ENSBTAG00000016526/ENSBTAG00000019220/ENSBTAG00000016105/ENSBTAG00000021192/ENSBTAG00000007543/ENSBTAG00000014166/ENSBTAG00000006126/ENSBTAG00000015951	NPM3/PWP1/PIH1D1/SMARCA4/H2AFY/NOP53/TAF1B/POLR1B/GTF3C1/NOL11	10
BP	GO:0034724	DNA replication-independent nucleosome organization	2011-10-01	18/14183	4.72125e-05	0.00199595	ENSBTAG00000010118/ENSBTAG00000005904/ENSBTAG00000004085/ENSBTAG00000002058/ENSBTAG00000016619/ENSBTAG00000015346/ENSBTAG00000002707/ENSBTAG00000019888/ENSBTAG00000000252/ENSBTAG00000011814	HAT1/RBBP4/ASF1B/ASF1A/MIS18A/NASP/IPO4/HIRA/POLE3/CENPP	10
BP	GO:0031497	chromatin assembly	34/2011	121/14183	4.78143e-05	0.00200411	ENSBTAG00000032360/ENSBTAG00000001069/ENSBTAG00000000080/ENSBTAG00000021367/ENSBTAG00000027426/ENSBTAG00000013757/ENSBTAG00000022160/ENSBTAG00000016528/ENSBTAG00000014380/ENSBTAG00000049949/ENSBTAG00000010118/ENSBTAG00000027525/ENSBTAG00000005904/ENSBTAG00000005979/ENSBTAG00000016105/ENSBTAG00000004085/ENSBTAG00000002058/ENSBTAG00000016830/ENSBTAG00000038173/ENSBTAG00000050477/ENSBTAG00000020959/…	NAP1L1/TP53/GRWD1/ANP32B/-/CTCF/NAP1L4/NOC2L/MCM2/-/HAT1/-/RBBP4/HELLS/H2AFY/ASF1B/ASF1A/DAXX/-/-/SET/MIS18A/CHAF1A/NASP/H3F3B/HMGB1/IPO4/NAP1L5/HIRA/H1FX/POLE3/-/HP1BP3/CENPP	34
BP	GO:0045841	negative regulation of mitotic metaphase/anaphase transition	14/2011	32/14183	4.82812e-05	0.00200654	ENSBTAG00000001717/ENSBTAG00000000638/ENSBTAG00000013573/ENSBTAG00000017913/ENSBTAG00000021673/ENSBTAG00000006972/ENSBTAG00000021193/ENSBTAG00000009966/ENSBTAG00000005456/ENSBTAG00000020059/ENSBTAG00000014453/ENSBTAG00000010552/ENSBTAG00000021725/ENSBTAG00000007237	AURKB/CDT1/BIRC5/BUB3/NDC80/TRIP13/FBXO5/XRCC3/TTK/GEN1/PLK1/PSMG2/PCID2/BUB1B	14
BP	GO:0010833	telomere maintenance via telomere lengthening	22/2011	65/14183	5.01944e-05	0.00206851	ENSBTAG00000019156/ENSBTAG00000001717/ENSBTAG00000006225/ENSBTAG00000013045/ENSBTAG00000000500/ENSBTAG00000016747/ENSBTAG00000009618/ENSBTAG00000008184/ENSBTAG00000017889/ENSBTAG00000018903/ENSBTAG00000015019/ENSBTAG00000009711/ENSBTAG00000004531/ENSBTAG00000000748/ENSBTAG00000012756/ENSBTAG00000006374/ENSBTAG00000017967/ENSBTAG00000019864/ENSBTAG00000001071/ENSBTAG00000002829/ENSBTAG00000004509/…	CCT2/AURKB/RPA2/DKC1/PINX1/NAT10/NEK2/CCT6A/CCT5/ACD/STN1/RPA1/CCT4/GAR1/CCT7/NHP2/PTGES3/MAPK15/WRAP53/TCP1/SLX4/TERF2	22
BP	GO:0070200	establishment of protein localization to telomere	2011-09-01	15/14183	5.06547e-05	0.00207009	ENSBTAG00000019156/ENSBTAG00000013045/ENSBTAG00000008184/ENSBTAG00000017889/ENSBTAG00000018903/ENSBTAG00000004531/ENSBTAG00000012756/ENSBTAG00000001071/ENSBTAG00000002829	CCT2/DKC1/CCT6A/CCT5/ACD/CCT4/CCT7/WRAP53/TCP1	9
BP	GO:0006289	nucleotide-excision repair	18/2011	48/14183	5.17057e-05	0.00209483	ENSBTAG00000001069/ENSBTAG00000007365/ENSBTAG00000011360/ENSBTAG00000015116/ENSBTAG00000011083/ENSBTAG00000006225/ENSBTAG00000009855/ENSBTAG00000009711/ENSBTAG00000005455/ENSBTAG00000046757/ENSBTAG00000007844/ENSBTAG00000007777/ENSBTAG00000003576/ENSBTAG00000014043/ENSBTAG00000002072/ENSBTAG00000006272/ENSBTAG00000004509/ENSBTAG00000013168	TP53/NEIL1/XAB2/RAD23A/POLD1/RPA2/FAN1/RPA1/USP7/GTF2H4/CETN2/OGG1/POLL/ERCC5/ERCC2/NTHL1/SLX4/RPA3	18
BP	GO:0002204	somatic recombination of immunoglobulin genes involved in immune response	16/2011	40/14183	5.37103e-05	0.00209483	ENSBTAG00000001987/ENSBTAG00000053923/ENSBTAG00000002742/ENSBTAG00000025405/ENSBTAG00000008321/ENSBTAG00000018849/ENSBTAG00000001511/ENSBTAG00000019215/ENSBTAG00000009396/ENSBTAG00000016758/ENSBTAG00000020457/ENSBTAG00000016933/ENSBTAG00000018925/ENSBTAG00000017505/ENSBTAG00000046110/ENSBTAG00000001424	SWAP70/EXOSC6/MSH2/BATF/RNF8/AICDA/BCL6/THOC1/EXO1/MLH1/TGFB1/IL27RA/EXOSC3/PAXIP1/CLCF1/MSH6	16
BP	GO:0002208	somatic diversification of immunoglobulins involved in immune response	16/2011	40/14183	5.37103e-05	0.00209483	ENSBTAG00000001987/ENSBTAG00000053923/ENSBTAG00000002742/ENSBTAG00000025405/ENSBTAG00000008321/ENSBTAG00000018849/ENSBTAG00000001511/ENSBTAG00000019215/ENSBTAG00000009396/ENSBTAG00000016758/ENSBTAG00000020457/ENSBTAG00000016933/ENSBTAG00000018925/ENSBTAG00000017505/ENSBTAG00000046110/ENSBTAG00000001424	SWAP70/EXOSC6/MSH2/BATF/RNF8/AICDA/BCL6/THOC1/EXO1/MLH1/TGFB1/IL27RA/EXOSC3/PAXIP1/CLCF1/MSH6	16
BP	GO:0007080	mitotic metaphase plate congression	16/2011	40/14183	5.37103e-05	0.00209483	ENSBTAG00000016716/ENSBTAG00000013669/ENSBTAG00000000638/ENSBTAG00000000500/ENSBTAG00000014239/ENSBTAG00000001631/ENSBTAG00000010792/ENSBTAG00000050948/ENSBTAG00000020861/ENSBTAG00000014326/ENSBTAG00000007247/ENSBTAG00000039415/ENSBTAG00000021673/ENSBTAG00000008759/ENSBTAG00000026971/ENSBTAG00000002117	RRS1/KIF22/CDT1/PINX1/CCNB1/KIFC1/SEH1L/NUP62/CHAMP1/CDCA8/NUF2/CHMP4A/NDC80/CDC23/CDCA5/KIF18A	16
BP	GO:0045190	isotype switching	16/2011	40/14183	5.37103e-05	0.00209483	ENSBTAG00000001987/ENSBTAG00000053923/ENSBTAG00000002742/ENSBTAG00000025405/ENSBTAG00000008321/ENSBTAG00000018849/ENSBTAG00000001511/ENSBTAG00000019215/ENSBTAG00000009396/ENSBTAG00000016758/ENSBTAG00000020457/ENSBTAG00000016933/ENSBTAG00000018925/ENSBTAG00000017505/ENSBTAG00000046110/ENSBTAG00000001424	SWAP70/EXOSC6/MSH2/BATF/RNF8/AICDA/BCL6/THOC1/EXO1/MLH1/TGFB1/IL27RA/EXOSC3/PAXIP1/CLCF1/MSH6	16
BP	GO:0051983	regulation of chromosome segregation	27/2011	88/14183	5.3823e-05	0.00209483	ENSBTAG00000026375/ENSBTAG00000016328/ENSBTAG00000019470/ENSBTAG00000001717/ENSBTAG00000012184/ENSBTAG00000000638/ENSBTAG00000000064/ENSBTAG00000008579/ENSBTAG00000016105/ENSBTAG00000013573/ENSBTAG00000013100/ENSBTAG00000017913/ENSBTAG00000009618/ENSBTAG00000010384/ENSBTAG00000021673/ENSBTAG00000006972/ENSBTAG00000008759/ENSBTAG00000021193/ENSBTAG00000026971/ENSBTAG00000009966/ENSBTAG00000005456/…	RMI2/SFPQ/NEK6/AURKB/-/CDT1/FEN1/RCC2/H2AFY/BIRC5/SPAG5/BUB3/NEK2/CDC6/NDC80/TRIP13/CDC23/FBXO5/CDCA5/XRCC3/TTK/GEN1/PLK1/PSMG2/MAPK15/PCID2/BUB1B	27
BP	GO:0000154	rRNA modification	2011-12-01	25/14183	5.50027e-05	0.00212388	ENSBTAG00000014733/ENSBTAG00000011812/ENSBTAG00000002579/ENSBTAG00000008646/ENSBTAG00000000072/ENSBTAG00000013045/ENSBTAG00000016747/ENSBTAG00000017941/ENSBTAG00000017067/ENSBTAG00000000748/ENSBTAG00000021060/ENSBTAG00000006374	NOP2/DIMT1/FBL/TRMT112/TFB2M/DKC1/NAT10/NSUN5/BUD23/GAR1/FTSJ3/NHP2	12
BP	GO:2000278	regulation of DNA biosynthetic process	24/2011	75/14183	6.52897e-05	0.00250141	ENSBTAG00000018589/ENSBTAG00000001069/ENSBTAG00000019156/ENSBTAG00000001717/ENSBTAG00000013045/ENSBTAG00000019743/ENSBTAG00000013952/ENSBTAG00000000500/ENSBTAG00000016747/ENSBTAG00000008409/ENSBTAG00000009618/ENSBTAG00000008184/ENSBTAG00000017889/ENSBTAG00000018903/ENSBTAG00000015338/ENSBTAG00000015019/ENSBTAG00000014727/ENSBTAG00000004531/ENSBTAG00000012756/ENSBTAG00000019864/ENSBTAG00000001071/…	RFC2/TP53/CCT2/AURKB/DKC1/CHTF18/HNRNPD/PINX1/NAT10/MYC/NEK2/CCT6A/CCT5/ACD/DSCC1/STN1/RFC4/CCT4/CCT7/MAPK15/WRAP53/GREM1/TCP1/TERF2	24
BP	GO:0010965	regulation of mitotic sister chromatid separation	18/2011	49/14183	7.09866e-05	0.00265739	ENSBTAG00000019470/ENSBTAG00000001717/ENSBTAG00000012184/ENSBTAG00000000638/ENSBTAG00000013573/ENSBTAG00000017913/ENSBTAG00000010384/ENSBTAG00000021673/ENSBTAG00000006972/ENSBTAG00000008759/ENSBTAG00000021193/ENSBTAG00000009966/ENSBTAG00000005456/ENSBTAG00000020059/ENSBTAG00000014453/ENSBTAG00000010552/ENSBTAG00000021725/ENSBTAG00000007237	NEK6/AURKB/-/CDT1/BIRC5/BUB3/CDC6/NDC80/TRIP13/CDC23/FBXO5/XRCC3/TTK/GEN1/PLK1/PSMG2/PCID2/BUB1B	18
BP	GO:0016445	somatic diversification of immunoglobulins	18/2011	49/14183	7.09866e-05	0.00265739	ENSBTAG00000001987/ENSBTAG00000053923/ENSBTAG00000002742/ENSBTAG00000025405/ENSBTAG00000008321/ENSBTAG00000018849/ENSBTAG00000001511/ENSBTAG00000019215/ENSBTAG00000008695/ENSBTAG00000009396/ENSBTAG00000016758/ENSBTAG00000020457/ENSBTAG00000016533/ENSBTAG00000016933/ENSBTAG00000018925/ENSBTAG00000017505/ENSBTAG00000046110/ENSBTAG00000001424	SWAP70/EXOSC6/MSH2/BATF/RNF8/AICDA/BCL6/THOC1/TCF3/EXO1/MLH1/TGFB1/FOXP1/IL27RA/EXOSC3/PAXIP1/CLCF1/MSH6	18
BP	GO:0044784	metaphase/anaphase transition of cell cycle	18/2011	49/14183	7.09866e-05	0.00265739	ENSBTAG00000019470/ENSBTAG00000001717/ENSBTAG00000000638/ENSBTAG00000013573/ENSBTAG00000017913/ENSBTAG00000010384/ENSBTAG00000021673/ENSBTAG00000006972/ENSBTAG00000008759/ENSBTAG00000021193/ENSBTAG00000009966/ENSBTAG00000005456/ENSBTAG00000020059/ENSBTAG00000014453/ENSBTAG00000010552/ENSBTAG00000019864/ENSBTAG00000021725/ENSBTAG00000007237	NEK6/AURKB/CDT1/BIRC5/BUB3/CDC6/NDC80/TRIP13/CDC23/FBXO5/XRCC3/TTK/GEN1/PLK1/PSMG2/MAPK15/PCID2/BUB1B	18
BP	GO:1902100	negative regulation of metaphase/anaphase transition of cell cycle	14/2011	33/14183	7.29686e-05	0.00271089	ENSBTAG00000001717/ENSBTAG00000000638/ENSBTAG00000013573/ENSBTAG00000017913/ENSBTAG00000021673/ENSBTAG00000006972/ENSBTAG00000021193/ENSBTAG00000009966/ENSBTAG00000005456/ENSBTAG00000020059/ENSBTAG00000014453/ENSBTAG00000010552/ENSBTAG00000021725/ENSBTAG00000007237	AURKB/CDT1/BIRC5/BUB3/NDC80/TRIP13/FBXO5/XRCC3/TTK/GEN1/PLK1/PSMG2/PCID2/BUB1B	14
BP	GO:0030071	regulation of mitotic metaphase/anaphase transition	17/2011	45/14183	7.45828e-05	0.00275003	ENSBTAG00000019470/ENSBTAG00000001717/ENSBTAG00000000638/ENSBTAG00000013573/ENSBTAG00000017913/ENSBTAG00000010384/ENSBTAG00000021673/ENSBTAG00000006972/ENSBTAG00000008759/ENSBTAG00000021193/ENSBTAG00000009966/ENSBTAG00000005456/ENSBTAG00000020059/ENSBTAG00000014453/ENSBTAG00000010552/ENSBTAG00000021725/ENSBTAG00000007237	NEK6/AURKB/CDT1/BIRC5/BUB3/CDC6/NDC80/TRIP13/CDC23/FBXO5/XRCC3/TTK/GEN1/PLK1/PSMG2/PCID2/BUB1B	17
BP	GO:0033048	negative regulation of mitotic sister chromatid segregation	15/2011	37/14183	7.62762e-05	0.0027708	ENSBTAG00000001717/ENSBTAG00000012184/ENSBTAG00000000638/ENSBTAG00000013573/ENSBTAG00000017913/ENSBTAG00000021673/ENSBTAG00000006972/ENSBTAG00000021193/ENSBTAG00000009966/ENSBTAG00000005456/ENSBTAG00000020059/ENSBTAG00000014453/ENSBTAG00000010552/ENSBTAG00000021725/ENSBTAG00000007237	AURKB/-/CDT1/BIRC5/BUB3/NDC80/TRIP13/FBXO5/XRCC3/TTK/GEN1/PLK1/PSMG2/PCID2/BUB1B	15
BP	GO:0043628	ncRNA 3'-end processing	15/2011	37/14183	7.62762e-05	0.0027708	ENSBTAG00000020795/ENSBTAG00000002579/ENSBTAG00000014607/ENSBTAG00000013045/ENSBTAG00000009757/ENSBTAG00000007620/ENSBTAG00000018329/ENSBTAG00000016034/ENSBTAG00000004942/ENSBTAG00000048071/ENSBTAG00000019803/ENSBTAG00000024027/ENSBTAG00000011243/ENSBTAG00000018925/ENSBTAG00000021939	RPS21/FBL/EXOSC4/DKC1/RPSA/INTS11/EXOSC7/EXOSC5/EXOSC9/EXOSC2/POLR3K/TRMT10C/TOE1/EXOSC3/ELAC2	15
BP	GO:0010608	posttranscriptional regulation of gene expression	72/2011	328/14183	7.79334e-05	0.00281019	ENSBTAG00000015297/ENSBTAG00000002745/ENSBTAG00000001069/ENSBTAG00000003807/ENSBTAG00000008105/ENSBTAG00000010393/ENSBTAG00000007743/ENSBTAG00000001988/ENSBTAG00000005620/ENSBTAG00000030453/ENSBTAG00000018800/ENSBTAG00000000613/ENSBTAG00000015224/ENSBTAG00000007454/ENSBTAG00000031688/ENSBTAG00000019648/ENSBTAG00000001962/ENSBTAG00000007474/ENSBTAG00000013045/ENSBTAG00000006702/ENSBTAG00000005296/…	BANK1/APEX1/TP53/CNOT9/RBM38/TRNAU1AP/PUS7/EIF3D/RPS3/ZC3H14/RPS4X/ELAVL1/TCOF1/RPL10/RBM4/RACK1/MRPS27/EIF3B/DKC1/EIF3E/RPL13A/RPS9/HNRNPD/PTCD3/DPH2/EEFSEC/EIF4A3/METTL3/GUF1/NOLC1/DPH7/EIF5A/NUDT21/DGCR8/TRAP1/FASTKD3/EIF2S1/AIRE/ANGEL2/TGFB1/HNRNPM/DPH5/EIF1/MAGOH/EIF5B/SRRT/POLR2D/RCC1L/VIM/EIF4E/MAP2K1/C1QBP/EIF3K/TBRG4/RBM46/OGFOD1/TRMT10C/RPL26/MOV10L1/PAIP2/POLR2G/ILF3/PRKRA/UNK/CIRBP/MN…	72
BP	GO:0016573	histone acetylation	35/2011	129/14183	8.1914e-05	0.00293216	ENSBTAG00000006844/ENSBTAG00000016430/ENSBTAG00000013757/ENSBTAG00000016528/ENSBTAG00000010118/ENSBTAG00000008480/ENSBTAG00000023417/ENSBTAG00000016526/ENSBTAG00000015584/ENSBTAG00000002693/ENSBTAG00000027980/ENSBTAG00000020457/ENSBTAG00000044019/ENSBTAG00000007784/ENSBTAG00000018978/ENSBTAG00000002929/ENSBTAG00000047031/ENSBTAG00000027764/ENSBTAG00000031716/ENSBTAG00000005124/ENSBTAG00000017189/…	LEF1/METTL8/CTCF/NOC2L/HAT1/CTBP1/RUVBL2/PIH1D1/BMI1/KANSL2/TAF9/TGFB1/KAT2A/NAA50/KAT14/IRF4/WDR5/EID1/MRGBP/JADE3/POLE4/RUVBL1/TAF6L/ELP3/MCRS1/DMAP1/PAXIP1/MBD3/SGF29/TADA3/POLE3/NAA40/ARRB1/DPF2/TADA2A	35
BP	GO:1905818	regulation of chromosome separation	19/2011	54/14183	8.88912e-05	0.00315886	ENSBTAG00000019470/ENSBTAG00000001717/ENSBTAG00000012184/ENSBTAG00000000638/ENSBTAG00000013573/ENSBTAG00000017913/ENSBTAG00000010384/ENSBTAG00000021673/ENSBTAG00000006972/ENSBTAG00000008759/ENSBTAG00000021193/ENSBTAG00000009966/ENSBTAG00000005456/ENSBTAG00000020059/ENSBTAG00000014453/ENSBTAG00000010552/ENSBTAG00000019864/ENSBTAG00000021725/ENSBTAG00000007237	NEK6/AURKB/-/CDT1/BIRC5/BUB3/CDC6/NDC80/TRIP13/CDC23/FBXO5/XRCC3/TTK/GEN1/PLK1/PSMG2/MAPK15/PCID2/BUB1B	19
BP	GO:0000055	ribosomal large subunit export from nucleus	2011-07-01	10/14183	9.22916e-05	0.0032561	ENSBTAG00000015316/ENSBTAG00000016716/ENSBTAG00000010451/ENSBTAG00000016347/ENSBTAG00000005792/ENSBTAG00000013254/ENSBTAG00000007639	-/RRS1/PA2G4/NPM1/BCCIP/XPO1/SDAD1	7
BP	GO:0071428	rRNA-containing ribonucleoprotein complex export from nucleus	2011-09-01	16/14183	0.000101196	0.00345342	ENSBTAG00000015316/ENSBTAG00000016716/ENSBTAG00000010451/ENSBTAG00000009757/ENSBTAG00000032163/ENSBTAG00000016347/ENSBTAG00000005792/ENSBTAG00000013254/ENSBTAG00000007639	-/RRS1/PA2G4/RPSA/LTV1/NPM1/BCCIP/XPO1/SDAD1	9
BP	GO:0007094	mitotic spindle assembly checkpoint	13/2011	30/14183	0.000101405	0.00345342	ENSBTAG00000001717/ENSBTAG00000000638/ENSBTAG00000013573/ENSBTAG00000017913/ENSBTAG00000021673/ENSBTAG00000006972/ENSBTAG00000009966/ENSBTAG00000005456/ENSBTAG00000020059/ENSBTAG00000014453/ENSBTAG00000010552/ENSBTAG00000021725/ENSBTAG00000007237	AURKB/CDT1/BIRC5/BUB3/NDC80/TRIP13/XRCC3/TTK/GEN1/PLK1/PSMG2/PCID2/BUB1B	13
BP	GO:0031577	spindle checkpoint	13/2011	30/14183	0.000101405	0.00345342	ENSBTAG00000001717/ENSBTAG00000000638/ENSBTAG00000013573/ENSBTAG00000017913/ENSBTAG00000021673/ENSBTAG00000006972/ENSBTAG00000009966/ENSBTAG00000005456/ENSBTAG00000020059/ENSBTAG00000014453/ENSBTAG00000010552/ENSBTAG00000021725/ENSBTAG00000007237	AURKB/CDT1/BIRC5/BUB3/NDC80/TRIP13/XRCC3/TTK/GEN1/PLK1/PSMG2/PCID2/BUB1B	13
BP	GO:0071173	spindle assembly checkpoint	13/2011	30/14183	0.000101405	0.00345342	ENSBTAG00000001717/ENSBTAG00000000638/ENSBTAG00000013573/ENSBTAG00000017913/ENSBTAG00000021673/ENSBTAG00000006972/ENSBTAG00000009966/ENSBTAG00000005456/ENSBTAG00000020059/ENSBTAG00000014453/ENSBTAG00000010552/ENSBTAG00000021725/ENSBTAG00000007237	AURKB/CDT1/BIRC5/BUB3/NDC80/TRIP13/XRCC3/TTK/GEN1/PLK1/PSMG2/PCID2/BUB1B	13
BP	GO:0071174	mitotic spindle checkpoint	13/2011	30/14183	0.000101405	0.00345342	ENSBTAG00000001717/ENSBTAG00000000638/ENSBTAG00000013573/ENSBTAG00000017913/ENSBTAG00000021673/ENSBTAG00000006972/ENSBTAG00000009966/ENSBTAG00000005456/ENSBTAG00000020059/ENSBTAG00000014453/ENSBTAG00000010552/ENSBTAG00000021725/ENSBTAG00000007237	AURKB/CDT1/BIRC5/BUB3/NDC80/TRIP13/XRCC3/TTK/GEN1/PLK1/PSMG2/PCID2/BUB1B	13
BP	GO:0071025	RNA surveillance	2011-08-01	13/14183	0.000106458	0.00360049	ENSBTAG00000001044/ENSBTAG00000014607/ENSBTAG00000018329/ENSBTAG00000016034/ENSBTAG00000004942/ENSBTAG00000048071/ENSBTAG00000018925/ENSBTAG00000021725	SUPV3L1/EXOSC4/EXOSC7/EXOSC5/EXOSC9/EXOSC2/EXOSC3/PCID2	8
BP	GO:0000387	spliceosomal snRNP assembly	15/2011	38/14183	0.000109614	0.00365677	ENSBTAG00000019930/ENSBTAG00000014366/ENSBTAG00000016271/ENSBTAG00000030366/ENSBTAG00000013393/ENSBTAG00000012177/ENSBTAG00000018717/ENSBTAG00000001645/ENSBTAG00000008292/ENSBTAG00000053210/ENSBTAG00000034506/ENSBTAG00000014175/ENSBTAG00000005743/ENSBTAG00000009638/ENSBTAG00000010890	CLNS1A/PRPF19/SNRPF/RBM22/GEMIN4/SNRPD2/DDX20/AAR2/SNRPD1/SNRPG/-/STRAP/SMN2/PRMT7/PRMT5	15
BP	GO:0033046	negative regulation of sister chromatid segregation	15/2011	38/14183	0.000109614	0.00365677	ENSBTAG00000001717/ENSBTAG00000012184/ENSBTAG00000000638/ENSBTAG00000013573/ENSBTAG00000017913/ENSBTAG00000021673/ENSBTAG00000006972/ENSBTAG00000021193/ENSBTAG00000009966/ENSBTAG00000005456/ENSBTAG00000020059/ENSBTAG00000014453/ENSBTAG00000010552/ENSBTAG00000021725/ENSBTAG00000007237	AURKB/-/CDT1/BIRC5/BUB3/NDC80/TRIP13/FBXO5/XRCC3/TTK/GEN1/PLK1/PSMG2/PCID2/BUB1B	15
BP	GO:0000723	telomere maintenance	30/2011	106/14183	0.000112832	0.0037136	ENSBTAG00000002745/ENSBTAG00000019156/ENSBTAG00000001717/ENSBTAG00000006225/ENSBTAG00000013045/ENSBTAG00000014549/ENSBTAG00000013952/ENSBTAG00000000500/ENSBTAG00000016747/ENSBTAG00000008409/ENSBTAG00000009618/ENSBTAG00000008184/ENSBTAG00000017889/ENSBTAG00000018903/ENSBTAG00000015019/ENSBTAG00000009711/ENSBTAG00000004531/ENSBTAG00000000748/ENSBTAG00000006103/ENSBTAG00000012756/ENSBTAG00000009966/…	APEX1/CCT2/AURKB/RPA2/DKC1/GNL3/HNRNPD/PINX1/NAT10/MYC/NEK2/CCT6A/CCT5/ACD/STN1/RPA1/CCT4/GAR1/XRCC6/CCT7/XRCC3/NHP2/CCNE2/PTGES3/MAPK15/WRAP53/TCP1/PML/SLX4/TERF2	30
BP	GO:0032200	telomere organization	30/2011	106/14183	0.000112832	0.0037136	ENSBTAG00000002745/ENSBTAG00000019156/ENSBTAG00000001717/ENSBTAG00000006225/ENSBTAG00000013045/ENSBTAG00000014549/ENSBTAG00000013952/ENSBTAG00000000500/ENSBTAG00000016747/ENSBTAG00000008409/ENSBTAG00000009618/ENSBTAG00000008184/ENSBTAG00000017889/ENSBTAG00000018903/ENSBTAG00000015019/ENSBTAG00000009711/ENSBTAG00000004531/ENSBTAG00000000748/ENSBTAG00000006103/ENSBTAG00000012756/ENSBTAG00000009966/…	APEX1/CCT2/AURKB/RPA2/DKC1/GNL3/HNRNPD/PINX1/NAT10/MYC/NEK2/CCT6A/CCT5/ACD/STN1/RPA1/CCT4/GAR1/XRCC6/CCT7/XRCC3/NHP2/CCNE2/PTGES3/MAPK15/WRAP53/TCP1/PML/SLX4/TERF2	30
BP	GO:0018393	internal peptidyl-lysine acetylation	35/2011	131/14183	0.000114665	0.00374879	ENSBTAG00000006844/ENSBTAG00000016430/ENSBTAG00000013757/ENSBTAG00000016528/ENSBTAG00000010118/ENSBTAG00000008480/ENSBTAG00000023417/ENSBTAG00000016526/ENSBTAG00000015584/ENSBTAG00000002693/ENSBTAG00000027980/ENSBTAG00000020457/ENSBTAG00000044019/ENSBTAG00000007784/ENSBTAG00000018978/ENSBTAG00000002929/ENSBTAG00000047031/ENSBTAG00000027764/ENSBTAG00000031716/ENSBTAG00000005124/ENSBTAG00000017189/…	LEF1/METTL8/CTCF/NOC2L/HAT1/CTBP1/RUVBL2/PIH1D1/BMI1/KANSL2/TAF9/TGFB1/KAT2A/NAA50/KAT14/IRF4/WDR5/EID1/MRGBP/JADE3/POLE4/RUVBL1/TAF6L/ELP3/MCRS1/DMAP1/PAXIP1/MBD3/SGF29/TADA3/POLE3/NAA40/ARRB1/DPF2/TADA2A	35
BP	GO:0032508	DNA duplex unwinding	18/2011	51/14183	0.000129354	0.00420101	ENSBTAG00000017133/ENSBTAG00000044006/ENSBTAG00000014380/ENSBTAG00000030965/ENSBTAG00000015172/ENSBTAG00000001044/ENSBTAG00000006225/ENSBTAG00000023417/ENSBTAG00000017021/ENSBTAG00000015833/ENSBTAG00000004286/ENSBTAG00000009711/ENSBTAG00000011715/ENSBTAG00000009906/ENSBTAG00000008406/ENSBTAG00000006103/ENSBTAG00000020998/ENSBTAG00000002072	GINS4/GINS2/MCM2/MCM7/MCM6/SUPV3L1/RPA2/RUVBL2/MCM4/DHX30/CDC45/RPA1/RECQL5/DDX1/TREX1/XRCC6/RUVBL1/ERCC2	18
BP	GO:0006400	tRNA modification	24/2011	78/14183	0.000130607	0.0042138	ENSBTAG00000016430/ENSBTAG00000007743/ENSBTAG00000019325/ENSBTAG00000008646/ENSBTAG00000010359/ENSBTAG00000011796/ENSBTAG00000014339/ENSBTAG00000007619/ENSBTAG00000016747/ENSBTAG00000021490/ENSBTAG00000031327/ENSBTAG00000016908/ENSBTAG00000018954/ENSBTAG00000011176/ENSBTAG00000039212/ENSBTAG00000031829/ENSBTAG00000021849/ENSBTAG00000037941/ENSBTAG00000024027/ENSBTAG00000015466/ENSBTAG00000002730/…	METTL8/PUS7/TRMT1/TRMT112/THG1L/TRMT5/PUS3/PUSL1/NAT10/WDR4/TRMT61A/METTL1/ELP2/TPRKB/CTU1/FTSJ1/DUS4L/QTRT1/TRMT10C/NSUN2/ELP3/TRMT12/TRUB1/DPH3	24
BP	GO:0045786	negative regulation of cell cycle	77/2011	362/14183	0.000132712	0.00425371	ENSBTAG00000019177/ENSBTAG00000017215/ENSBTAG00000001069/ENSBTAG00000002742/ENSBTAG00000017329/ENSBTAG00000014076/ENSBTAG00000019094/ENSBTAG00000019070/ENSBTAG00000001717/ENSBTAG00000019738/ENSBTAG00000012587/ENSBTAG00000012184/ENSBTAG00000014366/ENSBTAG00000008779/ENSBTAG00000006225/ENSBTAG00000015117/ENSBTAG00000000638/ENSBTAG00000019215/ENSBTAG00000000500/ENSBTAG00000007160/ENSBTAG00000000372/…	BIN1/WDR76/TP53/MSH2/GMNN/ABRAXAS1/NLE1/PMP22/AURKB/MDM1/BABAM1/-/PRPF19/ALOX15B/RPA2/GADD45GIP1/CDT1/THOC1/PINX1/CDK4/TIPIN/BRINP1/H2AFY/HHEX/BIRC5/NUPR2/HSP90AB1/BUB3/WEE1/ZWINT/NEK2/MYBBP1A/NOP53/ANGEL2/MUS81/TGFB1/CDC6/KAT2A/NKX3-1/PPM1G/NDC80/MCPH1/ATRIP/RECQL5/TRIP13/MAP2K1/THOC5/TREX1/RPL24/FBXO5/CDK5RAP3/RPL26/TNFAIP3/PRR11/NSUN2/XRCC3/EZH2/CASP2/TTK/IL12A/CDK9/CCNK/GEN1/PLK1/DDX39B/DACT1…	77
BP	GO:2001251	negative regulation of chromosome organization	31/2011	112/14183	0.000137283	0.00435347	ENSBTAG00000012498/ENSBTAG00000016528/ENSBTAG00000014380/ENSBTAG00000018849/ENSBTAG00000001717/ENSBTAG00000012184/ENSBTAG00000008480/ENSBTAG00000000638/ENSBTAG00000016526/ENSBTAG00000000500/ENSBTAG00000039951/ENSBTAG00000016747/ENSBTAG00000016105/ENSBTAG00000013573/ENSBTAG00000017913/ENSBTAG00000018903/ENSBTAG00000015019/ENSBTAG00000021673/ENSBTAG00000006972/ENSBTAG00000003901/ENSBTAG00000021193/…	PAX5/NOC2L/MCM2/AICDA/AURKB/-/CTBP1/CDT1/PIH1D1/PINX1/PRMT6/NAT10/H2AFY/BIRC5/BUB3/ACD/STN1/NDC80/TRIP13/DNMT3B/FBXO5/XRCC3/TTK/GEN1/PLK1/PSMG2/H1FX/SLX4/PCID2/BUB1B/TERF2	31
BP	GO:0090501	RNA phosphodiester bond hydrolysis	33/2011	122/14183	0.0001376	0.00435347	ENSBTAG00000020795/ENSBTAG00000009661/ENSBTAG00000001518/ENSBTAG00000016716/ENSBTAG00000005385/ENSBTAG00000002090/ENSBTAG00000006059/ENSBTAG00000009811/ENSBTAG00000000064/ENSBTAG00000009757/ENSBTAG00000010207/ENSBTAG00000019869/ENSBTAG00000018329/ENSBTAG00000016369/ENSBTAG00000008793/ENSBTAG00000053873/ENSBTAG00000012596/ENSBTAG00000005843/ENSBTAG00000004942/ENSBTAG00000000824/ENSBTAG00000048071/…	RPS21/RNASEH2A/ISG20L2/RRS1/POP5/CPSF4/TSN/BOP1/FEN1/RPSA/NUDT21/DGCR8/EXOSC7/TSEN15/RNASE1/RRP36/POP1/REXO2/EXOSC9/TSEN54/EXOSC2/ENDOV/POLR3K/TOE1/YBEY/NHP2/EXOSC3/RCL1/ELAC2/RNASEH2B/POP4/ZNRD1/TRIR	33
BP	GO:0045292	mRNA cis splicing, via spliceosome	2011-12-01	27/14183	0.000139629	0.00437227	ENSBTAG00000002879/ENSBTAG00000007872/ENSBTAG00000031688/ENSBTAG00000030366/ENSBTAG00000040006/ENSBTAG00000014891/ENSBTAG00000012792/ENSBTAG00000008527/ENSBTAG00000014766/ENSBTAG00000018258/ENSBTAG00000007913/ENSBTAG00000008072	DCPS/PSIP1/RBM4/RBM22/SRSF3/SRSF7/SRSF9/SRSF6/SRSF1/SRSF2/CWC15/SRSF10	12
BP	GO:0007091	metaphase/anaphase transition of mitotic cell cycle	17/2011	47/14183	0.000139977	0.00437227	ENSBTAG00000019470/ENSBTAG00000001717/ENSBTAG00000000638/ENSBTAG00000013573/ENSBTAG00000017913/ENSBTAG00000010384/ENSBTAG00000021673/ENSBTAG00000006972/ENSBTAG00000008759/ENSBTAG00000021193/ENSBTAG00000009966/ENSBTAG00000005456/ENSBTAG00000020059/ENSBTAG00000014453/ENSBTAG00000010552/ENSBTAG00000021725/ENSBTAG00000007237	NEK6/AURKB/CDT1/BIRC5/BUB3/CDC6/NDC80/TRIP13/CDC23/FBXO5/XRCC3/TTK/GEN1/PLK1/PSMG2/PCID2/BUB1B	17
BP	GO:0032543	mitochondrial translation	23/2011	74/14183	0.000151192	0.00469268	ENSBTAG00000001522/ENSBTAG00000005064/ENSBTAG00000001962/ENSBTAG00000012791/ENSBTAG00000014822/ENSBTAG00000006482/ENSBTAG00000007398/ENSBTAG00000016133/ENSBTAG00000000950/ENSBTAG00000009400/ENSBTAG00000005688/ENSBTAG00000000103/ENSBTAG00000012654/ENSBTAG00000001199/ENSBTAG00000003315/ENSBTAG00000011753/ENSBTAG00000012739/ENSBTAG00000024027/ENSBTAG00000054726/ENSBTAG00000000784/ENSBTAG00000001782/…	MTERF3/WARS2/MRPS27/GATC/MRPL52/PTCD3/MRPS24/MRPS7/MRPS16/FASTKD3/MRPS2/MRPL23/CHCHD1/DAP3/MRPL57/RCC1L/C1QBP/TRMT10C/MNF1/MTERF4/MRPS12/MRPS5/MRPS21	23
BP	GO:0051985	negative regulation of chromosome segregation	15/2011	39/14183	0.00015495	0.00475134	ENSBTAG00000001717/ENSBTAG00000012184/ENSBTAG00000000638/ENSBTAG00000013573/ENSBTAG00000017913/ENSBTAG00000021673/ENSBTAG00000006972/ENSBTAG00000021193/ENSBTAG00000009966/ENSBTAG00000005456/ENSBTAG00000020059/ENSBTAG00000014453/ENSBTAG00000010552/ENSBTAG00000021725/ENSBTAG00000007237	AURKB/-/CDT1/BIRC5/BUB3/NDC80/TRIP13/FBXO5/XRCC3/TTK/GEN1/PLK1/PSMG2/PCID2/BUB1B	15
BP	GO:0090502	RNA phosphodiester bond hydrolysis, endonucleolytic	19/2011	56/14183	0.000155019	0.00475134	ENSBTAG00000020795/ENSBTAG00000009661/ENSBTAG00000016716/ENSBTAG00000005385/ENSBTAG00000006059/ENSBTAG00000009811/ENSBTAG00000000064/ENSBTAG00000009757/ENSBTAG00000019869/ENSBTAG00000016369/ENSBTAG00000008793/ENSBTAG00000012596/ENSBTAG00000000824/ENSBTAG00000015339/ENSBTAG00000003161/ENSBTAG00000018667/ENSBTAG00000021939/ENSBTAG00000020149/ENSBTAG00000002223	RPS21/RNASEH2A/RRS1/POP5/TSN/BOP1/FEN1/RPSA/DGCR8/TSEN15/RNASE1/POP1/TSEN54/ENDOV/YBEY/RCL1/ELAC2/RNASEH2B/POP4	19
BP	GO:0006417	regulation of translation	59/2011	262/14183	0.00016236	0.00494543	ENSBTAG00000015297/ENSBTAG00000001069/ENSBTAG00000003807/ENSBTAG00000010393/ENSBTAG00000007743/ENSBTAG00000001988/ENSBTAG00000005620/ENSBTAG00000018800/ENSBTAG00000000613/ENSBTAG00000015224/ENSBTAG00000007454/ENSBTAG00000031688/ENSBTAG00000019648/ENSBTAG00000001962/ENSBTAG00000007474/ENSBTAG00000006702/ENSBTAG00000005296/ENSBTAG00000006487/ENSBTAG00000013952/ENSBTAG00000006482/ENSBTAG00000018888/…	BANK1/TP53/CNOT9/TRNAU1AP/PUS7/EIF3D/RPS3/RPS4X/ELAVL1/TCOF1/RPL10/RBM4/RACK1/MRPS27/EIF3B/EIF3E/RPL13A/RPS9/HNRNPD/PTCD3/DPH2/EEFSEC/EIF4A3/METTL3/GUF1/NOLC1/DPH7/EIF5A/DGCR8/TRAP1/FASTKD3/EIF2S1/AIRE/TGFB1/DPH5/EIF1/MAGOH/EIF5B/SRRT/POLR2D/RCC1L/VIM/EIF4E/MAP2K1/C1QBP/EIF3K/OGFOD1/TRMT10C/RPL26/PAIP2/POLR2G/ILF3/PRKRA/UNK/CIRBP/MNF1/PPP1R8/DPH3/PSTK	59
BP	GO:0031023	microtubule organizing center organization	32/2011	118/14183	0.000163821	0.00495913	ENSBTAG00000015316/ENSBTAG00000006656/ENSBTAG00000015820/ENSBTAG00000019738/ENSBTAG00000007366/ENSBTAG00000039462/ENSBTAG00000050948/ENSBTAG00000016347/ENSBTAG00000009618/ENSBTAG00000000752/ENSBTAG00000044019/ENSBTAG00000024787/ENSBTAG00000017775/ENSBTAG00000013009/ENSBTAG00000007844/ENSBTAG00000002238/ENSBTAG00000023734/ENSBTAG00000006021/ENSBTAG00000015986/ENSBTAG00000009966/ENSBTAG00000001471/…	-/RANBP1/UXT/MDM1/HAUS8/PCLAF/NUP62/NPM1/NEK2/SGO1/KAT2A/HAUS3/SDCCAG8/AURKA/CETN2/ARL2/PARD6A/CEP250/NDE1/XRCC3/POC1A/HAUS2/XRCC2/CETN3/PLK4/CDK2/HAUS4/XPO1/GEN1/PLK1/MAP9/CETN4	32
BP	GO:0051310	metaphase plate congression	18/2011	52/14183	0.000171882	0.00517122	ENSBTAG00000016716/ENSBTAG00000013669/ENSBTAG00000000638/ENSBTAG00000000500/ENSBTAG00000014239/ENSBTAG00000001631/ENSBTAG00000010792/ENSBTAG00000050948/ENSBTAG00000020861/ENSBTAG00000016758/ENSBTAG00000021219/ENSBTAG00000014326/ENSBTAG00000007247/ENSBTAG00000039415/ENSBTAG00000021673/ENSBTAG00000008759/ENSBTAG00000026971/ENSBTAG00000002117	RRS1/KIF22/CDT1/PINX1/CCNB1/KIFC1/SEH1L/NUP62/CHAMP1/MLH1/SEPT1/CDCA8/NUF2/CHMP4A/NDC80/CDC23/CDCA5/KIF18A	18
BP	GO:0018394	peptidyl-lysine acetylation	36/2011	139/14183	0.000182079	0.0054446	ENSBTAG00000006844/ENSBTAG00000016430/ENSBTAG00000013757/ENSBTAG00000016528/ENSBTAG00000010118/ENSBTAG00000008480/ENSBTAG00000023417/ENSBTAG00000016526/ENSBTAG00000015584/ENSBTAG00000002693/ENSBTAG00000027980/ENSBTAG00000020457/ENSBTAG00000044019/ENSBTAG00000002044/ENSBTAG00000007784/ENSBTAG00000018978/ENSBTAG00000002929/ENSBTAG00000047031/ENSBTAG00000027764/ENSBTAG00000031716/ENSBTAG00000005124/…	LEF1/METTL8/CTCF/NOC2L/HAT1/CTBP1/RUVBL2/PIH1D1/BMI1/KANSL2/TAF9/TGFB1/KAT2A/SIRT3/NAA50/KAT14/IRF4/WDR5/EID1/MRGBP/JADE3/POLE4/RUVBL1/TAF6L/ELP3/MCRS1/DMAP1/PAXIP1/MBD3/SGF29/TADA3/POLE3/NAA40/ARRB1/DPF2/TADA2A	36
BP	GO:0006475	internal protein amino acid acetylation	35/2011	134/14183	0.000186094	0.00552342	ENSBTAG00000006844/ENSBTAG00000016430/ENSBTAG00000013757/ENSBTAG00000016528/ENSBTAG00000010118/ENSBTAG00000008480/ENSBTAG00000023417/ENSBTAG00000016526/ENSBTAG00000015584/ENSBTAG00000002693/ENSBTAG00000027980/ENSBTAG00000020457/ENSBTAG00000044019/ENSBTAG00000007784/ENSBTAG00000018978/ENSBTAG00000002929/ENSBTAG00000047031/ENSBTAG00000027764/ENSBTAG00000031716/ENSBTAG00000005124/ENSBTAG00000017189/…	LEF1/METTL8/CTCF/NOC2L/HAT1/CTBP1/RUVBL2/PIH1D1/BMI1/KANSL2/TAF9/TGFB1/KAT2A/NAA50/KAT14/IRF4/WDR5/EID1/MRGBP/JADE3/POLE4/RUVBL1/TAF6L/ELP3/MCRS1/DMAP1/PAXIP1/MBD3/SGF29/TADA3/POLE3/NAA40/ARRB1/DPF2/TADA2A	35
BP	GO:0031503	protein-containing complex localization	40/2011	160/14183	0.000186967	0.00552342	ENSBTAG00000015343/ENSBTAG00000015316/ENSBTAG00000016716/ENSBTAG00000035174/ENSBTAG00000010451/ENSBTAG00000032872/ENSBTAG00000007506/ENSBTAG00000021820/ENSBTAG00000019215/ENSBTAG00000006611/ENSBTAG00000008579/ENSBTAG00000009757/ENSBTAG00000014217/ENSBTAG00000013573/ENSBTAG00000032163/ENSBTAG00000040006/ENSBTAG00000010792/ENSBTAG00000010934/ENSBTAG00000016347/ENSBTAG00000008606/ENSBTAG00000008323/…	WDR34/-/RRS1/THOC3/PA2G4/THOC7/CACNG7/DDX39A/THOC1/NUP93/RCC2/RPSA/HHEX/BIRC5/LTV1/SRSF3/SEH1L/RAE1/NPM1/EXOC3/SNAP25/NUP85/IFT52/BCCIP/TRAF3IP1/IFT27/POLR2D/MZT1/RAP1A/NOL6/THOC5/IFT122/NXF1/XPO1/DDX39B/HRAS/MAK/SDAD1/PCID2/EXOC3L1	40
BP	GO:0000054	ribosomal subunit export from nucleus	2011-08-01	14/14183	0.000217486	0.0063472	ENSBTAG00000015316/ENSBTAG00000016716/ENSBTAG00000010451/ENSBTAG00000032163/ENSBTAG00000016347/ENSBTAG00000005792/ENSBTAG00000013254/ENSBTAG00000007639	-/RRS1/PA2G4/LTV1/NPM1/BCCIP/XPO1/SDAD1	8
BP	GO:0033750	ribosome localization	2011-08-01	14/14183	0.000217486	0.0063472	ENSBTAG00000015316/ENSBTAG00000016716/ENSBTAG00000010451/ENSBTAG00000032163/ENSBTAG00000016347/ENSBTAG00000005792/ENSBTAG00000013254/ENSBTAG00000007639	-/RRS1/PA2G4/LTV1/NPM1/BCCIP/XPO1/SDAD1	8
BP	GO:0000491	small nucleolar ribonucleoprotein complex assembly	2011-07-01	11/14183	0.000222618	0.0063472	ENSBTAG00000006104/ENSBTAG00000023417/ENSBTAG00000016526/ENSBTAG00000027980/ENSBTAG00000012672/ENSBTAG00000009415/ENSBTAG00000020998	SNU13/RUVBL2/PIH1D1/TAF9/ZNHIT3/NUFIP1/RUVBL1	7
BP	GO:0019081	viral translation	2011-07-01	11/14183	0.000222618	0.0063472	ENSBTAG00000001988/ENSBTAG00000007474/ENSBTAG00000002734/ENSBTAG00000010790/ENSBTAG00000010432/ENSBTAG00000004861/ENSBTAG00000020757	EIF3D/EIF3B/EIF3G/EIF3L/EIF2D/EIF3F/PCBP2	7
BP	GO:0071027	nuclear RNA surveillance	2011-07-01	11/14183	0.000222618	0.0063472	ENSBTAG00000014607/ENSBTAG00000018329/ENSBTAG00000016034/ENSBTAG00000004942/ENSBTAG00000048071/ENSBTAG00000018925/ENSBTAG00000021725	EXOSC4/EXOSC7/EXOSC5/EXOSC9/EXOSC2/EXOSC3/PCID2	7
BP	GO:0071028	nuclear mRNA surveillance	2011-07-01	11/14183	0.000222618	0.0063472	ENSBTAG00000014607/ENSBTAG00000018329/ENSBTAG00000016034/ENSBTAG00000004942/ENSBTAG00000048071/ENSBTAG00000018925/ENSBTAG00000021725	EXOSC4/EXOSC7/EXOSC5/EXOSC9/EXOSC2/EXOSC3/PCID2	7
BP	GO:0006334	nucleosome assembly	30/2011	110/14183	0.000232132	0.00658019	ENSBTAG00000032360/ENSBTAG00000000080/ENSBTAG00000021367/ENSBTAG00000027426/ENSBTAG00000022160/ENSBTAG00000014380/ENSBTAG00000049949/ENSBTAG00000010118/ENSBTAG00000027525/ENSBTAG00000005904/ENSBTAG00000016105/ENSBTAG00000004085/ENSBTAG00000002058/ENSBTAG00000016830/ENSBTAG00000038173/ENSBTAG00000050477/ENSBTAG00000020959/ENSBTAG00000016619/ENSBTAG00000008181/ENSBTAG00000015346/ENSBTAG00000024909/…	NAP1L1/GRWD1/ANP32B/-/NAP1L4/MCM2/-/HAT1/-/RBBP4/H2AFY/ASF1B/ASF1A/DAXX/-/-/SET/MIS18A/CHAF1A/NASP/H3F3B/HMGB1/IPO4/NAP1L5/HIRA/H1FX/POLE3/-/HP1BP3/CENPP	30
BP	GO:0031123	RNA 3'-end processing	25/2011	86/14183	0.000258921	0.0072974	ENSBTAG00000020795/ENSBTAG00000002579/ENSBTAG00000030453/ENSBTAG00000002090/ENSBTAG00000001044/ENSBTAG00000014607/ENSBTAG00000013045/ENSBTAG00000009757/ENSBTAG00000007620/ENSBTAG00000010207/ENSBTAG00000018329/ENSBTAG00000007453/ENSBTAG00000053244/ENSBTAG00000016034/ENSBTAG00000001328/ENSBTAG00000004942/ENSBTAG00000048071/ENSBTAG00000019803/ENSBTAG00000024027/ENSBTAG00000011243/ENSBTAG00000018925/…	RPS21/FBL/ZC3H14/CPSF4/SUPV3L1/EXOSC4/DKC1/RPSA/INTS11/NUDT21/EXOSC7/NELFE/POLR2D/EXOSC5/SLBP/EXOSC9/EXOSC2/POLR3K/TRMT10C/TOE1/EXOSC3/CDK9/ELAC2/TUT4/SSU72	25
BP	GO:0044770	cell cycle phase transition	64/2011	295/14183	0.0002683	0.00751854	ENSBTAG00000001069/ENSBTAG00000008436/ENSBTAG00000014076/ENSBTAG00000019470/ENSBTAG00000009211/ENSBTAG00000001717/ENSBTAG00000012587/ENSBTAG00000048286/ENSBTAG00000000638/ENSBTAG00000000500/ENSBTAG00000007160/ENSBTAG00000000372/ENSBTAG00000008579/ENSBTAG00000020294/ENSBTAG00000016105/ENSBTAG00000013573/ENSBTAG00000017913/ENSBTAG00000004286/ENSBTAG00000016746/ENSBTAG00000004943/ENSBTAG00000021192/…	TP53/CDC25B/ABRAXAS1/NEK6/UBE2S/AURKB/BABAM1/E2F6/CDT1/PINX1/CDK4/TIPIN/RCC2/PTPN6/H2AFY/BIRC5/BUB3/CDC45/UBE2C/CCNA2/NOP53/CDC6/TCIM/SLBP/KAT14/NDC80/NASP/EIF4E/TRIP13/CDC23/CKS2/RPL24/FBXO5/CDCA5/CDK5RAP3/PSME3/RPL26/UBE2L3/XRCC3/CDC7/EZH2/PHB2/CASP2/TTK/CCNE2/LZTS1/CDK2/PAXIP1/GEN1/CIRBP/PLK1/DACT1/ERCC2/PSMG2/MAPK15/C10orf99/E2F4/E2F1/PML/CDKN1B/PIM2/MSH6/PCID2/BUB1B	64
BP	GO:0050853	B cell receptor signaling pathway	16/2011	45/14183	0.00027459	0.00765107	ENSBTAG00000044204/ENSBTAG00000001882/ENSBTAG00000032122/ENSBTAG00000011887/ENSBTAG00000039702/ENSBTAG00000048135/ENSBTAG00000030593/ENSBTAG00000036260/ENSBTAG00000020701/ENSBTAG00000020921/ENSBTAG00000027204/ENSBTAG00000020294/ENSBTAG00000001219/ENSBTAG00000012695/ENSBTAG00000010513/ENSBTAG00000005049	CD79B/CD79A/CD19/CD22/FCRL3/-/RFTN1/LPXN/MEF2C/PRKCB/-/PTPN6/-/LCK/GPS2/BLK	16
BP	GO:0010564	regulation of cell cycle process	92/2011	460/14183	0.000313305	0.00865302	ENSBTAG00000046320/ENSBTAG00000019177/ENSBTAG00000026375/ENSBTAG00000001069/ENSBTAG00000016328/ENSBTAG00000015316/ENSBTAG00000008436/ENSBTAG00000014076/ENSBTAG00000006656/ENSBTAG00000019470/ENSBTAG00000018849/ENSBTAG00000001717/ENSBTAG00000019738/ENSBTAG00000012587/ENSBTAG00000000599/ENSBTAG00000012184/ENSBTAG00000000638/ENSBTAG00000000064/ENSBTAG00000000500/ENSBTAG00000007160/ENSBTAG00000008579/…	CXCR5/BIN1/RMI2/TP53/SFPQ/-/CDC25B/ABRAXAS1/RANBP1/NEK6/AICDA/AURKB/MDM1/BABAM1/CCNI/-/CDT1/FEN1/PINX1/CDK4/RCC2/CCNB1/CDC20/PTPN6/H2AFY/BIRC5/NUPR2/HSP90AB1/NUSAP1/SPAG5/BUB3/RAE1/NUP62/CDC45/NPM1/UBE2C/CCNA2/NEK2/MYBBP1A/NOP53/TGFB1/CDC6/KAT2A/TCIM/AURKA/NDC80/CETN2/ENTR1/TRIP13/CDC23/FBXO5/CDCA5/CDK5RAP3/MAP10/TPX2/PSME3/RPL26/CEP250/KIF23/KIF20B/XRCC3/CDC7/POC1A/EZH2/PHB2/CASP2/TTK/CCNE2/PEBP…	92
BP	GO:0002460	adaptive immune response based on somatic recombination of immune receptors built from immunoglobulin superfamily domains	48/2011	207/14183	0.000314078	0.00865302	ENSBTAG00000004270/ENSBTAG00000032122/ENSBTAG00000026489/ENSBTAG00000001987/ENSBTAG00000008556/ENSBTAG00000000016/ENSBTAG00000048135/ENSBTAG00000006844/ENSBTAG00000053923/ENSBTAG00000002742/ENSBTAG00000007927/ENSBTAG00000025405/ENSBTAG00000008321/ENSBTAG00000020701/ENSBTAG00000020173/ENSBTAG00000002041/ENSBTAG00000039366/ENSBTAG00000018849/ENSBTAG00000001511/ENSBTAG00000019215/ENSBTAG00000027204/…	FCER2/CD19/TNFRSF13C/SWAP70/POU2F2/LTA/-/LEF1/EXOSC6/MSH2/SLAMF1/BATF/RNF8/MEF2C/INPP5D/SASH3/-/AICDA/BCL6/THOC1/-/TNFSF13B/PTPN6/MYO1G/EXO1/-/GAPT/RIPK2/MLH1/AIRE/TGFB1/IRF4/EPHB6/C1QBP/TREX1/HMGB1/IL27RA/TNFAIP3/EXOSC3/NFKB2/IL12A/PAXIP1/GZMM/HRAS/CLCF1/CD81/MSH6/ULBP21	48
BP	GO:0006450	regulation of translational fidelity	2011-09-01	18/14183	0.000328773	0.00900728	ENSBTAG00000015989/ENSBTAG00000012791/ENSBTAG00000006487/ENSBTAG00000005631/ENSBTAG00000010698/ENSBTAG00000006510/ENSBTAG00000006765/ENSBTAG00000017460/ENSBTAG00000008964	RPS5/GATC/RPS9/VARS/VARS2/YRDC/LARS/-/DTD1	9
BP	GO:0051303	establishment of chromosome localization	20/2011	64/14183	0.000368607	0.0100425	ENSBTAG00000016716/ENSBTAG00000013669/ENSBTAG00000000638/ENSBTAG00000000500/ENSBTAG00000014239/ENSBTAG00000013573/ENSBTAG00000001631/ENSBTAG00000010792/ENSBTAG00000050948/ENSBTAG00000020861/ENSBTAG00000016758/ENSBTAG00000021219/ENSBTAG00000014326/ENSBTAG00000007247/ENSBTAG00000039415/ENSBTAG00000021673/ENSBTAG00000008759/ENSBTAG00000026971/ENSBTAG00000015986/ENSBTAG00000002117	RRS1/KIF22/CDT1/PINX1/CCNB1/BIRC5/KIFC1/SEH1L/NUP62/CHAMP1/MLH1/SEPT1/CDCA8/NUF2/CHMP4A/NDC80/CDC23/CDCA5/NDE1/KIF18A	20
BP	GO:0045839	negative regulation of mitotic nuclear division	15/2011	42/14183	0.000400635	0.0108193	ENSBTAG00000001717/ENSBTAG00000012184/ENSBTAG00000000638/ENSBTAG00000013573/ENSBTAG00000017913/ENSBTAG00000021673/ENSBTAG00000006972/ENSBTAG00000021193/ENSBTAG00000009966/ENSBTAG00000005456/ENSBTAG00000020059/ENSBTAG00000014453/ENSBTAG00000010552/ENSBTAG00000021725/ENSBTAG00000007237	AURKB/-/CDT1/BIRC5/BUB3/NDC80/TRIP13/FBXO5/XRCC3/TTK/GEN1/PLK1/PSMG2/PCID2/BUB1B	15
BP	GO:0002407	dendritic cell chemotaxis	2011-08-01	15/14183	0.000408149	0.0108193	ENSBTAG00000015133/ENSBTAG00000012684/ENSBTAG00000007927/ENSBTAG00000010161/ENSBTAG00000012739/ENSBTAG00000018103/ENSBTAG00000015150/ENSBTAG00000032084	CCR7/CCL19/SLAMF1/CCL21/C1QBP/HMGB1/IL12A/GPR183	8
BP	GO:0044766	multi-organism transport	2011-08-01	15/14183	0.000408149	0.0108193	ENSBTAG00000035174/ENSBTAG00000032872/ENSBTAG00000019215/ENSBTAG00000003232/ENSBTAG00000013150/ENSBTAG00000014490/ENSBTAG00000005542/ENSBTAG00000002829	THOC3/THOC7/THOC1/RAB29/THOC5/DDX39B/EPS15/TCP1	8
BP	GO:0051382	kinetochore assembly	2011-08-01	15/14183	0.000408149	0.0108193	ENSBTAG00000026704/ENSBTAG00000004108/ENSBTAG00000021289/ENSBTAG00000006404/ENSBTAG00000013531/ENSBTAG00000014246/ENSBTAG00000027715/ENSBTAG00000044175	CENPW/CENPX/POGZ/CENPT/CENPS/CENPH/-/CENPK	8
BP	GO:1902579	multi-organism localization	2011-08-01	15/14183	0.000408149	0.0108193	ENSBTAG00000035174/ENSBTAG00000032872/ENSBTAG00000019215/ENSBTAG00000003232/ENSBTAG00000013150/ENSBTAG00000014490/ENSBTAG00000005542/ENSBTAG00000002829	THOC3/THOC7/THOC1/RAB29/THOC5/DDX39B/EPS15/TCP1	8
BP	GO:0034504	protein localization to nucleus	47/2011	204/14183	0.000420738	0.011093	ENSBTAG00000020905/ENSBTAG00000006414/ENSBTAG00000016716/ENSBTAG00000010427/ENSBTAG00000014106/ENSBTAG00000006422/ENSBTAG00000055033/ENSBTAG00000001511/ENSBTAG00000010955/ENSBTAG00000006611/ENSBTAG00000000500/ENSBTAG00000020739/ENSBTAG00000005275/ENSBTAG00000030366/ENSBTAG00000014217/ENSBTAG00000004844/ENSBTAG00000005664/ENSBTAG00000025211/ENSBTAG00000011455/ENSBTAG00000012481/ENSBTAG00000001009/…	RPL11/NUTF2/RRS1/RASSF5/IPO8/TRIM28/RAN/BCL6/NUP54/NUP93/PINX1/NXT2/PKIG/RBM22/HHEX/ARL2BP/YWHAE/ING1/POLA2/RANGAP1/HCLS1/NUP85/NXT1/NOP53/NFKBIA/TGFB1/BANP/KPNA2/IPO5/LRRK2/ARL2/CDK5RAP3/IPO4/PHB2/MCRS1/DMAP1/TNPO3/XPO1/PLK1/SNUPN/PYGO1/WRAP53/SUN2/NUP188/PML/POLR1A/HIKESHI	47
BP	GO:0033047	regulation of mitotic sister chromatid segregation	19/2011	60/14183	0.000425044	0.0111466	ENSBTAG00000019470/ENSBTAG00000001717/ENSBTAG00000012184/ENSBTAG00000000638/ENSBTAG00000016105/ENSBTAG00000013573/ENSBTAG00000017913/ENSBTAG00000010384/ENSBTAG00000021673/ENSBTAG00000006972/ENSBTAG00000008759/ENSBTAG00000021193/ENSBTAG00000009966/ENSBTAG00000005456/ENSBTAG00000020059/ENSBTAG00000014453/ENSBTAG00000010552/ENSBTAG00000021725/ENSBTAG00000007237	NEK6/AURKB/-/CDT1/H2AFY/BIRC5/BUB3/CDC6/NDC80/TRIP13/CDC23/FBXO5/XRCC3/TTK/GEN1/PLK1/PSMG2/PCID2/BUB1B	19
BP	GO:0072594	establishment of protein localization to organelle	64/2011	300/14183	0.000434174	0.0113255	ENSBTAG00000006414/ENSBTAG00000008888/ENSBTAG00000019156/ENSBTAG00000023513/ENSBTAG00000014106/ENSBTAG00000007506/ENSBTAG00000006422/ENSBTAG00000055033/ENSBTAG00000001511/ENSBTAG00000013045/ENSBTAG00000010955/ENSBTAG00000023417/ENSBTAG00000014353/ENSBTAG00000016526/ENSBTAG00000006611/ENSBTAG00000020739/ENSBTAG00000005275/ENSBTAG00000010480/ENSBTAG00000010478/ENSBTAG00000030366/ENSBTAG00000016105/…	NUTF2/MIPEP/CCT2/DNAJC19/IPO8/CACNG7/TRIM28/RAN/BCL6/DKC1/NUP54/RUVBL2/SRP14/PIH1D1/NUP93/NXT2/PKIG/TIMM50/AIP/RBM22/H2AFY/TOMM20/TIMM10/ING1/POLA2/TOMM22/HCLS1/NUP85/CHCHD4/NXT1/CCT6A/TOMM34/CCT5/ACD/NFKBIA/TGFB1/GRPEL1/CHMP4A/LARS/KPNA2/LRWD1/IPO5/LRRK2/SPCS2/RYR2/CCT4/TIMM13/IFT122/IPO4/TNFAIP3/CCT7/PHB2/SEC61G/DMAP1/TNPO3/SNUPN/WRAP53/VPS28/NUP188/MTERF4/TCP1/PML/TIMM29/HIKESHI	64
BP	GO:0000018	regulation of DNA recombination	23/2011	79/14183	0.00043876	0.0113845	ENSBTAG00000026375/ENSBTAG00000053923/ENSBTAG00000002742/ENSBTAG00000040065/ENSBTAG00000001511/ENSBTAG00000019215/ENSBTAG00000019014/ENSBTAG00000007684/ENSBTAG00000016758/ENSBTAG00000020457/ENSBTAG00000003668/ENSBTAG00000011715/ENSBTAG00000016933/ENSBTAG00000018925/ENSBTAG00000001500/ENSBTAG00000017505/ENSBTAG00000002072/ENSBTAG00000001071/ENSBTAG00000040116/ENSBTAG00000046110/ENSBTAG00000001424/…	RMI2/EXOSC6/MSH2/RAD51AP1/BCL6/THOC1/MAGEF1/MSH3/MLH1/TGFB1/RADX/RECQL5/IL27RA/EXOSC3/FIGNL1/PAXIP1/ERCC2/WRAP53/H1FX/CLCF1/MSH6/MMS19/TERF2	23
BP	GO:0007052	mitotic spindle organization	24/2011	84/14183	0.000451904	0.0116639	ENSBTAG00000001717/ENSBTAG00000026613/ENSBTAG00000007783/ENSBTAG00000009819/ENSBTAG00000013573/ENSBTAG00000001631/ENSBTAG00000010934/ENSBTAG00000050948/ENSBTAG00000009618/ENSBTAG00000015859/ENSBTAG00000005792/ENSBTAG00000007247/ENSBTAG00000048960/ENSBTAG00000013009/ENSBTAG00000021673/ENSBTAG00000011044/ENSBTAG00000012566/ENSBTAG00000018775/ENSBTAG00000009983/ENSBTAG00000001471/ENSBTAG00000048152/…	AURKB/MSTO1/MYBL2/CDC20/BIRC5/KIFC1/RAE1/NUP62/NEK2/WRAP73/BCCIP/NUF2/MZT1/AURKA/NDC80/TACC3/MAP10/TPX2/KIF23/POC1A/TUBG1/PLK1/MAP9/SPC25	24
BP	GO:0050000	chromosome localization	20/2011	65/14183	0.000462443	0.0118734	ENSBTAG00000016716/ENSBTAG00000013669/ENSBTAG00000000638/ENSBTAG00000000500/ENSBTAG00000014239/ENSBTAG00000013573/ENSBTAG00000001631/ENSBTAG00000010792/ENSBTAG00000050948/ENSBTAG00000020861/ENSBTAG00000016758/ENSBTAG00000021219/ENSBTAG00000014326/ENSBTAG00000007247/ENSBTAG00000039415/ENSBTAG00000021673/ENSBTAG00000008759/ENSBTAG00000026971/ENSBTAG00000015986/ENSBTAG00000002117	RRS1/KIF22/CDT1/PINX1/CCNB1/BIRC5/KIFC1/SEH1L/NUP62/CHAMP1/MLH1/SEPT1/CDCA8/NUF2/CHMP4A/NDC80/CDC23/CDCA5/NDE1/KIF18A	20
BP	GO:0042790	nucleolar large rRNA transcription by RNA polymerase I	2011-07-01	12/14183	0.000468793	0.0119738	ENSBTAG00000004654/ENSBTAG00000016526/ENSBTAG00000019220/ENSBTAG00000016105/ENSBTAG00000021192/ENSBTAG00000007543/ENSBTAG00000015951	PWP1/PIH1D1/SMARCA4/H2AFY/NOP53/TAF1B/NOL11	7
BP	GO:0007088	regulation of mitotic nuclear division	34/2011	135/14183	0.000474323	0.0120522	ENSBTAG00000006656/ENSBTAG00000019470/ENSBTAG00000001717/ENSBTAG00000000599/ENSBTAG00000012184/ENSBTAG00000000638/ENSBTAG00000014239/ENSBTAG00000016105/ENSBTAG00000013573/ENSBTAG00000010774/ENSBTAG00000017913/ENSBTAG00000050948/ENSBTAG00000016746/ENSBTAG00000004943/ENSBTAG00000009618/ENSBTAG00000010384/ENSBTAG00000021673/ENSBTAG00000006972/ENSBTAG00000008759/ENSBTAG00000021193/ENSBTAG00000026971/…	RANBP1/NEK6/AURKB/CCNI/-/CDT1/CCNB1/H2AFY/BIRC5/NUSAP1/BUB3/NUP62/UBE2C/CCNA2/NEK2/CDC6/NDC80/TRIP13/CDC23/FBXO5/CDCA5/KIF20B/XRCC3/PHB2/TTK/CCNE2/PEBP1/GEN1/PLK1/PSMG2/MAP9/CDKN1B/PCID2/BUB1B	34
BP	GO:0032210	regulation of telomere maintenance via telomerase	15/2011	43/14183	0.00053549	0.0135363	ENSBTAG00000019156/ENSBTAG00000001717/ENSBTAG00000013045/ENSBTAG00000000500/ENSBTAG00000016747/ENSBTAG00000009618/ENSBTAG00000008184/ENSBTAG00000017889/ENSBTAG00000018903/ENSBTAG00000015019/ENSBTAG00000004531/ENSBTAG00000012756/ENSBTAG00000019864/ENSBTAG00000002829/ENSBTAG00000007617	CCT2/AURKB/DKC1/PINX1/NAT10/NEK2/CCT6A/CCT5/ACD/STN1/CCT4/CCT7/MAPK15/TCP1/TERF2	15
BP	GO:0007093	mitotic cell cycle checkpoint	29/2011	110/14183	0.000541185	0.0136101	ENSBTAG00000001069/ENSBTAG00000002742/ENSBTAG00000001717/ENSBTAG00000000638/ENSBTAG00000000372/ENSBTAG00000013573/ENSBTAG00000017913/ENSBTAG00000005278/ENSBTAG00000002655/ENSBTAG00000021192/ENSBTAG00000021456/ENSBTAG00000020457/ENSBTAG00000010384/ENSBTAG00000021673/ENSBTAG00000006972/ENSBTAG00000013461/ENSBTAG00000014202/ENSBTAG00000012344/ENSBTAG00000009966/ENSBTAG00000018159/ENSBTAG00000005456/…	TP53/MSH2/AURKB/CDT1/TIPIN/BIRC5/BUB3/WEE1/ZWINT/NOP53/MUS81/TGFB1/CDC6/NDC80/TRIP13/RPL24/CDK5RAP3/RPL26/XRCC3/CASP2/TTK/GEN1/PLK1/HRAS/PSMG2/PML/MSH6/PCID2/BUB1B	29
BP	GO:0032259	methylation	59/2011	274/14183	0.000557643	0.0139232	ENSBTAG00000014733/ENSBTAG00000012498/ENSBTAG00000011812/ENSBTAG00000002579/ENSBTAG00000016430/ENSBTAG00000019325/ENSBTAG00000005898/ENSBTAG00000013757/ENSBTAG00000008646/ENSBTAG00000006646/ENSBTAG00000004654/ENSBTAG00000000072/ENSBTAG00000006422/ENSBTAG00000019871/ENSBTAG00000011796/ENSBTAG00000007847/ENSBTAG00000004706/ENSBTAG00000016526/ENSBTAG00000015584/ENSBTAG00000039951/ENSBTAG00000005979/…	NOP2/PAX5/DIMT1/FBL/METTL8/TRMT1/TGS1/CTCF/TRMT112/PRMT1/PWP1/TFB2M/TRIM28/TRMT2A/TRMT5/EED/SUV39H1/PIH1D1/BMI1/PRMT6/HELLS/H2AFY/METTL3/METTL5/SATB1/WDR4/TRMT61A/NSUN5/MIS18A/DPH5/METTL1/WTAP/CXXC1/IRF4/FTSJ1/WDR5/FAM173B/DPY30/NTMT1/DNMT3B/BUD23/FTSJ3/METTL18/ZNF274/TRMT10C/NSUN2/N6AMT1/EZH2/TYMS/TRMT12/MTA2/DMAP1/PAXIP1/GAMT/PRMT7/RNMT/MRM1/PRMT5/MRM3	59
BP	GO:0043414	macromolecule methylation	53/2011	240/14183	0.000559312	0.0139232	ENSBTAG00000014733/ENSBTAG00000012498/ENSBTAG00000011812/ENSBTAG00000002579/ENSBTAG00000016430/ENSBTAG00000019325/ENSBTAG00000005898/ENSBTAG00000013757/ENSBTAG00000008646/ENSBTAG00000006646/ENSBTAG00000004654/ENSBTAG00000000072/ENSBTAG00000006422/ENSBTAG00000019871/ENSBTAG00000011796/ENSBTAG00000007847/ENSBTAG00000004706/ENSBTAG00000016526/ENSBTAG00000015584/ENSBTAG00000039951/ENSBTAG00000005979/…	NOP2/PAX5/DIMT1/FBL/METTL8/TRMT1/TGS1/CTCF/TRMT112/PRMT1/PWP1/TFB2M/TRIM28/TRMT2A/TRMT5/EED/SUV39H1/PIH1D1/BMI1/PRMT6/HELLS/H2AFY/METTL3/SATB1/WDR4/TRMT61A/NSUN5/MIS18A/METTL1/WTAP/CXXC1/IRF4/FTSJ1/WDR5/FAM173B/DPY30/NTMT1/DNMT3B/BUD23/FTSJ3/ZNF274/TRMT10C/NSUN2/N6AMT1/EZH2/TRMT12/MTA2/PAXIP1/PRMT7/RNMT/MRM1/PRMT5/MRM3	53
BP	GO:0006473	protein acetylation	39/2011	163/14183	0.000576356	0.014275	ENSBTAG00000006844/ENSBTAG00000016430/ENSBTAG00000013757/ENSBTAG00000016528/ENSBTAG00000010118/ENSBTAG00000008480/ENSBTAG00000023417/ENSBTAG00000016526/ENSBTAG00000015584/ENSBTAG00000002693/ENSBTAG00000027980/ENSBTAG00000015338/ENSBTAG00000020457/ENSBTAG00000044019/ENSBTAG00000002044/ENSBTAG00000007784/ENSBTAG00000018978/ENSBTAG00000002929/ENSBTAG00000047031/ENSBTAG00000027764/ENSBTAG00000031716/…	LEF1/METTL8/CTCF/NOC2L/HAT1/CTBP1/RUVBL2/PIH1D1/BMI1/KANSL2/TAF9/DSCC1/TGFB1/KAT2A/SIRT3/NAA50/KAT14/IRF4/WDR5/EID1/MRGBP/JADE3/POLE4/RUVBL1/TAF6L/ELP3/ESCO2/MCRS1/DMAP1/PAXIP1/NAA15/MBD3/SGF29/TADA3/POLE3/NAA40/ARRB1/DPF2/TADA2A	39
BP	GO:0045930	negative regulation of mitotic cell cycle	43/2011	185/14183	0.00059595	0.0146127	ENSBTAG00000001069/ENSBTAG00000002742/ENSBTAG00000019094/ENSBTAG00000001717/ENSBTAG00000012184/ENSBTAG00000015117/ENSBTAG00000000638/ENSBTAG00000000500/ENSBTAG00000000372/ENSBTAG00000015936/ENSBTAG00000013573/ENSBTAG00000017913/ENSBTAG00000005278/ENSBTAG00000002655/ENSBTAG00000021192/ENSBTAG00000003702/ENSBTAG00000021456/ENSBTAG00000020457/ENSBTAG00000010384/ENSBTAG00000001221/ENSBTAG00000021673/…	TP53/MSH2/NLE1/AURKB/-/GADD45GIP1/CDT1/PINX1/TIPIN/BRINP1/BIRC5/BUB3/WEE1/ZWINT/NOP53/ANGEL2/MUS81/TGFB1/CDC6/NKX3-1/NDC80/MCPH1/RECQL5/TRIP13/RPL24/FBXO5/CDK5RAP3/RPL26/XRCC3/EZH2/CASP2/TTK/GEN1/PLK1/DACT1/HRAS/PSMG2/BTG3/PML/CDKN1B/MSH6/PCID2/BUB1B	43
BP	GO:0051321	meiotic cell cycle	43/2011	185/14183	0.00059595	0.0146127	ENSBTAG00000010496/ENSBTAG00000008436/ENSBTAG00000016213/ENSBTAG00000012184/ENSBTAG00000006225/ENSBTAG00000012925/ENSBTAG00000000281/ENSBTAG00000009819/ENSBTAG00000012607/ENSBTAG00000017913/ENSBTAG00000004108/ENSBTAG00000009396/ENSBTAG00000007684/ENSBTAG00000016758/ENSBTAG00000021219/ENSBTAG00000021456/ENSBTAG00000000752/ENSBTAG00000007247/ENSBTAG00000013531/ENSBTAG00000009711/ENSBTAG00000010077/…	STAG3/CDC25B/SYCE2/-/RPA2/NCAPH/MND1/CDC20/NCAPH2/BUB3/CENPX/EXO1/MSH3/MLH1/SEPT1/MUS81/SGO1/NUF2/CENPS/RPA1/FANCD2/TUBGCP2/AURKA/ESPL1/TRIP13/LFNG/CKS2/FBXO5/NSUN2/TTK/CCNE2/TUBG1/CDK2/FIGNL1/PLK1/MAPK15/TUBGCP3/KIF18A/SLX4/MSH6/NCAPD2/STRA8/BUB1B	43
BP	GO:0016180	snRNA processing	2011-10-01	23/14183	0.000627008	0.015222	ENSBTAG00000008845/ENSBTAG00000025003/ENSBTAG00000014607/ENSBTAG00000007620/ENSBTAG00000018329/ENSBTAG00000016034/ENSBTAG00000004942/ENSBTAG00000048071/ENSBTAG00000011243/ENSBTAG00000018925	INTS9/INTS10/EXOSC4/INTS11/EXOSC7/EXOSC5/EXOSC9/EXOSC2/TOE1/EXOSC3	10
BP	GO:0051307	meiotic chromosome separation	2011-10-01	23/14183	0.000627008	0.015222	ENSBTAG00000012925/ENSBTAG00000012607/ENSBTAG00000004108/ENSBTAG00000016758/ENSBTAG00000021456/ENSBTAG00000013531/ENSBTAG00000008934/ENSBTAG00000005456/ENSBTAG00000019864/ENSBTAG00000004509	NCAPH/NCAPH2/CENPX/MLH1/MUS81/CENPS/ESPL1/TTK/MAPK15/SLX4	10
BP	GO:1904356	regulation of telomere maintenance via telomere lengthening	16/2011	48/14183	0.000630267	0.0152258	ENSBTAG00000019156/ENSBTAG00000001717/ENSBTAG00000013045/ENSBTAG00000000500/ENSBTAG00000016747/ENSBTAG00000009618/ENSBTAG00000008184/ENSBTAG00000017889/ENSBTAG00000018903/ENSBTAG00000015019/ENSBTAG00000004531/ENSBTAG00000012756/ENSBTAG00000019864/ENSBTAG00000002829/ENSBTAG00000004509/ENSBTAG00000007617	CCT2/AURKB/DKC1/PINX1/NAT10/NEK2/CCT6A/CCT5/ACD/STN1/CCT4/CCT7/MAPK15/TCP1/SLX4/TERF2	16
BP	GO:1901987	regulation of cell cycle phase transition	49/2011	219/14183	0.000651864	0.0156703	ENSBTAG00000001069/ENSBTAG00000008436/ENSBTAG00000014076/ENSBTAG00000019470/ENSBTAG00000001717/ENSBTAG00000012587/ENSBTAG00000000638/ENSBTAG00000000500/ENSBTAG00000007160/ENSBTAG00000008579/ENSBTAG00000020294/ENSBTAG00000016105/ENSBTAG00000013573/ENSBTAG00000017913/ENSBTAG00000004286/ENSBTAG00000016746/ENSBTAG00000021192/ENSBTAG00000010384/ENSBTAG00000033304/ENSBTAG00000021673/ENSBTAG00000006972/…	TP53/CDC25B/ABRAXAS1/NEK6/AURKB/BABAM1/CDT1/PINX1/CDK4/RCC2/PTPN6/H2AFY/BIRC5/BUB3/CDC45/UBE2C/NOP53/CDC6/TCIM/NDC80/TRIP13/CDC23/FBXO5/CDCA5/CDK5RAP3/PSME3/RPL26/XRCC3/CDC7/EZH2/PHB2/CASP2/TTK/CDK2/PAXIP1/GEN1/CIRBP/PLK1/DACT1/ERCC2/PSMG2/MAPK15/C10orf99/E2F1/PML/CDKN1B/MSH6/PCID2/BUB1B	49
BP	GO:0045787	positive regulation of cell cycle	58/2011	270/14183	0.000657861	0.0156848	ENSBTAG00000046320/ENSBTAG00000001069/ENSBTAG00000016328/ENSBTAG00000008436/ENSBTAG00000015116/ENSBTAG00000006656/ENSBTAG00000001717/ENSBTAG00000000599/ENSBTAG00000000638/ENSBTAG00000019215/ENSBTAG00000000064/ENSBTAG00000007160/ENSBTAG00000008579/ENSBTAG00000014239/ENSBTAG00000016105/ENSBTAG00000013573/ENSBTAG00000031583/ENSBTAG00000000778/ENSBTAG00000010774/ENSBTAG00000050948/ENSBTAG00000004286/…	CXCR5/TP53/SFPQ/CDC25B/RAD23A/RANBP1/AURKB/CCNI/CDT1/THOC1/FEN1/CDK4/RCC2/CCNB1/H2AFY/BIRC5/NUPR2/HSP90AB1/NUSAP1/NUP62/CDC45/UBE2C/CCNA2/FLT3LG/MYBBP1A/TGFB1/CDC6/CKS1B/NKX3-1/NDC80/EIF4E/LFNG/THOC5/CKS2/FBXO5/CDCA5/MAP10/RPL26/KIF23/KIF20B/XRCC3/CDC7/POC1A/EZH2/PHB2/CASP2/CCNE2/PEBP1/PLK4/CDK9/CCNK/GEN1/DDX39B/TP73/MAPK15/PML/SPHK1/PCID2	58
BP	GO:0032212	positive regulation of telomere maintenance via telomerase	2011-11-01	27/14183	0.000658865	0.0156848	ENSBTAG00000019156/ENSBTAG00000001717/ENSBTAG00000013045/ENSBTAG00000009618/ENSBTAG00000008184/ENSBTAG00000017889/ENSBTAG00000018903/ENSBTAG00000004531/ENSBTAG00000012756/ENSBTAG00000019864/ENSBTAG00000002829	CCT2/AURKB/DKC1/NEK2/CCT6A/CCT5/ACD/CCT4/CCT7/MAPK15/TCP1	11
BP	GO:0032204	regulation of telomere maintenance	20/2011	67/14183	0.000713719	0.0169086	ENSBTAG00000019156/ENSBTAG00000001717/ENSBTAG00000013045/ENSBTAG00000014549/ENSBTAG00000013952/ENSBTAG00000000500/ENSBTAG00000016747/ENSBTAG00000008409/ENSBTAG00000009618/ENSBTAG00000008184/ENSBTAG00000017889/ENSBTAG00000018903/ENSBTAG00000015019/ENSBTAG00000004531/ENSBTAG00000012756/ENSBTAG00000019864/ENSBTAG00000002829/ENSBTAG00000015779/ENSBTAG00000004509/ENSBTAG00000007617	CCT2/AURKB/DKC1/GNL3/HNRNPD/PINX1/NAT10/MYC/NEK2/CCT6A/CCT5/ACD/STN1/CCT4/CCT7/MAPK15/TCP1/PML/SLX4/TERF2	20
BP	GO:0007346	regulation of mitotic cell cycle	78/2011	388/14183	0.000742463	0.017505	ENSBTAG00000001069/ENSBTAG00000002742/ENSBTAG00000008436/ENSBTAG00000019094/ENSBTAG00000006656/ENSBTAG00000019470/ENSBTAG00000001717/ENSBTAG00000000599/ENSBTAG00000012184/ENSBTAG00000015117/ENSBTAG00000000638/ENSBTAG00000000500/ENSBTAG00000007160/ENSBTAG00000000372/ENSBTAG00000008579/ENSBTAG00000014239/ENSBTAG00000015936/ENSBTAG00000020294/ENSBTAG00000016105/ENSBTAG00000013573/ENSBTAG00000010774/…	TP53/MSH2/CDC25B/NLE1/RANBP1/NEK6/AURKB/CCNI/-/GADD45GIP1/CDT1/PINX1/CDK4/TIPIN/RCC2/CCNB1/BRINP1/PTPN6/H2AFY/BIRC5/NUSAP1/BUB3/RAE1/NUP62/CDC45/WEE1/UBE2C/ZWINT/CCNA2/NEK2/NOP53/ANGEL2/MUS81/TGFB1/CDC6/CKS1B/NKX3-1/NDC80/MCPH1/EIF4E/RECQL5/TRIP13/CDC23/CKS2/RPL24/FBXO5/CDCA5/CDK5RAP3/TPX2/PSME3/RPL26/KIF20B/XRCC3/CDC7/EZH2/PHB2/CASP2/TTK/CCNE2/PEBP1/CDK2/GEN1/PLK1/DACT1/ERCC2/TP73/HRAS/PSMG2/BTG…	78
BP	GO:1903320	regulation of protein modification by small protein conjugation or removal	41/2011	176/14183	0.000752181	0.0176493	ENSBTAG00000008303/ENSBTAG00000010427/ENSBTAG00000014917/ENSBTAG00000009211/ENSBTAG00000014549/ENSBTAG00000015584/ENSBTAG00000000500/ENSBTAG00000009535/ENSBTAG00000009819/ENSBTAG00000016224/ENSBTAG00000019867/ENSBTAG00000013782/ENSBTAG00000003087/ENSBTAG00000003644/ENSBTAG00000017388/ENSBTAG00000016830/ENSBTAG00000015271/ENSBTAG00000021192/ENSBTAG00000017160/ENSBTAG00000005355/ENSBTAG00000010513/…	FKBP1A/RASSF5/GTPBP4/UBE2S/GNL3/BMI1/PINX1/RPS2/CDC20/RPS7/COMMD1/DNAJB2/DCUN1D5/HSPBP1/SVBP/DAXX/RIPK2/NOP53/TBC1D7/BAG2/GPS2/FANCI/HMG20A/LRRK2/RWDD3/PHF23/CAPN3/SEPT4/FBXO5/CDK5RAP3/TNFAIP3/CDK9/PAXIP1/PLK1/PEF1/VPS28/TNIP1/KLHL40/SPHK1/FBXO2/ARRB1	41
BP	GO:2001020	regulation of response to DNA damage stimulus	40/2011	171/14183	0.000795421	0.018575	ENSBTAG00000032132/ENSBTAG00000026375/ENSBTAG00000017215/ENSBTAG00000040065/ENSBTAG00000000837/ENSBTAG00000008321/ENSBTAG00000005620/ENSBTAG00000014076/ENSBTAG00000011578/ENSBTAG00000012592/ENSBTAG00000006065/ENSBTAG00000012587/ENSBTAG00000006422/ENSBTAG00000006225/ENSBTAG00000019215/ENSBTAG00000005574/ENSBTAG00000019014/ENSBTAG00000012865/ENSBTAG00000008409/ENSBTAG00000003668/ENSBTAG00000002176/…	ELL3/RMI2/WDR76/RAD51AP1/PARP1/RNF8/RPS3/ABRAXAS1/CD44/ANKLE1/PCNA/BABAM1/TRIM28/RPA2/THOC1/CLU/MAGEF1/DEK/MYC/RADX/NSMCE1/NKX3-1/TMEM161A/CYREN/RECQL5/THOC5/FBXO5/NPAS2/RPL26/OGG1/ACKR3/CDK9/FIGNL1/PAXIP1/DDX39B/WRAP53/PML/IER3/USP1/MMS19	40
BP	GO:0006284	base-excision repair	13/2011	36/14183	0.000855754	0.0198892	ENSBTAG00000002745/ENSBTAG00000007365/ENSBTAG00000022058/ENSBTAG00000011083/ENSBTAG00000006225/ENSBTAG00000000064/ENSBTAG00000014595/ENSBTAG00000011242/ENSBTAG00000009711/ENSBTAG00000007777/ENSBTAG00000003576/ENSBTAG00000006272/ENSBTAG00000013168	APEX1/NEIL1/ACACB/POLD1/RPA2/FEN1/LIG1/MUTYH/RPA1/OGG1/POLL/NTHL1/RPA3	13
BP	GO:0071459	protein localization to chromosome, centromeric region	2011-09-01	20/14183	0.000869077	0.0201036	ENSBTAG00000013757/ENSBTAG00000001717/ENSBTAG00000000638/ENSBTAG00000008579/ENSBTAG00000017913/ENSBTAG00000020861/ENSBTAG00000021673/ENSBTAG00000005456/ENSBTAG00000007237	CTCF/AURKB/CDT1/RCC2/BUB3/CHAMP1/NDC80/TTK/BUB1B	9
BP	GO:0000291	nuclear-transcribed mRNA catabolic process, exonucleolytic	2011-07-01	13/14183	0.000891517	0.0205258	ENSBTAG00000014607/ENSBTAG00000018329/ENSBTAG00000016034/ENSBTAG00000004942/ENSBTAG00000048071/ENSBTAG00000009483/ENSBTAG00000018925	EXOSC4/EXOSC7/EXOSC5/EXOSC9/EXOSC2/POLR2G/EXOSC3	7
BP	GO:0002285	lymphocyte activation involved in immune response	32/2011	129/14183	0.000905218	0.0207439	ENSBTAG00000032122/ENSBTAG00000006360/ENSBTAG00000001987/ENSBTAG00000006844/ENSBTAG00000053923/ENSBTAG00000012280/ENSBTAG00000002742/ENSBTAG00000025405/ENSBTAG00000008321/ENSBTAG00000008631/ENSBTAG00000018849/ENSBTAG00000001511/ENSBTAG00000019215/ENSBTAG00000012526/ENSBTAG00000015043/ENSBTAG00000009396/ENSBTAG00000016770/ENSBTAG00000015271/ENSBTAG00000016758/ENSBTAG00000020457/ENSBTAG00000016533/…	CD19/CD180/SWAP70/LEF1/EXOSC6/PGLYRP2/MSH2/BATF/RNF8/CORO1A/AICDA/BCL6/THOC1/APBB1IP/MFNG/EXO1/GAPT/RIPK2/MLH1/TGFB1/FOXP1/IRF4/LFNG/LCP1/HMGB1/IL27RA/EXOSC3/IL12A/PAXIP1/GPR183/CLCF1/MSH6	32
BP	GO:0051973	positive regulation of telomerase activity	2011-11-01	28/14183	0.000947374	0.0216089	ENSBTAG00000019156/ENSBTAG00000001717/ENSBTAG00000013045/ENSBTAG00000013952/ENSBTAG00000009618/ENSBTAG00000018903/ENSBTAG00000004531/ENSBTAG00000019864/ENSBTAG00000001071/ENSBTAG00000050495/ENSBTAG00000002829	CCT2/AURKB/DKC1/HNRNPD/NEK2/ACD/CCT4/MAPK15/WRAP53/GREM1/TCP1	11
BP	GO:0031125	rRNA 3'-end processing	2011-06-01	10/14183	0.00101355	0.0230113	ENSBTAG00000020795/ENSBTAG00000009757/ENSBTAG00000018329/ENSBTAG00000004942/ENSBTAG00000048071/ENSBTAG00000018925	RPS21/RPSA/EXOSC7/EXOSC9/EXOSC2/EXOSC3	6
BP	GO:0045132	meiotic chromosome segregation	21/2011	74/14183	0.00110208	0.0249061	ENSBTAG00000010496/ENSBTAG00000016213/ENSBTAG00000012184/ENSBTAG00000012925/ENSBTAG00000012607/ENSBTAG00000004108/ENSBTAG00000016758/ENSBTAG00000021219/ENSBTAG00000021456/ENSBTAG00000000752/ENSBTAG00000007247/ENSBTAG00000013531/ENSBTAG00000010077/ENSBTAG00000008934/ENSBTAG00000006972/ENSBTAG00000005456/ENSBTAG00000004906/ENSBTAG00000014453/ENSBTAG00000019864/ENSBTAG00000004509/ENSBTAG00000007237	STAG3/SYCE2/-/NCAPH/NCAPH2/CENPX/MLH1/SEPT1/MUS81/SGO1/NUF2/CENPS/FANCD2/ESPL1/TRIP13/TTK/CCNE2/PLK1/MAPK15/SLX4/BUB1B	21
BP	GO:0034248	regulation of cellular amide metabolic process	61/2011	293/14183	0.00111067	0.0249849	ENSBTAG00000015297/ENSBTAG00000019177/ENSBTAG00000001069/ENSBTAG00000003807/ENSBTAG00000010393/ENSBTAG00000007743/ENSBTAG00000001988/ENSBTAG00000005620/ENSBTAG00000018800/ENSBTAG00000000613/ENSBTAG00000015224/ENSBTAG00000007454/ENSBTAG00000031688/ENSBTAG00000019648/ENSBTAG00000001962/ENSBTAG00000007474/ENSBTAG00000006702/ENSBTAG00000005296/ENSBTAG00000006487/ENSBTAG00000013952/ENSBTAG00000006482/…	BANK1/BIN1/TP53/CNOT9/TRNAU1AP/PUS7/EIF3D/RPS3/RPS4X/ELAVL1/TCOF1/RPL10/RBM4/RACK1/MRPS27/EIF3B/EIF3E/RPL13A/RPS9/HNRNPD/PTCD3/DPH2/EEFSEC/EIF4A3/METTL3/GUF1/NOLC1/DPH7/EIF5A/DGCR8/TRAP1/FASTKD3/EIF2S1/AIRE/TGFB1/DPH5/EIF1/MAGOH/EIF5B/SRRT/POLR2D/RCC1L/VIM/EIF4E/MAP2K1/C1QBP/EIF3K/OGFOD1/TRMT10C/RPL26/PAIP2/POLR2G/APOE/ILF3/PRKRA/UNK/CIRBP/MNF1/PPP1R8/DPH3/PSTK	61
BP	GO:0016073	snRNA metabolic process	13/2011	37/14183	0.00115006	0.0256358	ENSBTAG00000032132/ENSBTAG00000008845/ENSBTAG00000025003/ENSBTAG00000014607/ENSBTAG00000013045/ENSBTAG00000007620/ENSBTAG00000018329/ENSBTAG00000016034/ENSBTAG00000004942/ENSBTAG00000048071/ENSBTAG00000011243/ENSBTAG00000006374/ENSBTAG00000018925	ELL3/INTS9/INTS10/EXOSC4/DKC1/INTS11/EXOSC7/EXOSC5/EXOSC9/EXOSC2/TOE1/NHP2/EXOSC3	13
BP	GO:0051972	regulation of telomerase activity	13/2011	37/14183	0.00115006	0.0256358	ENSBTAG00000001069/ENSBTAG00000019156/ENSBTAG00000001717/ENSBTAG00000013045/ENSBTAG00000013952/ENSBTAG00000000500/ENSBTAG00000009618/ENSBTAG00000018903/ENSBTAG00000004531/ENSBTAG00000019864/ENSBTAG00000001071/ENSBTAG00000050495/ENSBTAG00000002829	TP53/CCT2/AURKB/DKC1/HNRNPD/PINX1/NEK2/ACD/CCT4/MAPK15/WRAP53/GREM1/TCP1	13
BP	GO:0034472	snRNA 3'-end processing	2011-08-01	17/14183	0.00118365	0.0262002	ENSBTAG00000014607/ENSBTAG00000007620/ENSBTAG00000018329/ENSBTAG00000016034/ENSBTAG00000004942/ENSBTAG00000048071/ENSBTAG00000011243/ENSBTAG00000018925	EXOSC4/INTS11/EXOSC7/EXOSC5/EXOSC9/EXOSC2/TOE1/EXOSC3	8
BP	GO:0002449	lymphocyte mediated immunity	43/2011	191/14183	0.00118606	0.0262002	ENSBTAG00000004270/ENSBTAG00000032122/ENSBTAG00000001987/ENSBTAG00000008556/ENSBTAG00000000016/ENSBTAG00000048135/ENSBTAG00000053923/ENSBTAG00000002742/ENSBTAG00000007927/ENSBTAG00000025405/ENSBTAG00000008321/ENSBTAG00000020173/ENSBTAG00000002041/ENSBTAG00000039366/ENSBTAG00000008631/ENSBTAG00000018849/ENSBTAG00000001511/ENSBTAG00000019215/ENSBTAG00000027204/ENSBTAG00000020294/ENSBTAG00000018343/…	FCER2/CD19/SWAP70/POU2F2/LTA/-/EXOSC6/MSH2/SLAMF1/BATF/RNF8/INPP5D/SASH3/-/CORO1A/AICDA/BCL6/THOC1/-/PTPN6/NCR3/MYO1G/EXO1/-/GAPT/MLH1/AIRE/TGFB1/SH2D1A/EPHB6/C1QBP/VAV1/TREX1/HMGB1/IL27RA/EXOSC3/IL12A/PAXIP1/GZMM/CLCF1/CD81/MSH6/ULBP21	43
BP	GO:0016569	covalent chromatin modification	77/2011	389/14183	0.00126347	0.027785	ENSBTAG00000006844/ENSBTAG00000012498/ENSBTAG00000002579/ENSBTAG00000016430/ENSBTAG00000016328/ENSBTAG00000008321/ENSBTAG00000013757/ENSBTAG00000006646/ENSBTAG00000016528/ENSBTAG00000004654/ENSBTAG00000026819/ENSBTAG00000018849/ENSBTAG00000001717/ENSBTAG00000010118/ENSBTAG00000006422/ENSBTAG00000008480/ENSBTAG00000001511/ENSBTAG00000007847/ENSBTAG00000023417/ENSBTAG00000004706/ENSBTAG00000016526/…	LEF1/PAX5/FBL/METTL8/SFPQ/RNF8/CTCF/PRMT1/NOC2L/PWP1/HDAC7/AICDA/AURKB/HAT1/TRIM28/CTBP1/BCL6/EED/RUVBL2/SUV39H1/PIH1D1/PRKCB/BMI1/PRMT6/HELLS/H2AFY/KANSL2/SATB1/VRK1/HDAC2/TAF9/UHRF1/CCNA2/TGFB1/KAT2A/SIRT3/NAA50/KAT14/CXXC1/LRRK2/AURKA/IRF4/WDR5/DPY30/NTMT1/EID1/HDAC8/DNMT3B/ZNF274/BRMS1/MRGBP/EZH2/JADE3/POLE4/RUVBL1/TAF6L/ELP3/MTA2/MCRS1/DMAP1/CDK9/CDK2/EPOP/PAXIP1/MBD3/SGF29/PRMT7/TADA3/UBE2E…	77
BP	GO:0002637	regulation of immunoglobulin production	16/2011	51/14183	0.00132147	0.0288022	ENSBTAG00000008852/ENSBTAG00000039702/ENSBTAG00000053923/ENSBTAG00000002742/ENSBTAG00000002041/ENSBTAG00000001511/ENSBTAG00000019215/ENSBTAG00000016758/ENSBTAG00000020457/ENSBTAG00000016533/ENSBTAG00000008406/ENSBTAG00000016933/ENSBTAG00000018925/ENSBTAG00000017505/ENSBTAG00000046110/ENSBTAG00000001424	SIGLEC10/FCRL3/EXOSC6/MSH2/SASH3/BCL6/THOC1/MLH1/TGFB1/FOXP1/TREX1/IL27RA/EXOSC3/PAXIP1/CLCF1/MSH6	16
BP	GO:0046605	regulation of centrosome cycle	16/2011	51/14183	0.00132147	0.0288022	ENSBTAG00000015316/ENSBTAG00000006656/ENSBTAG00000019738/ENSBTAG00000050948/ENSBTAG00000016347/ENSBTAG00000009618/ENSBTAG00000044019/ENSBTAG00000007844/ENSBTAG00000006021/ENSBTAG00000009966/ENSBTAG00000001471/ENSBTAG00000039552/ENSBTAG00000013254/ENSBTAG00000020059/ENSBTAG00000019053/ENSBTAG00000016147	-/RANBP1/MDM1/NUP62/NPM1/NEK2/KAT2A/CETN2/CEP250/XRCC3/POC1A/PLK4/XPO1/GEN1/MAP9/CETN4	16
BP	GO:0002712	regulation of B cell mediated immunity	14/2011	42/14183	0.00135556	0.0292849	ENSBTAG00000004270/ENSBTAG00000000016/ENSBTAG00000053923/ENSBTAG00000002742/ENSBTAG00000001511/ENSBTAG00000019215/ENSBTAG00000020294/ENSBTAG00000016758/ENSBTAG00000020457/ENSBTAG00000016933/ENSBTAG00000018925/ENSBTAG00000017505/ENSBTAG00000046110/ENSBTAG00000001424	FCER2/LTA/EXOSC6/MSH2/BCL6/THOC1/PTPN6/MLH1/TGFB1/IL27RA/EXOSC3/PAXIP1/CLCF1/MSH6	14
BP	GO:0002889	regulation of immunoglobulin mediated immune response	14/2011	42/14183	0.00135556	0.0292849	ENSBTAG00000004270/ENSBTAG00000000016/ENSBTAG00000053923/ENSBTAG00000002742/ENSBTAG00000001511/ENSBTAG00000019215/ENSBTAG00000020294/ENSBTAG00000016758/ENSBTAG00000020457/ENSBTAG00000016933/ENSBTAG00000018925/ENSBTAG00000017505/ENSBTAG00000046110/ENSBTAG00000001424	FCER2/LTA/EXOSC6/MSH2/BCL6/THOC1/PTPN6/MLH1/TGFB1/IL27RA/EXOSC3/PAXIP1/CLCF1/MSH6	14
BP	GO:0051249	regulation of lymphocyte activation	64/2011	314/14183	0.00148961	0.0320396	ENSBTAG00000032122/ENSBTAG00000008852/ENSBTAG00000015297/ENSBTAG00000011411/ENSBTAG00000026489/ENSBTAG00000015133/ENSBTAG00000039702/ENSBTAG00000048135/ENSBTAG00000016625/ENSBTAG00000014725/ENSBTAG00000053923/ENSBTAG00000012280/ENSBTAG00000002742/ENSBTAG00000019627/ENSBTAG00000007927/ENSBTAG00000020701/ENSBTAG00000020173/ENSBTAG00000002041/ENSBTAG00000016738/ENSBTAG00000004386/ENSBTAG00000008631/…	CD19/SIGLEC10/BANK1/SIT1/TNFRSF13C/CCR7/FCRL3/-/TMEM131L/CD27/EXOSC6/PGLYRP2/MSH2/THY1/SLAMF1/MEF2C/INPP5D/SASH3/DTX1/SOCS1/CORO1A/PTPN2/BCL6/THOC1/CD5/ADORA2A/BMI1/TBC1D10C/LAT/ICOS/-/TNFSF13B/PTPN6/TLR9/-/FLT3LG/BAD/RIPK2/MLH1/LCK/TGFB1/KAT2A/TNFSF11/TNFRSF13B/FANCD2/-/EPHB6/RAC2/TREX1/IL27RA/RASAL3/TNFAIP3/SELENOK/EXOSC3/IL12A/PAXIP1/ITPKB/BOLA-DOA/PLA2G2F/GPR183/CLCF1/CD81/MSH6/PCID2	64
BP	GO:0045814	negative regulation of gene expression, epigenetic	18/2011	61/14183	0.0014977	0.032073	ENSBTAG00000018849/ENSBTAG00000010118/ENSBTAG00000006422/ENSBTAG00000008480/ENSBTAG00000007847/ENSBTAG00000004706/ENSBTAG00000015584/ENSBTAG00000005979/ENSBTAG00000016105/ENSBTAG00000011849/ENSBTAG00000004286/ENSBTAG00000009426/ENSBTAG00000019888/ENSBTAG00000038409/ENSBTAG00000040116/ENSBTAG00000000252/ENSBTAG00000003073/ENSBTAG00000012698	AICDA/HAT1/TRIM28/CTBP1/EED/SUV39H1/BMI1/HELLS/H2AFY/HDAC2/CDC45/EZH2/HIRA/MBD3/H1FX/POLE3/NAA40/HDAC1	18
BP	GO:0000226	microtubule cytoskeleton organization	91/2011	476/14183	0.0015063	0.032117	ENSBTAG00000013761/ENSBTAG00000015316/ENSBTAG00000006656/ENSBTAG00000018216/ENSBTAG00000018025/ENSBTAG00000012244/ENSBTAG00000000828/ENSBTAG00000015820/ENSBTAG00000026704/ENSBTAG00000001717/ENSBTAG00000019738/ENSBTAG00000030974/ENSBTAG00000007366/ENSBTAG00000026613/ENSBTAG00000007783/ENSBTAG00000009819/ENSBTAG00000039462/ENSBTAG00000011872/ENSBTAG00000013573/ENSBTAG00000001631/ENSBTAG00000012030/…	STMN1/-/RANBP1/SKA1/IQCG/TUBA1B/CAPN6/UXT/CENPW/AURKB/MDM1/TUBA4A/HAUS8/MSTO1/MYBL2/CDC20/PCLAF/EML3/BIRC5/KIFC1/TTLL1/NUSAP1/SPAG5/SS18/RAE1/NUP62/NPM1/TUBB3/WEE1/NEK2/WRAP73/MLH1/SEPT1/BCCIP/SKA3/STMN2/TRAF3IP1/SGO1/KAT2A/NUF2/HAUS3/TBCD/RANGRF/MZT1/TUBB/SDCCAG8/TUBGCP2/AURKA/NDC80/DNAI1/CETN2/NTMT1/ESPL1/HDGFL3/ARL2/PARD6A/TACC3/CCDC63/FGFR1OP/FBXO5/MAP10/TPX2/CEP250/KIF23/BBS2/NDE1/XRCC3/POC1…	91
BP	GO:0010332	response to gamma radiation	13/2011	38/14183	0.0015241	0.0322594	ENSBTAG00000001069/ENSBTAG00000008409/ENSBTAG00000008173/ENSBTAG00000010077/ENSBTAG00000008406/ENSBTAG00000012344/ENSBTAG00000006103/ENSBTAG00000030897/ENSBTAG00000054195/ENSBTAG00000046644/ENSBTAG00000018362/ENSBTAG00000015779/ENSBTAG00000000252	TP53/MYC/TRIM13/FANCD2/TREX1/RPL26/XRCC6/XRCC2/GPX1/HRAS/TMEM109/PML/POLE3	13
BP	GO:0090307	mitotic spindle assembly	15/2011	47/14183	0.00152614	0.0322594	ENSBTAG00000001717/ENSBTAG00000026613/ENSBTAG00000007783/ENSBTAG00000009819/ENSBTAG00000013573/ENSBTAG00000001631/ENSBTAG00000009618/ENSBTAG00000015859/ENSBTAG00000005792/ENSBTAG00000048960/ENSBTAG00000012566/ENSBTAG00000018775/ENSBTAG00000009983/ENSBTAG00000014453/ENSBTAG00000019053	AURKB/MSTO1/MYBL2/CDC20/BIRC5/KIFC1/NEK2/WRAP73/BCCIP/MZT1/MAP10/TPX2/KIF23/PLK1/MAP9	15
BP	GO:2001252	positive regulation of chromosome organization	32/2011	133/14183	0.00155891	0.0328108	ENSBTAG00000016328/ENSBTAG00000019156/ENSBTAG00000001717/ENSBTAG00000031238/ENSBTAG00000006422/ENSBTAG00000008480/ENSBTAG00000001511/ENSBTAG00000013045/ENSBTAG00000007847/ENSBTAG00000000638/ENSBTAG00000023417/ENSBTAG00000014549/ENSBTAG00000013952/ENSBTAG00000016526/ENSBTAG00000000064/ENSBTAG00000016105/ENSBTAG00000009618/ENSBTAG00000008184/ENSBTAG00000017889/ENSBTAG00000018903/ENSBTAG00000020457/…	SFPQ/CCT2/AURKB/SHCBP1L/TRIM28/CTBP1/BCL6/DKC1/EED/CDT1/RUVBL2/GNL3/HNRNPD/PIH1D1/FEN1/H2AFY/NEK2/CCT6A/CCT5/ACD/TGFB1/LRRK2/CCT4/DNMT3B/CCT7/CDK9/PAXIP1/MAPK15/TCP1/PML/ARRB1/TADA2A	32
BP	GO:1903046	meiotic cell cycle process	36/2011	155/14183	0.00161605	0.0338681	ENSBTAG00000010496/ENSBTAG00000008436/ENSBTAG00000016213/ENSBTAG00000012184/ENSBTAG00000006225/ENSBTAG00000012925/ENSBTAG00000000281/ENSBTAG00000009819/ENSBTAG00000012607/ENSBTAG00000004108/ENSBTAG00000009396/ENSBTAG00000007684/ENSBTAG00000016758/ENSBTAG00000021219/ENSBTAG00000021456/ENSBTAG00000000752/ENSBTAG00000007247/ENSBTAG00000013531/ENSBTAG00000010077/ENSBTAG00000013009/ENSBTAG00000008934/…	STAG3/CDC25B/SYCE2/-/RPA2/NCAPH/MND1/CDC20/NCAPH2/CENPX/EXO1/MSH3/MLH1/SEPT1/MUS81/SGO1/NUF2/CENPS/FANCD2/AURKA/ESPL1/TRIP13/CKS2/FBXO5/NSUN2/TTK/CCNE2/TUBG1/FIGNL1/PLK1/MAPK15/KIF18A/SLX4/MSH6/NCAPD2/BUB1B	36
BP	GO:1902850	microtubule cytoskeleton organization involved in mitosis	26/2011	102/14183	0.00173606	0.0362282	ENSBTAG00000001717/ENSBTAG00000026613/ENSBTAG00000007783/ENSBTAG00000009819/ENSBTAG00000013573/ENSBTAG00000001631/ENSBTAG00000010774/ENSBTAG00000010934/ENSBTAG00000050948/ENSBTAG00000009618/ENSBTAG00000015859/ENSBTAG00000005792/ENSBTAG00000007247/ENSBTAG00000048960/ENSBTAG00000013009/ENSBTAG00000021673/ENSBTAG00000011044/ENSBTAG00000012566/ENSBTAG00000018775/ENSBTAG00000009983/ENSBTAG00000015986/…	AURKB/MSTO1/MYBL2/CDC20/BIRC5/KIFC1/NUSAP1/RAE1/NUP62/NEK2/WRAP73/BCCIP/NUF2/MZT1/AURKA/NDC80/TACC3/MAP10/TPX2/KIF23/NDE1/POC1A/TUBG1/PLK1/MAP9/SPC25	26
BP	GO:0032206	positive regulation of telomere maintenance	14/2011	43/14183	0.00175145	0.0363946	ENSBTAG00000019156/ENSBTAG00000001717/ENSBTAG00000013045/ENSBTAG00000014549/ENSBTAG00000013952/ENSBTAG00000009618/ENSBTAG00000008184/ENSBTAG00000017889/ENSBTAG00000018903/ENSBTAG00000004531/ENSBTAG00000012756/ENSBTAG00000019864/ENSBTAG00000002829/ENSBTAG00000015779	CCT2/AURKB/DKC1/GNL3/HNRNPD/NEK2/CCT6A/CCT5/ACD/CCT4/CCT7/MAPK15/TCP1/PML	14
BP	GO:0043967	histone H4 acetylation	17/2011	57/14183	0.00176351	0.0364906	ENSBTAG00000006844/ENSBTAG00000010118/ENSBTAG00000008480/ENSBTAG00000023417/ENSBTAG00000016526/ENSBTAG00000002693/ENSBTAG00000044019/ENSBTAG00000007784/ENSBTAG00000002929/ENSBTAG00000047031/ENSBTAG00000005124/ENSBTAG00000020998/ENSBTAG00000019281/ENSBTAG00000005912/ENSBTAG00000007961/ENSBTAG00000003073/ENSBTAG00000020485	LEF1/HAT1/CTBP1/RUVBL2/PIH1D1/KANSL2/KAT2A/NAA50/IRF4/WDR5/JADE3/RUVBL1/MCRS1/DMAP1/TADA3/NAA40/ARRB1	17
BP	GO:0098781	ncRNA transcription	2011-11-01	30/14183	0.00183785	0.0377106	ENSBTAG00000032132/ENSBTAG00000016335/ENSBTAG00000004654/ENSBTAG00000016526/ENSBTAG00000019220/ENSBTAG00000016105/ENSBTAG00000021192/ENSBTAG00000007543/ENSBTAG00000014166/ENSBTAG00000006126/ENSBTAG00000015951	ELL3/NPM3/PWP1/PIH1D1/SMARCA4/H2AFY/NOP53/TAF1B/POLR1B/GTF3C1/NOL11	11
BP	GO:1904358	positive regulation of telomere maintenance via telomere lengthening	2011-11-01	30/14183	0.00183785	0.0377106	ENSBTAG00000019156/ENSBTAG00000001717/ENSBTAG00000013045/ENSBTAG00000009618/ENSBTAG00000008184/ENSBTAG00000017889/ENSBTAG00000018903/ENSBTAG00000004531/ENSBTAG00000012756/ENSBTAG00000019864/ENSBTAG00000002829	CCT2/AURKB/DKC1/NEK2/CCT6A/CCT5/ACD/CCT4/CCT7/MAPK15/TCP1	11
BP	GO:0019080	viral gene expression	15/2011	48/14183	0.00193335	0.0391256	ENSBTAG00000006844/ENSBTAG00000008001/ENSBTAG00000001988/ENSBTAG00000007474/ENSBTAG00000019220/ENSBTAG00000017418/ENSBTAG00000016887/ENSBTAG00000002734/ENSBTAG00000008173/ENSBTAG00000010790/ENSBTAG00000010432/ENSBTAG00000004861/ENSBTAG00000020757/ENSBTAG00000011479/ENSBTAG00000012698	LEF1/NUCKS1/EIF3D/EIF3B/SMARCA4/RRP1B/TAF11/EIF3G/TRIM13/EIF3L/EIF2D/EIF3F/PCBP2/INPP5K/HDAC1	15
BP	GO:0072401	signal transduction involved in DNA integrity checkpoint	2011-10-01	26/14183	0.00194397	0.0391256	ENSBTAG00000001069/ENSBTAG00000014076/ENSBTAG00000012587/ENSBTAG00000014366/ENSBTAG00000008406/ENSBTAG00000012344/ENSBTAG00000018159/ENSBTAG00000020059/ENSBTAG00000014453/ENSBTAG00000015779	TP53/ABRAXAS1/BABAM1/PRPF19/TREX1/RPL26/CASP2/GEN1/PLK1/PML	10
BP	GO:0072422	signal transduction involved in DNA damage checkpoint	2011-10-01	26/14183	0.00194397	0.0391256	ENSBTAG00000001069/ENSBTAG00000014076/ENSBTAG00000012587/ENSBTAG00000014366/ENSBTAG00000008406/ENSBTAG00000012344/ENSBTAG00000018159/ENSBTAG00000020059/ENSBTAG00000014453/ENSBTAG00000015779	TP53/ABRAXAS1/BABAM1/PRPF19/TREX1/RPL26/CASP2/GEN1/PLK1/PML	10
BP	GO:1901976	regulation of cell cycle checkpoint	2011-10-01	26/14183	0.00194397	0.0391256	ENSBTAG00000017215/ENSBTAG00000006225/ENSBTAG00000000638/ENSBTAG00000019215/ENSBTAG00000021673/ENSBTAG00000013150/ENSBTAG00000009966/ENSBTAG00000020059/ENSBTAG00000014490/ENSBTAG00000021725	WDR76/RPA2/CDT1/THOC1/NDC80/THOC5/XRCC3/GEN1/DDX39B/PCID2	10
BP	GO:0007100	mitotic centrosome separation	2011-06-01	11/14183	0.00196266	0.0391256	ENSBTAG00000006656/ENSBTAG00000050948/ENSBTAG00000009618/ENSBTAG00000013009/ENSBTAG00000015986/ENSBTAG00000019053	RANBP1/NUP62/NEK2/AURKA/NDE1/MAP9	6
BP	GO:0031126	snoRNA 3'-end processing	2011-06-01	11/14183	0.00196266	0.0391256	ENSBTAG00000002579/ENSBTAG00000014607/ENSBTAG00000013045/ENSBTAG00000016034/ENSBTAG00000048071/ENSBTAG00000018925	FBL/EXOSC4/DKC1/EXOSC5/EXOSC2/EXOSC3	6
BP	GO:1901836	regulation of transcription of nucleolar large rRNA by RNA polymerase I	2011-06-01	11/14183	0.00196266	0.0391256	ENSBTAG00000004654/ENSBTAG00000016526/ENSBTAG00000019220/ENSBTAG00000016105/ENSBTAG00000021192/ENSBTAG00000015951	PWP1/PIH1D1/SMARCA4/H2AFY/NOP53/NOL11	6
BP	GO:0016556	mRNA modification	2011-09-01	22/14183	0.00197148	0.0391422	ENSBTAG00000016430/ENSBTAG00000007743/ENSBTAG00000013045/ENSBTAG00000014339/ENSBTAG00000015148/ENSBTAG00000031327/ENSBTAG00000007974/ENSBTAG00000024027/ENSBTAG00000012955	METTL8/PUS7/DKC1/PUS3/METTL3/TRMT61A/WTAP/TRMT10C/TRUB1	9
BP	GO:0002250	adaptive immune response	54/2011	259/14183	0.00200329	0.0396135	ENSBTAG00000004270/ENSBTAG00000001882/ENSBTAG00000032122/ENSBTAG00000026489/ENSBTAG00000001987/ENSBTAG00000008556/ENSBTAG00000000016/ENSBTAG00000048135/ENSBTAG00000006844/ENSBTAG00000053923/ENSBTAG00000002742/ENSBTAG00000007927/ENSBTAG00000025405/ENSBTAG00000008321/ENSBTAG00000020701/ENSBTAG00000011238/ENSBTAG00000020173/ENSBTAG00000002041/ENSBTAG00000039366/ENSBTAG00000018849/ENSBTAG00000001511/…	FCER2/CD79A/CD19/TNFRSF13C/SWAP70/POU2F2/LTA/-/LEF1/EXOSC6/MSH2/SLAMF1/BATF/RNF8/MEF2C/CD48/INPP5D/SASH3/-/AICDA/BCL6/THOC1/PRKCB/CSK/-/TNFSF13B/PTPN6/MYO1G/EXO1/-/GAPT/RIPK2/MLH1/AIRE/TGFB1/IRF4/SH2D1A/EPHB6/C1QBP/TREX1/HMGB1/IL27RA/TNFAIP3/EXOSC3/NFKB2/IL12A/PAXIP1/GZMM/HRAS/GPR183/CLCF1/CD81/MSH6/ULBP21	54
BP	GO:0006342	chromatin silencing	16/2011	53/14183	0.00207182	0.040804	ENSBTAG00000018849/ENSBTAG00000010118/ENSBTAG00000006422/ENSBTAG00000008480/ENSBTAG00000007847/ENSBTAG00000004706/ENSBTAG00000015584/ENSBTAG00000005979/ENSBTAG00000011849/ENSBTAG00000004286/ENSBTAG00000019888/ENSBTAG00000038409/ENSBTAG00000040116/ENSBTAG00000000252/ENSBTAG00000003073/ENSBTAG00000012698	AICDA/HAT1/TRIM28/CTBP1/EED/SUV39H1/BMI1/HELLS/HDAC2/CDC45/HIRA/MBD3/H1FX/POLE3/NAA40/HDAC1	16
BP	GO:1903322	positive regulation of protein modification by small protein conjugation or removal	25/2011	98/14183	0.00208282	0.0408566	ENSBTAG00000008303/ENSBTAG00000010427/ENSBTAG00000009211/ENSBTAG00000014549/ENSBTAG00000015584/ENSBTAG00000009535/ENSBTAG00000009819/ENSBTAG00000019867/ENSBTAG00000003087/ENSBTAG00000003644/ENSBTAG00000015271/ENSBTAG00000021192/ENSBTAG00000017160/ENSBTAG00000009097/ENSBTAG00000016260/ENSBTAG00000021537/ENSBTAG00000014881/ENSBTAG00000015368/ENSBTAG00000014202/ENSBTAG00000004695/ENSBTAG00000017505/…	FKBP1A/RASSF5/UBE2S/GNL3/BMI1/RPS2/CDC20/COMMD1/DCUN1D5/HSPBP1/RIPK2/NOP53/TBC1D7/FANCI/LRRK2/RWDD3/PHF23/SEPT4/CDK5RAP3/CDK9/PAXIP1/PLK1/PEF1/TNIP1/SPHK1	25
BP	GO:0045910	negative regulation of DNA recombination	2011-12-01	35/14183	0.00224428	0.0438484	ENSBTAG00000026375/ENSBTAG00000002742/ENSBTAG00000001511/ENSBTAG00000019215/ENSBTAG00000019014/ENSBTAG00000007684/ENSBTAG00000016758/ENSBTAG00000003668/ENSBTAG00000011715/ENSBTAG00000040116/ENSBTAG00000001424/ENSBTAG00000007617	RMI2/MSH2/BCL6/THOC1/MAGEF1/MSH3/MLH1/RADX/RECQL5/H1FX/MSH6/TERF2	12
BP	GO:0002440	production of molecular mediator of immune response	36/2011	158/14183	0.00229676	0.0446957	ENSBTAG00000008852/ENSBTAG00000001987/ENSBTAG00000039702/ENSBTAG00000008556/ENSBTAG00000053923/ENSBTAG00000002742/ENSBTAG00000046584/ENSBTAG00000007927/ENSBTAG00000025405/ENSBTAG00000008321/ENSBTAG00000002041/ENSBTAG00000018849/ENSBTAG00000002501/ENSBTAG00000001511/ENSBTAG00000019215/ENSBTAG00000008695/ENSBTAG00000011563/ENSBTAG00000018198/ENSBTAG00000009396/ENSBTAG00000016770/ENSBTAG00000016758/…	SIGLEC10/SWAP70/FCRL3/POU2F2/EXOSC6/MSH2/-/SLAMF1/BATF/RNF8/SASH3/AICDA/CUEDC2/BCL6/THOC1/TCF3/TNFSF13B/TLR9/EXO1/GAPT/MLH1/TGFB1/FOXP1/DDX1/TREX1/IL27RA/-/SEMA7A/EXOSC3/-/IL12A/DDX21/PAXIP1/-/CLCF1/MSH6	36
BP	GO:0006401	RNA catabolic process	42/2011	192/14183	0.00239519	0.0464269	ENSBTAG00000002879/ENSBTAG00000002745/ENSBTAG00000003807/ENSBTAG00000008105/ENSBTAG00000009661/ENSBTAG00000007363/ENSBTAG00000051419/ENSBTAG00000030453/ENSBTAG00000000613/ENSBTAG00000001044/ENSBTAG00000014607/ENSBTAG00000013045/ENSBTAG00000006702/ENSBTAG00000013952/ENSBTAG00000000064/ENSBTAG00000016023/ENSBTAG00000011951/ENSBTAG00000018329/ENSBTAG00000009400/ENSBTAG00000016758/ENSBTAG00000026309/…	DCPS/APEX1/CNOT9/RBM38/RNASEH2A/LSM3/-/ZC3H14/ELAVL1/SUPV3L1/EXOSC4/DKC1/EIF3E/HNRNPD/FEN1/EIF4A3/MRTO4/EXOSC7/FASTKD3/MLH1/ZHX2/ANGEL2/HNRNPM/MAGOH/POP1/POLR2D/EXOSC5/VIM/EXOSC9/EXOSC2/TBRG4/RBM46/RNASEH2C/POLR2G/EXOSC3/MAGOHB/RNASEH2B/E2F1/TENT2/PCID2/TUT4/TRIR	42
BP	GO:0051784	negative regulation of nuclear division	15/2011	49/14183	0.00242706	0.0468595	ENSBTAG00000001717/ENSBTAG00000012184/ENSBTAG00000000638/ENSBTAG00000013573/ENSBTAG00000017913/ENSBTAG00000021673/ENSBTAG00000006972/ENSBTAG00000021193/ENSBTAG00000009966/ENSBTAG00000005456/ENSBTAG00000020059/ENSBTAG00000014453/ENSBTAG00000010552/ENSBTAG00000021725/ENSBTAG00000007237	AURKB/-/CDT1/BIRC5/BUB3/NDC80/TRIP13/FBXO5/XRCC3/TTK/GEN1/PLK1/PSMG2/PCID2/BUB1B	15
BP	GO:0043044	ATP-dependent chromatin remodeling	2011-11-01	31/14183	0.00248843	0.047669	ENSBTAG00000008321/ENSBTAG00000002549/ENSBTAG00000009988/ENSBTAG00000019220/ENSBTAG00000015308/ENSBTAG00000016619/ENSBTAG00000015346/ENSBTAG00000021062/ENSBTAG00000016730/ENSBTAG00000000252/ENSBTAG00000011814	RNF8/PTMA/SMARCB1/SMARCA4/SMARCE1/MIS18A/NASP/SMARCD2/ANP32E/POLE3/CENPP	11
BP	GO:0045191	regulation of isotype switching	2011-11-01	31/14183	0.00248843	0.047669	ENSBTAG00000053923/ENSBTAG00000002742/ENSBTAG00000001511/ENSBTAG00000019215/ENSBTAG00000016758/ENSBTAG00000020457/ENSBTAG00000016933/ENSBTAG00000018925/ENSBTAG00000017505/ENSBTAG00000046110/ENSBTAG00000001424	EXOSC6/MSH2/BCL6/THOC1/MLH1/TGFB1/IL27RA/EXOSC3/PAXIP1/CLCF1/MSH6	11
BP	GO:0018205	peptidyl-lysine modification	60/2011	297/14183	0.00254408	0.0484438	ENSBTAG00000006844/ENSBTAG00000012498/ENSBTAG00000016430/ENSBTAG00000013757/ENSBTAG00000016528/ENSBTAG00000030169/ENSBTAG00000004654/ENSBTAG00000010118/ENSBTAG00000006422/ENSBTAG00000008480/ENSBTAG00000007847/ENSBTAG00000023417/ENSBTAG00000014549/ENSBTAG00000004706/ENSBTAG00000016526/ENSBTAG00000015584/ENSBTAG00000014904/ENSBTAG00000039951/ENSBTAG00000016105/ENSBTAG00000002693/ENSBTAG00000049156/…	LEF1/PAX5/METTL8/CTCF/NOC2L/SUMO2/PWP1/HAT1/TRIM28/CTBP1/EED/RUVBL2/GNL3/SUV39H1/PIH1D1/BMI1/SIRT5/PRMT6/H2AFY/KANSL2/CBX4/TAF9/UBA2/LOXL4/TGFB1/KAT2A/SIRT3/NAA50/HMG20A/KAT14/CXXC1/IRF4/WDR5/FAM173B/DPY30/RWDD3/EID1/DNMT3B/CAPN3/ZNF274/MRGBP/EZH2/SAE1/JADE3/POLE4/RUVBL1/TAF6L/ELP3/MCRS1/DMAP1/PAXIP1/MBD3/SGF29/SENP3/TADA3/POLE3/NAA40/ARRB1/DPF2/TADA2A	60
BP	GO:0051783	regulation of nuclear division	36/2011	159/14183	0.00257287	0.0484438	ENSBTAG00000006656/ENSBTAG00000019470/ENSBTAG00000001717/ENSBTAG00000000599/ENSBTAG00000012184/ENSBTAG00000000638/ENSBTAG00000014239/ENSBTAG00000009819/ENSBTAG00000016105/ENSBTAG00000013573/ENSBTAG00000010774/ENSBTAG00000017913/ENSBTAG00000050948/ENSBTAG00000016746/ENSBTAG00000004943/ENSBTAG00000009618/ENSBTAG00000010384/ENSBTAG00000021673/ENSBTAG00000006972/ENSBTAG00000008759/ENSBTAG00000021193/…	RANBP1/NEK6/AURKB/CCNI/-/CDT1/CCNB1/CDC20/H2AFY/BIRC5/NUSAP1/BUB3/NUP62/UBE2C/CCNA2/NEK2/CDC6/NDC80/TRIP13/CDC23/FBXO5/CDCA5/KIF20B/XRCC3/PHB2/TTK/CCNE2/PEBP1/GEN1/PLK1/PSMG2/MAPK15/MAP9/CDKN1B/PCID2/BUB1B	36
BP	GO:0032784	regulation of DNA-templated transcription, elongation	13/2011	40/14183	0.00257589	0.0484438	ENSBTAG00000032132/ENSBTAG00000008321/ENSBTAG00000019215/ENSBTAG00000049588/ENSBTAG00000007453/ENSBTAG00000011715/ENSBTAG00000050514/ENSBTAG00000013150/ENSBTAG00000017921/ENSBTAG00000009426/ENSBTAG00000004695/ENSBTAG00000018636/ENSBTAG00000014490	ELL3/RNF8/THOC1/-/NELFE/RECQL5/ELOC/THOC5/NELFA/EZH2/CDK9/CCNK/DDX39B	13
BP	GO:0016074	snoRNA metabolic process	2011-07-01	15/14183	0.00257827	0.0484438	ENSBTAG00000002579/ENSBTAG00000014607/ENSBTAG00000013045/ENSBTAG00000016034/ENSBTAG00000048071/ENSBTAG00000000748/ENSBTAG00000018925	FBL/EXOSC4/DKC1/EXOSC5/EXOSC2/GAR1/EXOSC3	7
BP	GO:0050855	regulation of B cell receptor signaling pathway	2011-07-01	15/14183	0.00257827	0.0484438	ENSBTAG00000032122/ENSBTAG00000011887/ENSBTAG00000039702/ENSBTAG00000036260/ENSBTAG00000020921/ENSBTAG00000020294/ENSBTAG00000010513	CD19/CD22/FCRL3/LPXN/PRKCB/PTPN6/GPS2	7
BP	GO:0016570	histone modification	74/2011	381/14183	0.00260982	0.0488494	ENSBTAG00000006844/ENSBTAG00000012498/ENSBTAG00000002579/ENSBTAG00000016430/ENSBTAG00000016328/ENSBTAG00000008321/ENSBTAG00000013757/ENSBTAG00000006646/ENSBTAG00000016528/ENSBTAG00000004654/ENSBTAG00000026819/ENSBTAG00000001717/ENSBTAG00000010118/ENSBTAG00000008480/ENSBTAG00000001511/ENSBTAG00000007847/ENSBTAG00000023417/ENSBTAG00000004706/ENSBTAG00000016526/ENSBTAG00000020921/ENSBTAG00000015584/…	LEF1/PAX5/FBL/METTL8/SFPQ/RNF8/CTCF/PRMT1/NOC2L/PWP1/HDAC7/AURKB/HAT1/CTBP1/BCL6/EED/RUVBL2/SUV39H1/PIH1D1/PRKCB/BMI1/PRMT6/H2AFY/KANSL2/SATB1/VRK1/HDAC2/TAF9/UHRF1/CCNA2/TGFB1/KAT2A/SIRT3/NAA50/KAT14/CXXC1/LRRK2/AURKA/IRF4/WDR5/DPY30/NTMT1/EID1/HDAC8/DNMT3B/ZNF274/BRMS1/MRGBP/EZH2/JADE3/POLE4/RUVBL1/TAF6L/ELP3/MTA2/MCRS1/DMAP1/CDK9/CDK2/EPOP/PAXIP1/MBD3/SGF29/PRMT7/TADA3/UBE2E1/PADI2/POLE3/PRMT5…	74
BP	GO:0051170	import into nucleus	29/2011	121/14183	0.00268084	0.0494043	ENSBTAG00000006414/ENSBTAG00000014106/ENSBTAG00000006422/ENSBTAG00000055033/ENSBTAG00000001511/ENSBTAG00000010955/ENSBTAG00000006611/ENSBTAG00000020739/ENSBTAG00000005275/ENSBTAG00000030366/ENSBTAG00000020713/ENSBTAG00000025211/ENSBTAG00000011455/ENSBTAG00000001009/ENSBTAG00000016126/ENSBTAG00000004993/ENSBTAG00000016683/ENSBTAG00000020457/ENSBTAG00000012225/ENSBTAG00000039374/ENSBTAG00000016260/…	NUTF2/IPO8/TRIM28/RAN/BCL6/NUP54/NUP93/NXT2/PKIG/RBM22/BACH2/ING1/POLA2/HCLS1/NUP85/NXT1/NFKBIA/TGFB1/KPNA2/IPO5/LRRK2/IPO4/PHB2/DMAP1/TNPO3/SNUPN/NUP188/PML/HIKESHI	29
BP	GO:1901988	negative regulation of cell cycle phase transition	29/2011	121/14183	0.00268084	0.0494043	ENSBTAG00000001069/ENSBTAG00000014076/ENSBTAG00000001717/ENSBTAG00000012587/ENSBTAG00000000638/ENSBTAG00000000500/ENSBTAG00000016105/ENSBTAG00000013573/ENSBTAG00000017913/ENSBTAG00000021192/ENSBTAG00000010384/ENSBTAG00000021673/ENSBTAG00000006972/ENSBTAG00000021193/ENSBTAG00000014202/ENSBTAG00000012344/ENSBTAG00000009966/ENSBTAG00000009426/ENSBTAG00000018159/ENSBTAG00000005456/ENSBTAG00000020059/…	TP53/ABRAXAS1/AURKB/BABAM1/CDT1/PINX1/H2AFY/BIRC5/BUB3/NOP53/CDC6/NDC80/TRIP13/FBXO5/CDK5RAP3/RPL26/XRCC3/EZH2/CASP2/TTK/GEN1/PLK1/DACT1/PSMG2/C10orf99/PML/MSH6/PCID2/BUB1B	29
BP	GO:0006275	regulation of DNA replication	21/2011	79/14183	0.00268413	0.0494043	ENSBTAG00000018589/ENSBTAG00000017329/ENSBTAG00000008001/ENSBTAG00000006065/ENSBTAG00000018849/ENSBTAG00000014917/ENSBTAG00000000638/ENSBTAG00000019743/ENSBTAG00000000372/ENSBTAG00000011388/ENSBTAG00000007684/ENSBTAG00000004943/ENSBTAG00000015338/ENSBTAG00000015019/ENSBTAG00000014727/ENSBTAG00000021193/ENSBTAG00000016307/ENSBTAG00000014711/ENSBTAG00000006551/ENSBTAG00000004021/ENSBTAG00000001424	RFC2/GMNN/NUCKS1/PCNA/AICDA/GTPBP4/CDT1/CHTF18/TIPIN/STOML2/MSH3/CCNA2/DSCC1/STN1/RFC4/FBXO5/CDC7/DBF4/ESCO2/CDK2/MSH6	21
BP	GO:0007143	female meiotic nuclear division	2011-10-01	27/14183	0.00269991	0.0494043	ENSBTAG00000008436/ENSBTAG00000012925/ENSBTAG00000012607/ENSBTAG00000016758/ENSBTAG00000021219/ENSBTAG00000013009/ENSBTAG00000006972/ENSBTAG00000021193/ENSBTAG00000005456/ENSBTAG00000014453	CDC25B/NCAPH/NCAPH2/MLH1/SEPT1/AURKA/TRIP13/FBXO5/TTK/PLK1	10
BP	GO:0033260	nuclear DNA replication	2011-10-01	27/14183	0.00269991	0.0494043	ENSBTAG00000017329/ENSBTAG00000018849/ENSBTAG00000000638/ENSBTAG00000014595/ENSBTAG00000004286/ENSBTAG00000018903/ENSBTAG00000027390/ENSBTAG00000001328/ENSBTAG00000016307/ENSBTAG00000016969	GMNN/AICDA/CDT1/LIG1/CDC45/ACD/RTF2/SLBP/CDC7/ORC3	10
BP	GO:0072395	signal transduction involved in cell cycle checkpoint	2011-10-01	27/14183	0.00269991	0.0494043	ENSBTAG00000001069/ENSBTAG00000014076/ENSBTAG00000012587/ENSBTAG00000014366/ENSBTAG00000008406/ENSBTAG00000012344/ENSBTAG00000018159/ENSBTAG00000020059/ENSBTAG00000014453/ENSBTAG00000015779	TP53/ABRAXAS1/BABAM1/PRPF19/TREX1/RPL26/CASP2/GEN1/PLK1/PML	10
BP	GO:0006304	DNA modification	19/2011	69/14183	0.00272372	0.0496547	ENSBTAG00000002745/ENSBTAG00000053923/ENSBTAG00000013757/ENSBTAG00000018849/ENSBTAG00000014607/ENSBTAG00000006422/ENSBTAG00000015584/ENSBTAG00000005979/ENSBTAG00000016619/ENSBTAG00000016034/ENSBTAG00000005455/ENSBTAG00000003901/ENSBTAG00000008406/ENSBTAG00000001412/ENSBTAG00000009426/ENSBTAG00000011865/ENSBTAG00000018925/ENSBTAG00000009638/ENSBTAG00000009518	APEX1/EXOSC6/CTCF/AICDA/EXOSC4/TRIM28/BMI1/HELLS/MIS18A/EXOSC5/USP7/DNMT3B/TREX1/N6AMT1/EZH2/MTA2/EXOSC3/PRMT7/ALKBH3	19
BP	GO:0031396	regulation of protein ubiquitination	35/2011	154/14183	0.00273871	0.049743	ENSBTAG00000008303/ENSBTAG00000010427/ENSBTAG00000014917/ENSBTAG00000009211/ENSBTAG00000015584/ENSBTAG00000000500/ENSBTAG00000009535/ENSBTAG00000009819/ENSBTAG00000016224/ENSBTAG00000019867/ENSBTAG00000013782/ENSBTAG00000003087/ENSBTAG00000003644/ENSBTAG00000017388/ENSBTAG00000016830/ENSBTAG00000015271/ENSBTAG00000017160/ENSBTAG00000005355/ENSBTAG00000010513/ENSBTAG00000009097/ENSBTAG00000016260/…	FKBP1A/RASSF5/GTPBP4/UBE2S/BMI1/PINX1/RPS2/CDC20/RPS7/COMMD1/DNAJB2/DCUN1D5/HSPBP1/SVBP/DAXX/RIPK2/TBC1D7/BAG2/GPS2/FANCI/LRRK2/PHF23/SEPT4/FBXO5/CDK5RAP3/TNFAIP3/CDK9/PAXIP1/PLK1/PEF1/VPS28/KLHL40/SPHK1/FBXO2/ARRB1	35
CC	GO:0044391	ribosomal subunit	124/2079	246/14606	5.29184e-42	3.31269e-39	ENSBTAG00000022902/ENSBTAG00000009908/ENSBTAG00000048169/ENSBTAG00000045504/ENSBTAG00000040308/ENSBTAG00000020905/ENSBTAG00000038379/ENSBTAG00000020795/ENSBTAG00000019718/ENSBTAG00000018478/ENSBTAG00000001342/ENSBTAG00000053048/ENSBTAG00000019494/ENSBTAG00000021093/ENSBTAG00000022275/ENSBTAG00000015388/ENSBTAG00000005620/ENSBTAG00000015989/ENSBTAG00000019147/ENSBTAG00000003228/ENSBTAG00000020733/…	-/RPS3A/-/-/RPS13/RPL11/-/RPS21/RPS15/RPL7L1/RSL24D1/-/RPL10A/RPS16/RPL10/RPL18/RPS3/RPS5/RPS20/RPL3/RPS15A/RPS14/-/-/RPS23/RPL22L1/RPS4X/RPL15/-/RPL10/RPL7A/-/RPL21/RPLP0/-/RPL12/RACK1/MRPS27/RPS26/UBA52/MRPL40/RPS27A/RPL5/RPL8/RPL13A/RPS9/MRPL52/ZNF622/-/SURF6/RPS19/RPL23/RPL36AL/RPS2/RPL6/-/RPSA/FAU/RPS7/RPL18A/MRPL1/-/MRPS24/RPL7/MRPS7/RPL4/RPS6/-/MRPL37/MRPL39/MRPS18C/RPL13/MRPL15/RPS10/RPS1…	124
CC	GO:0022626	cytosolic ribosome	94/2079	158/14606	4.95321e-40	1.55035e-37	ENSBTAG00000022902/ENSBTAG00000009908/ENSBTAG00000048169/ENSBTAG00000045504/ENSBTAG00000040308/ENSBTAG00000020905/ENSBTAG00000038379/ENSBTAG00000020795/ENSBTAG00000019718/ENSBTAG00000018478/ENSBTAG00000001342/ENSBTAG00000019494/ENSBTAG00000021093/ENSBTAG00000022275/ENSBTAG00000015388/ENSBTAG00000005620/ENSBTAG00000015989/ENSBTAG00000019147/ENSBTAG00000003228/ENSBTAG00000020733/ENSBTAG00000008570/…	-/RPS3A/-/-/RPS13/RPL11/-/RPS21/RPS15/RPL7L1/RSL24D1/RPL10A/RPS16/RPL10/RPL18/RPS3/RPS5/RPS20/RPL3/RPS15A/RPS14/-/-/RPS23/RPL22L1/RPS4X/RPL15/-/RPL10/RPL7A/-/RPL21/RPLP0/-/RPL12/RACK1/RPS26/UBA52/RPS27A/RPL5/RPL8/RPL13A/RPS9/ZNF622/-/SURF6/RPS19/RPL23/RPL36AL/RPS2/RPL6/-/RPSA/FAU/RPS7/RPL18A/MRPL1/-/RPL7/RPL4/RPS6/RPL13/RPS10/RPS15A/RPL29/RPLP1/RPL14/-/RPS11/RPS18/RPS12/RPL35A/RPL32/RPL30/-/RPL9/…	94
CC	GO:0005840	ribosome	142/2079	321/14606	1.33917e-39	2.7944e-37	ENSBTAG00000022902/ENSBTAG00000009908/ENSBTAG00000048169/ENSBTAG00000045504/ENSBTAG00000040308/ENSBTAG00000020905/ENSBTAG00000038379/ENSBTAG00000020795/ENSBTAG00000019718/ENSBTAG00000018478/ENSBTAG00000001342/ENSBTAG00000053048/ENSBTAG00000019494/ENSBTAG00000021093/ENSBTAG00000022275/ENSBTAG00000015388/ENSBTAG00000013264/ENSBTAG00000005620/ENSBTAG00000015989/ENSBTAG00000019147/ENSBTAG00000003228/…	-/RPS3A/-/-/RPS13/RPL11/-/RPS21/RPS15/RPL7L1/RSL24D1/-/RPL10A/RPS16/RPL10/RPL18/RPS24/RPS3/RPS5/RPS20/RPL3/RPS15A/MRPS23/RPS14/-/RPL34/-/RPS23/RPL22L1/RPS4X/RPL15/-/-/RPL10/RPL7A/-/RPL21/RPLP0/-/RPL12/RACK1/MRPS27/RPS26/UBA52/MRPL40/-/RPS27A/RPL5/RPL8/GADD45GIP1/RPL13A/RPS9/MRPL52/ZNF622/-/SURF6/RPS19/RPL23/RPL36AL/RPS2/-/PTCD3/RPL6/-/RPSA/FAU/RPS7/RPL18A/MRPL1/-/EIF3H/MRPS24/RPL7/MRPS7/RPS25/RPL…	142
CC	GO:0044445	cytosolic part	112/2079	254/14606	3.03416e-31	4.74847e-29	ENSBTAG00000022902/ENSBTAG00000009908/ENSBTAG00000048169/ENSBTAG00000045504/ENSBTAG00000040308/ENSBTAG00000020905/ENSBTAG00000038379/ENSBTAG00000020795/ENSBTAG00000019718/ENSBTAG00000018478/ENSBTAG00000001342/ENSBTAG00000019494/ENSBTAG00000021093/ENSBTAG00000022275/ENSBTAG00000015388/ENSBTAG00000005620/ENSBTAG00000015989/ENSBTAG00000019147/ENSBTAG00000003228/ENSBTAG00000020733/ENSBTAG00000008570/…	-/RPS3A/-/-/RPS13/RPL11/-/RPS21/RPS15/RPL7L1/RSL24D1/RPL10A/RPS16/RPL10/RPL18/RPS3/RPS5/RPS20/RPL3/RPS15A/RPS14/-/-/RRM1/RPS23/RPL22L1/RPS4X/RPL15/CCT2/-/RPL10/RPL7A/-/RPL21/RPLP0/-/RPL12/RACK1/RPS26/UBA52/RPS27A/RPL5/RPL8/RPL13A/RPS9/ZNF622/BORCS5/-/SURF6/RPS19/RPL23/RPL36AL/RPS2/RRM2/RPL6/-/RPSA/FAU/RPS7/RPL18A/MRPL1/-/-/RPL7/RPL4/RPS6/SNAP25/RPL13/RPS10/RPS15A/RPL29/RPLP1/RPL14/CCT6A/-/CCT5/RP…	112
CC	GO:0022625	cytosolic large ribosomal subunit	58/2079	99/14606	1.12772e-24	1.41191e-22	ENSBTAG00000022902/ENSBTAG00000020905/ENSBTAG00000038379/ENSBTAG00000018478/ENSBTAG00000001342/ENSBTAG00000019494/ENSBTAG00000022275/ENSBTAG00000015388/ENSBTAG00000003228/ENSBTAG00000025564/ENSBTAG00000027610/ENSBTAG00000007394/ENSBTAG00000033080/ENSBTAG00000014423/ENSBTAG00000007454/ENSBTAG00000011559/ENSBTAG00000001648/ENSBTAG00000017389/ENSBTAG00000012276/ENSBTAG00000025385/ENSBTAG00000002026/…	-/RPL11/-/RPL7L1/RSL24D1/RPL10A/RPL10/RPL18/RPL3/-/-/RPL22L1/RPL15/-/RPL10/RPL7A/RPL21/RPLP0/-/RPL12/RPL5/RPL8/RPL13A/ZNF622/-/SURF6/RPL23/RPL36AL/RPL6/-/RPL18A/MRPL1/RPL7/RPL4/RPL13/RPL29/RPLP1/RPL14/-/RPL35A/RPL32/RPL30/-/RPL9/-/RPL38/RPL35/RPL28/RPL24/NPAS2/RPL26/RPL27/-/-/RPL19/-/-/-	58
CC	GO:0030684	preribosome	48/2079	73/14606	8.43237e-24	8.79777e-22	ENSBTAG00000016510/ENSBTAG00000006104/ENSBTAG00000009491/ENSBTAG00000018812/ENSBTAG00000002579/ENSBTAG00000004225/ENSBTAG00000016528/ENSBTAG00000016716/ENSBTAG00000009838/ENSBTAG00000010101/ENSBTAG00000012745/ENSBTAG00000007105/ENSBTAG00000014588/ENSBTAG00000005517/ENSBTAG00000016441/ENSBTAG00000009811/ENSBTAG00000006347/ENSBTAG00000000670/ENSBTAG00000011889/ENSBTAG00000016224/ENSBTAG00000032163/…	RRP7A/SNU13/WDR74/NOP56/FBL/TSR1/NOC2L/RRS1/RRP15/BYSL/PPAN/-/RSL1D1/NOP58/ZNF622/BOP1/UTP4/RRP9/NOC4L/RPS7/LTV1/UTP25/MAK16/MPHOSPH10/RRP1B/UTP3/WDR12/TBL3/PES1/RRP36/UTP20/EBNA1BP2/FAM207A/WDR46/LAS1L/RRP1/NSA2/NOL6/FTSJ3/-/NOP14/DCAF13/NOL10/PDCD11/UTP11/FCF1/RPF1/WDR36	48
CC	GO:0015934	large ribosomal subunit	76/2079	162/14606	1.23841e-23	1.10749e-21	ENSBTAG00000022902/ENSBTAG00000020905/ENSBTAG00000038379/ENSBTAG00000018478/ENSBTAG00000001342/ENSBTAG00000019494/ENSBTAG00000022275/ENSBTAG00000015388/ENSBTAG00000003228/ENSBTAG00000025564/ENSBTAG00000027610/ENSBTAG00000007394/ENSBTAG00000033080/ENSBTAG00000014423/ENSBTAG00000007454/ENSBTAG00000011559/ENSBTAG00000001648/ENSBTAG00000017389/ENSBTAG00000012276/ENSBTAG00000025385/ENSBTAG00000019891/…	-/RPL11/-/RPL7L1/RSL24D1/RPL10A/RPL10/RPL18/RPL3/-/-/RPL22L1/RPL15/-/RPL10/RPL7A/RPL21/RPLP0/-/RPL12/MRPL40/RPL5/RPL8/RPL13A/MRPL52/ZNF622/-/SURF6/RPL23/RPL36AL/RPL6/-/RPL18A/MRPL1/RPL7/RPL4/-/MRPL37/MRPL39/RPL13/MRPL15/RPL29/RPLP1/RPL14/-/MRPL12/MRPL23/RPL35A/RPL32/RPL30/MRPL57/MRPL21/MRPL46/-/MRPL4/RPL9/-/RPL38/RPL35/RPL28/RPL24/NPAS2/RPL26/RPL27/-/-/MRPS30/RPL19/MRPL28/-/MRPL48/MRPL17/-/C17H12…	76
CC	GO:0015935	small ribosomal subunit	48/2079	86/14606	2.00706e-19	1.57052e-17	ENSBTAG00000009908/ENSBTAG00000048169/ENSBTAG00000045504/ENSBTAG00000040308/ENSBTAG00000020795/ENSBTAG00000019718/ENSBTAG00000053048/ENSBTAG00000021093/ENSBTAG00000005620/ENSBTAG00000015989/ENSBTAG00000019147/ENSBTAG00000020733/ENSBTAG00000008570/ENSBTAG00000013358/ENSBTAG00000018800/ENSBTAG00000003937/ENSBTAG00000019648/ENSBTAG00000001962/ENSBTAG00000038896/ENSBTAG00000007737/ENSBTAG00000015473/…	RPS3A/-/-/RPS13/RPS21/RPS15/-/RPS16/RPS3/RPS5/RPS20/RPS15A/RPS14/RPS23/RPS4X/-/RACK1/MRPS27/RPS26/UBA52/RPS27A/RPS9/RPS19/RPS2/RPSA/FAU/RPS7/-/MRPS24/MRPS7/RPS6/MRPS18C/RPS10/RPS15A/MRPS16/RPS11/MRPS2/RPS18/RPS12/MRPS9/DAP3/RPS8/EIF2D/MRPS12/-/MRPS33/MRPS5/MRPS21	48
CC	GO:0022627	cytosolic small ribosomal subunit	35/2079	55/14606	4.89322e-17	3.40351e-15	ENSBTAG00000009908/ENSBTAG00000048169/ENSBTAG00000045504/ENSBTAG00000040308/ENSBTAG00000020795/ENSBTAG00000019718/ENSBTAG00000021093/ENSBTAG00000005620/ENSBTAG00000015989/ENSBTAG00000019147/ENSBTAG00000020733/ENSBTAG00000008570/ENSBTAG00000013358/ENSBTAG00000018800/ENSBTAG00000003937/ENSBTAG00000019648/ENSBTAG00000038896/ENSBTAG00000007737/ENSBTAG00000015473/ENSBTAG00000006487/ENSBTAG00000011963/…	RPS3A/-/-/RPS13/RPS21/RPS15/RPS16/RPS3/RPS5/RPS20/RPS15A/RPS14/RPS23/RPS4X/-/RACK1/RPS26/UBA52/RPS27A/RPS9/RPS19/RPS2/RPSA/FAU/RPS7/-/RPS6/RPS10/RPS15A/RPS11/RPS18/RPS12/RPS8/EIF2D/-	35
CC	GO:0044452	nucleolar part	63/2079	162/14606	6.49944e-15	4.06865e-13	ENSBTAG00000016510/ENSBTAG00000006104/ENSBTAG00000018812/ENSBTAG00000012498/ENSBTAG00000002579/ENSBTAG00000012243/ENSBTAG00000001872/ENSBTAG00000016716/ENSBTAG00000002369/ENSBTAG00000027506/ENSBTAG00000005385/ENSBTAG00000015224/ENSBTAG00000009988/ENSBTAG00000018969/ENSBTAG00000007105/ENSBTAG00000013045/ENSBTAG00000005517/ENSBTAG00000009811/ENSBTAG00000011554/ENSBTAG00000006347/ENSBTAG00000006843/…	RRP7A/SNU13/NOP56/PAX5/FBL/POLR1E/ORC6/RRS1/TMEM217/SNRPB2/POP5/TCOF1/SMARCB1/POLR1C/-/DKC1/NOP58/BOP1/SURF6/UTP4/UTP15/RRP9/PSPC1/TAF4B/ZNF385B/POLR2E/NOLC1/MPHOSPH10/RRP1B/EEF1D/RAE1/WDR43/WDR12/TBL3/NOP53/PES1/UBTF/CDCA7L/POP1/CHCHD1/STN1/TAF1B/EIF3L/CAMK4/URB1/NOL6/TIMM13/GAR1/MRI1/POLR1B/NUFIP1/DAB2/CD3EAP/NHP2/NFIB/TAF1C/TAF1D/PRMT7/NOL11/POLR1A/RNMT/ZNRD1/WDR36	63
CC	GO:0000228	nuclear chromosome	128/2079	470/14606	5.46864e-14	3.11215e-12	ENSBTAG00000001818/ENSBTAG00000010496/ENSBTAG00000001069/ENSBTAG00000040065/ENSBTAG00000047450/ENSBTAG00000021931/ENSBTAG00000017133/ENSBTAG00000001872/ENSBTAG00000007872/ENSBTAG00000008001/ENSBTAG00000020701/ENSBTAG00000044006/ENSBTAG00000014380/ENSBTAG00000010036/ENSBTAG00000016716/ENSBTAG00000035174/ENSBTAG00000011083/ENSBTAG00000015101/ENSBTAG00000052504/ENSBTAG00000009988/ENSBTAG00000006065/…	MEF2B/STAG3/TP53/RAD51AP1/SFR1/C19H17orf49/GINS4/ORC6/PSIP1/NUCKS1/MEF2C/GINS2/MCM2/POLR3D/RRS1/THOC3/POLD1/HMGB2/KLF2/SMARCB1/PCNA/THOC7/AURKB/HAT1/SYCE2/TRIM28/PRPF19/RPA2/NIFK/RBBP4/EED/RUVBL2/THOC1/H2AFZ/FEN1/PINX1/TCF3/PRIM2/SMARCA4/TIPIN/NCAPH/TCF7/RBBP7/H2AFY/SATB1/CHRAC1/SINHCAF/ORC1/TONSL/HDAC2/ASF1B/ORC5/SS18/POLA2/CDC45/H2AFV/UHRF1/SMARCE1/CBX3/ASF1A/POGZ/NEK2/RARG/MLH1/ACD/NUF2/CHAF1A…	128
CC	GO:0098687	chromosomal region	78/2079	237/14606	1.73758e-13	9.06439e-12	ENSBTAG00000008321/ENSBTAG00000013757/ENSBTAG00000035174/ENSBTAG00000018216/ENSBTAG00000032872/ENSBTAG00000026704/ENSBTAG00000001717/ENSBTAG00000010118/ENSBTAG00000006225/ENSBTAG00000000638/ENSBTAG00000000022/ENSBTAG00000019215/ENSBTAG00000006925/ENSBTAG00000000064/ENSBTAG00000000500/ENSBTAG00000005979/ENSBTAG00000008579/ENSBTAG00000021680/ENSBTAG00000016105/ENSBTAG00000013573/ENSBTAG00000021582/…	RNF8/CTCF/THOC3/SKA1/THOC7/CENPW/AURKB/HAT1/RPA2/CDT1/NUP37/THOC1/CENPL/FEN1/PINX1/HELLS/RCC2/SKA2/H2AFY/BIRC5/NCAPG/ANAPC16/ORC1/BUB3/SEH1L/CENPX/RANGAP1/NSL1/CBX3/ZWINT/DYNLL1/NUP85/CHAMP1/NEK2/CENPT/DAXX/ERCC6L/ACD/CENPM/DSCC1/SKA3/MIS18A/SPC24/CDCA8/SGO1/NUF2/STN1/LRWD1/CENPS/RPA1/AURKA/NDC80/GAR1/THOC5/PMF1/XRCC6/NDE1/TOX4/CENPH/TTK/ESCO2/SEPT6/HIRA/CDK2/XPO1/PLK1/SUN2/NUP43/KIF18A/PPP2R5C/P…	78
CC	GO:0044454	nuclear chromosome part	121/2079	444/14606	2.60852e-13	1.2561e-11	ENSBTAG00000001818/ENSBTAG00000010496/ENSBTAG00000001069/ENSBTAG00000040065/ENSBTAG00000047450/ENSBTAG00000021931/ENSBTAG00000017133/ENSBTAG00000001872/ENSBTAG00000007872/ENSBTAG00000008001/ENSBTAG00000020701/ENSBTAG00000044006/ENSBTAG00000014380/ENSBTAG00000010036/ENSBTAG00000035174/ENSBTAG00000011083/ENSBTAG00000015101/ENSBTAG00000052504/ENSBTAG00000009988/ENSBTAG00000006065/ENSBTAG00000032872/…	MEF2B/STAG3/TP53/RAD51AP1/SFR1/C19H17orf49/GINS4/ORC6/PSIP1/NUCKS1/MEF2C/GINS2/MCM2/POLR3D/THOC3/POLD1/HMGB2/KLF2/SMARCB1/PCNA/THOC7/AURKB/HAT1/SYCE2/TRIM28/PRPF19/RPA2/RBBP4/EED/RUVBL2/THOC1/H2AFZ/FEN1/PINX1/TCF3/PRIM2/SMARCA4/TIPIN/NCAPH/TCF7/RBBP7/H2AFY/SATB1/CHRAC1/SINHCAF/ORC1/TONSL/HDAC2/ASF1B/ORC5/SS18/POLA2/CDC45/H2AFV/UHRF1/SMARCE1/CBX3/ASF1A/POGZ/RARG/MLH1/ACD/NUF2/CHAF1A/STN1/LRWD1/RPA…	121
CC	GO:0000775	chromosome, centromeric region	58/2079	154/14606	3.88944e-13	1.73914e-11	ENSBTAG00000013757/ENSBTAG00000018216/ENSBTAG00000026704/ENSBTAG00000001717/ENSBTAG00000000638/ENSBTAG00000000022/ENSBTAG00000006925/ENSBTAG00000000500/ENSBTAG00000005979/ENSBTAG00000008579/ENSBTAG00000021680/ENSBTAG00000016105/ENSBTAG00000013573/ENSBTAG00000021582/ENSBTAG00000000162/ENSBTAG00000017913/ENSBTAG00000010792/ENSBTAG00000004108/ENSBTAG00000012481/ENSBTAG00000011340/ENSBTAG00000049437/…	CTCF/SKA1/CENPW/AURKB/CDT1/NUP37/CENPL/PINX1/HELLS/RCC2/SKA2/H2AFY/BIRC5/NCAPG/ANAPC16/BUB3/SEH1L/CENPX/RANGAP1/NSL1/CBX3/ZWINT/DYNLL1/NUP85/CHAMP1/NEK2/CENPT/DAXX/ERCC6L/CENPM/DSCC1/SKA3/MIS18A/SPC24/CDCA8/SGO1/NUF2/LRWD1/CENPS/AURKA/NDC80/PMF1/NDE1/CENPH/TTK/ESCO2/SEPT6/HIRA/XPO1/PLK1/NUP43/KIF18A/PPP2R5C/SPC25/NCAPD2/PPP1CC/BUB1B/CENPP	58
CC	GO:0032040	small-subunit processome	24/2079	36/14606	9.35204e-13	3.90292e-11	ENSBTAG00000006104/ENSBTAG00000018812/ENSBTAG00000002579/ENSBTAG00000007105/ENSBTAG00000005517/ENSBTAG00000006347/ENSBTAG00000000670/ENSBTAG00000011889/ENSBTAG00000016224/ENSBTAG00000020886/ENSBTAG00000009854/ENSBTAG00000009310/ENSBTAG00000020366/ENSBTAG00000003239/ENSBTAG00000016824/ENSBTAG00000003323/ENSBTAG00000039218/ENSBTAG00000001504/ENSBTAG00000021449/ENSBTAG00000002716/ENSBTAG00000009715/…	SNU13/NOP56/FBL/-/NOP58/UTP4/RRP9/NOC4L/RPS7/UTP25/MPHOSPH10/UTP3/TBL3/UTP20/WDR46/NOL6/-/NOP14/DCAF13/NOL10/PDCD11/UTP11/FCF1/WDR36	24
CC	GO:0030687	preribosome, large subunit precursor	17/2079	22/14606	4.9173e-11	1.92389e-09	ENSBTAG00000009491/ENSBTAG00000016528/ENSBTAG00000016716/ENSBTAG00000009838/ENSBTAG00000012745/ENSBTAG00000016441/ENSBTAG00000009811/ENSBTAG00000033504/ENSBTAG00000017418/ENSBTAG00000015424/ENSBTAG00000007728/ENSBTAG00000021544/ENSBTAG00000002210/ENSBTAG00000003981/ENSBTAG00000003066/ENSBTAG00000021060/ENSBTAG00000008118	WDR74/NOC2L/RRS1/RRP15/PPAN/ZNF622/BOP1/MAK16/RRP1B/WDR12/PES1/EBNA1BP2/LAS1L/RRP1/NSA2/FTSJ3/RPF1	17
CC	GO:0000793	condensed chromosome	51/2079	144/14606	1.39922e-10	5.15241e-09	ENSBTAG00000010496/ENSBTAG00000013757/ENSBTAG00000016716/ENSBTAG00000015101/ENSBTAG00000018216/ENSBTAG00000001717/ENSBTAG00000016213/ENSBTAG00000006225/ENSBTAG00000019387/ENSBTAG00000012925/ENSBTAG00000021680/ENSBTAG00000012607/ENSBTAG00000016105/ENSBTAG00000013573/ENSBTAG00000021582/ENSBTAG00000000162/ENSBTAG00000017913/ENSBTAG00000010792/ENSBTAG00000004108/ENSBTAG00000011340/ENSBTAG00000016131/…	STAG3/CTCF/RRS1/HMGB2/SKA1/AURKB/SYCE2/RPA2/NIFK/NCAPH/SKA2/NCAPH2/H2AFY/BIRC5/NCAPG/ANAPC16/BUB3/SEH1L/CENPX/NSL1/NCAPG2/CBX3/NUP85/CHAMP1/NEK2/ERCC6L/MLH1/PES1/CENPM/SKA3/SGO1/NUF2/NSMCE1/CENPS/FANCD2/AURKA/NDC80/NOL6/PMF1/HMGB1/CDCA5/CENPH/SEPT6/TUBG1/CDK2/PLK1/SUN2/SPC25/NCAPD2/PPP1CC/BUB1B	51
CC	GO:0070993	translation preinitiation complex	14/2079	17/14606	6.00135e-10	2.08714e-08	ENSBTAG00000001988/ENSBTAG00000005338/ENSBTAG00000007474/ENSBTAG00000006702/ENSBTAG00000006543/ENSBTAG00000014032/ENSBTAG00000014388/ENSBTAG00000002734/ENSBTAG00000016311/ENSBTAG00000002282/ENSBTAG00000010790/ENSBTAG00000011212/ENSBTAG00000019106/ENSBTAG00000004861	EIF3D/EIF3M/EIF3B/EIF3E/EIF3CL/EIF3H/EIF3I/EIF3G/EIF2S1/EIF1/EIF3L/EIF3K/EIF1B/EIF3F	14
CC	GO:0000776	kinetochore	41/2079	111/14606	2.10631e-09	6.93975e-08	ENSBTAG00000018216/ENSBTAG00000026704/ENSBTAG00000001717/ENSBTAG00000000638/ENSBTAG00000000022/ENSBTAG00000000500/ENSBTAG00000021680/ENSBTAG00000013573/ENSBTAG00000000162/ENSBTAG00000017913/ENSBTAG00000010792/ENSBTAG00000004108/ENSBTAG00000012481/ENSBTAG00000011340/ENSBTAG00000002655/ENSBTAG00000024605/ENSBTAG00000016126/ENSBTAG00000020861/ENSBTAG00000009618/ENSBTAG00000006404/ENSBTAG00000005607/…	SKA1/CENPW/AURKB/CDT1/NUP37/PINX1/SKA2/BIRC5/ANAPC16/BUB3/SEH1L/CENPX/RANGAP1/NSL1/ZWINT/DYNLL1/NUP85/CHAMP1/NEK2/CENPT/ERCC6L/CENPM/SKA3/SPC24/SGO1/NUF2/LRWD1/CENPS/NDC80/PMF1/NDE1/CENPH/TTK/SEPT6/XPO1/PLK1/NUP43/KIF18A/SPC25/PPP1CC/BUB1B	41
CC	GO:0016282	eukaryotic 43S preinitiation complex	13/2079	16/14606	3.49857e-09	1.09505e-07	ENSBTAG00000001988/ENSBTAG00000005338/ENSBTAG00000007474/ENSBTAG00000006702/ENSBTAG00000006543/ENSBTAG00000014032/ENSBTAG00000014388/ENSBTAG00000002734/ENSBTAG00000002282/ENSBTAG00000010790/ENSBTAG00000011212/ENSBTAG00000019106/ENSBTAG00000004861	EIF3D/EIF3M/EIF3B/EIF3E/EIF3CL/EIF3H/EIF3I/EIF3G/EIF1/EIF3L/EIF3K/EIF1B/EIF3F	13
CC	GO:0033290	eukaryotic 48S preinitiation complex	2079-12-01	14/14606	4.62834e-09	1.3678e-07	ENSBTAG00000001988/ENSBTAG00000005338/ENSBTAG00000007474/ENSBTAG00000006702/ENSBTAG00000006543/ENSBTAG00000014032/ENSBTAG00000014388/ENSBTAG00000002734/ENSBTAG00000016311/ENSBTAG00000010790/ENSBTAG00000011212/ENSBTAG00000004861	EIF3D/EIF3M/EIF3B/EIF3E/EIF3CL/EIF3H/EIF3I/EIF3G/EIF2S1/EIF3L/EIF3K/EIF3F	12
CC	GO:0000779	condensed chromosome, centromeric region	29/2079	66/14606	4.80697e-09	1.3678e-07	ENSBTAG00000018216/ENSBTAG00000001717/ENSBTAG00000021680/ENSBTAG00000013573/ENSBTAG00000021582/ENSBTAG00000000162/ENSBTAG00000017913/ENSBTAG00000010792/ENSBTAG00000004108/ENSBTAG00000011340/ENSBTAG00000049437/ENSBTAG00000016126/ENSBTAG00000020861/ENSBTAG00000005607/ENSBTAG00000009956/ENSBTAG00000003314/ENSBTAG00000000752/ENSBTAG00000007247/ENSBTAG00000013531/ENSBTAG00000013009/ENSBTAG00000021673/…	SKA1/AURKB/SKA2/BIRC5/NCAPG/ANAPC16/BUB3/SEH1L/CENPX/NSL1/CBX3/NUP85/CHAMP1/ERCC6L/CENPM/SKA3/SGO1/NUF2/CENPS/AURKA/NDC80/PMF1/CENPH/SEPT6/PLK1/SPC25/NCAPD2/PPP1CC/BUB1B	29
CC	GO:0005681	spliceosomal complex	52/2079	165/14606	1.0085e-08	2.74487e-07	ENSBTAG00000006104/ENSBTAG00000002376/ENSBTAG00000005416/ENSBTAG00000007363/ENSBTAG00000004590/ENSBTAG00000011360/ENSBTAG00000008498/ENSBTAG00000027506/ENSBTAG00000011645/ENSBTAG00000014366/ENSBTAG00000016271/ENSBTAG00000006245/ENSBTAG00000010627/ENSBTAG00000030366/ENSBTAG00000016023/ENSBTAG00000013593/ENSBTAG00000012177/ENSBTAG00000016817/ENSBTAG00000006960/ENSBTAG00000002778/ENSBTAG00000001553/…	SNU13/PPIL1/PPIL3/LSM3/PPIH/XAB2/ALYREF/SNRPB2/U2AF1/PRPF19/SNRPF/WDR83/SF3B3/RBM22/EIF4A3/SNRPA1/SNRPD2/SNRNP40/DHX16/SF3B2/HNRNPA1/LSM6/LSM2/AAR2/PRPF4/SF3B5/SNRNP25/SNRPD1/HNRNPM/MAGOH/SF1/SF3B4/PDCD7/SF3A3/SNRPB/SNRPG/U2AF1L4/-/SNRPA/PHF5A/SRSF1/EFTUD2/TRA2B/-/SRSF2/BUD13/MAGOHB/ISY1/CIRBP/DDX39B/CWC15/SNRPN	52
CC	GO:0030686	90S preribosome	17/2079	28/14606	1.70253e-08	4.44076e-07	ENSBTAG00000016510/ENSBTAG00000016528/ENSBTAG00000007105/ENSBTAG00000014588/ENSBTAG00000009811/ENSBTAG00000006347/ENSBTAG00000011889/ENSBTAG00000009854/ENSBTAG00000015424/ENSBTAG00000020366/ENSBTAG00000007728/ENSBTAG00000053873/ENSBTAG00000003239/ENSBTAG00000017010/ENSBTAG00000003323/ENSBTAG00000001504/ENSBTAG00000005489	RRP7A/NOC2L/-/RSL1D1/BOP1/UTP4/NOC4L/MPHOSPH10/WDR12/TBL3/PES1/RRP36/UTP20/FAM207A/NOL6/NOP14/WDR36	17
CC	GO:0005657	replication fork	27/2079	63/14606	3.10944e-08	7.78604e-07	ENSBTAG00000018589/ENSBTAG00000017133/ENSBTAG00000044006/ENSBTAG00000011083/ENSBTAG00000006065/ENSBTAG00000014366/ENSBTAG00000006225/ENSBTAG00000001511/ENSBTAG00000007937/ENSBTAG00000000372/ENSBTAG00000007749/ENSBTAG00000011455/ENSBTAG00000004286/ENSBTAG00000002224/ENSBTAG00000003668/ENSBTAG00000009711/ENSBTAG00000007137/ENSBTAG00000014727/ENSBTAG00000011997/ENSBTAG00000008406/ENSBTAG00000018971/…	RFC2/GINS4/GINS2/POLD1/PCNA/PRPF19/RPA2/BCL6/PRIM2/TIPIN/TONSL/POLA2/CDC45/UHRF1/RADX/RPA1/RFC5/RFC4/ZMIZ2/TREX1/RAD51B/WDHD1/XRCC3/XRCC2/DMAP1/ERCC5/RPA3	27
CC	GO:0005819	spindle	67/2079	251/14606	1.36286e-07	3.2303e-06	ENSBTAG00000005620/ENSBTAG00000008436/ENSBTAG00000018216/ENSBTAG00000000828/ENSBTAG00000013669/ENSBTAG00000010156/ENSBTAG00000015820/ENSBTAG00000001717/ENSBTAG00000031238/ENSBTAG00000014366/ENSBTAG00000000500/ENSBTAG00000008579/ENSBTAG00000021680/ENSBTAG00000004844/ENSBTAG00000013573/ENSBTAG00000001631/ENSBTAG00000014230/ENSBTAG00000020351/ENSBTAG00000010774/ENSBTAG00000013100/ENSBTAG00000002331/…	RPS3/CDC25B/SKA1/CAPN6/KIF22/TPT1/UXT/AURKB/SHCBP1L/PRPF19/PINX1/RCC2/SKA2/ARL2BP/BIRC5/KIFC1/VRK1/SLC34A1/NUSAP1/SPAG5/DLGAP5/RAE1/NUP62/CBX3/MYC/DYNLL1/NUP85/CHAMP1/NEK2/CDC16/SEPT1/BCCIP/SKA3/CDC6/CDCA8/SGO1/KAT2A/HAUS3/MZT1/NEDD1/TUBGCP2/AURKA/ESPL1/FBXO5/MAP10/TPX2/KIF23/NDE1/KIF20B/CDC7/POC1A/KATNA1/HAUS2/FAM110A/SEPT6/TUBG1/PLK1/ERCC2/MAPK15/TUBGCP3/MAK/KIF18A/MAP9/TADA3/BUB1B/MMS19/TADA2A	67
CC	GO:0005732	small nucleolar ribonucleoprotein complex	14/2079	22/14606	1.39326e-07	3.2303e-06	ENSBTAG00000006104/ENSBTAG00000018812/ENSBTAG00000002579/ENSBTAG00000005385/ENSBTAG00000013045/ENSBTAG00000005517/ENSBTAG00000016271/ENSBTAG00000000670/ENSBTAG00000009854/ENSBTAG00000014060/ENSBTAG00000012596/ENSBTAG00000000748/ENSBTAG00000006374/ENSBTAG00000002223	SNU13/NOP56/FBL/POP5/DKC1/NOP58/SNRPF/RRP9/MPHOSPH10/LSM6/POP1/GAR1/NHP2/POP4	14
CC	GO:0000777	condensed chromosome kinetochore	23/2079	52/14606	1.61042e-07	3.60043e-06	ENSBTAG00000018216/ENSBTAG00000021680/ENSBTAG00000013573/ENSBTAG00000000162/ENSBTAG00000017913/ENSBTAG00000010792/ENSBTAG00000004108/ENSBTAG00000011340/ENSBTAG00000016126/ENSBTAG00000020861/ENSBTAG00000005607/ENSBTAG00000009956/ENSBTAG00000003314/ENSBTAG00000007247/ENSBTAG00000013531/ENSBTAG00000021673/ENSBTAG00000009432/ENSBTAG00000014246/ENSBTAG00000004291/ENSBTAG00000014453/ENSBTAG00000010048/…	SKA1/SKA2/BIRC5/ANAPC16/BUB3/SEH1L/CENPX/NSL1/NUP85/CHAMP1/ERCC6L/CENPM/SKA3/NUF2/CENPS/NDC80/PMF1/CENPH/SEPT6/PLK1/SPC25/PPP1CC/BUB1B	23
CC	GO:0034708	methyltransferase complex	35/2079	101/14606	1.9614e-07	4.23391e-06	ENSBTAG00000019930/ENSBTAG00000021931/ENSBTAG00000006646/ENSBTAG00000048286/ENSBTAG00000014102/ENSBTAG00000005904/ENSBTAG00000007847/ENSBTAG00000023417/ENSBTAG00000016271/ENSBTAG00000002820/ENSBTAG00000015148/ENSBTAG00000012177/ENSBTAG00000011849/ENSBTAG00000027980/ENSBTAG00000021490/ENSBTAG00000021289/ENSBTAG00000031327/ENSBTAG00000008292/ENSBTAG00000007974/ENSBTAG00000021884/ENSBTAG00000002210/…	CLNS1A/C19H17orf49/PRMT1/E2F6/WDR77/RBBP4/EED/RUVBL2/SNRPF/RBBP7/METTL3/SNRPD2/HDAC2/TAF9/WDR4/POGZ/TRMT61A/SNRPD1/WTAP/CXXC1/LAS1L/WDR5/DPY30/-/ZFP64/N6AMT1/EZH2/RUVBL1/MCRS1/EPOP/TEX10/PAXIP1/SENP3/RNMT/PRMT5	35
CC	GO:0001650	fibrillar center	39/2079	120/14606	2.79775e-07	5.83798e-06	ENSBTAG00000018812/ENSBTAG00000012498/ENSBTAG00000002579/ENSBTAG00000012243/ENSBTAG00000001872/ENSBTAG00000016716/ENSBTAG00000002369/ENSBTAG00000027506/ENSBTAG00000015224/ENSBTAG00000009988/ENSBTAG00000013045/ENSBTAG00000005517/ENSBTAG00000006347/ENSBTAG00000006843/ENSBTAG00000003934/ENSBTAG00000004257/ENSBTAG00000003120/ENSBTAG00000007435/ENSBTAG00000014643/ENSBTAG00000010934/ENSBTAG00000018196/…	NOP56/PAX5/FBL/POLR1E/ORC6/RRS1/TMEM217/SNRPB2/TCOF1/SMARCB1/DKC1/NOP58/UTP4/UTP15/PSPC1/TAF4B/ZNF385B/NOLC1/EEF1D/RAE1/WDR43/NOP53/UBTF/CDCA7L/CHCHD1/STN1/EIF3L/CAMK4/URB1/TIMM13/GAR1/MRI1/NUFIP1/DAB2/CD3EAP/NFIB/TAF1C/PRMT7/RNMT	39
CC	GO:0000785	chromatin	109/2079	487/14606	5.69214e-07	1.14944e-05	ENSBTAG00000001818/ENSBTAG00000017215/ENSBTAG00000001069/ENSBTAG00000016328/ENSBTAG00000040065/ENSBTAG00000047450/ENSBTAG00000021931/ENSBTAG00000039334/ENSBTAG00000007872/ENSBTAG00000008001/ENSBTAG00000020701/ENSBTAG00000014380/ENSBTAG00000010036/ENSBTAG00000015101/ENSBTAG00000049949/ENSBTAG00000052504/ENSBTAG00000013669/ENSBTAG00000009988/ENSBTAG00000018768/ENSBTAG00000006065/ENSBTAG00000015820/…	MEF2B/WDR76/TP53/SFPQ/RAD51AP1/SFR1/C19H17orf49/-/PSIP1/NUCKS1/MEF2C/MCM2/POLR3D/HMGB2/-/KLF2/KIF22/SMARCB1/-/PCNA/UXT/HAT1/MBD4/EXOSC4/TRIM28/RPA2/RBBP4/EED/RUVBL2/SUV39H1/H2AFZ/BMI1/TCF3/SMARCA4/TIPIN/HELLS/TCF7/RBBP7/H2AFY/-/SATB1/CHRAC1/SINHCAF/RRP1B/HDAC2/ASF1B/SS18/H2AFV/UHRF1/SMARCE1/CBX3/ASF1A/POGZ/-/RARG/NOP53/-/DSCC1/MIS18A/CHAF1A/LRWD1/EXOSC5/NFATC1/CENPA/IRF4/NASP/H3F3B/CHD4/NUFIP1/BR…	109
CC	GO:0000313	organellar ribosome	30/2079	85/14606	9.21072e-07	1.73331e-05	ENSBTAG00000001962/ENSBTAG00000019891/ENSBTAG00000014822/ENSBTAG00000007398/ENSBTAG00000016133/ENSBTAG00000010715/ENSBTAG00000019542/ENSBTAG00000018155/ENSBTAG00000001174/ENSBTAG00000000950/ENSBTAG00000000417/ENSBTAG00000005688/ENSBTAG00000000103/ENSBTAG00000006150/ENSBTAG00000012654/ENSBTAG00000001199/ENSBTAG00000003315/ENSBTAG00000004348/ENSBTAG00000019830/ENSBTAG00000001419/ENSBTAG00000000084/…	MRPS27/MRPL40/MRPL52/MRPS24/MRPS7/MRPL37/MRPL39/MRPS18C/MRPL15/MRPS16/MRPL12/MRPS2/MRPL23/MRPS9/CHCHD1/DAP3/MRPL57/MRPL21/MRPL46/MRPL4/MRPS30/MRPL28/MRPL48/MRPL17/C17H12orf65/MTERF4/MRPS12/MRPS33/MRPS5/MRPS21	30
CC	GO:0005761	mitochondrial ribosome	30/2079	85/14606	9.21072e-07	1.73331e-05	ENSBTAG00000001962/ENSBTAG00000019891/ENSBTAG00000014822/ENSBTAG00000007398/ENSBTAG00000016133/ENSBTAG00000010715/ENSBTAG00000019542/ENSBTAG00000018155/ENSBTAG00000001174/ENSBTAG00000000950/ENSBTAG00000000417/ENSBTAG00000005688/ENSBTAG00000000103/ENSBTAG00000006150/ENSBTAG00000012654/ENSBTAG00000001199/ENSBTAG00000003315/ENSBTAG00000004348/ENSBTAG00000019830/ENSBTAG00000001419/ENSBTAG00000000084/…	MRPS27/MRPL40/MRPL52/MRPS24/MRPS7/MRPL37/MRPL39/MRPS18C/MRPL15/MRPS16/MRPL12/MRPS2/MRPL23/MRPS9/CHCHD1/DAP3/MRPL57/MRPL21/MRPL46/MRPL4/MRPS30/MRPL28/MRPL48/MRPL17/C17H12orf65/MTERF4/MRPS12/MRPS33/MRPS5/MRPS21	30
CC	GO:0005759	mitochondrial matrix	64/2079	248/14606	9.41413e-07	1.73331e-05	ENSBTAG00000011812/ENSBTAG00000001069/ENSBTAG00000005064/ENSBTAG00000008888/ENSBTAG00000002056/ENSBTAG00000000072/ENSBTAG00000001962/ENSBTAG00000019891/ENSBTAG00000001044/ENSBTAG00000011796/ENSBTAG00000015117/ENSBTAG00000014822/ENSBTAG00000015639/ENSBTAG00000014904/ENSBTAG00000014239/ENSBTAG00000007398/ENSBTAG00000016133/ENSBTAG00000010318/ENSBTAG00000000285/ENSBTAG00000010715/ENSBTAG00000019542/…	DIMT1/TP53/WARS2/MIPEP/MARS2/TFB2M/MRPS27/MRPL40/SUPV3L1/TRMT5/GADD45GIP1/MRPL52/ERAL1/SIRT5/CCNB1/MRPS24/MRPS7/FDX2/GUF1/MRPL37/MRPL39/DHX30/MRPS18C/MRPL15/TRAP1/MRPS16/MRPL12/DDX28/MRPS2/GRPEL1/MRPL23/MRPS9/REXO2/SIRT3/CHCHD1/DAP3/PDHX/MRPL57/LRRK2/ATAD3A/MRPL21/MRPL46/MRPL4/C1QBP/TBRG4/TRMT10C/FABP3/PITRM1/XRCC3/AK4/ALDH4A1/MRPS30/MRPL28/MNF1/MRPL48/ELAC2/MRPL17/C17H12orf65/MTERF4/MRPS12/MCCC1…	64
CC	GO:0005852	eukaryotic translation initiation factor 3 complex	2079-11-01	16/14606	1.03633e-06	1.85355e-05	ENSBTAG00000001988/ENSBTAG00000005338/ENSBTAG00000007474/ENSBTAG00000006702/ENSBTAG00000006543/ENSBTAG00000014032/ENSBTAG00000014388/ENSBTAG00000002734/ENSBTAG00000010790/ENSBTAG00000011212/ENSBTAG00000004861	EIF3D/EIF3M/EIF3B/EIF3E/EIF3CL/EIF3H/EIF3I/EIF3G/EIF3L/EIF3K/EIF3F	11
CC	GO:0042788	polysomal ribosome	2079-11-01	17/14606	2.55684e-06	4.44607e-05	ENSBTAG00000020795/ENSBTAG00000019494/ENSBTAG00000015388/ENSBTAG00000013358/ENSBTAG00000038896/ENSBTAG00000026327/ENSBTAG00000031723/ENSBTAG00000014032/ENSBTAG00000015283/ENSBTAG00000030164/ENSBTAG00000013461	RPS21/RPL10A/RPL18/RPS23/RPS26/RPL8/RPL6/EIF3H/RPL32/RPL38/RPL24	11
CC	GO:0071013	catalytic step 2 spliceosome	28/2079	84/14606	7.51147e-06	0.000126337	ENSBTAG00000002376/ENSBTAG00000005416/ENSBTAG00000007363/ENSBTAG00000011360/ENSBTAG00000027506/ENSBTAG00000011645/ENSBTAG00000014366/ENSBTAG00000016271/ENSBTAG00000006245/ENSBTAG00000010627/ENSBTAG00000030366/ENSBTAG00000016023/ENSBTAG00000013593/ENSBTAG00000012177/ENSBTAG00000016817/ENSBTAG00000002778/ENSBTAG00000005634/ENSBTAG00000008292/ENSBTAG00000021039/ENSBTAG00000003485/ENSBTAG00000007299/…	PPIL1/PPIL3/LSM3/XAB2/SNRPB2/U2AF1/PRPF19/SNRPF/WDR83/SF3B3/RBM22/EIF4A3/SNRPA1/SNRPD2/SNRNP40/SF3B2/LSM2/SNRPD1/HNRNPM/MAGOH/SF3A3/SNRPB/-/EFTUD2/MAGOHB/ISY1/CWC15/SNRPN	28
CC	GO:0120114	Sm-like protein family complex	25/2079	71/14606	7.66904e-06	0.000126337	ENSBTAG00000019930/ENSBTAG00000006104/ENSBTAG00000013587/ENSBTAG00000007363/ENSBTAG00000027506/ENSBTAG00000016271/ENSBTAG00000013593/ENSBTAG00000013393/ENSBTAG00000012177/ENSBTAG00000002778/ENSBTAG00000014060/ENSBTAG00000018717/ENSBTAG00000005634/ENSBTAG00000004571/ENSBTAG00000009795/ENSBTAG00000008292/ENSBTAG00000001038/ENSBTAG00000034506/ENSBTAG00000009077/ENSBTAG00000006423/ENSBTAG00000013526/…	CLNS1A/SNU13/TXNL4A/LSM3/SNRPB2/SNRPF/SNRPA1/GEMIN4/SNRPD2/SF3B2/LSM6/DDX20/LSM2/PRPF4/SF3B5/SNRPD1/SNRPB/-/SNRPA/PHF5A/EFTUD2/STRAP/SMN2/DDX39B/SNRPN	25
CC	GO:0043596	nuclear replication fork	17/2079	39/14606	8.4727e-06	0.000135998	ENSBTAG00000017133/ENSBTAG00000044006/ENSBTAG00000011083/ENSBTAG00000006065/ENSBTAG00000014366/ENSBTAG00000006225/ENSBTAG00000007937/ENSBTAG00000000372/ENSBTAG00000007749/ENSBTAG00000011455/ENSBTAG00000004286/ENSBTAG00000009711/ENSBTAG00000011997/ENSBTAG00000008406/ENSBTAG00000019120/ENSBTAG00000014043/ENSBTAG00000013168	GINS4/GINS2/POLD1/PCNA/PRPF19/RPA2/PRIM2/TIPIN/TONSL/POLA2/CDC45/RPA1/ZMIZ2/TREX1/WDHD1/ERCC5/RPA3	17
CC	GO:0030688	preribosome, small subunit precursor	2079-09-01	13/14606	9.79733e-06	0.000153328	ENSBTAG00000004225/ENSBTAG00000010101/ENSBTAG00000011889/ENSBTAG00000032163/ENSBTAG00000017418/ENSBTAG00000017010/ENSBTAG00000003981/ENSBTAG00000021060/ENSBTAG00000001504	TSR1/BYSL/NOC4L/LTV1/RRP1B/FAM207A/RRP1/FTSJ3/NOP14	9
CC	GO:0000790	nuclear chromatin	69/2079	295/14606	1.47269e-05	0.000224855	ENSBTAG00000001818/ENSBTAG00000001069/ENSBTAG00000040065/ENSBTAG00000047450/ENSBTAG00000021931/ENSBTAG00000007872/ENSBTAG00000008001/ENSBTAG00000020701/ENSBTAG00000010036/ENSBTAG00000015101/ENSBTAG00000052504/ENSBTAG00000009988/ENSBTAG00000010118/ENSBTAG00000006422/ENSBTAG00000005904/ENSBTAG00000007847/ENSBTAG00000023417/ENSBTAG00000004428/ENSBTAG00000008695/ENSBTAG00000019220/ENSBTAG00000000372/…	MEF2B/TP53/RAD51AP1/SFR1/C19H17orf49/PSIP1/NUCKS1/MEF2C/POLR3D/HMGB2/KLF2/SMARCB1/HAT1/TRIM28/RBBP4/EED/RUVBL2/H2AFZ/TCF3/SMARCA4/TIPIN/TCF7/RBBP7/H2AFY/SATB1/CHRAC1/SINHCAF/HDAC2/ASF1B/SS18/H2AFV/UHRF1/SMARCE1/CBX3/ASF1A/POGZ/RARG/CHAF1A/NFATC1/IRF4/NASP/CHD4/NUFIP1/BRMS1/HMGB1/-/DFFA/SMARCD2/IPO4/EZH2/UCHL5/RUVBL1/ANP32E/ESCO2/MTA2/HIRA/MCRS1/YY1/CDK9/MBD3/E2F4/E2F1/TCP1/SLX4/-/MSH6/HIST2H2AB/H…	69
CC	GO:0016607	nuclear speck	68/2079	291/14606	1.75017e-05	0.000260858	ENSBTAG00000020750/ENSBTAG00000026375/ENSBTAG00000002745/ENSBTAG00000036260/ENSBTAG00000014944/ENSBTAG00000020701/ENSBTAG00000010036/ENSBTAG00000035174/ENSBTAG00000004590/ENSBTAG00000008498/ENSBTAG00000027506/ENSBTAG00000030453/ENSBTAG00000048565/ENSBTAG00000011645/ENSBTAG00000013669/ENSBTAG00000032872/ENSBTAG00000031688/ENSBTAG00000021645/ENSBTAG00000021820/ENSBTAG00000014366/ENSBTAG00000019215/…	AFF2/RMI2/APEX1/LPXN/TBXA2R/MEF2C/POLR3D/THOC3/PPIH/ALYREF/SNRPB2/ZC3H14/BASP1/U2AF1/KIF22/THOC7/RBM4/MBD4/DDX39A/PRPF19/THOC1/RUFY1/TCF3/TIMM50/EIF4A3/FIBP/PSPC1/METTL3/SNRPA1/SRSF3/SLC34A1/SNRNP40/SF3B2/NSL1/NOC3L/NCAPG2/FNDC1/PRPF4/SRSF7/SRSF9/MAGOH/TCIM/WTAP/POLR2D/PPP1R16B/CXXC1/GTF2H4/SRSF6/THAP7/U2AF1L4/CDC34/PHF5A/SRSF1/EFTUD2/REXO4/SRSF2/TOE1/TEPSIN/OGG1/HIF1A/NXF1/PPP1R8/DDX39B/CWC15/GC…	68
CC	GO:0097525	spliceosomal snRNP complex	20/2079	55/14606	3.58865e-05	0.000522441	ENSBTAG00000006104/ENSBTAG00000013587/ENSBTAG00000007363/ENSBTAG00000027506/ENSBTAG00000016271/ENSBTAG00000013593/ENSBTAG00000012177/ENSBTAG00000002778/ENSBTAG00000014060/ENSBTAG00000005634/ENSBTAG00000004571/ENSBTAG00000009795/ENSBTAG00000008292/ENSBTAG00000001038/ENSBTAG00000034506/ENSBTAG00000009077/ENSBTAG00000006423/ENSBTAG00000013526/ENSBTAG00000014490/ENSBTAG00000008251	SNU13/TXNL4A/LSM3/SNRPB2/SNRPF/SNRPA1/SNRPD2/SF3B2/LSM6/LSM2/PRPF4/SF3B5/SNRPD1/SNRPB/-/SNRPA/PHF5A/EFTUD2/DDX39B/SNRPN	20
CC	GO:0071007	U2-type catalytic step 2 spliceosome	13/2079	28/14606	4.36256e-05	0.000620673	ENSBTAG00000002376/ENSBTAG00000011360/ENSBTAG00000027506/ENSBTAG00000014366/ENSBTAG00000016271/ENSBTAG00000030366/ENSBTAG00000013593/ENSBTAG00000012177/ENSBTAG00000016817/ENSBTAG00000008292/ENSBTAG00000034506/ENSBTAG00000013526/ENSBTAG00000007913	PPIL1/XAB2/SNRPB2/PRPF19/SNRPF/RBM22/SNRPA1/SNRPD2/SNRNP40/SNRPD1/-/EFTUD2/CWC15	13
CC	GO:0005643	nuclear pore	20/2079	56/14606	4.84195e-05	0.000671628	ENSBTAG00000006414/ENSBTAG00000003570/ENSBTAG00000006656/ENSBTAG00000010955/ENSBTAG00000000022/ENSBTAG00000006611/ENSBTAG00000020739/ENSBTAG00000002018/ENSBTAG00000010792/ENSBTAG00000010934/ENSBTAG00000050948/ENSBTAG00000016126/ENSBTAG00000004993/ENSBTAG00000004987/ENSBTAG00000020179/ENSBTAG00000009488/ENSBTAG00000010196/ENSBTAG00000010613/ENSBTAG00000021725/ENSBTAG00000011127	NUTF2/DDX19A/RANBP1/NUP54/NUP37/NUP93/NXT2/EIF5A/SEH1L/RAE1/NUP62/NUP85/NXT1/NUP210L/AAAS/NXF1/NUP43/NUP188/PCID2/NUP205	20
CC	GO:0005813	centrosome	92/2079	436/14606	4.93529e-05	0.000671628	ENSBTAG00000002745/ENSBTAG00000010721/ENSBTAG00000006134/ENSBTAG00000015316/ENSBTAG00000008436/ENSBTAG00000006656/ENSBTAG00000020752/ENSBTAG00000019470/ENSBTAG00000006065/ENSBTAG00000015820/ENSBTAG00000001717/ENSBTAG00000019738/ENSBTAG00000007366/ENSBTAG00000023417/ENSBTAG00000023452/ENSBTAG00000014239/ENSBTAG00000016224/ENSBTAG00000008636/ENSBTAG00000004844/ENSBTAG00000000711/ENSBTAG00000005129/…	APEX1/MCM3/DYNLRB1/-/CDC25B/RANBP1/CEP78/NEK6/PCNA/UXT/AURKB/MDM1/HAUS8/RUVBL2/B9D2/CCNB1/RPS7/PDE4B/ARL2BP/NDRG1/CEP55/DLGAP5/NUDT21/NUP62/CDC45/NPM1/HYLS1/DYNLL1/NEK2/IFT52/CCT5/CDC16/WRAP73/TBC1D31/LCK/BCCIP/TRAF3IP1/SGO1/KAT2A/HAUS3/TBCD/MZT1/NEDD1/SDCCAG8/TUBGCP2/AURKA/NDC80/DNAI1/CETN2/ENTR1/CEP170/ESPL1/CCT4/ARL2/PARD6A/CCDC14/AHI1/HMMR/FGFR1OP/CDK5RAP3/MAP10/AAAS/CEP250/KIF23/NDE1/KIF20B/…	92
CC	GO:0046540	U4/U6 x U5 tri-snRNP complex	13/2079	29/14606	6.88041e-05	0.00089732	ENSBTAG00000006104/ENSBTAG00000013587/ENSBTAG00000007363/ENSBTAG00000016271/ENSBTAG00000012177/ENSBTAG00000014060/ENSBTAG00000005634/ENSBTAG00000004571/ENSBTAG00000008292/ENSBTAG00000001038/ENSBTAG00000034506/ENSBTAG00000013526/ENSBTAG00000008251	SNU13/TXNL4A/LSM3/SNRPF/SNRPD2/LSM6/LSM2/PRPF4/SNRPD1/SNRPB/-/EFTUD2/SNRPN	13
CC	GO:0097526	spliceosomal tri-snRNP complex	13/2079	29/14606	6.88041e-05	0.00089732	ENSBTAG00000006104/ENSBTAG00000013587/ENSBTAG00000007363/ENSBTAG00000016271/ENSBTAG00000012177/ENSBTAG00000014060/ENSBTAG00000005634/ENSBTAG00000004571/ENSBTAG00000008292/ENSBTAG00000001038/ENSBTAG00000034506/ENSBTAG00000013526/ENSBTAG00000008251	SNU13/TXNL4A/LSM3/SNRPF/SNRPD2/LSM6/LSM2/PRPF4/SNRPD1/SNRPB/-/EFTUD2/SNRPN	13
CC	GO:0030532	small nuclear ribonucleoprotein complex	20/2079	59/14606	0.000112446	0.00143656	ENSBTAG00000006104/ENSBTAG00000013587/ENSBTAG00000007363/ENSBTAG00000027506/ENSBTAG00000016271/ENSBTAG00000013593/ENSBTAG00000012177/ENSBTAG00000002778/ENSBTAG00000014060/ENSBTAG00000005634/ENSBTAG00000004571/ENSBTAG00000009795/ENSBTAG00000008292/ENSBTAG00000001038/ENSBTAG00000034506/ENSBTAG00000009077/ENSBTAG00000006423/ENSBTAG00000013526/ENSBTAG00000014490/ENSBTAG00000008251	SNU13/TXNL4A/LSM3/SNRPB2/SNRPF/SNRPA1/SNRPD2/SF3B2/LSM6/LSM2/PRPF4/SF3B5/SNRPD1/SNRPB/-/SNRPA/PHF5A/EFTUD2/DDX39B/SNRPN	20
CC	GO:0000178	exosome (RNase complex)	2079-11-01	23/14606	0.00012221	0.00150007	ENSBTAG00000009491/ENSBTAG00000053923/ENSBTAG00000018849/ENSBTAG00000012699/ENSBTAG00000001044/ENSBTAG00000014607/ENSBTAG00000018329/ENSBTAG00000016034/ENSBTAG00000004942/ENSBTAG00000048071/ENSBTAG00000018925	WDR74/EXOSC6/AICDA/EXOSC1/SUPV3L1/EXOSC4/EXOSC7/EXOSC5/EXOSC9/EXOSC2/EXOSC3	11
CC	GO:1905354	exoribonuclease complex	2079-11-01	23/14606	0.00012221	0.00150007	ENSBTAG00000009491/ENSBTAG00000053923/ENSBTAG00000018849/ENSBTAG00000012699/ENSBTAG00000001044/ENSBTAG00000014607/ENSBTAG00000018329/ENSBTAG00000016034/ENSBTAG00000004942/ENSBTAG00000048071/ENSBTAG00000018925	WDR74/EXOSC6/AICDA/EXOSC1/SUPV3L1/EXOSC4/EXOSC7/EXOSC5/EXOSC9/EXOSC2/EXOSC3	11
CC	GO:0005686	U2 snRNP	2079-10-01	20/14606	0.000157107	0.00189133	ENSBTAG00000027506/ENSBTAG00000013593/ENSBTAG00000012177/ENSBTAG00000002778/ENSBTAG00000009795/ENSBTAG00000008292/ENSBTAG00000001038/ENSBTAG00000034506/ENSBTAG00000006423/ENSBTAG00000008251	SNRPB2/SNRPA1/SNRPD2/SF3B2/SF3B5/SNRPD1/SNRPB/-/PHF5A/SNRPN	10
CC	GO:0005844	polysome	17/2079	48/14606	0.000197767	0.00233588	ENSBTAG00000020795/ENSBTAG00000019494/ENSBTAG00000015388/ENSBTAG00000013358/ENSBTAG00000018800/ENSBTAG00000038896/ENSBTAG00000026327/ENSBTAG00000031723/ENSBTAG00000014032/ENSBTAG00000015283/ENSBTAG00000018463/ENSBTAG00000030164/ENSBTAG00000013461/ENSBTAG00000017265/ENSBTAG00000009689/ENSBTAG00000016287/ENSBTAG00000004406	RPS21/RPL10A/RPL18/RPS23/RPS4X/RPS26/RPL8/RPL6/EIF3H/RPL32/VIM/RPL38/RPL24/VBP1/RWDD1/UNK/MSI2	17
CC	GO:0071005	U2-type precatalytic spliceosome	2079-12-01	28/14606	0.000221203	0.00256431	ENSBTAG00000006104/ENSBTAG00000007363/ENSBTAG00000027506/ENSBTAG00000016271/ENSBTAG00000010627/ENSBTAG00000013593/ENSBTAG00000012177/ENSBTAG00000005634/ENSBTAG00000004571/ENSBTAG00000009795/ENSBTAG00000008292/ENSBTAG00000034506	SNU13/LSM3/SNRPB2/SNRPF/SF3B3/SNRPA1/SNRPD2/LSM2/PRPF4/SF3B5/SNRPD1/-	12
CC	GO:0042555	MCM complex	2079-07-01	11/14606	0.000228286	0.0025983	ENSBTAG00000010721/ENSBTAG00000014380/ENSBTAG00000030965/ENSBTAG00000015172/ENSBTAG00000015595/ENSBTAG00000017021/ENSBTAG00000007749	MCM3/MCM2/MCM7/MCM6/MCM5/MCM4/TONSL	7
CC	GO:0044450	microtubule organizing center part	37/2079	146/14606	0.000259364	0.0028917	ENSBTAG00000019179/ENSBTAG00000015820/ENSBTAG00000019738/ENSBTAG00000013874/ENSBTAG00000008636/ENSBTAG00000013573/ENSBTAG00000010859/ENSBTAG00000019606/ENSBTAG00000012695/ENSBTAG00000005792/ENSBTAG00000048960/ENSBTAG00000010739/ENSBTAG00000001894/ENSBTAG00000017775/ENSBTAG00000006395/ENSBTAG00000013009/ENSBTAG00000016561/ENSBTAG00000007844/ENSBTAG00000007566/ENSBTAG00000023734/ENSBTAG00000048123/…	TSKS/UXT/MDM1/CFAP20/PDE4B/BIRC5/HYLS1/IFT52/LCK/BCCIP/MZT1/BLOC1S2/NEDD1/SDCCAG8/TUBGCP2/AURKA/NUBP2/CETN2/CEP170/PARD6A/TSSK2/CCDC14/AHI1/CEP250/POC1A/FAM92A/TUBG1/CETN3/PLK4/CCHCR1/PLK1/MAPK15/TUBGCP3/SCLT1/CEP41/TCP1/DZIP1	37
CC	GO:0000792	heterochromatin	21/2079	67/14606	0.000267921	0.0028917	ENSBTAG00000017215/ENSBTAG00000007872/ENSBTAG00000006422/ENSBTAG00000007847/ENSBTAG00000004706/ENSBTAG00000004428/ENSBTAG00000015584/ENSBTAG00000005979/ENSBTAG00000016105/ENSBTAG00000021158/ENSBTAG00000017418/ENSBTAG00000002224/ENSBTAG00000049437/ENSBTAG00000021192/ENSBTAG00000014742/ENSBTAG00000006551/ENSBTAG00000004603/ENSBTAG00000038409/ENSBTAG00000002829/ENSBTAG00000015779/ENSBTAG00000012698	WDR76/PSIP1/TRIM28/EED/SUV39H1/H2AFZ/BMI1/HELLS/H2AFY/SATB1/RRP1B/UHRF1/CBX3/NOP53/LRWD1/ESCO2/PHC2/MBD3/TCP1/PML/HDAC1	21
CC	GO:0070603	SWI/SNF superfamily-type complex	21/2079	67/14606	0.000267921	0.0028917	ENSBTAG00000021931/ENSBTAG00000009988/ENSBTAG00000005904/ENSBTAG00000023417/ENSBTAG00000019220/ENSBTAG00000002820/ENSBTAG00000020226/ENSBTAG00000011849/ENSBTAG00000011531/ENSBTAG00000015308/ENSBTAG00000014734/ENSBTAG00000021062/ENSBTAG00000013620/ENSBTAG00000020998/ENSBTAG00000016730/ENSBTAG00000011865/ENSBTAG00000019281/ENSBTAG00000020819/ENSBTAG00000038409/ENSBTAG00000012698/ENSBTAG00000003077	C19H17orf49/SMARCB1/RBBP4/RUVBL2/SMARCA4/RBBP7/CHRAC1/HDAC2/SS18/SMARCE1/CHD4/SMARCD2/UCHL5/RUVBL1/ANP32E/MTA2/MCRS1/YY1/MBD3/HDAC1/DPF2	21
CC	GO:0072686	mitotic spindle	25/2079	86/14606	0.000275496	0.00292306	ENSBTAG00000013669/ENSBTAG00000001717/ENSBTAG00000008579/ENSBTAG00000001631/ENSBTAG00000020351/ENSBTAG00000010774/ENSBTAG00000010934/ENSBTAG00000050948/ENSBTAG00000024605/ENSBTAG00000005792/ENSBTAG00000044019/ENSBTAG00000024787/ENSBTAG00000013009/ENSBTAG00000008934/ENSBTAG00000012566/ENSBTAG00000018775/ENSBTAG00000009983/ENSBTAG00000005708/ENSBTAG00000016307/ENSBTAG00000032024/ENSBTAG00000014053/…	KIF22/AURKB/RCC2/KIFC1/SLC34A1/NUSAP1/RAE1/NUP62/DYNLL1/BCCIP/KAT2A/HAUS3/AURKA/ESPL1/MAP10/TPX2/KIF23/KIF20B/CDC7/KATNA1/MAK/KIF18A/MAP9/TADA3/TADA2A	25
CC	GO:0055029	nuclear DNA-directed RNA polymerase complex	33/2079	126/14606	0.000285924	0.00298314	ENSBTAG00000003460/ENSBTAG00000001069/ENSBTAG00000012243/ENSBTAG00000001856/ENSBTAG00000010036/ENSBTAG00000008845/ENSBTAG00000018969/ENSBTAG00000025003/ENSBTAG00000010298/ENSBTAG00000007937/ENSBTAG00000005446/ENSBTAG00000004257/ENSBTAG00000034225/ENSBTAG00000020776/ENSBTAG00000007620/ENSBTAG00000016887/ENSBTAG00000011455/ENSBTAG00000027980/ENSBTAG00000044019/ENSBTAG00000053244/ENSBTAG00000046757/…	TCEA1/TP53/POLR1E/POLR2C/POLR3D/INTS9/POLR1C/INTS10/GTF2A2/PRIM2/POLR2J/TAF4B/-/POLR2E/INTS11/TAF11/POLA2/TAF9/KAT2A/POLR2D/GTF2H4/RECQL5/CRCP/POLR1B/POLR3K/MED26/POLR2G/TAF6L/POLR3B/ERCC2/TADA3/POLR1A/ZNRD1	33
CC	GO:0000314	organellar small ribosomal subunit	2079-12-01	29/14606	0.000328778	0.00326691	ENSBTAG00000001962/ENSBTAG00000007398/ENSBTAG00000016133/ENSBTAG00000018155/ENSBTAG00000000950/ENSBTAG00000005688/ENSBTAG00000006150/ENSBTAG00000001199/ENSBTAG00000001782/ENSBTAG00000005285/ENSBTAG00000008241/ENSBTAG00000024378	MRPS27/MRPS24/MRPS7/MRPS18C/MRPS16/MRPS2/MRPS9/DAP3/MRPS12/MRPS33/MRPS5/MRPS21	12
CC	GO:0005763	mitochondrial small ribosomal subunit	2079-12-01	29/14606	0.000328778	0.00326691	ENSBTAG00000001962/ENSBTAG00000007398/ENSBTAG00000016133/ENSBTAG00000018155/ENSBTAG00000000950/ENSBTAG00000005688/ENSBTAG00000006150/ENSBTAG00000001199/ENSBTAG00000001782/ENSBTAG00000005285/ENSBTAG00000008241/ENSBTAG00000024378	MRPS27/MRPS24/MRPS7/MRPS18C/MRPS16/MRPS2/MRPS9/DAP3/MRPS12/MRPS33/MRPS5/MRPS21	12
CC	GO:0071011	precatalytic spliceosome	2079-12-01	29/14606	0.000328778	0.00326691	ENSBTAG00000006104/ENSBTAG00000007363/ENSBTAG00000027506/ENSBTAG00000016271/ENSBTAG00000010627/ENSBTAG00000013593/ENSBTAG00000012177/ENSBTAG00000005634/ENSBTAG00000004571/ENSBTAG00000009795/ENSBTAG00000008292/ENSBTAG00000034506	SNU13/LSM3/SNRPB2/SNRPF/SF3B3/SNRPA1/SNRPD2/LSM2/PRPF4/SF3B5/SNRPD1/-	12
CC	GO:0000428	DNA-directed RNA polymerase complex	33/2079	127/14606	0.000334424	0.00327109	ENSBTAG00000003460/ENSBTAG00000001069/ENSBTAG00000012243/ENSBTAG00000001856/ENSBTAG00000010036/ENSBTAG00000008845/ENSBTAG00000018969/ENSBTAG00000025003/ENSBTAG00000010298/ENSBTAG00000007937/ENSBTAG00000005446/ENSBTAG00000004257/ENSBTAG00000034225/ENSBTAG00000020776/ENSBTAG00000007620/ENSBTAG00000016887/ENSBTAG00000011455/ENSBTAG00000027980/ENSBTAG00000044019/ENSBTAG00000053244/ENSBTAG00000046757/…	TCEA1/TP53/POLR1E/POLR2C/POLR3D/INTS9/POLR1C/INTS10/GTF2A2/PRIM2/POLR2J/TAF4B/-/POLR2E/INTS11/TAF11/POLA2/TAF9/KAT2A/POLR2D/GTF2H4/RECQL5/CRCP/POLR1B/POLR3K/MED26/POLR2G/TAF6L/POLR3B/ERCC2/TADA3/POLR1A/ZNRD1	33
CC	GO:0005814	centriole	28/2079	103/14606	0.000417836	0.00397868	ENSBTAG00000019179/ENSBTAG00000019738/ENSBTAG00000013874/ENSBTAG00000013573/ENSBTAG00000010859/ENSBTAG00000019606/ENSBTAG00000005792/ENSBTAG00000001894/ENSBTAG00000017775/ENSBTAG00000013009/ENSBTAG00000016561/ENSBTAG00000007844/ENSBTAG00000007566/ENSBTAG00000048123/ENSBTAG00000017958/ENSBTAG00000006021/ENSBTAG00000001471/ENSBTAG00000013405/ENSBTAG00000048152/ENSBTAG00000014373/ENSBTAG00000039552/…	TSKS/MDM1/CFAP20/BIRC5/HYLS1/IFT52/BCCIP/NEDD1/SDCCAG8/AURKA/NUBP2/CETN2/CEP170/TSSK2/AHI1/CEP250/POC1A/FAM92A/TUBG1/CETN3/PLK4/CCHCR1/PLK1/MAPK15/TUBGCP3/SCLT1/CEP41/DZIP1	28
CC	GO:0000176	nuclear exosome (RNase complex)	2079-08-01	15/14606	0.000419478	0.00397868	ENSBTAG00000009491/ENSBTAG00000012699/ENSBTAG00000014607/ENSBTAG00000018329/ENSBTAG00000016034/ENSBTAG00000004942/ENSBTAG00000048071/ENSBTAG00000018925	WDR74/EXOSC1/EXOSC4/EXOSC7/EXOSC5/EXOSC9/EXOSC2/EXOSC3	8
CC	GO:0005684	U2-type spliceosomal complex	22/2079	74/14606	0.000444798	0.00411748	ENSBTAG00000006104/ENSBTAG00000002376/ENSBTAG00000007363/ENSBTAG00000011360/ENSBTAG00000027506/ENSBTAG00000014366/ENSBTAG00000016271/ENSBTAG00000010627/ENSBTAG00000030366/ENSBTAG00000013593/ENSBTAG00000012177/ENSBTAG00000016817/ENSBTAG00000005634/ENSBTAG00000004571/ENSBTAG00000009795/ENSBTAG00000008292/ENSBTAG00000001038/ENSBTAG00000034506/ENSBTAG00000013526/ENSBTAG00000016855/ENSBTAG00000007913/…	SNU13/PPIL1/LSM3/XAB2/SNRPB2/PRPF19/SNRPF/SF3B3/RBM22/SNRPA1/SNRPD2/SNRNP40/LSM2/PRPF4/SF3B5/SNRPD1/SNRPB/-/EFTUD2/BUD13/CWC15/SNRPN	22
CC	GO:0015030	Cajal body	14/2079	38/14606	0.000448762	0.00411748	ENSBTAG00000002579/ENSBTAG00000013045/ENSBTAG00000005517/ENSBTAG00000007435/ENSBTAG00000004571/ENSBTAG00000003702/ENSBTAG00000046192/ENSBTAG00000013526/ENSBTAG00000011243/ENSBTAG00000006374/ENSBTAG00000009647/ENSBTAG00000005743/ENSBTAG00000004021/ENSBTAG00000001071	FBL/DKC1/NOP58/NOLC1/PRPF4/ANGEL2/AK6/EFTUD2/TOE1/NHP2/PHAX/SMN2/CDK2/WRAP53	14
CC	GO:0030880	RNA polymerase complex	33/2079	129/14606	0.000453844	0.00411748	ENSBTAG00000003460/ENSBTAG00000001069/ENSBTAG00000012243/ENSBTAG00000001856/ENSBTAG00000010036/ENSBTAG00000008845/ENSBTAG00000018969/ENSBTAG00000025003/ENSBTAG00000010298/ENSBTAG00000007937/ENSBTAG00000005446/ENSBTAG00000004257/ENSBTAG00000034225/ENSBTAG00000020776/ENSBTAG00000007620/ENSBTAG00000016887/ENSBTAG00000011455/ENSBTAG00000027980/ENSBTAG00000044019/ENSBTAG00000053244/ENSBTAG00000046757/…	TCEA1/TP53/POLR1E/POLR2C/POLR3D/INTS9/POLR1C/INTS10/GTF2A2/PRIM2/POLR2J/TAF4B/-/POLR2E/INTS11/TAF11/POLA2/TAF9/KAT2A/POLR2D/GTF2H4/RECQL5/CRCP/POLR1B/POLR3K/MED26/POLR2G/TAF6L/POLR3B/ERCC2/TADA3/POLR1A/ZNRD1	33
CC	GO:1904949	ATPase complex	24/2079	84/14606	0.000479231	0.0042857	ENSBTAG00000021931/ENSBTAG00000009988/ENSBTAG00000005904/ENSBTAG00000023417/ENSBTAG00000019220/ENSBTAG00000002820/ENSBTAG00000013680/ENSBTAG00000019961/ENSBTAG00000020226/ENSBTAG00000011849/ENSBTAG00000011531/ENSBTAG00000015308/ENSBTAG00000014727/ENSBTAG00000014734/ENSBTAG00000021062/ENSBTAG00000013620/ENSBTAG00000020998/ENSBTAG00000016730/ENSBTAG00000011865/ENSBTAG00000019281/ENSBTAG00000020819/…	C19H17orf49/SMARCB1/RBBP4/RUVBL2/SMARCA4/RBBP7/ATP1B2/ATP4B/CHRAC1/HDAC2/SS18/SMARCE1/RFC4/CHD4/SMARCD2/UCHL5/RUVBL1/ANP32E/MTA2/MCRS1/YY1/MBD3/HDAC1/DPF2	24
CC	GO:0005876	spindle microtubule	16/2079	47/14606	0.00050505	0.00445297	ENSBTAG00000018216/ENSBTAG00000000828/ENSBTAG00000001717/ENSBTAG00000021680/ENSBTAG00000013573/ENSBTAG00000010774/ENSBTAG00000013100/ENSBTAG00000019971/ENSBTAG00000003314/ENSBTAG00000013009/ENSBTAG00000005663/ENSBTAG00000048152/ENSBTAG00000014453/ENSBTAG00000044184/ENSBTAG00000002117/ENSBTAG00000019053	SKA1/CAPN6/AURKB/SKA2/BIRC5/NUSAP1/SPAG5/CDC16/SKA3/AURKA/HAUS2/TUBG1/PLK1/TUBGCP3/KIF18A/MAP9	16
CC	GO:1902562	H4 histone acetyltransferase complex	15/2079	43/14606	0.000558772	0.00485821	ENSBTAG00000026199/ENSBTAG00000023417/ENSBTAG00000002693/ENSBTAG00000044019/ENSBTAG00000018978/ENSBTAG00000047031/ENSBTAG00000031716/ENSBTAG00000017189/ENSBTAG00000020998/ENSBTAG00000019281/ENSBTAG00000005912/ENSBTAG00000016883/ENSBTAG00000007961/ENSBTAG00000000252/ENSBTAG00000014677	ACTB/RUVBL2/KANSL2/KAT2A/KAT14/WDR5/MRGBP/POLE4/RUVBL1/MCRS1/DMAP1/SGF29/TADA3/POLE3/TADA2A	15
CC	GO:0005689	U12-type spliceosomal complex	2079-10-01	23/14606	0.000647253	0.00555042	ENSBTAG00000010627/ENSBTAG00000012177/ENSBTAG00000002778/ENSBTAG00000009795/ENSBTAG00000019804/ENSBTAG00000008292/ENSBTAG00000012495/ENSBTAG00000039658/ENSBTAG00000034506/ENSBTAG00000006423	SF3B3/SNRPD2/SF3B2/SF3B5/SNRNP25/SNRPD1/SF3B4/PDCD7/-/PHF5A	10
CC	GO:0005671	Ada2/Gcn5/Ada3 transcription activator complex	2079-08-01	16/14606	0.000734544	0.006131	ENSBTAG00000044019/ENSBTAG00000018978/ENSBTAG00000047031/ENSBTAG00000017189/ENSBTAG00000016883/ENSBTAG00000007961/ENSBTAG00000000252/ENSBTAG00000014677	KAT2A/KAT14/WDR5/POLE4/SGF29/TADA3/POLE3/TADA2A	8
CC	GO:0034719	SMN-Sm protein complex	2079-08-01	16/14606	0.000734544	0.006131	ENSBTAG00000016271/ENSBTAG00000013393/ENSBTAG00000012177/ENSBTAG00000018717/ENSBTAG00000008292/ENSBTAG00000034506/ENSBTAG00000014175/ENSBTAG00000005743	SNRPF/GEMIN4/SNRPD2/DDX20/SNRPD1/-/STRAP/SMN2	8
CC	GO:0000177	cytoplasmic exosome (RNase complex)	2079-07-01	13/14606	0.000913214	0.0071459	ENSBTAG00000001044/ENSBTAG00000014607/ENSBTAG00000018329/ENSBTAG00000016034/ENSBTAG00000004942/ENSBTAG00000048071/ENSBTAG00000018925	SUPV3L1/EXOSC4/EXOSC7/EXOSC5/EXOSC9/EXOSC2/EXOSC3	7
CC	GO:0005687	U4 snRNP	2079-07-01	13/14606	0.000913214	0.0071459	ENSBTAG00000016271/ENSBTAG00000012177/ENSBTAG00000008292/ENSBTAG00000001038/ENSBTAG00000034506/ENSBTAG00000014490/ENSBTAG00000008251	SNRPF/SNRPD2/SNRPD1/SNRPB/-/DDX39B/SNRPN	7
CC	GO:0016581	NuRD complex	2079-07-01	13/14606	0.000913214	0.0071459	ENSBTAG00000005904/ENSBTAG00000002820/ENSBTAG00000011849/ENSBTAG00000014734/ENSBTAG00000011865/ENSBTAG00000038409/ENSBTAG00000012698	RBBP4/RBBP7/HDAC2/CHD4/MTA2/MBD3/HDAC1	7
CC	GO:0043240	Fanconi anaemia nuclear complex	2079-07-01	13/14606	0.000913214	0.0071459	ENSBTAG00000010403/ENSBTAG00000014136/ENSBTAG00000004108/ENSBTAG00000013531/ENSBTAG00000005870/ENSBTAG00000019492/ENSBTAG00000019104	FAAP24/-/CENPX/CENPS/FANCL/FANCE/FAAP100	7
CC	GO:0090545	CHD-type complex	2079-07-01	13/14606	0.000913214	0.0071459	ENSBTAG00000005904/ENSBTAG00000002820/ENSBTAG00000011849/ENSBTAG00000014734/ENSBTAG00000011865/ENSBTAG00000038409/ENSBTAG00000012698	RBBP4/RBBP7/HDAC2/CHD4/MTA2/MBD3/HDAC1	7
CC	GO:0000315	organellar large ribosomal subunit	17/2079	55/14606	0.00119046	0.00908811	ENSBTAG00000019891/ENSBTAG00000014822/ENSBTAG00000010715/ENSBTAG00000019542/ENSBTAG00000001174/ENSBTAG00000000417/ENSBTAG00000000103/ENSBTAG00000003315/ENSBTAG00000004348/ENSBTAG00000019830/ENSBTAG00000001419/ENSBTAG00000000084/ENSBTAG00000016581/ENSBTAG00000008347/ENSBTAG00000024781/ENSBTAG00000020503/ENSBTAG00000000784	MRPL40/MRPL52/MRPL37/MRPL39/MRPL15/MRPL12/MRPL23/MRPL57/MRPL21/MRPL46/MRPL4/MRPS30/MRPL28/MRPL48/MRPL17/C17H12orf65/MTERF4	17
CC	GO:0005762	mitochondrial large ribosomal subunit	17/2079	55/14606	0.00119046	0.00908811	ENSBTAG00000019891/ENSBTAG00000014822/ENSBTAG00000010715/ENSBTAG00000019542/ENSBTAG00000001174/ENSBTAG00000000417/ENSBTAG00000000103/ENSBTAG00000003315/ENSBTAG00000004348/ENSBTAG00000019830/ENSBTAG00000001419/ENSBTAG00000000084/ENSBTAG00000016581/ENSBTAG00000008347/ENSBTAG00000024781/ENSBTAG00000020503/ENSBTAG00000000784	MRPL40/MRPL52/MRPL37/MRPL39/MRPL15/MRPL12/MRPL23/MRPL57/MRPL21/MRPL46/MRPL4/MRPS30/MRPL28/MRPL48/MRPL17/C17H12orf65/MTERF4	17
CC	GO:0000781	chromosome, telomeric region	23/2079	85/14606	0.00140907	0.0105073	ENSBTAG00000008321/ENSBTAG00000035174/ENSBTAG00000032872/ENSBTAG00000010118/ENSBTAG00000006225/ENSBTAG00000019215/ENSBTAG00000000064/ENSBTAG00000000500/ENSBTAG00000002719/ENSBTAG00000018903/ENSBTAG00000015019/ENSBTAG00000014742/ENSBTAG00000009711/ENSBTAG00000000748/ENSBTAG00000013150/ENSBTAG00000006103/ENSBTAG00000015146/ENSBTAG00000004021/ENSBTAG00000003693/ENSBTAG00000015779/ENSBTAG00000004509/…	RNF8/THOC3/THOC7/HAT1/RPA2/THOC1/FEN1/PINX1/ORC1/ACD/STN1/LRWD1/RPA1/GAR1/THOC5/XRCC6/TOX4/CDK2/SUN2/PML/SLX4/PPP1CC/TERF2	23
CC	GO:0035097	histone methyltransferase complex	22/2079	80/14606	0.00140993	0.0105073	ENSBTAG00000021931/ENSBTAG00000048286/ENSBTAG00000005904/ENSBTAG00000007847/ENSBTAG00000023417/ENSBTAG00000002820/ENSBTAG00000011849/ENSBTAG00000027980/ENSBTAG00000021289/ENSBTAG00000021884/ENSBTAG00000002210/ENSBTAG00000047031/ENSBTAG00000009246/ENSBTAG00000001512/ENSBTAG00000009426/ENSBTAG00000020998/ENSBTAG00000019281/ENSBTAG00000048067/ENSBTAG00000044003/ENSBTAG00000017505/ENSBTAG00000000131/…	C19H17orf49/E2F6/RBBP4/EED/RUVBL2/RBBP7/HDAC2/TAF9/POGZ/CXXC1/LAS1L/WDR5/DPY30/ZFP64/EZH2/RUVBL1/MCRS1/EPOP/TEX10/PAXIP1/SENP3/PRMT5	22
CC	GO:0000346	transcription export complex	2079-06-01	11/14606	0.00200375	0.0144178	ENSBTAG00000035174/ENSBTAG00000032872/ENSBTAG00000019215/ENSBTAG00000013150/ENSBTAG00000009488/ENSBTAG00000014490	THOC3/THOC7/THOC1/THOC5/NXF1/DDX39B	6
CC	GO:0000940	condensed chromosome outer kinetochore	2079-06-01	11/14606	0.00200375	0.0144178	ENSBTAG00000018216/ENSBTAG00000021680/ENSBTAG00000003314/ENSBTAG00000021673/ENSBTAG00000014453/ENSBTAG00000007237	SKA1/SKA2/SKA3/NDC80/PLK1/BUB1B	6
CC	GO:0005832	chaperonin-containing T-complex	2079-06-01	11/14606	0.00200375	0.0144178	ENSBTAG00000019156/ENSBTAG00000008184/ENSBTAG00000017889/ENSBTAG00000004531/ENSBTAG00000012756/ENSBTAG00000002829	CCT2/CCT6A/CCT5/CCT4/CCT7/TCP1	6
CC	GO:0043601	nuclear replisome	2079-09-01	22/14606	0.0020273	0.0144215	ENSBTAG00000011083/ENSBTAG00000014366/ENSBTAG00000006225/ENSBTAG00000007937/ENSBTAG00000007749/ENSBTAG00000011455/ENSBTAG00000009711/ENSBTAG00000014043/ENSBTAG00000013168	POLD1/PRPF19/RPA2/PRIM2/TONSL/POLA2/RPA1/ERCC5/RPA3	9
CC	GO:0044665	MLL1/2 complex	2079-10-01	27/14606	0.00278086	0.0193424	ENSBTAG00000021931/ENSBTAG00000048286/ENSBTAG00000023417/ENSBTAG00000027980/ENSBTAG00000002210/ENSBTAG00000047031/ENSBTAG00000020998/ENSBTAG00000019281/ENSBTAG00000044003/ENSBTAG00000000131	C19H17orf49/E2F6/RUVBL2/TAF9/LAS1L/WDR5/RUVBL1/MCRS1/TEX10/SENP3	10
CC	GO:0071339	MLL1 complex	2079-10-01	27/14606	0.00278086	0.0193424	ENSBTAG00000021931/ENSBTAG00000048286/ENSBTAG00000023417/ENSBTAG00000027980/ENSBTAG00000002210/ENSBTAG00000047031/ENSBTAG00000020998/ENSBTAG00000019281/ENSBTAG00000044003/ENSBTAG00000000131	C19H17orf49/E2F6/RUVBL2/TAF9/LAS1L/WDR5/RUVBL1/MCRS1/TEX10/SENP3	10
CC	GO:0000784	nuclear chromosome, telomeric region	18/2079	64/14606	0.00282609	0.019441	ENSBTAG00000035174/ENSBTAG00000032872/ENSBTAG00000019215/ENSBTAG00000000064/ENSBTAG00000000500/ENSBTAG00000002719/ENSBTAG00000018903/ENSBTAG00000015019/ENSBTAG00000009711/ENSBTAG00000000748/ENSBTAG00000013150/ENSBTAG00000006103/ENSBTAG00000015146/ENSBTAG00000003693/ENSBTAG00000015779/ENSBTAG00000004509/ENSBTAG00000011198/ENSBTAG00000007617	THOC3/THOC7/THOC1/FEN1/PINX1/ORC1/ACD/STN1/RPA1/GAR1/THOC5/XRCC6/TOX4/SUN2/PML/SLX4/PPP1CC/TERF2	18
CC	GO:0090568	nuclear transcriptional repressor complex	2079-09-01	23/14606	0.00291447	0.0198311	ENSBTAG00000005904/ENSBTAG00000004706/ENSBTAG00000002820/ENSBTAG00000011849/ENSBTAG00000018717/ENSBTAG00000014734/ENSBTAG00000011865/ENSBTAG00000038409/ENSBTAG00000012698	RBBP4/SUV39H1/RBBP7/HDAC2/DDX20/CHD4/MTA2/MBD3/HDAC1	9
CC	GO:0005736	DNA-directed RNA polymerase I complex	2079-06-01	12/14606	0.00352704	0.0234886	ENSBTAG00000012243/ENSBTAG00000018969/ENSBTAG00000020776/ENSBTAG00000014166/ENSBTAG00000006481/ENSBTAG00000031792	POLR1E/POLR1C/POLR2E/POLR1B/POLR1A/ZNRD1	6
CC	GO:1990023	mitotic spindle midzone	2079-06-01	12/14606	0.00352704	0.0234886	ENSBTAG00000001717/ENSBTAG00000008579/ENSBTAG00000012566/ENSBTAG00000005708/ENSBTAG00000002117/ENSBTAG00000019053	AURKB/RCC2/MAP10/KIF20B/KIF18A/MAP9	6
CC	GO:0032993	protein-DNA complex	39/2079	179/14606	0.00386036	0.0254377	ENSBTAG00000006844/ENSBTAG00000017133/ENSBTAG00000000837/ENSBTAG00000044006/ENSBTAG00000011083/ENSBTAG00000049949/ENSBTAG00000014366/ENSBTAG00000006225/ENSBTAG00000004428/ENSBTAG00000007937/ENSBTAG00000016105/ENSBTAG00000014217/ENSBTAG00000050532/ENSBTAG00000007749/ENSBTAG00000011455/ENSBTAG00000004286/ENSBTAG00000016975/ENSBTAG00000038173/ENSBTAG00000018903/ENSBTAG00000050477/ENSBTAG00000015019/…	LEF1/GINS4/PARP1/GINS2/POLD1/-/PRPF19/RPA2/H2AFZ/PRIM2/H2AFY/HHEX/-/TONSL/POLA2/CDC45/H2AFV/-/ACD/-/STN1/RPA1/CENPA/IRF4/H3F3B/CHD4/TREX1/NFYC/XRCC6/ERCC5/ORC3/H2B/H1FX/-/HP1BP3/HIST2H2AB/RPA3/TERF2/-	39
CC	GO:0030894	replisome	2079-09-01	24/14606	0.0040817	0.026581	ENSBTAG00000011083/ENSBTAG00000014366/ENSBTAG00000006225/ENSBTAG00000007937/ENSBTAG00000007749/ENSBTAG00000011455/ENSBTAG00000009711/ENSBTAG00000014043/ENSBTAG00000013168	POLD1/PRPF19/RPA2/PRIM2/TONSL/POLA2/RPA1/ERCC5/RPA3	9
CC	GO:0000930	gamma-tubulin complex	2079-07-01	16/14606	0.00411878	0.026581	ENSBTAG00000015820/ENSBTAG00000008636/ENSBTAG00000048960/ENSBTAG00000010739/ENSBTAG00000006395/ENSBTAG00000048152/ENSBTAG00000044184	UXT/PDE4B/MZT1/BLOC1S2/TUBGCP2/TUBG1/TUBGCP3	7
CC	GO:0005635	nuclear envelope	62/2079	318/14606	0.00553129	0.0350691	ENSBTAG00000019177/ENSBTAG00000006414/ENSBTAG00000000837/ENSBTAG00000003570/ENSBTAG00000012366/ENSBTAG00000006656/ENSBTAG00000003434/ENSBTAG00000014917/ENSBTAG00000001107/ENSBTAG00000014106/ENSBTAG00000013201/ENSBTAG00000002501/ENSBTAG00000013533/ENSBTAG00000055033/ENSBTAG00000009362/ENSBTAG00000010955/ENSBTAG00000000022/ENSBTAG00000006611/ENSBTAG00000020739/ENSBTAG00000019453/ENSBTAG00000020350/…	BIN1/NUTF2/PARP1/DDX19A/MRPS23/RANBP1/CERS4/GTPBP4/CACYBP/IPO8/ALOX5AP/CUEDC2/CLIC1/RAN/-/NUP54/NUP37/NUP93/NXT2/PTGES/DUSP2/DNAJB2/BANF1/PTGDS/EIF5A/SEH1L/RAE1/NUP62/RANGAP1/CBX3/NUP85/NXT1/TMC8/NUP210L/ZC3HC1/WTAP/TUBB/IPO5/PLPP7/TMC6/THAP7/LMNB1/FANCL/RAC2/TMEM38A/NRM/TRA2B/AAAS/IPO4/JPT1/TEPSIN/NXF1/TBC1D20/P2RX5/XPO1/SUN2/NUP43/NUP188/PCID2/CPNE1/TMEM18/NUP205	62
CC	GO:0030496	midbody	30/2079	132/14606	0.00558531	0.0350691	ENSBTAG00000008321/ENSBTAG00000007235/ENSBTAG00000001717/ENSBTAG00000019648/ENSBTAG00000008579/ENSBTAG00000016747/ENSBTAG00000004844/ENSBTAG00000013573/ENSBTAG00000005129/ENSBTAG00000050948/ENSBTAG00000009617/ENSBTAG00000020861/ENSBTAG00000009618/ENSBTAG00000021219/ENSBTAG00000012939/ENSBTAG00000014326/ENSBTAG00000039415/ENSBTAG00000003617/ENSBTAG00000001352/ENSBTAG00000010180/ENSBTAG00000010789/…	RNF8/NTNG2/AURKB/RACK1/RCC2/NAT10/ARL2BP/BIRC5/CEP55/NUP62/SLC2A1/CHAMP1/NEK2/SEPT1/DTNBP1/CDCA8/CHMP4A/ALKBH4/ENTR1/URB2/ANKRD54/MAP10/KIF23/KIF20B/KATNA1/SEPT6/PLK1/MAK/GNAI2/PPP1CC	30
CC	GO:0000794	condensed nuclear chromosome	19/2079	73/14606	0.0056021	0.0350691	ENSBTAG00000010496/ENSBTAG00000016716/ENSBTAG00000001717/ENSBTAG00000016213/ENSBTAG00000006225/ENSBTAG00000019387/ENSBTAG00000012925/ENSBTAG00000009618/ENSBTAG00000016758/ENSBTAG00000007247/ENSBTAG00000013009/ENSBTAG00000021673/ENSBTAG00000003323/ENSBTAG00000009432/ENSBTAG00000048152/ENSBTAG00000014453/ENSBTAG00000003693/ENSBTAG00000014730/ENSBTAG00000007237	STAG3/RRS1/AURKB/SYCE2/RPA2/NIFK/NCAPH/NEK2/MLH1/NUF2/AURKA/NDC80/NOL6/PMF1/TUBG1/PLK1/SUN2/NCAPD2/BUB1B	19
CC	GO:0005874	microtubule	53/2079	265/14606	0.00584455	0.0362246	ENSBTAG00000013761/ENSBTAG00000006134/ENSBTAG00000018216/ENSBTAG00000012244/ENSBTAG00000000828/ENSBTAG00000013669/ENSBTAG00000010156/ENSBTAG00000019156/ENSBTAG00000001717/ENSBTAG00000030974/ENSBTAG00000007366/ENSBTAG00000013874/ENSBTAG00000021680/ENSBTAG00000013573/ENSBTAG00000001631/ENSBTAG00000000711/ENSBTAG00000016726/ENSBTAG00000012030/ENSBTAG00000010774/ENSBTAG00000013100/ENSBTAG00000011531/…	STMN1/DYNLRB1/SKA1/TUBA1B/CAPN6/KIF22/TPT1/CCT2/AURKB/TUBA4A/HAUS8/CFAP20/SKA2/BIRC5/KIFC1/NDRG1/KIF15/TTLL1/NUSAP1/SPAG5/SS18/TUBB3/DYNLL1/CCT6A/CCT5/CDC16/KIF12/SKA3/BAG2/TUBB/SEPT9/TUBGCP2/AURKA/DNAI1/CCT4/CDK5RAP3/MAP10/TPX2/KIF23/KIF20B/CCT7/KATNA1/TPPP3/HAUS2/TUBG1/PLK1/TUBGCP3/KIF18A/MAP9/TCP1/DYNLRB2/NUDC/TBCB	53
CC	GO:0005685	U1 snRNP	2079-08-01	21/14606	0.00600296	0.0368417	ENSBTAG00000027506/ENSBTAG00000016271/ENSBTAG00000012177/ENSBTAG00000008292/ENSBTAG00000001038/ENSBTAG00000034506/ENSBTAG00000009077/ENSBTAG00000008251	SNRPB2/SNRPF/SNRPD2/SNRPD1/SNRPB/-/SNRPA/SNRPN	8
CC	GO:0101031	chaperone complex	2079-07-01	17/14606	0.00615131	0.0373856	ENSBTAG00000019156/ENSBTAG00000008184/ENSBTAG00000017889/ENSBTAG00000005355/ENSBTAG00000004531/ENSBTAG00000012756/ENSBTAG00000002829	CCT2/CCT6A/CCT5/BAG2/CCT4/CCT7/TCP1	7
CC	GO:0034399	nuclear periphery	21/2079	85/14606	0.00706796	0.0425437	ENSBTAG00000001069/ENSBTAG00000016328/ENSBTAG00000012365/ENSBTAG00000006611/ENSBTAG00000003934/ENSBTAG00000021158/ENSBTAG00000002224/ENSBTAG00000021039/ENSBTAG00000021544/ENSBTAG00000039374/ENSBTAG00000021884/ENSBTAG00000018463/ENSBTAG00000002882/ENSBTAG00000009415/ENSBTAG00000006423/ENSBTAG00000002707/ENSBTAG00000013123/ENSBTAG00000007777/ENSBTAG00000017505/ENSBTAG00000015779/ENSBTAG00000011127	TP53/SFPQ/ANP32A/NUP93/PSPC1/SATB1/UHRF1/HNRNPM/EBNA1BP2/IPO5/CXXC1/VIM/LMNB1/NUFIP1/PHF5A/IPO4/PHB2/OGG1/PAXIP1/PML/NUP205	21
CC	GO:0031248	protein acetyltransferase complex	22/2079	91/14606	0.00775172	0.045779	ENSBTAG00000026199/ENSBTAG00000023417/ENSBTAG00000002693/ENSBTAG00000034225/ENSBTAG00000027980/ENSBTAG00000044019/ENSBTAG00000007784/ENSBTAG00000018978/ENSBTAG00000047031/ENSBTAG00000031716/ENSBTAG00000005124/ENSBTAG00000017189/ENSBTAG00000020998/ENSBTAG00000009484/ENSBTAG00000019281/ENSBTAG00000005912/ENSBTAG00000004745/ENSBTAG00000016883/ENSBTAG00000007961/ENSBTAG00000000252/ENSBTAG00000003077/…	ACTB/RUVBL2/KANSL2/-/TAF9/KAT2A/NAA50/KAT14/WDR5/MRGBP/JADE3/POLE4/RUVBL1/TAF6L/MCRS1/DMAP1/NAA15/SGF29/TADA3/POLE3/DPF2/TADA2A	22
CC	GO:1902493	acetyltransferase complex	22/2079	91/14606	0.00775172	0.045779	ENSBTAG00000026199/ENSBTAG00000023417/ENSBTAG00000002693/ENSBTAG00000034225/ENSBTAG00000027980/ENSBTAG00000044019/ENSBTAG00000007784/ENSBTAG00000018978/ENSBTAG00000047031/ENSBTAG00000031716/ENSBTAG00000005124/ENSBTAG00000017189/ENSBTAG00000020998/ENSBTAG00000009484/ENSBTAG00000019281/ENSBTAG00000005912/ENSBTAG00000004745/ENSBTAG00000016883/ENSBTAG00000007961/ENSBTAG00000000252/ENSBTAG00000003077/…	ACTB/RUVBL2/KANSL2/-/TAF9/KAT2A/NAA50/KAT14/WDR5/MRGBP/JADE3/POLE4/RUVBL1/TAF6L/MCRS1/DMAP1/NAA15/SGF29/TADA3/POLE3/DPF2/TADA2A	22
MF	GO:0003735	structural constituent of ribosome	124/1949	272/14244	4.24419e-38	3.81977e-35	ENSBTAG00000022902/ENSBTAG00000009908/ENSBTAG00000048169/ENSBTAG00000045504/ENSBTAG00000040308/ENSBTAG00000020905/ENSBTAG00000038379/ENSBTAG00000020795/ENSBTAG00000019718/ENSBTAG00000018478/ENSBTAG00000001342/ENSBTAG00000053048/ENSBTAG00000019494/ENSBTAG00000021093/ENSBTAG00000022275/ENSBTAG00000015388/ENSBTAG00000013264/ENSBTAG00000005620/ENSBTAG00000015989/ENSBTAG00000019147/ENSBTAG00000003228/…	-/RPS3A/-/-/RPS13/RPL11/-/RPS21/RPS15/RPL7L1/RSL24D1/-/RPL10A/RPS16/RPL10/RPL18/RPS24/RPS3/RPS5/RPS20/RPL3/RPS15A/MRPS23/RPS14/-/RPL34/-/RPS23/RPL22L1/RPS4X/RPL15/-/-/RPL10/-/RPL21/RPLP0/-/RPL12/RPS26/UBA52/-/RPS27A/RPL5/RPL8/RPL13A/RPS9/MRPL52/-/RPS19/RPL23/RPL36AL/RPS2/-/RPL6/-/RPSA/FAU/RPS7/RPL18A/MRPL1/-/MRPS24/RPL7/MRPS7/RPL4/RPS6/-/MRPL37/MRPS18C/RPL13/RPLP2/MRPL15/RPS10/RPS15A/RPL29/RPLP1/…	124
MF	GO:0019843	rRNA binding	38/1949	71/14244	1.99028e-15	8.95624e-13	ENSBTAG00000045504/ENSBTAG00000040308/ENSBTAG00000020905/ENSBTAG00000016716/ENSBTAG00000015989/ENSBTAG00000008570/ENSBTAG00000018800/ENSBTAG00000012745/ENSBTAG00000003937/ENSBTAG00000017389/ENSBTAG00000012276/ENSBTAG00000025385/ENSBTAG00000001962/ENSBTAG00000002026/ENSBTAG00000026327/ENSBTAG00000006487/ENSBTAG00000015639/ENSBTAG00000024608/ENSBTAG00000003229/ENSBTAG00000006482/ENSBTAG00000016133/…	-/RPS13/RPL11/RRS1/RPS5/RPS14/RPS4X/PPAN/-/RPLP0/-/RPL12/MRPS27/RPL5/RPL8/RPS9/ERAL1/-/RPL23/PTCD3/MRPS7/UTP25/MRPS18C/-/DDX28/NOP53/RPS11/NOL12/RPS18/-/RCC1L/RPL9/-/DDX21/CIRBP/MTERF4/-/RPF1	38
MF	GO:0008135	translation factor activity, RNA binding	36/1949	83/14244	3.39795e-11	1.01939e-08	ENSBTAG00000020186/ENSBTAG00000034185/ENSBTAG00000021685/ENSBTAG00000001988/ENSBTAG00000019010/ENSBTAG00000011843/ENSBTAG00000007269/ENSBTAG00000005338/ENSBTAG00000007474/ENSBTAG00000006702/ENSBTAG00000010598/ENSBTAG00000006543/ENSBTAG00000030962/ENSBTAG00000000132/ENSBTAG00000014032/ENSBTAG00000002018/ENSBTAG00000014643/ENSBTAG00000014388/ENSBTAG00000002734/ENSBTAG00000016311/ENSBTAG00000021979/…	EIF1AD/-/EEF1A2/EIF3D/EIF2B3/EEF1G/EIF2B1/EIF3M/EIF3B/EIF3E/EIF4E2/EIF3CL/EEFSEC/EIF4A1/EIF3H/EIF5A/EEF1D/EIF3I/EIF3G/EIF2S1/EEF1B2/EIF2B5/EIF1/ELOB/EIF5B/EIF3L/EIF4E/EIF3K/EIF2D/EIF1B/EIF3F/EIF1AX/DENR/EIF2S2/C17H12orf65/EEF1A1	36
MF	GO:0140098	catalytic activity, acting on RNA	83/1949	307/14244	3.33728e-10	7.50887e-08	ENSBTAG00000014733/ENSBTAG00000011812/ENSBTAG00000002579/ENSBTAG00000016430/ENSBTAG00000012243/ENSBTAG00000009661/ENSBTAG00000001856/ENSBTAG00000019325/ENSBTAG00000005898/ENSBTAG00000001518/ENSBTAG00000005064/ENSBTAG00000010036/ENSBTAG00000021374/ENSBTAG00000002056/ENSBTAG00000005385/ENSBTAG00000000072/ENSBTAG00000018969/ENSBTAG00000006059/ENSBTAG00000001044/ENSBTAG00000019871/ENSBTAG00000012791/…	NOP2/DIMT1/FBL/METTL8/POLR1E/RNASEH2A/POLR2C/TRMT1/TGS1/ISG20L2/WARS2/POLR3D/FARSA/MARS2/POP5/TFB2M/POLR1C/TSN/SUPV3L1/TRMT2A/GATC/TRMT5/FEN1/PTRH2/PRIM2/POLR2J/EIF4A3/METTL3/EIF4A1/VARS/POLR2E/DHX30/VARS2/DHX16/FARSB/WDR4/CARS2/TRMT61A/DGCR8/DDX54/DALRD3/TSEN15/RNASE1/METTL1/POP1/LARS/REXO2/POLR2D/FTSJ1/-/DUS4L/TSEN54/BUD23/CRCP/FTSJ3/POLR1B/ENDOV/DDX1/QTRT1/POLR3K/TRMT10C/RPP21/TOE1/NSUN2/POLR2…	83
MF	GO:0003743	translation initiation factor activity	26/1949	53/14244	6.81601e-10	1.22688e-07	ENSBTAG00000020186/ENSBTAG00000001988/ENSBTAG00000019010/ENSBTAG00000007269/ENSBTAG00000005338/ENSBTAG00000007474/ENSBTAG00000006702/ENSBTAG00000010598/ENSBTAG00000006543/ENSBTAG00000000132/ENSBTAG00000014032/ENSBTAG00000014388/ENSBTAG00000002734/ENSBTAG00000016311/ENSBTAG00000011414/ENSBTAG00000002282/ENSBTAG00000034255/ENSBTAG00000010790/ENSBTAG00000009522/ENSBTAG00000011212/ENSBTAG00000010432/…	EIF1AD/EIF3D/EIF2B3/EIF2B1/EIF3M/EIF3B/EIF3E/EIF4E2/EIF3CL/EIF4A1/EIF3H/EIF3I/EIF3G/EIF2S1/EIF2B5/EIF1/EIF5B/EIF3L/EIF4E/EIF3K/EIF2D/EIF1B/EIF3F/EIF1AX/DENR/EIF2S2	26
MF	GO:0140097	catalytic activity, acting on DNA	49/1949	159/14244	1.63958e-08	2.45937e-06	ENSBTAG00000002745/ENSBTAG00000017133/ENSBTAG00000003425/ENSBTAG00000007365/ENSBTAG00000005620/ENSBTAG00000022058/ENSBTAG00000044006/ENSBTAG00000011083/ENSBTAG00000006065/ENSBTAG00000022450/ENSBTAG00000030965/ENSBTAG00000015172/ENSBTAG00000021645/ENSBTAG00000001044/ENSBTAG00000013045/ENSBTAG00000023417/ENSBTAG00000000064/ENSBTAG00000017021/ENSBTAG00000019901/ENSBTAG00000014595/ENSBTAG00000009855/…	APEX1/GINS4/MGME1/NEIL1/RPS3/ACACB/GINS2/POLD1/PCNA/THAP9/MCM7/MCM6/MBD4/SUPV3L1/DKC1/RUVBL2/FEN1/MCM4/RAD54L/LIG1/FAN1/DHX30/POLA2/CDC45/EXO1/MUTYH/ERCC6L/MUS81/RECQL5/DNMT3B/POLE2/ENDOV/DDX1/TREX1/XRCC6/XRCC3/N6AMT1/POLD3/POLE4/OGG1/RUVBL1/POLL/GEN1/ERCC5/ERCC2/NTHL1/SLX4/POLE3/TERF2	49
MF	GO:0003682	chromatin binding	97/1949	430/14244	2.666e-07	3.42772e-05	ENSBTAG00000010403/ENSBTAG00000006844/ENSBTAG00000002745/ENSBTAG00000010496/ENSBTAG00000001069/ENSBTAG00000016328/ENSBTAG00000000080/ENSBTAG00000002742/ENSBTAG00000016335/ENSBTAG00000008321/ENSBTAG00000013757/ENSBTAG00000039334/ENSBTAG00000017329/ENSBTAG00000003784/ENSBTAG00000007872/ENSBTAG00000015316/ENSBTAG00000008001/ENSBTAG00000022160/ENSBTAG00000016528/ENSBTAG00000020701/ENSBTAG00000010036/…	FAAP24/LEF1/APEX1/STAG3/TP53/SFPQ/GRWD1/MSH2/NPM3/RNF8/CTCF/-/GMNN/DNAJC2/PSIP1/-/NUCKS1/NAP1L4/NOC2L/MEF2C/POLR3D/HDAC7/-/PCNA/UXT/TRIM28/BCL6/EED/CDT1/RUVBL2/H2AFZ/PRKCB/BMI1/SMARCA4/PRMT6/NCAPH/HELLS/NCAPH2/PCLAF/H2AFY/SATB1/VRK1/CBX4/ORC1/DHX30/NUDT21/CDC45/NPM1/UHRF1/NOC3L/ASF1A/SSRP1/EXO1/FLI1/MLH1/UBTF/AIRE/-/FOXP1/KAT2A/TCF7L1/LRWD1/CENPS/NFATC1/PHF23/H3F3B/EGR2/ZNF274/CKS2/DDX1/NELFA/WDH…	97
MF	GO:0030515	snoRNA binding	15/1949	28/14244	6.74404e-07	7.58705e-05	ENSBTAG00000019509/ENSBTAG00000006104/ENSBTAG00000018812/ENSBTAG00000004225/ENSBTAG00000010101/ENSBTAG00000007105/ENSBTAG00000013045/ENSBTAG00000005517/ENSBTAG00000000670/ENSBTAG00000020886/ENSBTAG00000020366/ENSBTAG00000000748/ENSBTAG00000009415/ENSBTAG00000006374/ENSBTAG00000014558	NUDT5/SNU13/NOP56/TSR1/BYSL/-/DKC1/NOP58/RRP9/UTP25/TBL3/GAR1/NUFIP1/NHP2/DDX21	15
MF	GO:0042393	histone binding	45/1949	163/14244	1.97439e-06	0.000197439	ENSBTAG00000006844/ENSBTAG00000000080/ENSBTAG00000021367/ENSBTAG00000016335/ENSBTAG00000008321/ENSBTAG00000003784/ENSBTAG00000002549/ENSBTAG00000015316/ENSBTAG00000016528/ENSBTAG00000014380/ENSBTAG00000015101/ENSBTAG00000004654/ENSBTAG00000010118/ENSBTAG00000012365/ENSBTAG00000016526/ENSBTAG00000020921/ENSBTAG00000019220/ENSBTAG00000039951/ENSBTAG00000014230/ENSBTAG00000049156/ENSBTAG00000025211/…	LEF1/GRWD1/ANP32B/NPM3/RNF8/DNAJC2/PTMA/-/NOC2L/MCM2/HMGB2/PWP1/HAT1/ANP32A/PIH1D1/PRKCB/SMARCA4/PRMT6/VRK1/CBX4/ING1/TONSL/ASF1B/HPF1/NPM1/DEK/UHRF1/NCAPG2/ASF1A/DAXX/AIRE/LRWD1/CKS1B/WDR5/NASP/CKS2/HMGB1/ANP32E/SGF29/PYGO1/WRAP53/APBB1/MSH6/NCAPD2/DPF2	45
MF	GO:0004386	helicase activity	32/1949	101/14244	2.49917e-06	0.000224925	ENSBTAG00000010602/ENSBTAG00000017133/ENSBTAG00000010721/ENSBTAG00000003570/ENSBTAG00000044006/ENSBTAG00000014380/ENSBTAG00000019608/ENSBTAG00000030965/ENSBTAG00000015172/ENSBTAG00000001044/ENSBTAG00000023417/ENSBTAG00000015595/ENSBTAG00000019220/ENSBTAG00000016023/ENSBTAG00000033413/ENSBTAG00000000132/ENSBTAG00000017021/ENSBTAG00000006671/ENSBTAG00000015833/ENSBTAG00000006960/ENSBTAG00000004286/…	DDX56/GINS4/MCM3/DDX19A/GINS2/MCM2/DDX47/MCM7/MCM6/SUPV3L1/RUVBL2/MCM5/SMARCA4/EIF4A3/DDX50/EIF4A1/MCM4/DDX27/DHX30/DHX16/CDC45/DDX54/ERCC6L/RECQL5/DDX1/DDX31/XRCC6/G3BP1/RUVBL1/DDX21/DDX39B/ERCC2	32
MF	GO:0008173	RNA methyltransferase activity	22/1949	58/14244	3.47961e-06	0.000284695	ENSBTAG00000014733/ENSBTAG00000011812/ENSBTAG00000002579/ENSBTAG00000016430/ENSBTAG00000019325/ENSBTAG00000005898/ENSBTAG00000000072/ENSBTAG00000019871/ENSBTAG00000011796/ENSBTAG00000015148/ENSBTAG00000021490/ENSBTAG00000031327/ENSBTAG00000016908/ENSBTAG00000031829/ENSBTAG00000017067/ENSBTAG00000021060/ENSBTAG00000024027/ENSBTAG00000015466/ENSBTAG00000020398/ENSBTAG00000009142/ENSBTAG00000010311/…	NOP2/DIMT1/FBL/METTL8/TRMT1/TGS1/TFB2M/TRMT2A/TRMT5/METTL3/WDR4/TRMT61A/METTL1/FTSJ1/BUD23/FTSJ3/TRMT10C/NSUN2/TRMT12/RNMT/MRM1/MRM3	22
MF	GO:0140101	catalytic activity, acting on a tRNA	32/1949	107/14244	9.75328e-06	0.000731496	ENSBTAG00000016430/ENSBTAG00000019325/ENSBTAG00000005064/ENSBTAG00000021374/ENSBTAG00000002056/ENSBTAG00000005385/ENSBTAG00000012791/ENSBTAG00000011796/ENSBTAG00000016710/ENSBTAG00000005631/ENSBTAG00000010698/ENSBTAG00000011649/ENSBTAG00000021490/ENSBTAG00000011471/ENSBTAG00000031327/ENSBTAG00000018913/ENSBTAG00000016369/ENSBTAG00000016908/ENSBTAG00000012596/ENSBTAG00000006765/ENSBTAG00000031829/…	METTL8/TRMT1/WARS2/FARSA/MARS2/POP5/GATC/TRMT5/PTRH2/VARS/VARS2/FARSB/WDR4/CARS2/TRMT61A/DALRD3/TSEN15/METTL1/POP1/LARS/FTSJ1/-/DUS4L/TSEN54/QTRT1/TRMT10C/RPP21/NSUN2/TRMT12/PTRHD1/DTD1/POP4	32
MF	GO:0070182	DNA polymerase binding	1949-08-01	12/14244	3.58779e-05	0.00248385	ENSBTAG00000006065/ENSBTAG00000000638/ENSBTAG00000019220/ENSBTAG00000016747/ENSBTAG00000018903/ENSBTAG00000009097/ENSBTAG00000010077/ENSBTAG00000020504	PCNA/CDT1/SMARCA4/NAT10/ACD/FANCI/FANCD2/CDK2AP1	8
MF	GO:0034062	5'-3' RNA polymerase activity	16/1949	41/14244	4.93333e-05	0.00296	ENSBTAG00000012243/ENSBTAG00000001856/ENSBTAG00000010036/ENSBTAG00000018969/ENSBTAG00000007937/ENSBTAG00000005446/ENSBTAG00000020776/ENSBTAG00000053244/ENSBTAG00000037489/ENSBTAG00000014166/ENSBTAG00000019803/ENSBTAG00000009483/ENSBTAG00000004781/ENSBTAG00000006481/ENSBTAG00000006751/ENSBTAG00000031792	POLR1E/POLR2C/POLR3D/POLR1C/PRIM2/POLR2J/POLR2E/POLR2D/CRCP/POLR1B/POLR3K/POLR2G/POLR3B/POLR1A/TENT2/ZNRD1	16
MF	GO:0097747	RNA polymerase activity	16/1949	41/14244	4.93333e-05	0.00296	ENSBTAG00000012243/ENSBTAG00000001856/ENSBTAG00000010036/ENSBTAG00000018969/ENSBTAG00000007937/ENSBTAG00000005446/ENSBTAG00000020776/ENSBTAG00000053244/ENSBTAG00000037489/ENSBTAG00000014166/ENSBTAG00000019803/ENSBTAG00000009483/ENSBTAG00000004781/ENSBTAG00000006481/ENSBTAG00000006751/ENSBTAG00000031792	POLR1E/POLR2C/POLR3D/POLR1C/PRIM2/POLR2J/POLR2E/POLR2D/CRCP/POLR1B/POLR3K/POLR2G/POLR3B/POLR1A/TENT2/ZNRD1	16
MF	GO:0003697	single-stranded DNA binding	26/1949	87/14244	6.55333e-05	0.00368625	ENSBTAG00000002742/ENSBTAG00000040065/ENSBTAG00000015101/ENSBTAG00000030965/ENSBTAG00000015172/ENSBTAG00000013856/ENSBTAG00000006059/ENSBTAG00000006225/ENSBTAG00000007937/ENSBTAG00000017021/ENSBTAG00000004286/ENSBTAG00000007684/ENSBTAG00000016758/ENSBTAG00000051118/ENSBTAG00000003668/ENSBTAG00000053244/ENSBTAG00000015019/ENSBTAG00000009711/ENSBTAG00000008406/ENSBTAG00000018103/ENSBTAG00000018971/…	MSH2/RAD51AP1/HMGB2/MCM7/MCM6/SSBP2/TSN/RPA2/PRIM2/MCM4/CDC45/MSH3/MLH1/NOL12/RADX/POLR2D/STN1/RPA1/TREX1/HMGB1/RAD51B/POLR2G/ERCC5/PCBP2/RPA3/TERF2	26
MF	GO:0008094	DNA-dependent ATPase activity	24/1949	78/14244	7.40078e-05	0.00380236	ENSBTAG00000018589/ENSBTAG00000002742/ENSBTAG00000030965/ENSBTAG00000015172/ENSBTAG00000005904/ENSBTAG00000019743/ENSBTAG00000023417/ENSBTAG00000019220/ENSBTAG00000017021/ENSBTAG00000015833/ENSBTAG00000007684/ENSBTAG00000005607/ENSBTAG00000015338/ENSBTAG00000007137/ENSBTAG00000046757/ENSBTAG00000014727/ENSBTAG00000011715/ENSBTAG00000018971/ENSBTAG00000006103/ENSBTAG00000009966/ENSBTAG00000020998/…	RFC2/MSH2/MCM7/MCM6/RBBP4/CHTF18/RUVBL2/SMARCA4/MCM4/DHX30/MSH3/ERCC6L/DSCC1/RFC5/GTF2H4/RFC4/RECQL5/RAD51B/XRCC6/XRCC3/RUVBL1/XRCC2/ERCC2/MSH6	24
MF	GO:0000400	four-way junction DNA binding	1949-09-01	16/14244	7.60473e-05	0.00380236	ENSBTAG00000002742/ENSBTAG00000015101/ENSBTAG00000018103/ENSBTAG00000018971/ENSBTAG00000009966/ENSBTAG00000030897/ENSBTAG00000020819/ENSBTAG00000020059/ENSBTAG00000001424	MSH2/HMGB2/HMGB1/RAD51B/XRCC3/XRCC2/YY1/GEN1/MSH6	9
MF	GO:0019104	DNA N-glycosylase activity	1949-08-01	13/14244	8.20548e-05	0.00380949	ENSBTAG00000007365/ENSBTAG00000005620/ENSBTAG00000022058/ENSBTAG00000006065/ENSBTAG00000021645/ENSBTAG00000011242/ENSBTAG00000007777/ENSBTAG00000006272	NEIL1/RPS3/ACACB/PCNA/MBD4/MUTYH/OGG1/NTHL1	8
MF	GO:0000217	DNA secondary structure binding	1949-11-01	23/14244	8.46553e-05	0.00380949	ENSBTAG00000002742/ENSBTAG00000015101/ENSBTAG00000007684/ENSBTAG00000018103/ENSBTAG00000018971/ENSBTAG00000009966/ENSBTAG00000030897/ENSBTAG00000020819/ENSBTAG00000020059/ENSBTAG00000014043/ENSBTAG00000001424	MSH2/HMGB2/MSH3/HMGB1/RAD51B/XRCC3/XRCC2/YY1/GEN1/ERCC5/MSH6	11
MF	GO:0003899	DNA-directed 5'-3' RNA polymerase activity	15/1949	39/14244	0.000102854	0.00440804	ENSBTAG00000012243/ENSBTAG00000001856/ENSBTAG00000010036/ENSBTAG00000018969/ENSBTAG00000007937/ENSBTAG00000005446/ENSBTAG00000020776/ENSBTAG00000053244/ENSBTAG00000037489/ENSBTAG00000014166/ENSBTAG00000019803/ENSBTAG00000009483/ENSBTAG00000004781/ENSBTAG00000006481/ENSBTAG00000031792	POLR1E/POLR2C/POLR3D/POLR1C/PRIM2/POLR2J/POLR2E/POLR2D/CRCP/POLR1B/POLR3K/POLR2G/POLR3B/POLR1A/ZNRD1	15
MF	GO:0008168	methyltransferase activity	43/1949	179/14244	0.000127464	0.00521442	ENSBTAG00000014733/ENSBTAG00000011812/ENSBTAG00000002579/ENSBTAG00000016430/ENSBTAG00000019325/ENSBTAG00000005898/ENSBTAG00000006646/ENSBTAG00000000072/ENSBTAG00000019871/ENSBTAG00000011796/ENSBTAG00000007847/ENSBTAG00000004706/ENSBTAG00000039951/ENSBTAG00000015148/ENSBTAG00000026008/ENSBTAG00000021490/ENSBTAG00000031327/ENSBTAG00000017941/ENSBTAG00000019029/ENSBTAG00000016908/ENSBTAG00000021884/…	NOP2/DIMT1/FBL/METTL8/TRMT1/TGS1/PRMT1/TFB2M/TRMT2A/TRMT5/EED/SUV39H1/PRMT6/METTL3/METTL5/WDR4/TRMT61A/NSUN5/DPH5/METTL1/CXXC1/IRF4/FTSJ1/WDR5/FAM173B/NTMT1/DNMT3B/BUD23/FTSJ3/METTL18/TRMT10C/NSUN2/N6AMT1/EZH2/TYMS/TRMT12/DMAP1/GAMT/PRMT7/RNMT/MRM1/PRMT5/MRM3	43
MF	GO:0003688	DNA replication origin binding	1949-08-01	14/14244	0.000168459	0.00659187	ENSBTAG00000000080/ENSBTAG00000001872/ENSBTAG00000014380/ENSBTAG00000015595/ENSBTAG00000040058/ENSBTAG00000004286/ENSBTAG00000010384/ENSBTAG00000016969	GRWD1/ORC6/MCM2/MCM5/ORC5/CDC45/CDC6/ORC3	8
MF	GO:0001046	core promoter sequence-specific DNA binding	15/1949	41/14244	0.000198476	0.00744284	ENSBTAG00000006282/ENSBTAG00000020737/ENSBTAG00000001069/ENSBTAG00000023417/ENSBTAG00000016526/ENSBTAG00000004428/ENSBTAG00000019220/ENSBTAG00000016105/ENSBTAG00000021289/ENSBTAG00000005067/ENSBTAG00000007543/ENSBTAG00000001512/ENSBTAG00000009426/ENSBTAG00000018772/ENSBTAG00000012698	POU2AF1/SOX8/TP53/RUVBL2/PIH1D1/H2AFZ/SMARCA4/H2AFY/POGZ/UBTF/TAF1B/ZFP64/EZH2/TAF1C/HDAC1	15
MF	GO:0030332	cyclin binding	1949-11-01	25/14244	0.000214564	0.00772429	ENSBTAG00000020150/ENSBTAG00000031688/ENSBTAG00000019648/ENSBTAG00000017268/ENSBTAG00000019418/ENSBTAG00000010513/ENSBTAG00000014202/ENSBTAG00000006103/ENSBTAG00000004695/ENSBTAG00000004021/ENSBTAG00000018254	KLHDC9/RBM4/RACK1/PROCA1/UBE3D/GPS2/CDK5RAP3/XRCC6/CDK9/CDK2/CDKN1B	11
MF	GO:0016741	transferase activity, transferring one-carbon groups	44/1949	190/14244	0.000258469	0.00894699	ENSBTAG00000014733/ENSBTAG00000011812/ENSBTAG00000002579/ENSBTAG00000016430/ENSBTAG00000019325/ENSBTAG00000005898/ENSBTAG00000006646/ENSBTAG00000019274/ENSBTAG00000000072/ENSBTAG00000019871/ENSBTAG00000011796/ENSBTAG00000007847/ENSBTAG00000004706/ENSBTAG00000039951/ENSBTAG00000015148/ENSBTAG00000026008/ENSBTAG00000021490/ENSBTAG00000031327/ENSBTAG00000017941/ENSBTAG00000019029/ENSBTAG00000016908/…	NOP2/DIMT1/FBL/METTL8/TRMT1/TGS1/PRMT1/ATIC/TFB2M/TRMT2A/TRMT5/EED/SUV39H1/PRMT6/METTL3/METTL5/WDR4/TRMT61A/NSUN5/DPH5/METTL1/CXXC1/IRF4/FTSJ1/WDR5/FAM173B/NTMT1/DNMT3B/BUD23/FTSJ3/METTL18/TRMT10C/NSUN2/N6AMT1/EZH2/TYMS/TRMT12/DMAP1/GAMT/PRMT7/RNMT/MRM1/PRMT5/MRM3	44
MF	GO:0003729	mRNA binding	45/1949	198/14244	0.000345132	0.0115044	ENSBTAG00000009908/ENSBTAG00000040308/ENSBTAG00000001069/ENSBTAG00000008105/ENSBTAG00000001988/ENSBTAG00000015989/ENSBTAG00000008570/ENSBTAG00000000613/ENSBTAG00000002170/ENSBTAG00000031688/ENSBTAG00000038896/ENSBTAG00000006059/ENSBTAG00000014588/ENSBTAG00000005296/ENSBTAG00000014549/ENSBTAG00000013952/ENSBTAG00000052491/ENSBTAG00000009535/ENSBTAG00000030962/ENSBTAG00000016023/ENSBTAG00000016224/…	RPS3A/RPS13/TP53/RBM38/EIF3D/RPS5/RPS14/ELAVL1/NOVA1/RBM4/RPS26/TSN/RSL1D1/RPL13A/GNL3/HNRNPD/-/RPS2/EEFSEC/EIF4A3/RPS7/METTL3/MRPS7/NUDT21/HNRNPA1/DAZAP1/PABPC4/CCT5/ANGEL2/HNRNPM/SLBP/RPL35/C1QBP/RBM46/TRA2B/SRBD1/RPL26/PAIP2/G3BP1/DENR/NXF1/UNK/CIRBP/PPP1R8/RBM45	45
MF	GO:0030983	mismatched DNA binding	1949-07-01	12/14244	0.000374287	0.0120307	ENSBTAG00000002742/ENSBTAG00000006065/ENSBTAG00000007684/ENSBTAG00000011242/ENSBTAG00000016758/ENSBTAG00000018795/ENSBTAG00000001424	MSH2/PCNA/MSH3/MUTYH/MLH1/PMS1/MSH6	7
MF	GO:0003746	translation elongation factor activity	1949-09-01	19/14244	0.000416734	0.0126278	ENSBTAG00000034185/ENSBTAG00000021685/ENSBTAG00000011843/ENSBTAG00000030962/ENSBTAG00000002018/ENSBTAG00000014643/ENSBTAG00000021979/ENSBTAG00000019543/ENSBTAG00000014534	-/EEF1A2/EEF1G/EEFSEC/EIF5A/EEF1D/EEF1B2/ELOB/EEF1A1	9
MF	GO:0031491	nucleosome binding	16/1949	48/14244	0.000420926	0.0126278	ENSBTAG00000039334/ENSBTAG00000022160/ENSBTAG00000016528/ENSBTAG00000018768/ENSBTAG00000007847/ENSBTAG00000004428/ENSBTAG00000016105/ENSBTAG00000014230/ENSBTAG00000002224/ENSBTAG00000050477/ENSBTAG00000024909/ENSBTAG00000019888/ENSBTAG00000030839/ENSBTAG00000040116/ENSBTAG00000048666/ENSBTAG00000018656	-/NAP1L4/NOC2L/-/EED/H2AFZ/H2AFY/VRK1/UHRF1/-/H3F3B/HIRA/MUM1/H1FX/-/HP1BP3	16
MF	GO:0003684	damaged DNA binding	17/1949	53/14244	0.000469112	0.0136194	ENSBTAG00000002745/ENSBTAG00000002742/ENSBTAG00000007365/ENSBTAG00000005620/ENSBTAG00000015116/ENSBTAG00000015101/ENSBTAG00000006065/ENSBTAG00000006225/ENSBTAG00000007684/ENSBTAG00000011242/ENSBTAG00000009711/ENSBTAG00000018103/ENSBTAG00000006103/ENSBTAG00000007777/ENSBTAG00000002072/ENSBTAG00000001424/ENSBTAG00000013168	APEX1/MSH2/NEIL1/RPS3/RAD23A/HMGB2/PCNA/RPA2/MSH3/MUTYH/RPA1/HMGB1/XRCC6/OGG1/ERCC2/MSH6/RPA3	17
MF	GO:0016779	nucleotidyltransferase activity	31/1949	124/14244	0.000512708	0.0144199	ENSBTAG00000019509/ENSBTAG00000012243/ENSBTAG00000001856/ENSBTAG00000010036/ENSBTAG00000019010/ENSBTAG00000011083/ENSBTAG00000010359/ENSBTAG00000018969/ENSBTAG00000013045/ENSBTAG00000007937/ENSBTAG00000005446/ENSBTAG00000020776/ENSBTAG00000011455/ENSBTAG00000006510/ENSBTAG00000053244/ENSBTAG00000039212/ENSBTAG00000004931/ENSBTAG00000037489/ENSBTAG00000014166/ENSBTAG00000019803/ENSBTAG00000009483/…	NUDT5/POLR1E/POLR2C/POLR3D/EIF2B3/POLD1/THG1L/POLR1C/DKC1/PRIM2/POLR2J/POLR2E/POLA2/YRDC/POLR2D/CTU1/POLE2/CRCP/POLR1B/POLR3K/POLR2G/POLD3/POLE4/POLR3B/POLL/POLR1A/POLE3/TENT2/ZNRD1/TUT4/TERF2	31
MF	GO:0032356	oxidized DNA binding	1949-06-01	10/14244	0.000834176	0.0221309	ENSBTAG00000002742/ENSBTAG00000005620/ENSBTAG00000007684/ENSBTAG00000011242/ENSBTAG00000007777/ENSBTAG00000001424	MSH2/RPS3/MSH3/MUTYH/OGG1/MSH6	6
MF	GO:0008565	protein transporter activity	21/1949	75/14244	0.000836056	0.0221309	ENSBTAG00000006414/ENSBTAG00000023513/ENSBTAG00000014106/ENSBTAG00000019868/ENSBTAG00000020739/ENSBTAG00000000562/ENSBTAG00000024701/ENSBTAG00000004993/ENSBTAG00000018809/ENSBTAG00000012225/ENSBTAG00000039374/ENSBTAG00000050904/ENSBTAG00000010370/ENSBTAG00000013623/ENSBTAG00000004791/ENSBTAG00000002707/ENSBTAG00000014971/ENSBTAG00000004992/ENSBTAG00000013254/ENSBTAG00000018857/ENSBTAG00000019995	NUTF2/DNAJC19/IPO8/RUFY1/NXT2/TOMM20/TIMM10/NXT1/RANGRF/KPNA2/IPO5/RAP1A/CLBA1/TIMM13/VPS26C/IPO4/SEC61G/TNPO3/XPO1/RAB4A/HIKESHI	21
MF	GO:0016799	hydrolase activity, hydrolyzing N-glycosyl compounds	1949-09-01	21/14244	0.00102514	0.0263607	ENSBTAG00000007365/ENSBTAG00000005620/ENSBTAG00000022058/ENSBTAG00000006065/ENSBTAG00000021645/ENSBTAG00000011242/ENSBTAG00000007777/ENSBTAG00000019913/ENSBTAG00000006272	NEIL1/RPS3/ACACB/PCNA/MBD4/MUTYH/OGG1/DNPH1/NTHL1	9
MF	GO:0017069	snRNA binding	1949-12-01	34/14244	0.00123245	0.0308112	ENSBTAG00000006104/ENSBTAG00000027506/ENSBTAG00000030366/ENSBTAG00000013593/ENSBTAG00000004571/ENSBTAG00000033727/ENSBTAG00000009077/ENSBTAG00000013526/ENSBTAG00000011243/ENSBTAG00000004695/ENSBTAG00000014558/ENSBTAG00000014490	SNU13/SNRPB2/RBM22/SNRPA1/PRPF4/RBPMS/SNRPA/EFTUD2/TOE1/CDK9/DDX21/DDX39B	12
MF	GO:0001047	core promoter binding	15/1949	48/14244	0.00134332	0.0323228	ENSBTAG00000006282/ENSBTAG00000020737/ENSBTAG00000001069/ENSBTAG00000023417/ENSBTAG00000016526/ENSBTAG00000004428/ENSBTAG00000019220/ENSBTAG00000016105/ENSBTAG00000021289/ENSBTAG00000005067/ENSBTAG00000007543/ENSBTAG00000001512/ENSBTAG00000009426/ENSBTAG00000018772/ENSBTAG00000012698	POU2AF1/SOX8/TP53/RUVBL2/PIH1D1/H2AFZ/SMARCA4/H2AFY/POGZ/UBTF/TAF1B/ZFP64/EZH2/TAF1C/HDAC1	15
MF	GO:0008757	S-adenosylmethionine-dependent methyltransferase activity	31/1949	131/14244	0.00136474	0.0323228	ENSBTAG00000014733/ENSBTAG00000011812/ENSBTAG00000002579/ENSBTAG00000016430/ENSBTAG00000019325/ENSBTAG00000006646/ENSBTAG00000000072/ENSBTAG00000011796/ENSBTAG00000007847/ENSBTAG00000004706/ENSBTAG00000039951/ENSBTAG00000015148/ENSBTAG00000021490/ENSBTAG00000031327/ENSBTAG00000019029/ENSBTAG00000016908/ENSBTAG00000021884/ENSBTAG00000002929/ENSBTAG00000047031/ENSBTAG00000017885/ENSBTAG00000003901/…	NOP2/DIMT1/FBL/METTL8/TRMT1/PRMT1/TFB2M/TRMT5/EED/SUV39H1/PRMT6/METTL3/WDR4/TRMT61A/DPH5/METTL1/CXXC1/IRF4/WDR5/FAM173B/DNMT3B/BUD23/FTSJ3/TRMT10C/NSUN2/N6AMT1/EZH2/GAMT/PRMT7/RNMT/PRMT5	31
MF	GO:0032404	mismatch repair complex binding	1949-06-01	11/14244	0.00162293	0.0374522	ENSBTAG00000002742/ENSBTAG00000006065/ENSBTAG00000011242/ENSBTAG00000016758/ENSBTAG00000008406/ENSBTAG00000001424	MSH2/PCNA/MUTYH/MLH1/TREX1/MSH6	6
MF	GO:0016893	endonuclease activity, active with either ribo- or deoxyribonucleic acids and producing 5'-phosphomonoesters	13/1949	40/14244	0.0018606	0.0413439	ENSBTAG00000009661/ENSBTAG00000005385/ENSBTAG00000000064/ENSBTAG00000009855/ENSBTAG00000009396/ENSBTAG00000019869/ENSBTAG00000012596/ENSBTAG00000015339/ENSBTAG00000050907/ENSBTAG00000020059/ENSBTAG00000020149/ENSBTAG00000002223/ENSBTAG00000004509	RNASEH2A/POP5/FEN1/FAN1/EXO1/DGCR8/POP1/ENDOV/RPP21/GEN1/RNASEH2B/POP4/SLX4	13
MF	GO:0016407	acetyltransferase activity	23/1949	90/14244	0.00188344	0.0413439	ENSBTAG00000016430/ENSBTAG00000010118/ENSBTAG00000016747/ENSBTAG00000002693/ENSBTAG00000027980/ENSBTAG00000015308/ENSBTAG00000044019/ENSBTAG00000007784/ENSBTAG00000018978/ENSBTAG00000047031/ENSBTAG00000019787/ENSBTAG00000009484/ENSBTAG00000002730/ENSBTAG00000006551/ENSBTAG00000010773/ENSBTAG00000019281/ENSBTAG00000004745/ENSBTAG00000007961/ENSBTAG00000000252/ENSBTAG00000003073/ENSBTAG00000008434/…	METTL8/HAT1/NAT10/KANSL2/TAF9/SMARCE1/KAT2A/NAA50/KAT14/WDR5/PAFAH1B3/TAF6L/ELP3/ESCO2/GNPAT/MCRS1/NAA15/TADA3/POLE3/NAA40/GCAT/DPF2/TADA2A	23
MF	GO:0008536	Ran GTPase binding	1949-10-01	27/14244	0.00205846	0.0437809	ENSBTAG00000006414/ENSBTAG00000006656/ENSBTAG00000014106/ENSBTAG00000005957/ENSBTAG00000012481/ENSBTAG00000004993/ENSBTAG00000018809/ENSBTAG00000039374/ENSBTAG00000002707/ENSBTAG00000013254	NUTF2/RANBP1/IPO8/CSE1L/RANGAP1/NXT1/RANGRF/IPO5/IPO4/XPO1	10
MF	GO:0004519	endonuclease activity	24/1949	96/14244	0.00209175	0.0437809	ENSBTAG00000002745/ENSBTAG00000009661/ENSBTAG00000005385/ENSBTAG00000012592/ENSBTAG00000006059/ENSBTAG00000000064/ENSBTAG00000009855/ENSBTAG00000009396/ENSBTAG00000019869/ENSBTAG00000016369/ENSBTAG00000008793/ENSBTAG00000021456/ENSBTAG00000012596/ENSBTAG00000000824/ENSBTAG00000015339/ENSBTAG00000050907/ENSBTAG00000009966/ENSBTAG00000020309/ENSBTAG00000020059/ENSBTAG00000018667/ENSBTAG00000014043/…	APEX1/RNASEH2A/POP5/ANKLE1/TSN/FEN1/FAN1/EXO1/DGCR8/TSEN15/RNASE1/MUS81/POP1/TSEN54/ENDOV/RPP21/XRCC3/G3BP1/GEN1/RCL1/ERCC5/RNASEH2B/POP4/SLX4	24
MF	GO:0004402	histone acetyltransferase activity	16/1949	55/14244	0.00217787	0.0439162	ENSBTAG00000016430/ENSBTAG00000010118/ENSBTAG00000002693/ENSBTAG00000027980/ENSBTAG00000044019/ENSBTAG00000007784/ENSBTAG00000018978/ENSBTAG00000047031/ENSBTAG00000009484/ENSBTAG00000002730/ENSBTAG00000019281/ENSBTAG00000007961/ENSBTAG00000000252/ENSBTAG00000003073/ENSBTAG00000003077/ENSBTAG00000014677	METTL8/HAT1/KANSL2/TAF9/KAT2A/NAA50/KAT14/WDR5/TAF6L/ELP3/MCRS1/TADA3/POLE3/NAA40/DPF2/TADA2A	16
MF	GO:0019957	C-C chemokine binding	1949-09-01	23/14244	0.00220559	0.0439162	ENSBTAG00000046320/ENSBTAG00000001060/ENSBTAG00000015133/ENSBTAG00000034883/ENSBTAG00000019095/ENSBTAG00000019428/ENSBTAG00000018424/ENSBTAG00000003220/ENSBTAG00000014798	CXCR5/CXCR4/CCR7/CCR4/CCR10/CCR1/ACKR3/-/CXCR3	9
MF	GO:0048027	mRNA 5'-UTR binding	1949-08-01	19/14244	0.0022446	0.0439162	ENSBTAG00000009908/ENSBTAG00000040308/ENSBTAG00000008570/ENSBTAG00000014588/ENSBTAG00000014549/ENSBTAG00000016224/ENSBTAG00000017889/ENSBTAG00000012344	RPS3A/RPS13/RPS14/RSL1D1/GNL3/RPS7/CCT5/RPL26	8
MF	GO:0008080	N-acetyltransferase activity	20/1949	76/14244	0.00249656	0.0478065	ENSBTAG00000016430/ENSBTAG00000010118/ENSBTAG00000016747/ENSBTAG00000002693/ENSBTAG00000027980/ENSBTAG00000015308/ENSBTAG00000044019/ENSBTAG00000007784/ENSBTAG00000018978/ENSBTAG00000047031/ENSBTAG00000009484/ENSBTAG00000002730/ENSBTAG00000006551/ENSBTAG00000019281/ENSBTAG00000004745/ENSBTAG00000007961/ENSBTAG00000000252/ENSBTAG00000003073/ENSBTAG00000003077/ENSBTAG00000014677	METTL8/HAT1/NAT10/KANSL2/TAF9/SMARCE1/KAT2A/NAA50/KAT14/WDR5/TAF6L/ELP3/ESCO2/MCRS1/NAA15/TADA3/POLE3/NAA40/DPF2/TADA2A	20
