# Supplementary material for: Influence of postruminal casein infusion and exogenous glucagon-like peptide 2 administration on the jejunal mucosal transcriptome in cattle
Source: PLoS One. 2024 Aug 15;19(8):e0308983. doi: 10.1371/journal.pone.0308983 (PMC11326568; doi:10.1371/journal.pone.0308983)
Supplement: S7 File — (XLSX) [file pone.0308983.s007.xlsx]

## Sheet: GLP2_InjvsBSA_Inj.up_KEGGenrich
KEGGID	Description	GeneRatio	BgRatio	pvalue	padj	geneID	geneName	keggID	Count
bta00600	Sphingolipid metabolism	25/1021	48/7788	1.01216e-10	3.15795e-08	ENSBTAG00000015254/ENSBTAG00000046649/ENSBTAG00000010526/ENSBTAG00000009984/ENSBTAG00000020480/ENSBTAG00000014841/ENSBTAG00000009294/ENSBTAG00000009639/ENSBTAG00000017218/ENSBTAG00000003529/ENSBTAG00000010821/ENSBTAG00000016805/ENSBTAG00000005674/ENSBTAG00000016073/ENSBTAG00000002220/ENSBTAG00000011431/ENSBTAG00000000099/ENSBTAG00000007723/ENSBTAG00000001124/ENSBTAG00000000717/ENSBTAG00000019256/…	GLB1/SGPP2/PLPP1/SGPL1/SPTLC2/GBA/DEGS2/SMPD3/ACER3/-/ACER2/SGMS2/NEU1/UGCG/SPTLC1/GBA2/CERS2/KDSR/GALC/PLPP2/GLA/NEU2/UGT8/NEU3/SPTLC3	bta:507188/bta:100337041/bta:617172/bta:522515/bta:537972/bta:537087/bta:540994/bta:514201/bta:615110/bta:100336736/bta:540732/bta:520954/bta:505554/bta:514357/bta:614165/bta:100139170/bta:539223/bta:505558/bta:533428/bta:504545/bta:532742/bta:614542/bta:281566/bta:281349/bta:100336940	25
bta04520	Adherens junction	27/1021	75/7788	3.68097e-07	5.74231e-05	ENSBTAG00000012687/ENSBTAG00000021798/ENSBTAG00000011628/ENSBTAG00000006161/ENSBTAG00000001523/ENSBTAG00000013769/ENSBTAG00000015991/ENSBTAG00000015398/ENSBTAG00000000253/ENSBTAG00000002411/ENSBTAG00000049368/ENSBTAG00000014991/ENSBTAG00000014182/ENSBTAG00000016420/ENSBTAG00000016198/ENSBTAG00000003051/ENSBTAG00000008938/ENSBTAG00000024715/ENSBTAG00000018374/ENSBTAG00000021879/ENSBTAG00000010693/…	INSR/ERBB2/EGFR/MET/YES1/NECTIN3/CDH1/TJP1/PTPRF/CTNND1/-/PARD3/CTNNA1/CTNNB1/EP300/FER/SRC/PTPRJ/WASF2/VCL/LMO7/SORBS1/TCF7L2/NECTIN2/AFDN/SMAD3/SMAD4	bta:408017/bta:505709/bta:407217/bta:280855/bta:507632/bta:534360/bta:282637/bta:407102/bta:512072/bta:515187/bta:407102/bta:527964/bta:526848/bta:539003/bta:112446776/bta:536759/bta:535742/bta:508150/bta:504482/bta:783645/bta:539359/bta:504625/bta:540481/bta:505580/bta:504856/bta:515125/bta:540248	27
bta04976	Bile secretion	30/1021	96/7788	2.67596e-06	0.000278299	ENSBTAG00000002348/ENSBTAG00000045580/ENSBTAG00000012851/ENSBTAG00000054008/ENSBTAG00000052023/ENSBTAG00000023309/ENSBTAG00000049291/ENSBTAG00000001246/ENSBTAG00000008766/ENSBTAG00000016366/ENSBTAG00000025760/ENSBTAG00000006589/ENSBTAG00000015047/ENSBTAG00000017851/ENSBTAG00000020070/ENSBTAG00000039647/ENSBTAG00000013619/ENSBTAG00000002688/ENSBTAG00000015164/ENSBTAG00000039714/ENSBTAG00000053282/…	SLC4A4/-/SLC5A1/-/-/-/-/ATP1A1/SLC9A1/ABCG8/-/CFTR/-/RXRA/ABCC3/-/SCTR/ATP1B1/SLC27A5/-/-/-/HMGCR/-/ABCG2/SLC9A3/ABCG5/NR1H4/SCARB1/UGT2A1	bta:282360/bta:107131271/bta:282361/bta:100847574/bta:530553/bta:523126/bta:100296421/bta:282144/bta:317654/bta:508829/bta:530653/bta:281067/bta:781988/bta:507554/bta:533151/bta:515638/bta:523291/bta:519758/bta:533016/bta:523126/bta:530553/bta:526979/bta:407159/bta:281585/bta:536203/bta:407112/bta:515536/bta:540528/bta:282346/bta:511743	30
bta00052	Galactose metabolism	14/1021	30/7788	7.65126e-06	0.000596798	ENSBTAG00000015254/ENSBTAG00000019011/ENSBTAG00000015170/ENSBTAG00000013108/ENSBTAG00000015249/ENSBTAG00000016021/ENSBTAG00000046152/ENSBTAG00000005773/ENSBTAG00000033398/ENSBTAG00000008866/ENSBTAG00000019256/ENSBTAG00000002683/ENSBTAG00000000111/ENSBTAG00000015807	GLB1/PGM1/LCT/HK2/B4GALT1/GAA/MGAM/PGM2/HKDC1/GANC/GLA/PFKP/UGP2/GALT	bta:507188/bta:534402/bta:514332/bta:788926/bta:281781/bta:280798/bta:100336421/bta:506980/bta:614824/bta:530330/bta:532742/bta:507119/bta:281565/bta:506997	14
bta04977	Vitamin digestion and absorption	13/1021	27/7788	1.0608e-05	0.000628561	ENSBTAG00000002770/ENSBTAG00000005072/ENSBTAG00000019129/ENSBTAG00000007397/ENSBTAG00000052885/ENSBTAG00000020266/ENSBTAG00000015056/ENSBTAG00000017167/ENSBTAG00000003977/ENSBTAG00000016164/ENSBTAG00000018669/ENSBTAG00000014269/ENSBTAG00000024162	TCN2/CUBN/BTD/FOLH1B/-/SLC19A2/RBP2/LRAT/SLC52A3/LMBRD1/PLB1/SCARB1/SLC19A1	bta:281518/bta:523202/bta:537669/bta:505865/bta:506508/bta:532860/bta:616639/bta:281285/bta:507459/bta:510495/bta:506508/bta:282346/bta:617307	13
bta04978	Mineral absorption	21/1021	60/7788	1.20877e-05	0.000628561	ENSBTAG00000051504/ENSBTAG00000012851/ENSBTAG00000023411/ENSBTAG00000009552/ENSBTAG00000033076/ENSBTAG00000032914/ENSBTAG00000010909/ENSBTAG00000003506/ENSBTAG00000010498/ENSBTAG00000001246/ENSBTAG00000040242/ENSBTAG00000012559/ENSBTAG00000021678/ENSBTAG00000047416/ENSBTAG00000012284/ENSBTAG00000002688/ENSBTAG00000031165/ENSBTAG00000004629/ENSBTAG00000015749/ENSBTAG00000046026/ENSBTAG00000045695	-/SLC5A1/-/ATP2B1/TRPM6/SLC11A2/SLC30A1/STEAP2/SLC40A1/ATP1A1/-/SLC6A18/SLC31A1/HEPH/CLCN2/ATP1B1/TRPM7/SLC9A3/STEAP1/SLC39A4/SLC6A19	bta:527597/bta:282361/bta:525947/bta:282641/bta:527597/bta:521189/bta:522265/bta:504616/bta:527023/bta:282144/bta:281173/bta:100337416/bta:518976/bta:510736/bta:505569/bta:519758/bta:514642/bta:407112/bta:515156/bta:510951/bta:100337416	21
bta04146	Peroxisome	27/1021	89/7788	1.54523e-05	0.000688729	ENSBTAG00000020527/ENSBTAG00000007184/ENSBTAG00000024431/ENSBTAG00000014633/ENSBTAG00000005257/ENSBTAG00000003718/ENSBTAG00000018831/ENSBTAG00000004178/ENSBTAG00000006821/ENSBTAG00000020551/ENSBTAG00000004303/ENSBTAG00000025760/ENSBTAG00000009698/ENSBTAG00000020980/ENSBTAG00000001747/ENSBTAG00000015178/ENSBTAG00000027728/ENSBTAG00000005532/ENSBTAG00000021535/ENSBTAG00000006978/ENSBTAG00000030174/…	IDH1/NUDT7/PEX1/ABCD4/PEX13/HACL1/DAO/ACOX2/PECR/ABCD1/SLC27A2/-/ABCD3/CAT/PEX3/ECI2/NUDT12/PEX6/CROT/HSD17B4/ACOX1/CRAT/DECR2/SCP2/PIPOX/EHHADH/ACSL5	bta:281235/bta:504826/bta:505771/bta:112448521/bta:540337/bta:512676/bta:615334/bta:514969/bta:617037/bta:515178/bta:535727/bta:530653/bta:526059/bta:531682/bta:515730/bta:505355/bta:617720/bta:534944/bta:281092/bta:493643/bta:513996/bta:512902/bta:768256/bta:508918/bta:509102/bta:518852/bta:514159	27
bta01200	Carbon metabolism	34/1021	126/7788	2.14641e-05	0.0008371	ENSBTAG00000018469/ENSBTAG00000047103/ENSBTAG00000000555/ENSBTAG00000010672/ENSBTAG00000020527/ENSBTAG00000014272/ENSBTAG00000002980/ENSBTAG00000013108/ENSBTAG00000016662/ENSBTAG00000007787/ENSBTAG00000008945/ENSBTAG00000015221/ENSBTAG00000019852/ENSBTAG00000017056/ENSBTAG00000020980/ENSBTAG00000015358/ENSBTAG00000006463/ENSBTAG00000004281/ENSBTAG00000007540/ENSBTAG00000030174/ENSBTAG00000033398/…	ALDH6A1/IDNK/ACO1/PCCA/IDH1/MUT/GPT2/HK2/CPS1/HIBCH/SDSL/PCCB/PDHA1/PKLR/CAT/ALDOB/DLST/ACSS1/GLUD1/ACOX1/HKDC1/-/FBP1/SHMT1/SUCLG1/SDHA/SUCLG2/EHHADH/PC/PFKP/DLD/-/TKFC/TPI1	bta:327692/bta:100297815/bta:512995/bta:614302/bta:281235/bta:280871/bta:618400/bta:788926/bta:510506/bta:535883/bta:516783/bta:515902/bta:407109/bta:539579/bta:531682/bta:515263/bta:506888/bta:282873/bta:281785/bta:513996/bta:614824/bta:317723/bta:513483/bta:509002/bta:509983/bta:281480/bta:537713/bta:518852/bta:338471/bta:507119/bta:533910/bta:281181/bta:512373/bta:281543	34
bta04530	Tight junction	41/1021	166/7788	3.21175e-05	0.00111341	ENSBTAG00000021798/ENSBTAG00000001403/ENSBTAG00000019448/ENSBTAG00000021975/ENSBTAG00000020067/ENSBTAG00000010581/ENSBTAG00000017564/ENSBTAG00000015398/ENSBTAG00000007544/ENSBTAG00000000561/ENSBTAG00000055282/ENSBTAG00000002580/ENSBTAG00000020378/ENSBTAG00000018342/ENSBTAG00000049368/ENSBTAG00000020614/ENSBTAG00000007051/ENSBTAG00000017846/ENSBTAG00000015910/ENSBTAG00000014991/ENSBTAG00000011770/…	ERBB2/PRKCI/CLDN7/PATJ/LLGL2/MAGI1/CGN/TJP1/MARVELD3/OCLN/CLDN2/MYH14/DLG1/TJP3/-/PRKCE/CLDN23/F11R/ITGB1/PARD3/TJP2/MPP5/SRC/PRKAA2/MAP3K5/CFTR/DLG3/ROCK2/GATA4/CLDN3/-/TUBAL3/PRKAG2/EPB41L4B/PARD6B/AFDN/IGSF5/CLDN4/CLDN1/NEDD4L/PRKAA1	bta:505709/bta:528478/bta:512975/bta:536993/bta:539545/bta:783484/bta:533725/bta:407102/bta:533131/bta:512405/bta:404089/bta:514212/bta:785291/bta:407100/bta:407102/bta:507041/bta:514634/bta:281258/bta:281876/bta:527964/bta:407101/bta:528109/bta:535742/bta:538954/bta:537380/bta:281067/bta:509882/bta:282041/bta:327716/bta:404153/bta:507041/bta:539882/bta:504219/bta:519310/bta:539687/bta:504856/bta…	41
bta00511	Other glycan degradation	10/1021	19/7788	4.32078e-05	0.00122767	ENSBTAG00000015254/ENSBTAG00000017085/ENSBTAG00000014841/ENSBTAG00000005674/ENSBTAG00000030434/ENSBTAG00000011431/ENSBTAG00000012981/ENSBTAG00000020672/ENSBTAG00000025931/ENSBTAG00000001752	GLB1/AGA/GBA/NEU1/FUCA1/GBA2/HEXA/NEU2/NEU3/FUCA2	bta:507188/bta:511345/bta:537087/bta:505554/bta:509522/bta:100139170/bta:504468/bta:614542/bta:281349/bta:515729	10
bta00500	Starch and sucrose metabolism	13/1021	30/7788	4.32833e-05	0.00122767	ENSBTAG00000019011/ENSBTAG00000020363/ENSBTAG00000006491/ENSBTAG00000013108/ENSBTAG00000021830/ENSBTAG00000016202/ENSBTAG00000016021/ENSBTAG00000046152/ENSBTAG00000005773/ENSBTAG00000033398/ENSBTAG00000020196/ENSBTAG00000008866/ENSBTAG00000000111	PGM1/GBA3/AGL/HK2/ENPP1/TREH/GAA/MGAM/PGM2/HKDC1/ENPP3/GANC/UGP2	bta:534402/bta:539625/bta:517397/bta:788926/bta:615535/bta:522889/bta:280798/bta:100336421/bta:506980/bta:614824/bta:529405/bta:530330/bta:281565	13
bta00830	Retinol metabolism	19/1021	57/7788	6.76322e-05	0.00171744	ENSBTAG00000001950/ENSBTAG00000052836/ENSBTAG00000037559/ENSBTAG00000052023/ENSBTAG00000049291/ENSBTAG00000020143/ENSBTAG00000037795/ENSBTAG00000021934/ENSBTAG00000008103/ENSBTAG00000024493/ENSBTAG00000015047/ENSBTAG00000039647/ENSBTAG00000001026/ENSBTAG00000053282/ENSBTAG00000053565/ENSBTAG00000026356/ENSBTAG00000017167/ENSBTAG00000049666/ENSBTAG00000004040	RDH11/-/-/-/-/RDH10/CYP2C87/RETSAT/ALDH1A1/DHRS3/-/-/BCO1/-/-/DGAT1/LRAT/CYP3A5/UGT2A1	bta:505995/bta:535243/bta:535243/bta:530553/bta:100296421/bta:282852/bta:616593/bta:614455/bta:281615/bta:281482/bta:781988/bta:515638/bta:534696/bta:530553/bta:526979/bta:282609/bta:281285/bta:282214/bta:511743	19
bta04142	Lysosome	34/1021	133/7788	7.15601e-05	0.00171744	ENSBTAG00000008849/ENSBTAG00000002402/ENSBTAG00000039855/ENSBTAG00000019409/ENSBTAG00000015254/ENSBTAG00000010956/ENSBTAG00000017085/ENSBTAG00000017077/ENSBTAG00000044053/ENSBTAG00000032914/ENSBTAG00000000831/ENSBTAG00000014841/ENSBTAG00000011063/ENSBTAG00000007399/ENSBTAG00000016021/ENSBTAG00000021002/ENSBTAG00000007002/ENSBTAG00000017992/ENSBTAG00000012117/ENSBTAG00000005674/ENSBTAG00000013616/…	SORT1/IGF2R/SUMF1/GNPTAB/GLB1/SCARB2/AGA/CTSL2/SLC17A5/SLC11A2/CTNS/GBA/CTSO/LAMP2/GAA/ACP2/IDUA/CD164/ATP6AP1/NEU1/AP4E1/FUCA1/TPP1/ARSG/-/CTSS/LAPTM4B/IDS/GALC/HEXA/GLA/GM2A/SLC11A1/FUCA2	bta:511591/bta:281849/bta:536435/bta:509610/bta:507188/bta:533177/bta:511345/bta:281108/bta:530164/bta:521189/bta:613527/bta:537087/bta:616804/bta:529148/bta:280798/bta:535407/bta:511050/bta:509820/bta:327687/bta:505554/bta:536144/bta:509522/bta:515575/bta:513067/bta:509761/bta:327711/bta:404155/bta:541272/bta:533428/bta:504468/bta:532742/bta:504524/bta:282470/bta:515729	34
bta04931	Insulin resistance	29/1021	107/7788	7.81014e-05	0.00174055	ENSBTAG00000017024/ENSBTAG00000012687/ENSBTAG00000014692/ENSBTAG00000006143/ENSBTAG00000000253/ENSBTAG00000020614/ENSBTAG00000007884/ENSBTAG00000017626/ENSBTAG00000011934/ENSBTAG00000018747/ENSBTAG00000008063/ENSBTAG00000004303/ENSBTAG00000015802/ENSBTAG00000050580/ENSBTAG00000048057/ENSBTAG00000010215/ENSBTAG00000005386/ENSBTAG00000017639/ENSBTAG00000002917/ENSBTAG00000017866/ENSBTAG00000015164/…	PPARGC1A/INSR/CREB3L4/CREB3L1/PTPRF/PRKCE/SREBF1/GFPT1/PCK2/PRKAA2/PPARA/SLC27A2/CREB3L2/-/GSK3beta/CREB3L3/SLC2A2/RPS6KA3/PRKAG2/CD36/SLC27A5/CREB3/PDPK1/PPARGC1B/SLC27A4/PTEN/SLC27A6/PRKAA1/IRS2	bta:338446/bta:408017/bta:529566/bta:513105/bta:512072/bta:507041/bta:539361/bta:281779/bta:282856/bta:538954/bta:281992/bta:535727/bta:785086/bta:507041/bta:790875/bta:513010/bta:282357/bta:511190/bta:504219/bta:281052/bta:533016/bta:281715/bta:100138102/bta:514750/bta:514427/bta:540786/bta:537062/bta:540404/bta:100300012	29
bta00053	Ascorbate and aldarate metabolism	10/1021	23/7788	0.000325612	0.00677273	ENSBTAG00000052023/ENSBTAG00000049291/ENSBTAG00000017852/ENSBTAG00000039161/ENSBTAG00000015047/ENSBTAG00000039647/ENSBTAG00000053282/ENSBTAG00000053565/ENSBTAG00000008743/ENSBTAG00000004040	-/-/ALDH9A1/ALDH3A2/-/-/-/-/ALDH2/UGT2A1	bta:530553/bta:100296421/bta:537539/bta:513967/bta:781988/bta:515638/bta:530553/bta:526979/bta:508629/bta:511743	10
bta00510	N-Glycan biosynthesis	16/1021	50/7788	0.000424714	0.00828192	ENSBTAG00000012503/ENSBTAG00000018744/ENSBTAG00000025029/ENSBTAG00000024381/ENSBTAG00000016956/ENSBTAG00000015249/ENSBTAG00000003586/ENSBTAG00000007438/ENSBTAG00000010388/ENSBTAG00000018905/ENSBTAG00000017922/ENSBTAG00000053827/ENSBTAG00000033891/ENSBTAG00000001546/ENSBTAG00000011850/ENSBTAG00000010337	MGAT3/MGAT5/MAN2A1/MAN1A1/GANAB/B4GALT1/MAN1A2/STT3B/MGAT4A/MAN2A2/DOLPP1/-/MGAT2/MGAT1/ALG5/ALG11	bta:520087/bta:537595/bta:521539/bta:530027/bta:540155/bta:281781/bta:532645/bta:504474/bta:282276/bta:527449/bta:504908/bta:100336900/bta:101906103/bta:534248/bta:506566/bta:540845	16
bta00280	Valine, leucine and isoleucine degradation	16/1021	51/7788	0.000544829	0.00999707	ENSBTAG00000018469/ENSBTAG00000012937/ENSBTAG00000010672/ENSBTAG00000014272/ENSBTAG00000044160/ENSBTAG00000007787/ENSBTAG00000015221/ENSBTAG00000039406/ENSBTAG00000033186/ENSBTAG00000017852/ENSBTAG00000039161/ENSBTAG00000002049/ENSBTAG00000008743/ENSBTAG00000019625/ENSBTAG00000001908/ENSBTAG00000052243	ALDH6A1/ACAD8/PCCA/MUT/MCCC2/HIBCH/PCCB/-/OXCT1/ALDH9A1/ALDH3A2/HADH/ALDH2/EHHADH/DLD/-	bta:327692/bta:512070/bta:614302/bta:280871/bta:783065/bta:535883/bta:515902/bta:532785/bta:535804/bta:537539/bta:513967/bta:532785/bta:508629/bta:518852/bta:533910/bta:505968	16
bta00561	Glycerolipid metabolism	18/1021	61/7788	0.000576754	0.00999707	ENSBTAG00000008431/ENSBTAG00000020456/ENSBTAG00000009165/ENSBTAG00000010526/ENSBTAG00000048916/ENSBTAG00000007689/ENSBTAG00000005144/ENSBTAG00000017852/ENSBTAG00000039161/ENSBTAG00000017240/ENSBTAG00000049519/ENSBTAG00000008124/ENSBTAG00000026356/ENSBTAG00000008743/ENSBTAG00000000717/ENSBTAG00000019256/ENSBTAG00000017592/ENSBTAG00000018201	MOGAT1/AGPAT3/LPIN3/PLPP1/LIPG/LPIN1/PNPLA2/ALDH9A1/ALDH3A2/DGKQ/MOGAT2/GK/DGAT1/ALDH2/PLPP2/GLA/GPAT3/TKFC	bta:407225/bta:506607/bta:521637/bta:617172/bta:509808/bta:537224/bta:508493/bta:537539/bta:513967/bta:518371/bta:407226/bta:505987/bta:282609/bta:508629/bta:504545/bta:532742/bta:519739/bta:512373	18
bta03320	PPAR signaling pathway	21/1021	79/7788	0.000966793	0.0158758	ENSBTAG00000055207/ENSBTAG00000011934/ENSBTAG00000004178/ENSBTAG00000008063/ENSBTAG00000004303/ENSBTAG00000017851/ENSBTAG00000002880/ENSBTAG00000017866/ENSBTAG00000015164/ENSBTAG00000030174/ENSBTAG00000008124/ENSBTAG00000034436/ENSBTAG00000003746/ENSBTAG00000019625/ENSBTAG00000009517/ENSBTAG00000018054/ENSBTAG00000052243/ENSBTAG00000015436/ENSBTAG00000004860/ENSBTAG00000006707/ENSBTAG00000033803	SCD/PCK2/ACOX2/PPARA/SLC27A2/RXRA/SORBS1/CD36/SLC27A5/ACOX1/GK/PDPK1/SCP2/EHHADH/DBI/FABP1/-/SLC27A4/SLC27A6/ACSL5/FABP7	bta:280924/bta:282856/bta:514969/bta:281992/bta:535727/bta:507554/bta:504625/bta:281052/bta:533016/bta:513996/bta:505987/bta:100138102/bta:508918/bta:518852/bta:768330/bta:327700/bta:505968/bta:514427/bta:537062/bta:514159/bta:777787	21
bta00310	Lysine degradation	18/1021	65/7788	0.00131249	0.0203523	ENSBTAG00000001786/ENSBTAG00000014847/ENSBTAG00000000342/ENSBTAG00000003954/ENSBTAG00000011648/ENSBTAG00000039406/ENSBTAG00000024199/ENSBTAG00000017852/ENSBTAG00000039161/ENSBTAG00000004172/ENSBTAG00000006463/ENSBTAG00000002049/ENSBTAG00000008743/ENSBTAG00000014429/ENSBTAG00000007946/ENSBTAG00000019625/ENSBTAG00000001908/ENSBTAG00000002948	HYKK/BBOX1/PLOD3/ASH1L/TMLHE/-/KMT2C/ALDH9A1/ALDH3A2/SETD1B/DLST/HADH/ALDH2/KMT2D/PIPOX/EHHADH/DLD/SETD2	bta:530270/bta:507159/bta:514996/bta:540563/bta:535630/bta:532785/bta:789336/bta:537539/bta:513967/bta:514102/bta:506888/bta:532785/bta:508629/bta:506805/bta:509102/bta:518852/bta:533910/bta:539860	18
bta04974	Protein digestion and absorption	23/1021	92/7788	0.0014097	0.0203523	ENSBTAG00000017421/ENSBTAG00000011105/ENSBTAG00000013338/ENSBTAG00000020391/ENSBTAG00000016094/ENSBTAG00000001246/ENSBTAG00000048246/ENSBTAG00000010345/ENSBTAG00000034402/ENSBTAG00000019125/ENSBTAG00000002075/ENSBTAG00000012559/ENSBTAG00000007415/ENSBTAG00000002688/ENSBTAG00000011112/ENSBTAG00000014821/ENSBTAG00000004629/ENSBTAG00000039914/ENSBTAG00000005858/ENSBTAG00000013240/ENSBTAG00000004345/…	SLC3A1/SLC38A2/SLC7A9/MEP1B/SLC36A1/ATP1A1/DPP4/XPNPEP2/ACE2/SLC1A1/MME/SLC6A18/SLC7A8/ATP1B1/KCNK5/SLC7A7/SLC9A3/CTRB1/KCNJ13/SLC3A2/MEP1A/SLC6A19/CPA3	bta:535601/bta:338044/bta:508174/bta:540701/bta:518759/bta:282144/bta:281122/bta:504822/bta:509235/bta:282353/bta:536741/bta:100337416/bta:536818/bta:519758/bta:782166/bta:504220/bta:407112/bta:618826/bta:512288/bta:507107/bta:513936/bta:100337416/bta:528454	23
bta04152	AMPK signaling pathway	28/1021	120/7788	0.0014351	0.0203523	ENSBTAG00000017024/ENSBTAG00000012687/ENSBTAG00000014692/ENSBTAG00000055207/ENSBTAG00000006143/ENSBTAG00000017662/ENSBTAG00000012116/ENSBTAG00000002126/ENSBTAG00000007884/ENSBTAG00000011934/ENSBTAG00000000056/ENSBTAG00000018747/ENSBTAG00000006589/ENSBTAG00000010815/ENSBTAG00000015802/ENSBTAG00000010215/ENSBTAG00000002917/ENSBTAG00000017866/ENSBTAG00000011429/ENSBTAG00000002883/ENSBTAG00000007840/…	PPARGC1A/INSR/CREB3L4/SCD/CREB3L1/EEF2K/HNF4A/PFKFB2/SREBF1/PCK2/STRADA/PRKAA2/CFTR/CAMKK2/CREB3L2/CREB3L3/PRKAG2/CD36/CREB3/RPTOR/HMGCR/FBP1/PDPK1/PFKP/ADIPOR2/PFKFB4/PRKAA1/IRS2	bta:338446/bta:408017/bta:529566/bta:280924/bta:513105/bta:521730/bta:509200/bta:287019/bta:539361/bta:282856/bta:515024/bta:538954/bta:281067/bta:509084/bta:785086/bta:513010/bta:504219/bta:281052/bta:281715/bta:507056/bta:407159/bta:513483/bta:100138102/bta:507119/bta:407234/bta:534928/bta:540404/bta:100300012	28
bta04975	Fat digestion and absorption	14/1021	46/7788	0.00165859	0.0224991	ENSBTAG00000010526/ENSBTAG00000016366/ENSBTAG00000044146/ENSBTAG00000017866/ENSBTAG00000049519/ENSBTAG00000026356/ENSBTAG00000011944/ENSBTAG00000000717/ENSBTAG00000016365/ENSBTAG00000018054/ENSBTAG00000011962/ENSBTAG00000009350/ENSBTAG00000014269/ENSBTAG00000015436	PLPP1/ABCG8/NPC1L1/CD36/MOGAT2/DGAT1/MTTP/PLPP2/ABCG5/FABP1/PLA2G3/PLA2G12B/SCARB1/SLC27A4	bta:617172/bta:508829/bta:539550/bta:281052/bta:407226/bta:282609/bta:280868/bta:504545/bta:515536/bta:327700/bta:527631/bta:100337447/bta:282346/bta:514427	14
bta00640	Propanoate metabolism	11/1021	34/7788	0.00300508	0.0390661	ENSBTAG00000018469/ENSBTAG00000010672/ENSBTAG00000014272/ENSBTAG00000007787/ENSBTAG00000015221/ENSBTAG00000004281/ENSBTAG00000030174/ENSBTAG00000006075/ENSBTAG00000009541/ENSBTAG00000019625/ENSBTAG00000001908	ALDH6A1/PCCA/MUT/HIBCH/PCCB/ACSS1/ACOX1/SUCLG1/SUCLG2/EHHADH/DLD	bta:327692/bta:614302/bta:280871/bta:535883/bta:515902/bta:282873/bta:513996/bta:509983/bta:537713/bta:518852/bta:533910	11
bta05226	Gastric cancer	30/1021	140/7788	0.00397763	0.0478792	ENSBTAG00000021798/ENSBTAG00000011628/ENSBTAG00000006161/ENSBTAG00000005903/ENSBTAG00000020999/ENSBTAG00000020957/ENSBTAG00000021045/ENSBTAG00000015364/ENSBTAG00000015991/ENSBTAG00000012914/ENSBTAG00000010820/ENSBTAG00000014182/ENSBTAG00000016420/ENSBTAG00000006640/ENSBTAG00000051567/ENSBTAG00000021964/ENSBTAG00000017851/ENSBTAG00000002813/ENSBTAG00000048057/ENSBTAG00000011643/ENSBTAG00000010696/…	ERBB2/EGFR/MET/-/DDB2/FZD5/E2F3/WNT1/CDH1/WNT8B/WNT11/CTNNA1/CTNNB1/RB1/-/CDH17/RXRA/GAB1/GSK3beta/SOS1/DVL1/KRAS/TCF7L2/-/CSNK1A1/SMAD3/SOS2/FZD3/CDX2/SMAD4	bta:505709/bta:407217/bta:280855/bta:534450/bta:519357/bta:538536/bta:541184/bta:540662/bta:282637/bta:538720/bta:613288/bta:526848/bta:539003/bta:534712/bta:527124/bta:507526/bta:507554/bta:540085/bta:790875/bta:537682/bta:523325/bta:541140/bta:540481/bta:281585/bta:282684/bta:515125/bta:100138040/bta:445419/bta:618679/bta:540248	30
bta00513	Various types of N-glycan biosynthesis	12/1021	40/7788	0.00398993	0.0478792	ENSBTAG00000025029/ENSBTAG00000024381/ENSBTAG00000015249/ENSBTAG00000003586/ENSBTAG00000007438/ENSBTAG00000010388/ENSBTAG00000018905/ENSBTAG00000053827/ENSBTAG00000012981/ENSBTAG00000033891/ENSBTAG00000001546/ENSBTAG00000010337	MAN2A1/MAN1A1/B4GALT1/MAN1A2/STT3B/MGAT4A/MAN2A2/-/HEXA/MGAT2/MGAT1/ALG11	bta:521539/bta:530027/bta:281781/bta:532645/bta:504474/bta:282276/bta:527449/bta:100336900/bta:504468/bta:101906103/bta:534248/bta:540845	12
