# Supplementary material for: Influence of postruminal casein infusion and exogenous glucagon-like peptide 2 administration on the jejunal mucosal transcriptome in cattle
Source: PLoS One. 2024 Aug 15;19(8):e0308983. doi: 10.1371/journal.pone.0308983 (PMC11326568; doi:10.1371/journal.pone.0308983)
Supplement: S8 File — (XLSX) [file pone.0308983.s008.xlsx]

## Sheet: GLP2_InjvsBSA_Inj.down_KEGGenri
KEGGID	Description	GeneRatio	BgRatio	pvalue	padj	geneID	geneName	keggID	Count
bta03010	Ribosome	121/1121	296/7788	4.06598e-30	1.24419e-27	ENSBTAG00000022902/ENSBTAG00000009908/ENSBTAG00000048169/ENSBTAG00000045504/ENSBTAG00000040308/ENSBTAG00000020905/ENSBTAG00000038379/ENSBTAG00000050647/ENSBTAG00000020795/ENSBTAG00000019718/ENSBTAG00000001342/ENSBTAG00000053048/ENSBTAG00000019494/ENSBTAG00000021093/ENSBTAG00000022275/ENSBTAG00000015388/ENSBTAG00000013264/ENSBTAG00000005620/ENSBTAG00000015989/ENSBTAG00000019147/ENSBTAG00000003228/…	-/RPS3A/-/-/RPS13/RPL11/-/-/RPS21/RPS15/RSL24D1/-/RPL10A/RPS16/RPL10/RPL18/RPS24/RPS3/RPS5/RPS20/RPL3/RPS15A/RPS14/-/RPL34/-/RPS23/RPL22L1/RPS4X/RPL15/-/-/RPL10/RPL7A/-/RPL21/RPLP0/-/RPL12/RPS26/UBA52/-/RPS27A/RPL5/RPL8/RPL13A/RPS9/-/RPS19/RPL23/RPL36AL/RPS2/-/RPL6/-/RPSA/FAU/RPS7/RPL18A/MRPL1/-/RPL7/MRPS7/RPS25/RPL4/RPS6/-/MRPS18C/-/RPL13/RPLP2/MRPL15/RPS10/RPS15A/RPL29/RPLP1/RPS17/RPL14/MRPS16/…	bta:514046/bta:282053/bta:337888/bta:614241/bta:535668/bta:512745/bta:101902561/bta:100299845/bta:615178/bta:514569/bta:783948/bta:513222/bta:533310/bta:506297/bta:286790/bta:509163/bta:530464/bta:326588/bta:506229/bta:513222/bta:282688/bta:337888/bta:282050/bta:508165/bta:505603/bta:508165/bta:540129/bta:101907658/bta:614241/bta:507151/bta:513222/bta:616065/bta:538748/bta:513128/bta:535668/bta:3…	121
bta03013	RNA transport	72/1121	187/7788	1.55457e-16	2.3785e-14	ENSBTAG00000019930/ENSBTAG00000005898/ENSBTAG00000034185/ENSBTAG00000021685/ENSBTAG00000001988/ENSBTAG00000051419/ENSBTAG00000035174/ENSBTAG00000019010/ENSBTAG00000008498/ENSBTAG00000030169/ENSBTAG00000005385/ENSBTAG00000032872/ENSBTAG00000007269/ENSBTAG00000007474/ENSBTAG00000055033/ENSBTAG00000006702/ENSBTAG00000010955/ENSBTAG00000000022/ENSBTAG00000019215/ENSBTAG00000052491/ENSBTAG00000006611/…	CLNS1A/TGS1/-/EEF1A2/EIF3D/-/THOC3/EIF2B3/ALYREF/SUMO2/POP5/THOC7/EIF2B1/EIF3B/RAN/EIF3E/NUP54/NUP37/THOC1/-/NUP93/NXT2/EIF4E2/EIF3CL/EIF2B4/EIF4A3/EIF4A1/EIF3H/GEMIN4/SEH1L/RAE1/NUP62/EIF3I/DDX20/RANGAP1/PABPC4/NUP85/NXT1/EIF3G/EIF2S1/NUP210L/EIF2B5/EIF1/MAGOH/POP1/EIF5B/-/EIF4E/TACC3/THOC5/AAAS/RPP21/-/EIF1B/EIF3F/STRAP/PHAX/EIF1AX/NXF1/SMN2/MAGOHB/XPO1/ELAC2/DDX39B/EIF2S2/SNUPN/NUP43/NUP188/PO…	bta:613968/bta:511392/bta:282220/bta:515233/bta:515226/bta:529442/bta:529231/bta:534063/bta:537706/bta:286807/bta:507410/bta:510250/bta:516670/bta:789999/bta:540457/bta:534165/bta:506916/bta:100139879/bta:100138748/bta:521086/bta:510004/bta:513043/bta:519920/bta:534882/bta:521926/bta:515145/bta:504958/bta:506873/bta:539147/bta:506509/bta:513080/bta:100138517/bta:521747/bta:528433/bta:616055/bta:5…	72
bta03030	DNA replication	26/1121	38/7788	4.7429e-14	4.83776e-12	ENSBTAG00000018589/ENSBTAG00000010721/ENSBTAG00000009661/ENSBTAG00000014380/ENSBTAG00000011083/ENSBTAG00000006065/ENSBTAG00000030965/ENSBTAG00000015172/ENSBTAG00000006225/ENSBTAG00000015595/ENSBTAG00000000064/ENSBTAG00000007937/ENSBTAG00000017021/ENSBTAG00000014595/ENSBTAG00000011455/ENSBTAG00000010701/ENSBTAG00000009711/ENSBTAG00000007137/ENSBTAG00000014727/ENSBTAG00000004931/ENSBTAG00000005577/…	RFC2/MCM3/RNASEH2A/MCM2/POLD1/PCNA/MCM7/MCM6/RPA2/MCM5/FEN1/PRIM2/MCM4/LIG1/POLA2/NACA/RPA1/RFC5/RFC4/POLE2/RNASEH2C/POLD3/POLE4/RNASEH2B/POLE3/RPA3	bta:508652/bta:281302/bta:512830/bta:510120/bta:281990/bta:515499/bta:539924/bta:517812/bta:507912/bta:506970/bta:616242/bta:514682/bta:504367/bta:100124507/bta:514793/bta:506240/bta:504844/bta:508389/bta:504637/bta:518653/bta:505618/bta:537616/bta:613730/bta:509258/bta:510678/bta:512754	26
bta03008	Ribosome biogenesis in eukaryotes	35/1121	76/7788	2.93306e-11	2.24379e-09	ENSBTAG00000016510/ENSBTAG00000006104/ENSBTAG00000018812/ENSBTAG00000002579/ENSBTAG00000005385/ENSBTAG00000015224/ENSBTAG00000014917/ENSBTAG00000007105/ENSBTAG00000055033/ENSBTAG00000013045/ENSBTAG00000005517/ENSBTAG00000014549/ENSBTAG00000006347/ENSBTAG00000020739/ENSBTAG00000006843/ENSBTAG00000017001/ENSBTAG00000016747/ENSBTAG00000003849/ENSBTAG00000009854/ENSBTAG00000018196/ENSBTAG00000004993/…	RRP7A/SNU13/NOP56/FBL/POP5/TCOF1/GTPBP4/-/RAN/DKC1/NOP58/GNL3/UTP4/NXT2/UTP15/RBM28/NAT10/GNL2/MPHOSPH10/WDR43/NXT1/TBL3/WDR75/POP1/REXO2/AK6/NOL6/GAR1/-/NHP2/NXF1/XPO1/RCL1/FCF1/POP4	bta:512692/bta:767931/bta:404165/bta:538548/bta:507410/bta:513591/bta:524743/bta:514336/bta:540457/bta:525619/bta:507155/bta:506152/bta:510315/bta:513043/bta:526343/bta:507132/bta:515001/bta:507369/bta:531149/bta:538915/bta:520351/bta:618429/bta:521240/bta:511306/bta:540139/bta:102216273/bta:782674/bta:515057/bta:508270/bta:520891/bta:512136/bta:510568/bta:768075/bta:508270/bta:614870	35
bta03040	Spliceosome	56/1121	170/7788	5.16904e-10	3.16345e-08	ENSBTAG00000006104/ENSBTAG00000002376/ENSBTAG00000013587/ENSBTAG00000007363/ENSBTAG00000035174/ENSBTAG00000004590/ENSBTAG00000011360/ENSBTAG00000008498/ENSBTAG00000027506/ENSBTAG00000011645/ENSBTAG00000014366/ENSBTAG00000037493/ENSBTAG00000019215/ENSBTAG00000016271/ENSBTAG00000010627/ENSBTAG00000030366/ENSBTAG00000016023/ENSBTAG00000013593/ENSBTAG00000040006/ENSBTAG00000012177/ENSBTAG00000016817/…	SNU13/PPIL1/TXNL4A/LSM3/THOC3/PPIH/XAB2/ALYREF/SNRPB2/U2AF1/PRPF19/PUF60/THOC1/SNRPF/SF3B3/RBM22/EIF4A3/SNRPA1/SRSF3/SNRPD2/SNRNP40/-/DHX16/SF3B2/CHERP/HNRNPA1/LSM6/LSM2/PRPF4/SRSF7/SF3B5/SRSF9/SNRPD1/TRA2A/HNRNPM/MAGOH/SF3B4/SF3A3/SNRPB/SRSF6/SNRPG/U2AF1L4/-/SNRPA/PHF5A/SRSF1/EFTUD2/TRA2B/-/SRSF2/MAGOHB/ISY1/DDX39B/CWC15/-/SRSF10	bta:767931/bta:508179/bta:535457/bta:614759/bta:529231/bta:513428/bta:528991/bta:537706/bta:767873/bta:512680/bta:513868/bta:512824/bta:100138748/bta:615240/bta:504962/bta:512330/bta:515145/bta:512584/bta:540276/bta:514932/bta:534645/bta:528135/bta:506405/bta:531931/bta:525110/bta:505093/bta:615916/bta:538662/bta:508735/bta:507066/bta:574400/bta:509905/bta:508788/bta:534586/bta:515290/bta:505417/…	56
bta04110	Cell cycle	47/1121	143/7788	1.40318e-08	7.1562e-07	ENSBTAG00000001069/ENSBTAG00000010721/ENSBTAG00000001872/ENSBTAG00000014380/ENSBTAG00000008436/ENSBTAG00000006065/ENSBTAG00000030965/ENSBTAG00000015172/ENSBTAG00000012184/ENSBTAG00000014400/ENSBTAG00000015595/ENSBTAG00000007160/ENSBTAG00000014239/ENSBTAG00000009819/ENSBTAG00000053583/ENSBTAG00000017021/ENSBTAG00000005664/ENSBTAG00000002719/ENSBTAG00000011849/ENSBTAG00000040058/ENSBTAG00000017913/…	TP53/MCM3/ORC6/MCM2/CDC25B/PCNA/MCM7/MCM6/-/E2F2/MCM5/CDK4/CCNB1/CDC20/-/MCM4/YWHAE/ORC1/HDAC2/ORC5/BUB3/CDC45/WEE1/MYC/CCNA2/CCNB2/CDC16/TGFB1/CDC6/YWHAB/ESPL1/YWHAH/CDC23/CDC7/TFDP2/DBF4/TTK/CCNE2/CDK2/PLK1/ORC3/E2F4/E2F1/ANAPC2/CDKN1B/HDAC1/BUB1B	bta:281542/bta:281302/bta:515476/bta:510120/bta:505847/bta:515499/bta:539924/bta:517812/bta:508043/bta:617024/bta:506970/bta:510618/bta:327679/bta:515376/bta:518880/bta:504367/bta:282125/bta:513523/bta:407223/bta:519409/bta:539594/bta:507122/bta:540322/bta:511077/bta:281667/bta:281668/bta:614342/bta:282089/bta:515301/bta:286863/bta:506740/bta:282126/bta:512651/bta:516094/bta:534579/bta:510916/bta…	47
bta03410	Base excision repair	18/1121	33/7788	7.47403e-08	3.00876e-06	ENSBTAG00000002745/ENSBTAG00000000837/ENSBTAG00000007365/ENSBTAG00000011083/ENSBTAG00000006065/ENSBTAG00000021645/ENSBTAG00000000064/ENSBTAG00000014595/ENSBTAG00000011242/ENSBTAG00000004931/ENSBTAG00000018103/ENSBTAG00000016869/ENSBTAG00000017189/ENSBTAG00000007777/ENSBTAG00000003576/ENSBTAG00000006272/ENSBTAG00000000252/ENSBTAG00000014862	APEX1/PARP1/NEIL1/POLD1/PCNA/MBD4/FEN1/LIG1/MUTYH/POLE2/HMGB1/POLD3/POLE4/OGG1/POLL/NTHL1/POLE3/-	bta:281630/bta:286764/bta:513458/bta:281990/bta:515499/bta:511463/bta:616242/bta:100124507/bta:513051/bta:518653/bta:282691/bta:537616/bta:613730/bta:520497/bta:522307/bta:535203/bta:510678/bta:282691	18
bta03430	Mismatch repair	15/1121	24/7788	7.86605e-08	3.00876e-06	ENSBTAG00000018589/ENSBTAG00000002742/ENSBTAG00000011083/ENSBTAG00000006065/ENSBTAG00000006225/ENSBTAG00000014595/ENSBTAG00000009396/ENSBTAG00000007684/ENSBTAG00000016758/ENSBTAG00000009711/ENSBTAG00000007137/ENSBTAG00000014727/ENSBTAG00000016869/ENSBTAG00000001424/ENSBTAG00000013168	RFC2/MSH2/POLD1/PCNA/RPA2/LIG1/EXO1/MSH3/MLH1/RPA1/RFC5/RFC4/POLD3/MSH6/RPA3	bta:508652/bta:533115/bta:281990/bta:515499/bta:507912/bta:100124507/bta:506390/bta:616744/bta:533652/bta:504844/bta:508389/bta:504637/bta:537616/bta:540526/bta:512754	15
bta03420	Nucleotide excision repair	19/1121	47/7788	1.09627e-05	0.000372733	ENSBTAG00000018589/ENSBTAG00000015116/ENSBTAG00000011083/ENSBTAG00000006065/ENSBTAG00000006225/ENSBTAG00000053583/ENSBTAG00000014595/ENSBTAG00000009711/ENSBTAG00000007137/ENSBTAG00000046757/ENSBTAG00000007844/ENSBTAG00000014727/ENSBTAG00000004931/ENSBTAG00000016869/ENSBTAG00000017189/ENSBTAG00000014043/ENSBTAG00000002072/ENSBTAG00000000252/ENSBTAG00000013168	RFC2/RAD23A/POLD1/PCNA/RPA2/-/LIG1/RPA1/RFC5/GTF2H4/CETN2/RFC4/POLE2/POLD3/POLE4/ERCC5/ERCC2/POLE3/RPA3	bta:508652/bta:540564/bta:281990/bta:515499/bta:507912/bta:518880/bta:100124507/bta:504844/bta:508389/bta:100137723/bta:508601/bta:504637/bta:518653/bta:537616/bta:613730/bta:509602/bta:100125238/bta:510678/bta:512754	19
bta05340	Primary immunodeficiency	20/1121	60/7788	0.000165802	0.00507354	ENSBTAG00000001882/ENSBTAG00000048049/ENSBTAG00000032122/ENSBTAG00000026489/ENSBTAG00000021358/ENSBTAG00000051008/ENSBTAG00000048135/ENSBTAG00000046584/ENSBTAG00000018849/ENSBTAG00000021596/ENSBTAG00000055240/ENSBTAG00000001219/ENSBTAG00000012695/ENSBTAG00000023393/ENSBTAG00000050723/ENSBTAG00000015298/ENSBTAG00000050088/ENSBTAG00000050373/ENSBTAG00000047700/ENSBTAG00000031160	CD79A/-/CD19/TNFRSF13C/BLNK/-/-/-/AICDA/ICOS/-/-/LCK/AIRE/-/TNFRSF13B/-/-/-/-	bta:281674/bta:524810/bta:517359/bta:618516/bta:510393/bta:524810/bta:524810/bta:789205/bta:539888/bta:507026/bta:524810/bta:524810/bta:508890/bta:784775/bta:524810/bta:617948/bta:104968484/bta:789205/bta:524810/bta:789205	20
bta03020	RNA polymerase	13/1121	32/7788	0.000256095	0.00681386	ENSBTAG00000012243/ENSBTAG00000001856/ENSBTAG00000010036/ENSBTAG00000018969/ENSBTAG00000005446/ENSBTAG00000020776/ENSBTAG00000053244/ENSBTAG00000014166/ENSBTAG00000019803/ENSBTAG00000009483/ENSBTAG00000004781/ENSBTAG00000006481/ENSBTAG00000031792	POLR1E/POLR2C/POLR3D/POLR1C/POLR2J/POLR2E/POLR2D/POLR1B/POLR3K/POLR2G/POLR3B/POLR1A/ZNRD1	bta:511587/bta:504452/bta:508049/bta:516337/bta:540428/bta:512971/bta:617422/bta:282342/bta:618296/bta:526320/bta:540839/bta:536316/bta:535288	13
bta03460	Fanconi anemia pathway	18/1121	53/7788	0.00026721	0.00681386	ENSBTAG00000010403/ENSBTAG00000026375/ENSBTAG00000006225/ENSBTAG00000009855/ENSBTAG00000004108/ENSBTAG00000016758/ENSBTAG00000021456/ENSBTAG00000009097/ENSBTAG00000013531/ENSBTAG00000009711/ENSBTAG00000010077/ENSBTAG00000008399/ENSBTAG00000005870/ENSBTAG00000019492/ENSBTAG00000019104/ENSBTAG00000004509/ENSBTAG00000020451/ENSBTAG00000013168	FAAP24/RMI2/RPA2/FAN1/CENPX/MLH1/MUS81/FANCI/CENPS/RPA1/FANCD2/ATRIP/FANCL/FANCE/FAAP100/SLX4/USP1/RPA3	bta:510793/bta:615553/bta:507912/bta:508171/bta:618018/bta:533652/bta:528432/bta:522442/bta:613732/bta:504844/bta:515845/bta:100125287/bta:614512/bta:513464/bta:783611/bta:512193/bta:516328/bta:512754	18
bta04662	B cell receptor signaling pathway	29/1121	109/7788	0.000566358	0.0133312	ENSBTAG00000038496/ENSBTAG00000044204/ENSBTAG00000001882/ENSBTAG00000048049/ENSBTAG00000032122/ENSBTAG00000011887/ENSBTAG00000021358/ENSBTAG00000051008/ENSBTAG00000048135/ENSBTAG00000008006/ENSBTAG00000019017/ENSBTAG00000020173/ENSBTAG00000020921/ENSBTAG00000048470/ENSBTAG00000020294/ENSBTAG00000055240/ENSBTAG00000001219/ENSBTAG00000011409/ENSBTAG00000016683/ENSBTAG00000050723/ENSBTAG00000000656/…	CR2/CD79B/CD79A/-/CD19/CD22/BLNK/-/-/RASGRP3/-/INPP5D/PRKCB/-/PTPN6/-/-/CD72/NFKBIA/-/NFATC1/MAP2K1/VAV1/RAC2/-/-/NFKB1/HRAS/CD81	bta:407126/bta:509801/bta:281674/bta:524810/bta:517359/bta:514582/bta:510393/bta:524810/bta:524810/bta:523745/bta:353510/bta:507329/bta:282325/bta:353510/bta:512312/bta:524810/bta:524810/bta:783725/bta:282291/bta:524810/bta:511224/bta:533199/bta:617345/bta:327671/bta:104968484/bta:524810/bta:616115/bta:100298939/bta:511435	29
bta05140	Leishmaniasis	28/1121	106/7788	0.000791801	0.0173065	ENSBTAG00000048049/ENSBTAG00000051008/ENSBTAG00000048135/ENSBTAG00000046862/ENSBTAG00000034185/ENSBTAG00000047707/ENSBTAG00000021685/ENSBTAG00000020921/ENSBTAG00000003305/ENSBTAG00000020294/ENSBTAG00000055240/ENSBTAG00000008004/ENSBTAG00000007531/ENSBTAG00000001219/ENSBTAG00000016683/ENSBTAG00000020457/ENSBTAG00000050757/ENSBTAG00000050723/ENSBTAG00000015149/ENSBTAG00000016116/ENSBTAG00000054894/…	-/-/-/MARCKSL1/-/HLA-DOB/EEF1A2/PRKCB/NCF1/PTPN6/-/NCF2/NCF4/-/NFKBIA/TGFB1/-/-/-/-/-/-/-/NFKB1/IL12A/BOLA-DOA/NOS2/EEF1A1	bta:524810/bta:524810/bta:524810/bta:539555/bta:282220/bta:282493/bta:515233/bta:282325/bta:281345/bta:512312/bta:524810/bta:281346/bta:507859/bta:524810/bta:282291/bta:282089/bta:618722/bta:524810/bta:282220/bta:539555/bta:515233/bta:104968484/bta:524810/bta:616115/bta:281856/bta:525727/bta:282876/bta:282220	28
